# Supplementary material for: Double helical conformation and extreme rigidity in a rodlike polyelectrolyte
Source: Nat Commun. 2019 Feb 18;10:801. doi: 10.1038/s41467-019-08756-3 (PMC6379425; doi:10.1038/s41467-019-08756-3)
Supplement: Supplementary file 3 — Source Data [file 41467_2019_8756_MOESM3_ESM.zip]

Archive with 21 entries (21 files):
- 168025_3_data_set_3526426_plhmyh.bmp
- 168025_3_data_set_3526427_pl8my8.bmp
- 168025_3_data_set_3526446_plxmyb.xlsx
- 168025_3_data_set_3526435_pl2my2.png
- 168025_3_data_set_3526436_plhmyh.png
- 168025_3_data_set_3526437_plnmyn.txt
- 168025_3_data_set_3526438_plpmyb.txt
- 168025_3_data_set_3526432_plcmyc.txt
- 168025_3_data_set_3526433_plhmyh.txt
- 168025_3_data_set_3526434_plmmym.txt
- 168025_3_data_set_3526430_pl2my2.txt
- 168025_3_data_set_3526429_pl4my4.png
- 168025_3_data_set_3526439_pljmyj.txt
- 168025_3_data_set_3526440_pl1my1.txt
- 168025_3_data_set_3526441_plymyy.txt
- 168025_3_data_set_3526442_pltmyt.txt
- 168025_3_data_set_3526443_pldmyb.txt
- 168025_3_data_set_3526444_pl9myb.txt
- 168025_3_data_set_3526445_plsmyb.txt
- 168025_3_data_set_3526428_plymyy.txt
- 168025_3_data_set_3526431_plvmyv.txt
