# Supplementary material for: Double helical conformation and extreme rigidity in a rodlike polyelectrolyte
Source: Nat Commun. 2019 Feb 18;10:801. doi: 10.1038/s41467-019-08756-3 (PMC6379425; doi:10.1038/s41467-019-08756-3)
Supplement: Supplementary file 3 — Source Data [file 41467_2019_8756_MOESM3_ESM.zip › 168025_3_data_set_3526446_plxmyb.xlsx]

## Sheet: Figure2f
Conc	Splitting(kHz)	rod rod distance nm	costheta2	3 cos2-1	theta	Conc	P2cos	P2cos_error	rod rod distance nm		error
0.0197581	-5.181	8.07423	0.14761	-0.557171	67.4059	1.97581	-0.278585	-0.312202	8.88165	0.125199	0.0336163
0.0300659	-5.214	6.72717	0.199659	-0.401023	63.4594	3.00659	-0.200512	-0.243605	7.39989	0.17093	0.0430928
0.0366442	-4.923	6.18393	0.227932	-0.316205	61.4828	3.66442	-0.158102	-0.205802	6.80233	0.196132	0.0476996
0.0519147	-3.609	5.34889	0.282946	-0.151163	57.8643	5.19147	-0.0755814	-0.131127	5.88378	0.245915	0.0555454
0.0586234	-3.042	5.09014	0.303491	-0.0895259	56.5712	5.86234	-0.0447629	-0.102852	5.59915	0.264765	0.0580895
0.0692932	-1.849	4.75887	0.332669	-0.00199381	54.776	6.92932	-0.000996905	-0.0623316	5.23476	0.291779	0.0613347
0.0742256	-1.386	4.63048	0.344921	0.0347632	54.0344	7.42256	0.0173816	-0.0451857	5.09353	0.30321	0.0625673
0.0873458	-0.532	4.3436	0.374368	0.123103	52.2762	8.73458	0.0615513	-0.00365929	4.77796	0.330894	0.0652106
0.101937	0.541	4.09209	0.402699	0.208098	50.6107	10.1937	0.104049	0.0367257	4.5013	0.357817	0.0673232
0.107816	0.902	4.0055	0.413029	0.239088	50.0085	10.7816	0.119544	0.0515568	4.40605	0.367705	0.067987
0.127346	2.026	3.76226	0.443701	0.331102	48.2326	12.7346	0.165551	0.0959324	4.13848	0.397288	0.0696185
0.131695	2.171	3.7156	0.44987	0.349609	47.8771	13.1695	0.174804	0.10492	4.08716	0.40328	0.0698848
0.142808	2.776	3.60621	0.464701	0.394103	47.0242	14.2808	0.197051	0.126612	3.96683	0.417741	0.0704392
0.154234	3.76	3.5063	0.478703	0.436109	46.2206	15.4234	0.218054	0.147203	3.85693	0.431469	0.0708509
0.208	4.459	3.15265	0.531807	0.59542	43.1764	20.8	0.29771	0.2263	3.46791	0.4842	0.0714102

## Sheet: Figure2g
Na spectrum for PBDT with varying concentration
Temperature (K)		0.04	0.06	0.08	0.1	0.12	0.14
298.15	3.35402	4.923	3.042	1.386	-0.541	-2.026	-2.776
303.15	3.2987	5.278	3.495	1.928	0	-1.444	-2.193
308.15	3.24517	5.62	4.003	2.517	0.589	-0.738	-1.558
313.15	3.19336	5.971	4.548	3.151	1.281	0	-0.876
318.15	3.14317	6.327	5.074	3.796	1.985	0.676	-0.102
323.15	3.09454	6.679	5.687	4.521	2.721	1.488	0.704
328.15	3.04739	7.012	6.313	5.331	3.593	2.409	1.619
333.15	3.00165	7.335	7.005	6.2	4.575	3.538	2.685
338.15	2.95727	7.601	7.642	7.108	5.608	4.634	3.929
343.15	2.91418	7.788	8.274	7.997	6.775	5.768	5.114
348.15	2.87233	7.884	8.756	8.772	7.603	6.807	6.279
353.15	2.83166	7.98	9.056	9.359	8.53	7.884	7.365

## Sheet: Supplementary Figure3
T1 and T2 for Na in differnet concentration of PBDT solutions
Concentration	T1(ms) Two satellite and one middle			T2(ms)	Conc
0.02	22.834	24.667	21.636	24.9567	2
0.03	20.5233	22.9597	19.903	23.5067	3
0.04	18.846	20.4467	18.478	20.5633	4
0.05	16.863	19.1867	17.2187	19.73	5
0.06	15.777	17.7253	15.3057	17.4667	6
0.07	13.0097	16.969	14.499	17.7067	7
0.08	12.8943	16.6403	13.1333	16.5567	8
0.09	12.3503	15.9063	13.1613	15.4667	9
0.1	12.7877	15.2317	12.743	15.16	10
0.11	13.069	15.0417	12.8037	14.75	11
0.12	12.4643	14.71	12.4447	14.59	12
0.13	12.5147	14.9123	12.3603	15.38	13
0.14	12.552	14.952	12.329	14.4867	14
0.15	12.501	14.167	12.388	14.3733	15
