# Supplementary material for: Double helical conformation and extreme rigidity in a rodlike polyelectrolyte
Source: Nat Commun. 2019 Feb 18;10:801. doi: 10.1038/s41467-019-08756-3 (PMC6379425; doi:10.1038/s41467-019-08756-3)
Supplement: Supplementary file 3 — Source Data [file 41467_2019_8756_MOESM3_ESM.zip › 168025_3_data_set_3526437_plnmyn.txt]

         0          0
     0.002          0
     0.004          0
     0.006          0
     0.008          0
      0.01          0
     0.012          0
     0.014          0
     0.016          0
     0.018          0
      0.02          0
     0.022          0
     0.024          0
     0.026          0
     0.028          0
      0.03          0
     0.032          0
     0.034          0
     0.036          0
     0.038          0
      0.04          0
     0.042          0
     0.044          0
     0.046          0
     0.048          0
      0.05          0
     0.052          0
     0.054          0
     0.056          0
     0.058          0
      0.06          0
     0.062          0
     0.064          0
     0.066          0
     0.068          0
      0.07          0
     0.072          0
     0.074          0
     0.076          0
     0.078          0
      0.08          0
     0.082          0
     0.084          0
     0.086          0
     0.088          0
      0.09          0
     0.092          0
     0.094          0
     0.096          0
     0.098          0
       0.1          0
     0.102          0
     0.104          0
     0.106          0
     0.108          0
      0.11          0
     0.112          0
     0.114          0
     0.116          0
     0.118          0
      0.12          0
     0.122          0
     0.124          0
     0.126          0
     0.128          0
      0.13          0
     0.132          0
     0.134          0
     0.136          0
     0.138          0
      0.14          0
     0.142          0
     0.144          0
     0.146          0
     0.148          0
      0.15          0
     0.152          0
     0.154          0
     0.156          0
     0.158          0
      0.16          0
     0.162          0
     0.164          0
     0.166          0
     0.168          0
      0.17          0
     0.172          0
     0.174          0
     0.176          0
     0.178          0
      0.18          0
     0.182          0
     0.184          0
     0.186          0
     0.188          0
      0.19          0
     0.192          0
     0.194          0
     0.196          0
     0.198          0
       0.2          0
     0.202          0
     0.204          0
     0.206          0
     0.208          0
      0.21          0
     0.212          0
     0.214          0
     0.216          0
     0.218          0
      0.22          0
     0.222          0
     0.224          0
     0.226          0
     0.228          0
      0.23          0
     0.232          0
     0.234          0
     0.236          0
     0.238          0
      0.24          0
     0.242          0
     0.244          0
     0.246          0
     0.248          0
      0.25          0
     0.252          0
     0.254          0
     0.256          0
     0.258          0
      0.26          0
     0.262          0
     0.264  0.0904367
     0.266          0
     0.268          0
      0.27   0.259386
     0.272   0.170393
     0.274   0.251867
     0.276   0.165487
     0.278   0.734014
      0.28   0.482378
     0.282     1.1889
     0.284    1.56295
     0.286    1.69531
     0.288    1.67182
      0.29    1.57389
     0.292    1.62633
     0.294     2.3335
     0.296    1.72655
     0.298    2.05834
       0.3    2.94143
     0.302    2.90265
     0.304    3.47837
     0.306    4.17351
     0.308     5.3819
      0.31    7.14919
     0.312    9.45353
     0.314    11.8907
     0.316    15.2757
     0.318    19.7586
      0.32    24.1905
     0.322    27.4777
     0.324    34.1644
     0.326    42.8208
     0.328    45.6983
      0.33    57.4743
     0.332    59.5298
     0.334    67.9146
     0.336    76.8231
     0.338    76.3583
      0.34    81.3513
     0.342    80.5102
     0.344    81.5476
     0.346    81.5563
     0.348    73.5944
      0.35    69.7713
     0.352    65.7755
     0.354     60.156
     0.356    53.7623
     0.358    44.6553
      0.36    37.8864
     0.362    31.5534
     0.364    26.9256
     0.366     18.539
     0.368    15.0335
      0.37    12.6614
     0.372    8.24417
     0.374    7.11978
     0.376     4.8597
     0.378    3.79375
      0.38    3.09915
     0.382    1.77096
     0.384    1.79532
     0.386    1.05759
     0.388    1.00485
      0.39   0.663047
     0.392   0.574268
     0.394   0.690257
     0.396   0.482329
     0.398   0.318329
       0.4   0.236365
     0.402   0.507041
     0.404   0.424799
     0.406   0.573587
     0.408   0.340781
      0.41    0.37496
     0.412   0.705526
     0.414   0.551626
     0.416   0.400642
     0.418    0.72149
      0.42   0.535978
     0.422     0.6371
     0.424   0.701212
     0.426    1.00724
     0.428   0.688172
      0.43   0.954493
     0.432    1.08078
     0.434    1.13777
     0.436    1.09421
     0.438    1.44564
      0.44    1.39996
     0.442    1.45185
     0.444    1.69459
     0.446    2.05966
     0.448    1.75868
      0.45    1.96096
     0.452    2.56071
     0.454    2.38527
     0.456    2.54626
     0.458    2.73441
      0.46    2.97878
     0.462    3.27788
     0.464    2.83981
     0.466    2.69942
     0.468     4.0577
      0.47    3.88058
     0.472    4.21558
     0.474    3.73118
     0.476    3.95029
     0.478    4.57936
      0.48    4.86958
     0.482    4.80219
     0.484    5.30063
     0.486      5.097
     0.488    5.26704
      0.49    5.27663
     0.492    5.44216
     0.494    5.26901
     0.496    5.14979
     0.498    6.27758
       0.5    5.74835
     0.502    5.97793
     0.504    6.77422
     0.506    5.85902
     0.508    6.64359
      0.51    6.27634
     0.512    6.85273
     0.514    6.27447
     0.516    6.81791
     0.518    6.29538
      0.52    6.89992
     0.522    6.38455
     0.524    6.06022
     0.526    6.47004
     0.528    5.85567
      0.53     6.1708
     0.532    5.58978
     0.534    6.29977
     0.536     5.7482
     0.538    6.07554
      0.54    5.64173
     0.542    5.77166
     0.544    6.30455
     0.546    5.70855
     0.548    5.56217
      0.55    6.20941
     0.552    6.12295
     0.554    5.83255
     0.556    5.30115
     0.558    5.87071
      0.56    5.90907
     0.562    5.58783
     0.564    5.94465
     0.566    5.96151
     0.568    6.05651
      0.57    6.20793
     0.572    5.68316
     0.574    6.67652
     0.576    6.13646
     0.578    5.64106
      0.58    5.99589
     0.582    6.01062
     0.584    6.08016
     0.586    6.09399
     0.588    5.48731
      0.59    5.17872
     0.592    5.34148
     0.594    4.73402
     0.596    4.84431
     0.598    4.86468
       0.6    4.32468
     0.602    4.48719
     0.604    4.94141
     0.606     4.5483
     0.608    3.98995
      0.61    3.65893
     0.612    3.68543
     0.614    3.61142
     0.616    3.45499
     0.618    3.44929
      0.62    3.09905
     0.622    3.14436
     0.624    2.76816
     0.626    2.44477
     0.628    2.41335
      0.63     2.4615
     0.632    2.66694
     0.634    2.17962
     0.636    2.44651
     0.638      2.044
      0.64    2.07745
     0.642     1.9422
     0.644    1.61096
     0.646    1.69164
     0.648    1.65117
      0.65     1.7455
     0.652    1.88302
     0.654    1.94526
     0.656    1.91878
     0.658    1.80516
      0.66    1.76537
     0.662      1.467
     0.664    1.75843
     0.666     1.8189
     0.668    1.79395
      0.67    1.88157
     0.672    1.70281
     0.674    1.73441
     0.676    1.64134
     0.678    2.00196
      0.68    2.05829
     0.682    2.05985
     0.684    2.07469
     0.686    2.04931
     0.688     2.3037
      0.69    2.18441
     0.692     1.8033
     0.694    2.30324
     0.696    2.09493
     0.698    2.40628
       0.7    2.55989
     0.702    2.31507
     0.704    2.14926
     0.706    2.61769
     0.708    2.84179
      0.71    2.71332
     0.712     2.7602
     0.714    2.83137
     0.716    2.32379
     0.718    2.65313
      0.72    2.89383
     0.722    2.74471
     0.724    3.00624
     0.726    3.06135
     0.728    2.99709
      0.73    3.20542
     0.732    3.54072
     0.734    3.38116
     0.736    3.74669
     0.738    3.05526
      0.74    3.54517
     0.742    3.67498
     0.744    3.26802
     0.746    3.48846
     0.748    3.68388
      0.75    3.66415
     0.752     3.3327
     0.754    3.99122
     0.756     3.5622
     0.758    3.54332
      0.76    3.69942
     0.762    3.46291
     0.764    4.08181
     0.766    3.86729
     0.768    3.76156
      0.77    3.86972
     0.772     4.1457
     0.774      3.914
     0.776    4.38583
     0.778    3.89456
      0.78    3.63647
     0.782    3.77235
     0.784    3.91739
     0.786    3.87689
     0.788    3.69493
      0.79    3.79748
     0.792    3.90881
     0.794    3.90928
     0.796    3.86966
     0.798    3.83056
       0.8    3.25985
     0.802    3.78268
     0.804    3.44198
     0.806    3.50266
     0.808    3.87149
      0.81    3.62178
     0.812    3.71873
     0.814     3.6909
     0.816    3.62559
     0.818    3.18391
      0.82    3.25282
     0.822    3.28366
     0.824    3.24909
     0.826     3.0764
     0.828    3.52114
      0.83    2.83639
     0.832    3.08677
     0.834    3.28046
     0.836    3.05736
     0.838    2.91704
      0.84    2.92114
     0.842    3.32504
     0.844     3.0793
     0.846    2.92378
     0.848    2.72602
      0.85    3.12324
     0.852    2.76987
     0.854    2.96443
     0.856    2.89025
     0.858    2.95397
      0.86    2.82935
     0.862    2.90118
     0.864    3.00586
     0.866    2.95007
     0.868    3.17072
      0.87    3.37261
     0.872    3.26603
     0.874      3.119
     0.876     3.2281
     0.878    3.16422
      0.88    3.14996
     0.882    3.21674
     0.884    3.53279
     0.886    3.54104
     0.888    3.48505
      0.89     3.2785
     0.892    3.56475
     0.894    3.84862
     0.896    3.58808
     0.898    3.82993
       0.9    3.92196
     0.902    3.74181
     0.904    3.72539
     0.906    3.95458
     0.908    4.28127
      0.91    4.02644
     0.912     4.0241
     0.914       4.18
     0.916    4.01142
     0.918      4.024
      0.92    4.37125
     0.922    3.90763
     0.924    3.76507
     0.926    4.42523
     0.928    3.90846
      0.93    4.43809
     0.932    4.05641
     0.934       4.01
     0.936    3.79876
     0.938    3.81832
      0.94    4.01618
     0.942    4.13409
     0.944    3.68504
     0.946    3.94426
     0.948    3.61192
      0.95    3.81335
     0.952    3.76245
     0.954     3.8091
     0.956     3.8898
     0.958    3.59869
      0.96    3.63174
     0.962    3.11252
     0.964    3.36424
     0.966    3.18811
     0.968    3.40379
      0.97    3.45664
     0.972    3.44918
     0.974    3.40847
     0.976    3.29516
     0.978    3.28838
      0.98    3.43898
     0.982    3.43811
     0.984    3.02698
     0.986    2.94998
     0.988    2.82182
      0.99    3.05473
     0.992    3.10012
     0.994    3.24073
     0.996    3.23413
     0.998    2.95534
         1    2.83011
     1.002     3.2709
     1.004     2.9639
     1.006    3.21358
     1.008     2.9653
      1.01    3.04006
     1.012    3.35426
     1.014     3.3347
     1.016     2.9127
     1.018    3.24184
      1.02    3.08979
     1.022    3.02944
     1.024    2.96935
     1.026    3.04777
     1.028    3.21483
      1.03    2.95287
     1.032     3.3261
     1.034    3.15978
     1.036    3.20068
     1.038    3.01863
      1.04    3.11781
     1.042    3.21015
     1.044    3.28477
     1.046    3.27224
     1.048    3.28271
      1.05     3.2302
     1.052    3.14371
     1.054    3.38733
     1.056    3.35187
     1.058    3.18716
      1.06     3.2703
     1.062     3.2862
     1.064    3.47424
     1.066    3.32252
     1.068    3.27699
      1.07    3.12142
     1.072    3.14832
     1.074    3.14213
     1.076    3.47882
     1.078    3.25444
      1.08    3.42589
     1.082    3.39197
     1.084    3.30964
     1.086     3.3991
     1.088     3.6579
      1.09    3.31047
     1.092    3.36712
     1.094    3.36006
     1.096    3.14315
     1.098    3.26223
       1.1     3.1568
     1.102    3.09345
     1.104     3.0512
     1.106    3.16905
     1.108    3.19846
      1.11    3.14109
     1.112    3.08903
     1.114     3.1948
     1.116    3.43616
     1.118    3.35855
      1.12    3.31641
     1.122    3.41978
     1.124      3.203
     1.126    3.15173
     1.128    3.13578
      1.13    3.08026
     1.132    3.08416
     1.134    3.14173
     1.136    3.12594
     1.138    3.21721
      1.14    3.29319
     1.142     3.1222
     1.144    2.93773
     1.146    2.87008
     1.148    2.90791
      1.15    3.11229
     1.152    3.04923
     1.154    3.10945
     1.156    3.02819
     1.158    2.84848
      1.16    2.88084
     1.162    2.98746
     1.164    3.02855
     1.166    2.82811
     1.168    2.77681
      1.17    3.00222
     1.172    2.66594
     1.174    3.08694
     1.176    2.78475
     1.178    2.76168
      1.18    2.89701
     1.182    2.72499
     1.184     2.6888
     1.186    2.70213
     1.188    2.80024
      1.19    2.79512
     1.192    2.62177
     1.194    2.74123
     1.196    2.65275
     1.198    2.66583
       1.2     2.7531
     1.202    2.70051
     1.204     2.6828
     1.206    2.58293
     1.208     2.7686
      1.21      2.596
     1.212    2.77625
     1.214    2.63028
     1.216    2.74096
     1.218    2.53213
      1.22    2.61713
     1.222    2.55375
     1.224    2.61268
     1.226     2.6753
     1.228    2.52466
      1.23    2.51643
     1.232    2.54981
     1.234    2.66987
     1.236    2.56616
     1.238     2.4388
      1.24     2.5047
     1.242    2.39453
     1.244    2.48861
     1.246    2.64697
     1.248    2.69524
      1.25    2.52531
     1.252    2.50926
     1.254     2.6413
     1.256    2.42134
     1.258    2.58488
      1.26    2.54893
     1.262    2.65167
     1.264    2.62733
     1.266     2.6821
     1.268    2.57954
      1.27    2.46204
     1.272    2.65688
     1.274    2.48916
     1.276    2.41956
     1.278    2.41203
      1.28    2.61223
     1.282    2.46202
     1.284    2.72217
     1.286    2.58409
     1.288    2.46586
      1.29    2.49615
     1.292    2.49953
     1.294    2.60499
     1.296    2.49179
     1.298    2.51783
       1.3    2.47268
     1.302    2.44284
     1.304    2.59112
     1.306    2.41686
     1.308    2.48315
      1.31    2.48275
     1.312      2.501
     1.314    2.52262
     1.316    2.55133
     1.318    2.54359
      1.32    2.49593
     1.322    2.51381
     1.324    2.50624
     1.326    2.46635
     1.328    2.59105
      1.33    2.27699
     1.332    2.42999
     1.334    2.55025
     1.336    2.42612
     1.338    2.27784
      1.34    2.43618
     1.342    2.33794
     1.344    2.40076
     1.346    2.50137
     1.348    2.34837
      1.35    2.37601
     1.352    2.61383
     1.354    2.33792
     1.356    2.27946
     1.358    2.46777
      1.36    2.52523
     1.362    2.38867
     1.364    2.28346
     1.366    2.42188
     1.368    2.39474
      1.37    2.46501
     1.372    2.38414
     1.374    2.30694
     1.376     2.2804
     1.378    2.32031
      1.38    2.19772
     1.382    2.16824
     1.384    2.19803
     1.386    2.33296
     1.388      2.408
      1.39    2.28691
     1.392    2.37467
     1.394    2.41641
     1.396    2.33196
     1.398    2.36723
       1.4    2.35407
     1.402    2.28623
     1.404    2.20315
     1.406    2.32125
     1.408    2.25744
      1.41    2.22566
     1.412    2.29193
     1.414    2.19735
     1.416    2.39545
     1.418    2.27899
      1.42    2.17241
     1.422    2.28179
     1.424    2.23804
     1.426    2.24728
     1.428    2.29664
      1.43    2.12364
     1.432    2.31459
     1.434    2.23453
     1.436    2.36893
     1.438    2.17639
      1.44    2.37391
     1.442    2.12495
     1.444    2.28231
     1.446    2.28505
     1.448     2.2485
      1.45    2.27847
     1.452    2.15855
     1.454    2.30468
     1.456    2.24782
     1.458    2.20594
      1.46    2.09947
     1.462     2.1704
     1.464    2.15864
     1.466    2.07927
     1.468    2.24923
      1.47    2.28103
     1.472    2.35051
     1.474    2.12068
     1.476    2.16114
     1.478    2.25642
      1.48    2.21867
     1.482    2.15242
     1.484    2.20957
     1.486    2.36333
     1.488    2.03263
      1.49    2.25428
     1.492     2.2086
     1.494    2.12067
     1.496    2.01937
     1.498     2.1151
       1.5    2.16269
     1.502    2.27149
     1.504    2.25696
     1.506    2.12883
     1.508    2.15644
      1.51    2.10927
     1.512    2.28552
     1.514    2.19437
     1.516    2.17764
     1.518    2.20743
      1.52    2.32716
     1.522    2.19027
     1.524    2.16026
     1.526    2.18704
     1.528    2.14896
      1.53    2.20797
     1.532    2.19936
     1.534    2.24201
     1.536    2.18808
     1.538     2.1291
      1.54    2.29087
     1.542    2.12601
     1.544    2.13107
     1.546    2.10713
     1.548     2.2674
      1.55    2.19055
     1.552    2.21909
     1.554     2.2473
     1.556    2.17904
     1.558     2.2124
      1.56    2.17035
     1.562    2.15975
     1.564    2.13879
     1.566    2.33378
     1.568    2.22006
      1.57    2.09945
     1.572    2.13236
     1.574    2.08877
     1.576    2.09109
     1.578    2.26032
      1.58    2.15628
     1.582     2.2113
     1.584    2.16298
     1.586    2.05219
     1.588    2.04706
      1.59     2.1243
     1.592    2.08408
     1.594    2.22273
     1.596    2.23195
     1.598    2.04626
       1.6    2.20606
     1.602    2.09504
     1.604    2.10693
     1.606     2.2115
     1.608    2.00141
      1.61    2.28094
     1.612    2.16369
     1.614    2.00336
     1.616    2.10226
     1.618    2.10917
      1.62    1.98144
     1.622    2.11075
     1.624    2.13647
     1.626    2.18622
     1.628    2.10711
      1.63    2.08533
     1.632    1.99964
     1.634    2.14595
     1.636     2.1313
     1.638    2.03913
      1.64    2.00606
     1.642    2.08058
     1.644    2.15024
     1.646    2.28226
     1.648    2.11199
      1.65    2.03273
     1.652    2.13861
     1.654    2.11968
     1.656    1.99282
     1.658    2.05447
      1.66    2.06996
     1.662    2.06741
     1.664    2.13982
     1.666      2.028
     1.668    2.14088
      1.67    2.22609
     1.672    2.11261
     1.674    2.15037
     1.676    2.25291
     1.678    2.16686
      1.68    2.12159
     1.682    2.03192
     1.684    2.21601
     1.686    1.98013
     1.688    2.01294
      1.69    2.13187
     1.692    2.14666
     1.694    2.13502
     1.696    2.10803
     1.698    2.04396
       1.7    2.18978
     1.702    2.13458
     1.704    2.14692
     1.706    2.12011
     1.708    2.10014
      1.71    2.21379
     1.712    2.20003
     1.714    2.05116
     1.716     2.0548
     1.718    2.32778
      1.72    2.18386
     1.722    2.14482
     1.724    2.13135
     1.726    2.17702
     1.728    2.17004
      1.73    2.10817
     1.732    2.26085
     1.734     2.1675
     1.736     2.0873
     1.738    2.21822
      1.74    2.12561
     1.742    2.25994
     1.744    2.30431
     1.746    2.30541
     1.748    2.17431
      1.75    2.05815
     1.752    2.29156
     1.754     2.1574
     1.756    2.28124
     1.758     2.2047
      1.76    2.20579
     1.762    2.22706
     1.764    2.10868
     1.766    2.32426
     1.768    2.31492
      1.77    2.39622
     1.772    2.26219
     1.774    2.33133
     1.776    2.30214
     1.778    2.29096
      1.78    2.43483
     1.782    2.37997
     1.784    2.23991
     1.786    2.28627
     1.788    2.31666
      1.79    2.38024
     1.792    2.33968
     1.794    2.36191
     1.796    2.33709
     1.798    2.30058
       1.8    2.42597
     1.802     2.2847
     1.804    2.34737
     1.806    2.36929
     1.808    2.27907
      1.81    2.23952
     1.812    2.24229
     1.814    2.26031
     1.816    2.21135
     1.818    2.34749
      1.82    2.39387
     1.822    2.27844
     1.824    2.25077
     1.826    2.29484
     1.828    2.33521
      1.83    2.25673
     1.832    2.27056
     1.834    2.23378
     1.836    2.27924
     1.838    2.18673
      1.84    2.16713
     1.842    2.32958
     1.844     2.2578
     1.846    2.07336
     1.848    2.20187
      1.85     2.1511
     1.852    2.12259
     1.854    2.18753
     1.856    2.11159
     1.858      2.118
      1.86    2.27195
     1.862    2.11073
     1.864    2.06435
     1.866    2.03111
     1.868    2.19292
      1.87    2.12517
     1.872    2.02336
     1.874    2.04967
     1.876    2.02385
     1.878    2.13387
      1.88    2.03486
     1.882    2.04461
     1.884    2.01737
     1.886    2.04492
     1.888    2.01589
      1.89    2.12454
     1.892    1.95616
     1.894    1.98377
     1.896     1.9656
     1.898    1.99991
       1.9    1.92578
     1.902    2.06121
     1.904    2.05168
     1.906    1.92243
     1.908    1.94093
      1.91    1.91431
     1.912    1.89658
     1.914    2.00449
     1.916    1.89385
     1.918    1.93948
      1.92    1.96288
     1.922     1.9469
     1.924     2.0501
     1.926    1.88444
     1.928    1.90244
      1.93    1.97475
     1.932    1.93524
     1.934     1.8739
     1.936     1.9592
     1.938    1.95672
      1.94    1.90588
     1.942    1.82843
     1.944    1.88973
     1.946    1.88905
     1.948    1.87534
      1.95     1.9179
     1.952     1.8875
     1.954    1.89023
     1.956     1.8945
     1.958     1.8891
      1.96    1.80814
     1.962    1.85356
     1.964    1.83825
     1.966    1.91125
     1.968    1.84718
      1.97    1.76705
     1.972    1.72463
     1.974    1.83908
     1.976    1.87902
     1.978    1.74957
      1.98    1.69627
     1.982    1.76661
     1.984    1.75333
     1.986    1.66838
     1.988    1.71449
      1.99    1.71107
     1.992    1.78689
     1.994    1.67568
     1.996    1.73083
     1.998    1.69735
         2    1.62933
     2.002    1.74256
     2.004    1.55845
     2.006    1.61486
     2.008    1.65247
      2.01    1.61779
     2.012    1.52911
     2.014    1.68751
     2.016    1.60663
     2.018    1.49213
      2.02    1.64355
     2.022    1.51401
     2.024    1.61395
     2.026    1.64764
     2.028    1.56638
      2.03     1.5295
     2.032    1.52358
     2.034    1.54324
     2.036    1.50832
     2.038    1.47672
      2.04    1.57204
     2.042    1.54499
     2.044    1.53878
     2.046    1.57491
     2.048    1.57952
      2.05    1.50728
     2.052    1.52231
     2.054    1.50905
     2.056    1.48807
     2.058    1.52102
      2.06    1.57144
     2.062    1.53569
     2.064     1.5226
     2.066     1.4914
     2.068    1.54176
      2.07    1.46211
     2.072    1.54887
     2.074    1.51819
     2.076    1.51216
     2.078    1.49631
      2.08    1.53843
     2.082    1.50052
     2.084    1.57918
     2.086    1.50495
     2.088    1.59765
      2.09    1.48477
     2.092    1.45313
     2.094    1.53246
     2.096    1.46478
     2.098     1.4935
       2.1     1.5623
     2.102    1.46361
     2.104    1.54211
     2.106    1.43247
     2.108      1.451
      2.11    1.42153
     2.112    1.45965
     2.114    1.41753
     2.116    1.52032
     2.118    1.43731
      2.12    1.47125
     2.122    1.43053
     2.124    1.47414
     2.126    1.44602
     2.128    1.51155
      2.13    1.35187
     2.132    1.43657
     2.134    1.35928
     2.136    1.42426
     2.138    1.44368
      2.14    1.46179
     2.142    1.32563
     2.144    1.49864
     2.146    1.45501
     2.148    1.48761
      2.15    1.44002
     2.152    1.45352
     2.154    1.37342
     2.156    1.42931
     2.158    1.39128
      2.16    1.39704
     2.162     1.3713
     2.164    1.44553
     2.166    1.49545
     2.168    1.46296
      2.17    1.38683
     2.172    1.40954
     2.174    1.36291
     2.176    1.33925
     2.178    1.36852
      2.18    1.34896
     2.182    1.31717
     2.184    1.36103
     2.186    1.39959
     2.188    1.41137
      2.19    1.33646
     2.192    1.42343
     2.194    1.36439
     2.196    1.37771
     2.198    1.42073
       2.2    1.33606
     2.202    1.32475
     2.204     1.3429
     2.206    1.33032
     2.208    1.31866
      2.21    1.34209
     2.212     1.3772
     2.214    1.36937
     2.216    1.31446
     2.218    1.32988
      2.22    1.34921
     2.222    1.30739
     2.224    1.31378
     2.226    1.33192
     2.228    1.39542
      2.23    1.31686
     2.232    1.31212
     2.234    1.34122
     2.236    1.32507
     2.238    1.33009
      2.24    1.30389
     2.242     1.3205
     2.244    1.31928
     2.246    1.40436
     2.248    1.28978
      2.25     1.3122
     2.252    1.33867
     2.254    1.30262
     2.256    1.27552
     2.258    1.32783
      2.26    1.36113
     2.262    1.28741
     2.264    1.30588
     2.266    1.24591
     2.268    1.31247
      2.27    1.26352
     2.272    1.24068
     2.274    1.22007
     2.276    1.31043
     2.278    1.38963
      2.28     1.2864
     2.282    1.25041
     2.284    1.23842
     2.286    1.25194
     2.288    1.24509
      2.29    1.21751
     2.292    1.37017
     2.294    1.29485
     2.296    1.28888
     2.298    1.22115
       2.3      1.307
     2.302    1.27383
     2.304    1.21479
     2.306    1.25047
     2.308     1.2437
      2.31    1.20479
     2.312    1.29939
     2.314    1.21371
     2.316     1.2291
     2.318    1.24123
      2.32    1.22839
     2.322    1.20754
     2.324    1.12744
     2.326    1.23719
     2.328     1.1515
      2.33    1.24687
     2.332    1.25749
     2.334    1.24277
     2.336    1.11574
     2.338    1.24415
      2.34    1.23985
     2.342    1.19047
     2.344    1.19089
     2.346    1.24942
     2.348    1.13979
      2.35    1.17456
     2.352    1.17924
     2.354     1.1512
     2.356    1.25018
     2.358    1.21289
      2.36    1.12839
     2.362    1.09021
     2.364    1.17983
     2.366    1.13606
     2.368    1.14423
      2.37    1.11438
     2.372     1.2065
     2.374    1.26051
     2.376    1.14548
     2.378    1.13688
      2.38    1.12284
     2.382    1.08976
     2.384    1.16996
     2.386    1.19694
     2.388    1.22133
      2.39    1.15872
     2.392    1.10706
     2.394    1.12834
     2.396     1.1661
     2.398    1.09825
       2.4    1.16442
     2.402    1.10769
     2.404    1.18877
     2.406    1.15641
     2.408    1.15547
      2.41    1.15695
     2.412    1.07036
     2.414     1.0686
     2.416    1.14148
     2.418    1.07371
      2.42    1.13877
     2.422    1.10026
     2.424    1.14669
     2.426    1.09353
     2.428    1.09907
      2.43    1.09726
     2.432     1.0242
     2.434    1.07561
     2.436    1.11111
     2.438    1.09751
      2.44    1.06394
     2.442     1.1617
     2.444    1.11851
     2.446    1.06729
     2.448    1.11591
      2.45    1.07732
     2.452    1.09354
     2.454    1.04033
     2.456    1.05966
     2.458    1.12039
      2.46     1.0811
     2.462    1.02851
     2.464    1.09627
     2.466     1.0967
     2.468    1.10306
      2.47    1.11368
     2.472    1.15222
     2.474    1.11524
     2.476    1.11958
     2.478    1.11279
      2.48    1.11292
     2.482    1.03757
     2.484    1.09912
     2.486    1.02595
     2.488     1.0947
      2.49    1.04301
     2.492    1.05057
     2.494    1.12275
     2.496    1.09565
     2.498    1.10011
       2.5    1.03062
     2.502    1.05631
     2.504    1.05955
     2.506    1.02268
     2.508    1.03723
      2.51    1.07145
     2.512    1.03993
     2.514    1.09797
     2.516    1.04446
     2.518    1.05086
      2.52    1.02821
     2.522    1.06043
     2.524   0.978477
     2.526    1.05794
     2.528    1.04159
      2.53    1.03784
     2.532    1.02344
     2.534    1.03961
     2.536    1.12408
     2.538     1.0647
      2.54   0.994516
     2.542    1.02516
     2.544    1.09088
     2.546    1.03648
     2.548    1.07095
      2.55    1.05844
     2.552   0.998748
     2.554    1.04756
     2.556    1.02844
     2.558    1.02499
      2.56    1.02135
     2.562    1.03799
     2.564    1.02313
     2.566    1.03378
     2.568    1.01228
      2.57    1.05636
     2.572    1.02994
     2.574    1.03799
     2.576    1.02489
     2.578    1.00144
      2.58    1.06631
     2.582     1.0466
     2.584    1.02431
     2.586    1.01222
     2.588     1.0116
      2.59    1.02334
     2.592    1.03851
     2.594     1.0305
     2.596    1.00536
     2.598   0.984256
       2.6    1.01268
     2.602    1.04358
     2.604   0.986313
     2.606    1.07006
     2.608   0.985041
      2.61    1.04008
     2.612     1.0162
     2.614    1.01295
     2.616    1.00756
     2.618    1.01708
      2.62    1.02115
     2.622    1.05061
     2.624    1.03439
     2.626    1.02566
     2.628     1.0495
      2.63    1.02616
     2.632   0.986234
     2.634    0.96569
     2.636   0.973412
     2.638   0.977275
      2.64    0.97587
     2.642   0.992359
     2.644    1.02691
     2.646    1.02639
     2.648   0.986051
      2.65    1.01431
     2.652    1.01896
     2.654    1.04154
     2.656    1.03568
     2.658   0.931355
      2.66    1.02451
     2.662   0.973965
     2.664    0.97513
     2.666   0.994195
     2.668      1.028
      2.67   0.954856
     2.672    1.02772
     2.674   0.996051
     2.676   0.980615
     2.678    1.03968
      2.68    1.06973
     2.682    1.02793
     2.684    1.06916
     2.686    1.02923
     2.688   0.993566
      2.69   0.986881
     2.692    1.00465
     2.694    1.01174
     2.696   0.938364
     2.698   0.993159
       2.7    0.96141
     2.702     1.0024
     2.704   0.986161
     2.706   0.966774
     2.708    1.03049
      2.71   0.975792
     2.712    1.05331
     2.714   0.981494
     2.716   0.960349
     2.718    1.02052
      2.72    1.00355
     2.722    1.02347
     2.724    1.00234
     2.726   0.937212
     2.728   0.963055
      2.73   0.969175
     2.732   0.991482
     2.734   0.979833
     2.736   0.972469
     2.738   0.977936
      2.74    1.01833
     2.742    0.99266
     2.744   0.969335
     2.746   0.993842
     2.748    1.00588
      2.75     1.0301
     2.752   0.993781
     2.754   0.960651
     2.756   0.967567
     2.758   0.986971
      2.76   0.996194
     2.762   0.956761
     2.764   0.978571
     2.766    1.02731
     2.768    1.00454
      2.77   0.985735
     2.772    1.01218
     2.774   0.942873
     2.776   0.985554
     2.778    1.03161
      2.78    1.00719
     2.782   0.947913
     2.784   0.952381
     2.786   0.967944
     2.788   0.963415
      2.79   0.957901
     2.792    1.00985
     2.794   0.977058
     2.796    1.03036
     2.798   0.941279
       2.8    1.02661
     2.802    1.01149
     2.804   0.986151
     2.806   0.978189
     2.808   0.988938
      2.81   0.958644
     2.812    0.95413
     2.814   0.953646
     2.816   0.968082
     2.818   0.938934
      2.82    0.96391
     2.822   0.963158
     2.824   0.939816
     2.826   0.958871
     2.828   0.946527
      2.83   0.997218
     2.832   0.943018
     2.834    1.01719
     2.836   0.981881
     2.838   0.978201
      2.84   0.955811
     2.842   0.991832
     2.844   0.910258
     2.846   0.933794
     2.848   0.983752
      2.85   0.984054
     2.852   0.985648
     2.854   0.955729
     2.856   0.920307
     2.858   0.976107
      2.86     1.0057
     2.862   0.996479
     2.864    0.96972
     2.866   0.983083
     2.868   0.978494
      2.87   0.984921
     2.872   0.992604
     2.874   0.953828
     2.876   0.968642
     2.878   0.951172
      2.88   0.935514
     2.882   0.947047
     2.884    1.02602
     2.886   0.957393
     2.888   0.959708
      2.89   0.974336
     2.892   0.969153
     2.894   0.962515
     2.896   0.941754
     2.898   0.985352
       2.9   0.979646
     2.902   0.969965
     2.904    1.00074
     2.906   0.953203
     2.908    1.00021
      2.91    0.97652
     2.912    1.01023
     2.914   0.938237
     2.916    0.91924
     2.918    1.02001
      2.92    1.00163
     2.922   0.970114
     2.924    1.00626
     2.926   0.942432
     2.928   0.943236
      2.93    1.02416
     2.932   0.986967
     2.934   0.951825
     2.936    1.03767
     2.938    1.02665
      2.94    1.00118
     2.942    1.00356
     2.944   0.945391
     2.946   0.957274
     2.948   0.997174
      2.95   0.962536
     2.952   0.981617
     2.954   0.962091
     2.956   0.973772
     2.958    1.01221
      2.96   0.973298
     2.962    0.96993
     2.964   0.972861
     2.966   0.962204
     2.968   0.997504
      2.97   0.986774
     2.972   0.973421
     2.974    1.00551
     2.976   0.901655
     2.978   0.932529
      2.98    1.00571
     2.982    1.01015
     2.984   0.971893
