# Supplementary material for: Double helical conformation and extreme rigidity in a rodlike polyelectrolyte
Source: Nat Commun. 2019 Feb 18;10:801. doi: 10.1038/s41467-019-08756-3 (PMC6379425; doi:10.1038/s41467-019-08756-3)
Supplement: Supplementary file 3 — Source Data [file 41467_2019_8756_MOESM3_ESM.zip › 168025_3_data_set_3526438_plpmyb.txt]

         0          0
     0.002          0
     0.004          0
     0.006          0
     0.008          0
      0.01          0
     0.012          0
     0.014          0
     0.016          0
     0.018          0
      0.02          0
     0.022          0
     0.024          0
     0.026          0
     0.028          0
      0.03          0
     0.032          0
     0.034          0
     0.036          0
     0.038          0
      0.04          0
     0.042          0
     0.044          0
     0.046          0
     0.048          0
      0.05          0
     0.052          0
     0.054          0
     0.056          0
     0.058          0
      0.06          0
     0.062          0
     0.064          0
     0.066          0
     0.068          0
      0.07          0
     0.072          0
     0.074          0
     0.076          0
     0.078          0
      0.08          0
     0.082          0
     0.084          0
     0.086          0
     0.088          0
      0.09          0
     0.092          0
     0.094          0
     0.096          0
     0.098          0
       0.1          0
     0.102          0
     0.104          0
     0.106          0
     0.108          0
      0.11          0
     0.112          0
     0.114          0
     0.116          0
     0.118          0
      0.12          0
     0.122          0
     0.124          0
     0.126          0
     0.128          0
      0.13          0
     0.132          0
     0.134          0
     0.136          0
     0.138          0
      0.14          0
     0.142          0
     0.144          0
     0.146          0
     0.148          0
      0.15          0
     0.152          0
     0.154          0
     0.156          0
     0.158          0
      0.16          0
     0.162          0
     0.164          0
     0.166          0
     0.168          0
      0.17          0
     0.172          0
     0.174          0
     0.176          0
     0.178          0
      0.18          0
     0.182          0
     0.184          0
     0.186          0
     0.188          0
      0.19          0
     0.192          0
     0.194          0
     0.196          0
     0.198          0
       0.2          0
     0.202          0
     0.204          0
     0.206          0
     0.208          0
      0.21          0
     0.212          0
     0.214          0
     0.216          0
     0.218          0
      0.22          0
     0.222          0
     0.224          0
     0.226          0
     0.228          0
      0.23          0
     0.232          0
     0.234          0
     0.236          0
     0.238          0
      0.24          0
     0.242          0
     0.244          0
     0.246          0
     0.248          0
      0.25          0
     0.252          0
     0.254          0
     0.256          0
     0.258          0
      0.26          0
     0.262          0
     0.264          0
     0.266          0
     0.268          0
      0.27          0
     0.272          0
     0.274          0
     0.276          0
     0.278          0
      0.28          0
     0.282          0
     0.284          0
     0.286          0
     0.288          0
      0.29          0
     0.292          0
     0.294          0
     0.296 9.71339e-05
     0.298          0
       0.3 9.45609e-05
     0.302 0.00046657
     0.304 0.000644621
     0.306 0.00154511
     0.308 0.00367821
      0.31 0.00628768
     0.312  0.0118026
     0.314  0.0170044
     0.316   0.030512
     0.318   0.046119
      0.32  0.0654076
     0.322  0.0976766
     0.324   0.131496
     0.326   0.186424
     0.328   0.243962
      0.33   0.307362
     0.332   0.391697
     0.334    0.46765
     0.336   0.573365
     0.338   0.666722
      0.34   0.796203
     0.342   0.897295
     0.344   0.995848
     0.346    1.11739
     0.348    1.23219
      0.35    1.35723
     0.352    1.47798
     0.354    1.55051
     0.356    1.64272
     0.358    1.73857
      0.36    1.82476
     0.362    1.90827
     0.364     1.9506
     0.366    1.98131
     0.368    2.04938
      0.37    2.05538
     0.372    2.06588
     0.374    2.10408
     0.376      2.089
     0.378    2.07783
      0.38    2.05247
     0.382    2.04084
     0.384    2.03667
     0.386    1.97162
     0.388    1.91331
      0.39    1.88121
     0.392    1.81345
     0.394    1.72737
     0.396    1.64689
     0.398    1.56844
       0.4    1.45205
     0.402    1.34658
     0.404    1.23374
     0.406    1.13511
     0.408    1.03738
      0.41   0.930381
     0.412    0.85093
     0.414   0.784584
     0.416   0.723253
     0.418   0.664575
      0.42   0.603021
     0.422    0.56765
     0.424   0.538342
     0.426   0.508212
     0.428   0.482382
      0.43   0.464417
     0.432   0.453973
     0.434   0.450791
     0.436   0.427734
     0.438   0.428401
      0.44   0.420995
     0.442    0.41223
     0.444   0.425232
     0.446   0.416889
     0.448   0.412711
      0.45   0.420019
     0.452   0.420856
     0.454   0.418927
     0.456   0.427416
     0.458   0.429817
      0.46   0.442618
     0.462   0.435206
     0.464   0.442767
     0.466   0.445683
     0.468   0.447471
      0.47   0.455229
     0.472   0.470061
     0.474   0.472387
     0.476   0.479209
     0.478   0.474497
      0.48   0.481413
     0.482   0.477982
     0.484   0.489689
     0.486   0.494281
     0.488   0.501351
      0.49   0.507864
     0.492   0.509548
     0.494   0.514042
     0.496   0.526825
     0.498   0.524898
       0.5   0.547116
     0.502   0.544199
     0.504   0.550004
     0.506   0.553597
     0.508    0.56717
      0.51   0.557903
     0.512   0.563988
     0.514   0.572028
     0.516   0.571579
     0.518   0.579814
      0.52    0.58907
     0.522   0.590191
     0.524   0.596585
     0.526   0.604563
     0.528   0.622072
      0.53   0.616771
     0.532   0.629019
     0.534    0.63625
     0.536   0.644897
     0.538   0.641824
      0.54    0.64784
     0.542   0.658143
     0.544   0.667453
     0.546   0.678424
     0.548   0.677865
      0.55   0.684619
     0.552   0.696071
     0.554   0.701417
     0.556   0.710151
     0.558    0.72174
      0.56   0.725445
     0.562    0.72338
     0.564   0.737504
     0.566   0.732566
     0.568   0.740149
      0.57   0.743564
     0.572   0.744482
     0.574   0.755712
     0.576   0.754187
     0.578   0.764287
      0.58   0.769144
     0.582   0.771459
     0.584    0.77626
     0.586     0.7848
     0.588   0.784273
      0.59   0.783561
     0.592   0.791245
     0.594   0.790187
     0.596   0.788926
     0.598   0.801956
       0.6   0.795318
     0.602   0.796078
     0.604   0.801053
     0.606   0.804192
     0.608   0.808345
      0.61   0.804243
     0.612    0.80529
     0.614    0.81405
     0.616   0.807017
     0.618   0.796393
      0.62   0.804306
     0.622   0.807029
     0.624   0.804894
     0.626   0.806801
     0.628   0.795578
      0.63    0.79304
     0.632   0.798916
     0.634   0.797792
     0.636   0.789743
     0.638   0.781595
      0.64   0.775239
     0.642   0.780023
     0.644   0.779377
     0.646   0.765818
     0.648    0.76899
      0.65   0.763862
     0.652   0.765244
     0.654   0.763956
     0.656   0.749004
     0.658   0.752159
      0.66   0.749142
     0.662   0.749681
     0.664   0.745498
     0.666   0.750872
     0.668   0.742835
      0.67   0.733468
     0.672   0.743362
     0.674   0.737579
     0.676    0.73958
     0.678   0.742881
      0.68   0.741897
     0.682   0.743304
     0.684   0.748829
     0.686   0.753908
     0.688    0.75173
      0.69   0.751118
     0.692    0.74938
     0.694   0.757303
     0.696   0.757081
     0.698   0.764404
       0.7   0.773483
     0.702   0.773428
     0.704   0.782324
     0.706    0.77679
     0.708   0.792378
      0.71   0.788863
     0.712   0.798437
     0.714   0.804839
     0.716     0.8103
     0.718   0.814533
      0.72   0.821334
     0.722   0.831453
     0.724   0.829037
     0.726    0.83475
     0.728   0.843368
      0.73   0.845986
     0.732   0.853383
     0.734   0.856471
     0.736   0.864556
     0.738   0.879928
      0.74   0.875351
     0.742   0.880128
     0.744   0.894126
     0.746   0.892957
     0.748   0.904585
      0.75   0.901103
     0.752   0.908035
     0.754   0.908074
     0.756   0.916884
     0.758    0.91792
      0.76   0.919211
     0.762   0.924988
     0.764   0.915342
     0.766   0.922769
     0.768   0.918515
      0.77   0.917507
     0.772   0.918058
     0.774   0.912183
     0.776   0.907407
     0.778   0.909603
      0.78   0.907945
     0.782   0.898203
     0.784   0.900067
     0.786   0.904198
     0.788   0.901271
      0.79   0.903323
     0.792   0.897702
     0.794    0.89431
     0.796   0.894902
     0.798   0.895728
       0.8   0.899273
     0.802   0.899236
     0.804    0.90199
     0.806   0.903119
     0.808    0.89107
      0.81   0.899726
     0.812   0.892124
     0.814   0.898082
     0.816   0.896096
     0.818   0.899663
      0.82   0.894119
     0.822   0.904689
     0.824   0.901093
     0.826   0.905127
     0.828   0.902308
      0.83    0.90573
     0.832   0.898349
     0.834   0.907006
     0.836   0.903927
     0.838   0.902973
      0.84   0.903633
     0.842   0.905475
     0.844   0.902532
     0.846   0.907619
     0.848   0.894717
      0.85    0.90116
     0.852     0.8944
     0.854   0.896175
     0.856   0.893334
     0.858   0.893594
      0.86   0.887259
     0.862   0.881543
     0.864   0.878583
     0.866   0.879746
     0.868   0.876257
      0.87   0.872283
     0.872   0.869979
     0.874   0.859731
     0.876   0.865779
     0.878   0.864189
      0.88   0.863041
     0.882   0.860296
     0.884   0.858743
     0.886   0.856075
     0.888   0.853983
      0.89   0.855626
     0.892   0.856915
     0.894   0.855922
     0.896   0.849046
     0.898   0.858569
       0.9   0.858319
     0.902   0.862885
     0.904   0.860859
     0.906   0.855618
     0.908   0.858433
      0.91   0.866424
     0.912   0.864818
     0.914   0.864012
     0.916   0.862372
     0.918   0.871561
      0.92   0.869119
     0.922   0.871532
     0.924   0.876129
     0.926   0.884646
     0.928   0.880292
      0.93   0.882313
     0.932   0.884884
     0.934   0.884001
     0.936   0.886699
     0.938   0.888978
      0.94   0.899569
     0.942   0.894916
     0.944   0.901668
     0.946    0.89794
     0.948    0.90126
      0.95    0.89914
     0.952   0.908569
     0.954   0.909849
     0.956   0.908176
     0.958    0.91616
      0.96   0.913431
     0.962   0.917151
     0.964   0.912463
     0.966   0.914423
     0.968   0.917513
      0.97   0.918831
     0.972   0.924003
     0.974   0.927867
     0.976   0.922335
     0.978    0.92032
      0.98   0.923184
     0.982   0.930024
     0.984   0.934522
     0.986   0.929268
     0.988   0.930542
      0.99   0.930605
     0.992   0.931526
     0.994   0.932395
     0.996     0.9382
     0.998   0.936104
         1    0.93834
     1.002   0.937371
     1.004   0.935158
     1.006   0.939168
     1.008   0.938954
      1.01   0.939013
     1.012   0.942596
     1.014   0.942927
     1.016   0.939741
     1.018   0.941142
      1.02   0.943505
     1.022   0.942574
     1.024   0.940463
     1.026   0.941622
     1.028   0.945459
      1.03    0.94439
     1.032   0.942776
     1.034   0.938275
     1.036   0.944796
     1.038    0.93834
      1.04   0.942172
     1.042   0.946307
     1.044    0.94413
     1.046   0.945102
     1.048   0.946693
      1.05   0.948049
     1.052   0.948222
     1.054   0.951571
     1.056   0.950082
     1.058   0.944271
      1.06   0.949551
     1.062   0.945902
     1.064    0.94998
     1.066   0.949115
     1.068   0.946332
      1.07   0.946703
     1.072   0.948631
     1.074    0.95123
     1.076   0.946308
     1.078   0.948851
      1.08   0.947547
     1.082   0.947379
     1.084   0.945201
     1.086   0.952256
     1.088   0.948743
      1.09   0.952718
     1.092   0.949796
     1.094   0.951139
     1.096   0.948859
     1.098   0.952889
       1.1   0.954005
     1.102   0.952411
     1.104    0.95587
     1.106   0.949536
     1.108   0.951236
      1.11   0.952039
     1.112   0.956384
     1.114   0.951605
     1.116     0.9561
     1.118   0.958582
      1.12   0.954862
     1.122    0.95419
     1.124   0.954808
     1.126    0.95487
     1.128   0.954066
      1.13   0.956844
     1.132   0.958991
     1.134    0.95597
     1.136   0.957929
     1.138   0.957316
      1.14   0.963443
     1.142   0.962741
     1.144   0.960707
     1.146   0.958442
     1.148   0.965964
      1.15   0.962572
     1.152   0.958876
     1.154   0.962402
     1.156    0.96471
     1.158   0.961004
      1.16   0.963207
     1.162   0.962925
     1.164   0.960316
     1.166   0.965934
     1.168   0.964974
      1.17   0.966441
     1.172   0.966422
     1.174   0.965481
     1.176   0.968566
     1.178   0.963104
      1.18   0.966654
     1.182    0.96593
     1.184    0.96665
     1.186   0.973435
     1.188    0.97152
      1.19   0.970436
     1.192    0.97259
     1.194   0.970888
     1.196   0.972753
     1.198   0.971066
       1.2   0.970307
     1.202   0.971264
     1.204   0.971821
     1.206    0.97106
     1.208   0.975634
      1.21    0.97246
     1.212   0.968974
     1.214   0.978647
     1.216   0.978258
     1.218   0.969348
      1.22   0.976296
     1.222   0.975497
     1.224   0.971525
     1.226    0.97865
     1.228   0.976088
      1.23   0.978024
     1.232   0.976647
     1.234   0.974601
     1.236   0.977542
     1.238   0.977555
      1.24   0.980876
     1.242   0.976994
     1.244   0.978166
     1.246   0.976987
     1.248   0.979335
      1.25   0.976535
     1.252   0.979047
     1.254   0.976689
     1.256   0.977058
     1.258   0.981277
      1.26   0.978154
     1.262   0.978159
     1.264   0.974393
     1.266   0.980111
     1.268   0.981378
      1.27   0.978503
     1.272   0.979877
     1.274   0.977688
     1.276   0.977231
     1.278   0.984428
      1.28   0.981018
     1.282   0.980295
     1.284   0.979139
     1.286   0.978996
     1.288    0.97847
      1.29   0.979089
     1.292   0.975178
     1.294   0.979646
     1.296   0.980204
     1.298   0.980485
       1.3   0.983176
     1.302     0.9771
     1.304   0.985917
     1.306   0.977661
     1.308   0.979429
      1.31   0.973564
     1.312   0.974726
     1.314   0.977798
     1.316    0.97883
     1.318   0.980052
      1.32   0.980123
     1.322   0.978714
     1.324   0.974264
     1.326   0.978041
     1.328   0.979406
      1.33   0.977211
     1.332   0.980979
     1.334   0.980662
     1.336   0.978973
     1.338   0.979445
      1.34   0.979901
     1.342   0.974358
     1.344   0.978062
     1.346   0.977353
     1.348   0.977821
      1.35   0.979497
     1.352   0.979328
     1.354   0.976309
     1.356   0.978533
     1.358   0.977054
      1.36   0.976629
     1.362   0.976193
     1.364   0.976772
     1.366   0.976981
     1.368   0.979022
      1.37   0.980829
     1.372   0.981271
     1.374   0.975909
     1.376   0.979798
     1.378   0.979582
      1.38   0.982614
     1.382   0.983279
     1.384   0.977338
     1.386    0.97792
     1.388   0.983004
      1.39   0.979309
     1.392   0.981541
     1.394   0.978098
     1.396   0.977782
     1.398   0.979947
       1.4   0.983268
     1.402   0.981292
     1.404   0.984547
     1.406   0.981556
     1.408   0.978106
      1.41   0.982058
     1.412   0.978615
     1.414   0.983789
     1.416   0.985156
     1.418   0.984074
      1.42   0.981076
     1.422    0.98173
     1.424   0.982671
     1.426   0.982075
     1.428   0.978537
      1.43   0.981463
     1.432   0.981881
     1.434   0.981528
     1.436   0.982238
     1.438   0.978877
      1.44   0.979644
     1.442    0.98323
     1.444   0.984347
     1.446   0.983573
     1.448   0.982398
      1.45   0.980822
     1.452   0.986343
     1.454   0.986601
     1.456   0.980764
     1.458   0.983668
      1.46   0.982321
     1.462   0.981746
     1.464   0.985543
     1.466   0.979047
     1.468   0.984251
      1.47   0.986365
     1.472   0.984491
     1.474   0.985798
     1.476   0.979945
     1.478   0.982535
      1.48   0.983521
     1.482   0.983121
     1.484   0.983113
     1.486   0.981681
     1.488   0.988907
      1.49   0.986665
     1.492   0.984518
     1.494   0.986132
     1.496   0.983078
     1.498   0.985685
       1.5   0.986376
     1.502   0.982611
     1.504   0.985626
     1.506    0.98626
     1.508   0.983972
      1.51   0.988061
     1.512   0.986974
     1.514   0.985438
     1.516   0.986984
     1.518   0.987847
      1.52    0.98509
     1.522   0.985642
     1.524   0.987113
     1.526   0.986605
     1.528   0.984062
      1.53    0.98987
     1.532   0.987612
     1.534   0.987506
     1.536   0.986109
     1.538   0.987612
      1.54   0.984103
     1.542   0.986785
     1.544   0.986531
     1.546   0.986507
     1.548   0.986444
      1.55     0.9853
     1.552   0.987206
     1.554    0.98659
     1.556   0.984476
     1.558    0.98571
      1.56    0.98722
     1.562   0.987552
     1.564   0.986967
     1.566   0.983846
     1.568   0.983946
      1.57   0.981845
     1.572    0.98573
     1.574   0.981847
     1.576   0.985065
     1.578   0.984468
      1.58   0.984707
     1.582   0.981517
     1.584   0.987066
     1.586   0.982694
     1.588   0.984904
      1.59    0.98598
     1.592   0.985341
     1.594    0.98381
     1.596   0.987109
     1.598   0.981981
       1.6   0.980624
     1.602   0.984541
     1.604   0.986452
     1.606   0.982977
     1.608   0.983902
      1.61   0.983108
     1.612   0.982139
     1.614   0.981133
     1.616   0.985591
     1.618   0.982638
      1.62   0.982302
     1.622   0.985578
     1.624   0.981385
     1.626   0.982134
     1.628   0.984284
      1.63   0.983334
     1.632   0.981015
     1.634   0.980349
     1.636   0.980849
     1.638   0.982521
      1.64   0.981219
     1.642   0.981412
     1.644   0.983836
     1.646   0.981605
     1.648   0.981656
      1.65   0.979842
     1.652   0.983834
     1.654    0.98331
     1.656   0.981078
     1.658   0.982642
      1.66   0.985586
     1.662    0.98281
     1.664   0.983581
     1.666   0.981863
     1.668   0.978782
      1.67   0.982042
     1.672   0.986289
     1.674   0.985472
     1.676   0.983369
     1.678   0.981545
      1.68   0.984801
     1.682   0.980665
     1.684   0.983758
     1.686   0.984082
     1.688   0.980284
      1.69   0.982321
     1.692    0.98358
     1.694   0.984571
     1.696   0.986246
     1.698   0.983296
       1.7   0.979865
     1.702   0.984227
     1.704   0.981932
     1.706    0.98156
     1.708   0.983067
      1.71   0.980416
     1.712   0.985158
     1.714    0.98371
     1.716   0.983925
     1.718   0.984121
      1.72   0.984234
     1.722   0.984074
     1.724   0.986606
     1.726    0.98123
     1.728   0.981914
      1.73   0.985813
     1.732    0.98298
     1.734   0.981332
     1.736    0.98466
     1.738   0.983388
      1.74   0.987876
     1.742   0.984999
     1.744   0.984593
     1.746   0.984226
     1.748   0.986993
      1.75   0.983057
     1.752   0.985372
     1.754   0.987104
     1.756   0.984867
     1.758   0.982741
      1.76   0.985898
     1.762   0.986456
     1.764   0.982795
     1.766   0.983491
     1.768   0.984739
      1.77   0.984881
     1.772   0.985109
     1.774   0.983569
     1.776   0.986392
     1.778   0.983482
      1.78   0.985541
     1.782   0.987505
     1.784   0.986341
     1.786   0.985042
     1.788   0.984923
      1.79   0.985095
     1.792   0.987586
     1.794   0.987325
     1.796   0.986791
     1.798   0.987453
       1.8   0.986452
     1.802   0.989113
     1.804   0.984856
     1.806   0.986713
     1.808   0.986879
      1.81   0.985054
     1.812    0.98757
     1.814   0.987478
     1.816   0.986886
     1.818   0.984774
      1.82   0.987305
     1.822   0.986026
     1.824   0.985478
     1.826   0.985435
     1.828    0.98533
      1.83   0.985537
     1.832   0.985569
     1.834   0.987002
     1.836   0.986691
     1.838   0.983678
      1.84   0.988718
     1.842   0.985532
     1.844   0.987996
     1.846   0.987142
     1.848   0.987518
      1.85   0.984964
     1.852   0.984951
     1.854   0.985288
     1.856   0.987376
     1.858   0.987764
      1.86   0.987566
     1.862   0.983918
     1.864   0.985148
     1.866   0.987524
     1.868   0.985044
      1.87   0.983499
     1.872   0.988141
     1.874   0.985325
     1.876   0.984099
     1.878   0.988688
      1.88   0.986479
     1.882   0.988442
     1.884   0.987722
     1.886   0.986658
     1.888   0.985836
      1.89   0.988131
     1.892   0.986401
     1.894   0.988958
     1.896   0.987902
     1.898   0.986435
       1.9   0.987576
     1.902   0.988985
     1.904    0.99199
     1.906   0.985474
     1.908   0.988586
      1.91   0.986809
     1.912   0.986885
     1.914   0.991125
     1.916   0.989354
     1.918   0.991567
      1.92   0.989511
     1.922    0.98864
     1.924   0.989798
     1.926   0.990164
     1.928   0.989951
      1.93   0.992119
     1.932   0.988561
     1.934   0.989924
     1.936   0.990211
     1.938    0.99421
      1.94   0.991843
     1.942   0.992561
     1.944   0.993241
     1.946   0.990441
     1.948   0.991636
      1.95   0.989931
     1.952   0.989763
     1.954   0.993271
     1.956   0.994642
     1.958   0.991674
      1.96   0.991973
     1.962   0.991451
     1.964   0.992943
     1.966   0.993631
     1.968   0.989452
      1.97   0.997004
     1.972   0.992305
     1.974   0.991411
     1.976   0.995574
     1.978   0.994425
      1.98   0.994986
     1.982    0.99328
     1.984   0.996699
     1.986   0.995682
     1.988   0.995112
      1.99   0.994736
     1.992   0.994385
     1.994   0.995627
     1.996   0.993912
     1.998   0.995972
         2   0.997152
     2.002   0.998422
     2.004   0.994955
     2.006   0.991838
     2.008   0.997254
      2.01   0.999148
     2.012   0.995496
     2.014   0.996295
     2.016   0.998613
     2.018   0.993979
      2.02    0.99557
     2.022   0.995503
     2.024   0.994112
     2.026   0.997093
     2.028   0.994595
      2.03     1.0001
     2.032    0.99497
     2.034   0.994584
     2.036    0.99512
     2.038   0.997769
      2.04   0.995697
     2.042   0.995524
     2.044   0.996715
     2.046   0.992975
     2.048   0.994444
      2.05   0.992864
     2.052   0.992593
     2.054   0.995321
     2.056   0.995054
     2.058   0.996738
      2.06   0.993911
     2.062   0.998634
     2.064   0.995813
     2.066   0.997689
     2.068   0.994729
      2.07   0.995182
     2.072   0.998042
     2.074   0.996665
     2.076   0.995878
     2.078    0.99706
      2.08   0.995821
     2.082   0.997329
     2.084   0.995904
     2.086     0.9982
     2.088   0.998538
      2.09   0.995694
     2.092   0.997736
     2.094    0.99771
     2.096   0.999774
     2.098   0.995807
       2.1   0.996568
     2.102   0.997493
     2.104   0.997824
     2.106    1.00161
     2.108   0.997779
      2.11    1.00002
     2.112   0.996229
     2.114    1.00138
     2.116   0.998553
     2.118    1.00218
      2.12   0.998241
     2.122   0.998896
     2.124   0.998533
     2.126   0.998065
     2.128   0.999514
      2.13   0.998196
     2.132    1.00099
     2.134    1.00141
     2.136    1.00235
     2.138   0.998812
      2.14    1.00035
     2.142   0.998415
     2.144    1.00144
     2.146   0.999539
     2.148    1.00081
      2.15   0.997585
     2.152    1.00017
     2.154    1.00348
     2.156    1.00068
     2.158    1.00254
      2.16    1.00177
     2.162   0.999724
     2.164     1.0007
     2.166    1.00139
     2.168    1.00044
      2.17    1.00188
     2.172    1.00028
     2.174   0.998671
     2.176   0.999576
     2.178    1.00114
      2.18    1.00154
     2.182    1.00129
     2.184    0.99756
     2.186    1.00103
     2.188    0.99801
      2.19    0.99928
     2.192   0.999164
     2.194    1.00158
     2.196    1.00008
     2.198    1.00013
       2.2   0.998847
     2.202    1.00084
     2.204   0.999713
     2.206    1.00055
     2.208    1.00048
      2.21   0.998092
     2.212    1.00094
     2.214   0.998495
     2.216   0.998964
     2.218   0.998588
      2.22   0.999771
     2.222    0.99968
     2.224   0.999046
     2.226   0.997344
     2.228    1.00182
      2.23   0.998848
     2.232   0.996494
     2.234    1.00125
     2.236   0.999795
     2.238    1.00036
      2.24   0.998764
     2.242   0.996713
     2.244   0.999875
     2.246   0.999183
     2.248   0.999751
      2.25   0.998016
     2.252   0.999145
     2.254   0.998545
     2.256   0.999204
     2.258    1.00041
      2.26    1.00011
     2.262    0.99901
     2.264    1.00004
     2.266   0.999959
     2.268   0.997721
      2.27    1.00237
     2.272    1.00073
     2.274      1.002
     2.276    1.00061
     2.278    1.00065
      2.28    1.00247
     2.282    1.00093
     2.284    0.99878
     2.286     1.0023
     2.288    1.00002
      2.29    1.00111
     2.292    1.00109
     2.294   0.999568
     2.296    1.00145
     2.298    1.00016
       2.3    1.00029
     2.302   0.997242
     2.304    1.00095
     2.306    1.00082
     2.308    1.00248
      2.31    1.00149
     2.312    1.00308
     2.314    1.00322
     2.316    1.00255
     2.318    1.00207
      2.32    1.00123
     2.322    1.00164
     2.324    1.00079
     2.326    1.00068
     2.328    1.00277
      2.33     1.0015
     2.332    1.00118
     2.334    1.00109
     2.336    1.00018
     2.338    1.00263
      2.34    1.00025
     2.342    1.00248
     2.344    1.00046
     2.346    1.00199
     2.348    1.00193
      2.35    1.00176
     2.352   0.999425
     2.354    1.00205
     2.356    1.00215
     2.358    1.00187
      2.36    1.00021
     2.362    1.00261
     2.364    1.00001
     2.366    1.00215
     2.368    1.00247
      2.37   0.999297
     2.372    1.00142
     2.374    1.00172
     2.376    1.00132
     2.378    1.00265
      2.38    1.00221
     2.382    1.00082
     2.384   0.999838
     2.386    1.00108
     2.388    1.00115
      2.39     1.0004
     2.392    1.00068
     2.394    1.00213
     2.396    1.00444
     2.398    1.00425
       2.4    1.00406
     2.402     1.0039
     2.404    1.00338
     2.406    1.00061
     2.408    1.00096
      2.41    1.00238
     2.412    1.00123
     2.414    1.00175
     2.416   0.999095
     2.418    1.00451
      2.42    1.00232
     2.422   0.999504
     2.424    1.00237
     2.426     1.0011
     2.428   0.999831
      2.43    1.00189
     2.432    1.00174
     2.434    1.00125
     2.436    1.00136
     2.438    1.00265
      2.44    1.00012
     2.442    1.00205
     2.444    1.00307
     2.446    1.00132
     2.448    1.00264
      2.45    1.00078
     2.452    1.00168
     2.454    1.00113
     2.456    1.00092
     2.458    1.00274
      2.46    1.00129
     2.462    1.00107
     2.464    1.00108
     2.466    1.00043
     2.468    1.00181
      2.47    1.00041
     2.472    1.00208
     2.474    1.00043
     2.476    1.00263
     2.478    1.00212
      2.48    1.00027
     2.482     1.0011
     2.484    1.00096
     2.486    1.00287
     2.488   0.999518
      2.49   0.999172
     2.492    1.00167
     2.494    1.00078
     2.496    1.00081
     2.498   0.999589
       2.5    1.00251
     2.502      1.002
     2.504   0.998344
     2.506    1.00173
     2.508    1.00123
      2.51    1.00217
     2.512    1.00057
     2.514    1.00047
     2.516    1.00107
     2.518     1.0007
      2.52     1.0023
     2.522    1.00178
     2.524    1.00107
     2.526    1.00182
     2.528     1.0003
      2.53    1.00123
     2.532    1.00258
     2.534    1.00201
     2.536    0.99853
     2.538    1.00059
      2.54    1.00174
     2.542   0.999567
     2.544    1.00255
     2.546    1.00129
     2.548    1.00242
      2.55    1.00133
     2.552    1.00312
     2.554    1.00036
     2.556    1.00103
     2.558    1.00128
      2.56    1.00203
     2.562    1.00383
     2.564    1.00204
     2.566    1.00126
     2.568    1.00256
      2.57    1.00069
     2.572    1.00109
     2.574    1.00249
     2.576    1.00125
     2.578    1.00176
      2.58    1.00197
     2.582    1.00018
     2.584    1.00064
     2.586    1.00276
     2.588      1.001
      2.59    1.00192
     2.592    1.00115
     2.594    1.00291
     2.596    1.00179
     2.598    1.00151
       2.6    1.00119
     2.602    1.00342
     2.604    1.00299
     2.606     1.0008
     2.608     1.0008
      2.61    1.00276
     2.612    1.00116
     2.614    1.00368
     2.616    1.00209
     2.618    1.00141
      2.62    1.00399
     2.622    1.00282
     2.624    1.00218
     2.626    1.00304
     2.628    1.00316
      2.63    1.00122
     2.632    1.00185
     2.634     1.0018
     2.636    1.00251
     2.638    1.00163
      2.64    1.00219
     2.642    1.00247
     2.644    1.00194
     2.646    1.00222
     2.648    1.00262
      2.65    1.00245
     2.652     1.0028
     2.654    1.00166
     2.656    1.00221
     2.658    1.00247
      2.66    1.00582
     2.662    1.00236
     2.664    1.00325
     2.666    1.00234
     2.668    1.00205
      2.67    1.00282
     2.672    1.00278
     2.674   0.999854
     2.676    1.00237
     2.678    1.00409
      2.68    1.00352
     2.682    1.00129
     2.684    1.00277
     2.686    1.00207
     2.688    1.00172
      2.69    1.00382
     2.692    1.00411
     2.694    1.00135
     2.696    1.00223
     2.698    1.00032
       2.7    1.00095
     2.702    1.00301
     2.704    1.00343
     2.706    1.00133
     2.708    1.00143
      2.71    1.00467
     2.712    1.00472
     2.714    1.00137
     2.716    1.00326
     2.718    1.00215
      2.72    1.00303
     2.722    1.00268
     2.724    1.00392
     2.726    1.00451
     2.728    1.00161
      2.73    1.00277
     2.732     1.0021
     2.734    1.00337
     2.736    1.00169
     2.738    1.00185
      2.74    1.00279
     2.742    1.00306
     2.744    1.00349
     2.746    1.00355
     2.748    1.00142
      2.75    1.00314
     2.752    1.00243
     2.754    1.00132
     2.756    1.00214
     2.758    1.00296
      2.76    1.00207
     2.762     1.0035
     2.764    1.00429
     2.766    1.00274
     2.768     1.0019
      2.77    1.00609
     2.772    1.00245
     2.774     1.0019
     2.776    1.00404
     2.778    1.00513
      2.78    1.00342
     2.782    1.00331
     2.784    1.00272
     2.786    1.00273
     2.788    1.00256
      2.79    1.00215
     2.792    1.00226
     2.794    1.00191
     2.796    1.00275
     2.798    1.00122
       2.8    1.00302
     2.802    1.00134
     2.804    1.00098
     2.806    1.00386
     2.808    1.00207
      2.81    1.00256
     2.812    1.00152
     2.814    1.00189
     2.816    1.00247
     2.818    1.00287
      2.82    1.00317
     2.822    1.00306
     2.824    1.00384
     2.826    1.00161
     2.828    1.00211
      2.83    1.00461
     2.832    1.00161
     2.834    1.00137
     2.836    1.00227
     2.838    1.00235
      2.84    1.00366
     2.842    1.00191
     2.844    1.00259
     2.846    1.00209
     2.848    1.00358
      2.85    1.00571
     2.852    1.00309
     2.854    1.00228
     2.856    1.00145
     2.858    1.00187
      2.86    1.00483
     2.862    1.00335
     2.864    1.00322
     2.866    1.00301
     2.868    1.00293
      2.87    1.00185
     2.872     1.0036
     2.874    1.00193
     2.876    1.00235
     2.878    1.00225
      2.88    1.00197
     2.882    1.00242
     2.884    1.00297
     2.886    1.00231
     2.888    1.00288
      2.89    1.00295
     2.892    1.00352
     2.894    1.00246
     2.896    1.00364
     2.898    1.00317
       2.9    1.00274
     2.902    1.00432
     2.904    1.00381
     2.906    1.00477
     2.908    1.00324
      2.91    1.00564
     2.912    1.00394
     2.914     1.0025
     2.916    1.00272
     2.918    1.00393
      2.92    1.00252
     2.922    1.00264
     2.924    1.00342
     2.926    1.00311
     2.928     1.0035
      2.93    1.00222
     2.932    1.00369
     2.934    1.00188
     2.936    1.00268
     2.938    1.00285
      2.94    1.00527
     2.942    1.00326
     2.944     1.0036
     2.946    1.00405
     2.948    1.00438
      2.95    1.00426
     2.952    1.00417
     2.954    1.00405
     2.956    1.00372
     2.958    1.00323
      2.96    1.00348
     2.962    1.00556
     2.964    1.00348
     2.966    1.00296
     2.968    1.00302
      2.97    1.00491
     2.972    1.00341
     2.974    1.00447
     2.976    1.00431
     2.978    1.00481
      2.98    1.00285
     2.982    1.00409
     2.984    1.00498
