# Supplementary material for: Double helical conformation and extreme rigidity in a rodlike polyelectrolyte
Source: Nat Commun. 2019 Feb 18;10:801. doi: 10.1038/s41467-019-08756-3 (PMC6379425; doi:10.1038/s41467-019-08756-3)
Supplement: Supplementary file 3 — Source Data [file 41467_2019_8756_MOESM3_ESM.zip › 168025_3_data_set_3526432_plcmyc.txt]

function plot_style(fontSize)
set(gca,'fontsize',fontSize,'fontweight','bold','Fontname','Bitstream Charter');
% set(gca,'linewidth',1);
set(get(gca,'xlabel'),'FontSize', fontSize, 'FontWeight', 'Bold','Fontname','Bitstream Charter');
set(get(gca,'ylabel'),'FontSize', fontSize, 'FontWeight', 'Bold','Fontname','Bitstream Charter');
% set(gca,'xtick',[0 1 2 3]);
% set(gca,'xticklabel',[0 1 2 3]);
% set(gca,'ytick',[0 0.2 0.4 0.6 0.8]);
% set(gca,'yticklabel',[0 0.2 0.4 0.6 0.8]);
end
