# Supplementary material for: Double helical conformation and extreme rigidity in a rodlike polyelectrolyte
Source: Nat Commun. 2019 Feb 18;10:801. doi: 10.1038/s41467-019-08756-3 (PMC6379425; doi:10.1038/s41467-019-08756-3)
Supplement: Supplementary file 3 — Source Data [file 41467_2019_8756_MOESM3_ESM.zip › 168025_3_data_set_3526430_pl2my2.txt]

# This file was created Fri Jul 27 11:00:34 2018
# by the following command:
# g_traj_orgin455 -s topol_nvt_batch1.tpr -f npt_all_whole.xtc -n index_S.ndx -b 30000 -e 120000 -ox coord_S.xvg 
#
# g_traj_orgin455 is part of G R O M A C S:
#
# Gyas ROwers Mature At Cryogenic Speed
#
@    title "Coordinate"
@    xaxis  label "Time (ps)"
@    yaxis  label "Coordinate (nm)"
@TYPE xy
@ view 0.15, 0.15, 0.75, 0.85
@ legend on
@ legend box on
@ legend loctype view
@ legend 0.78, 0.8
@ legend length 2
@ s0 legend "atom 80 X"
@ s1 legend "atom 80 Y"
@ s2 legend "atom 80 Z"
@ s3 legend "atom 81 X"
@ s4 legend "atom 81 Y"
@ s5 legend "atom 81 Z"
@ s6 legend "atom 82 X"
@ s7 legend "atom 82 Y"
@ s8 legend "atom 82 Z"
@ s9 legend "atom 83 X"
@ s10 legend "atom 83 Y"
@ s11 legend "atom 83 Z"
@ s12 legend "atom 90 X"
@ s13 legend "atom 90 Y"
@ s14 legend "atom 90 Z"
@ s15 legend "atom 92 X"
@ s16 legend "atom 92 Y"
@ s17 legend "atom 92 Z"
@ s18 legend "atom 99 X"
@ s19 legend "atom 99 Y"
@ s20 legend "atom 99 Z"
@ s21 legend "atom 100 X"
@ s22 legend "atom 100 Y"
@ s23 legend "atom 100 Z"
@ s24 legend "atom 259 X"
@ s25 legend "atom 259 Y"
@ s26 legend "atom 259 Z"
@ s27 legend "atom 260 X"
@ s28 legend "atom 260 Y"
@ s29 legend "atom 260 Z"
@ s30 legend "atom 261 X"
@ s31 legend "atom 261 Y"
@ s32 legend "atom 261 Z"
@ s33 legend "atom 262 X"
@ s34 legend "atom 262 Y"
@ s35 legend "atom 262 Z"
@ s36 legend "atom 269 X"
@ s37 legend "atom 269 Y"
@ s38 legend "atom 269 Z"
@ s39 legend "atom 271 X"
@ s40 legend "atom 271 Y"
@ s41 legend "atom 271 Z"
@ s42 legend "atom 278 X"
@ s43 legend "atom 278 Y"
@ s44 legend "atom 278 Z"
@ s45 legend "atom 279 X"
@ s46 legend "atom 279 Y"
@ s47 legend "atom 279 Z"
 30000	0.274	1.802	6.622	-0.053	2.122	6.418	1.115	3.07	5.717	0.828	3.084	5.297	0.887	4.658	4.913	1.394	4.811	4.865	1.143	5.646	3.507	1.22	6.117	3.703	0.056	2.243	7.291	0.525	2.187	7.091	0.3	3.381	5.949	0.769	3.528	5.967	1.14	3.963	4.552	0.8	4.268	4.348	1.859	5.424	3.899	1.741	5.473	3.429
 30010	0.43	1.705	6.521	0.049	2.015	6.337	1.074	3.155	5.767	0.812	3.176	5.368	0.869	4.716	4.892	1.361	4.856	4.928	1.231	5.779	3.569	1.492	6.168	3.77	0.247	2.052	7.141	0.699	2.11	6.921	0.18	3.304	5.893	0.525	3.625	6.065	1.057	4.02	4.548	0.773	4.378	4.397	2.023	5.343	3.88	1.784	5.444	3.453
 30020	0.605	1.683	6.635	0.233	1.911	6.384	1.07	3.174	5.716	0.685	3.216	5.405	0.748	4.744	4.925	1.252	4.867	4.971	1.256	5.908	3.675	1.48	6.247	3.927	0.49	2.102	7.291	0.89	2.124	6.987	0.174	3.287	6.026	0.572	3.595	6.099	0.953	3.989	4.649	0.68	4.334	4.437	1.949	5.356	4.027	1.738	5.507	3.627
 30030	0.731	1.721	6.69	0.302	1.919	6.496	1.037	3.29	5.937	0.786	3.21	5.48	0.679	4.77	5.072	1.129	4.951	5.222	1.083	5.884	3.863	1.229	6.345	4.032	0.383	2.128	7.367	0.781	2.202	7.081	0.119	3.212	5.95	0.451	3.544	6.104	1.057	4.106	4.772	0.72	4.412	4.563	1.812	5.632	4.297	1.683	5.702	3.853
 30040	0.759	1.697	6.713	0.433	1.953	6.422	1.21	3.323	6.013	0.994	3.264	5.545	0.725	4.804	5.209	1.172	5.055	5.283	0.965	5.955	3.915	1.176	6.398	4.073	0.628	2.123	7.414	1.005	2.049	7.133	0.354	3.195	6.148	0.714	3.57	6.236	1.093	4.197	4.871	0.764	4.5	4.702	1.823	5.715	4.294	1.586	5.799	3.884
 30050	0.728	1.729	6.862	0.334	1.954	6.633	1.115	3.329	6.103	0.919	3.295	5.606	0.603	4.785	5.222	1.007	5.068	5.348	0.943	5.916	3.96	1.218	6.327	4.062	0.637	2.117	7.534	1.02	2.168	7.247	0.242	3.156	6.169	0.545	3.542	6.274	1.075	4.171	4.976	0.697	4.386	4.735	1.679	5.606	4.348	1.521	5.644	3.882
 30060	0.805	1.877	6.732	0.404	2.113	6.59	1.133	3.497	6.023	0.929	3.447	5.586	0.649	4.944	5.085	1.08	5.18	5.094	1.099	5.83	3.575	1.205	6.274	3.742	0.679	2.233	7.589	1.012	2.22	7.201	0.227	3.341	6.27	0.606	3.68	6.346	1.07	4.142	4.913	0.724	4.428	4.688	1.788	5.602	4.174	1.684	5.572	3.706
 30070	0.734	1.831	6.8	0.346	2.113	6.714	1.154	3.476	6.14	0.989	3.413	5.676	0.433	4.684	5.047	0.661	5.103	5.122	1.068	5.55	3.599	1.071	6.052	3.672	0.753	2.061	7.609	1.092	2.145	7.247	0.273	3.339	6.406	0.622	3.695	6.446	1.027	4.099	5.018	0.731	4.212	4.687	1.427	5.665	4.337	1.644	5.428	3.916
 30080	0.783	1.875	7.059	0.374	2.102	6.881	1.145	3.423	6.221	0.973	3.299	5.762	0.537	4.718	5.133	0.939	5.039	5.129	1.018	5.397	3.523	1.143	5.855	3.577	0.808	2.193	7.76	1.141	2.292	7.405	0.314	3.307	6.427	0.626	3.699	6.492	0.991	4.045	5.021	0.661	4.274	4.749	1.703	5.422	4.19	1.609	5.308	3.685
 30090	0.705	1.867	7.199	0.334	2.17	7.105	1.253	3.226	6.231	1	3.2	5.823	0.731	4.637	5.233	1.168	4.902	5.216	1.051	5.339	3.643	1.149	5.836	3.699	0.806	2.176	7.862	1.161	2.265	7.491	0.358	3.338	6.524	0.814	3.578	6.495	1.097	3.922	5.013	0.755	4.16	4.785	1.805	5.301	4.192	1.678	5.32	3.728
 30100	0.68	1.875	7.151	0.376	2.281	7.118	1.341	3.269	6.264	1.219	3.134	5.776	0.957	4.59	5.215	1.348	4.91	5.255	1.266	5.3	3.675	1.309	5.821	3.674	0.99	2.186	7.798	1.205	2.141	7.343	0.572	3.32	6.445	0.94	3.661	6.502	1.299	3.926	5.011	0.947	4.173	4.745	1.967	5.359	4.187	1.916	5.322	3.71
 30110	0.794	1.776	6.904	0.406	2.042	6.82	1.24	3.31	6.139	1.062	3.245	5.66	0.908	4.632	5.108	1.28	4.964	5.15	1.484	5.282	3.566	1.32	5.773	3.567	0.909	2.119	7.603	1.204	2.127	7.203	0.451	3.252	6.279	0.74	3.664	6.411	1.383	4.026	4.988	1.039	4.174	4.672	1.874	5.552	4.25	2.044	5.42	3.794
 30120	0.75	1.721	6.877	0.323	1.99	6.807	1.262	3.221	6.219	1.174	3.086	5.716	0.865	4.529	5.126	1.261	4.84	5.094	1.396	5.105	3.535	1.122	5.523	3.443	0.791	1.968	7.599	1.162	2.001	7.251	0.46	3.134	6.334	0.775	3.54	6.373	1.363	3.866	4.968	1.016	4.061	4.678	1.639	5.492	4.201	1.911	5.358	3.8
 30130	0.828	1.656	6.98	0.472	1.986	6.816	1.249	3.278	6.182	1.16	3.136	5.719	0.829	4.561	5.034	1.237	4.821	5.023	1.293	5.265	3.442	1.036	5.698	3.446	1.006	2.007	7.662	1.276	2.052	7.249	0.45	3.109	6.329	0.753	3.519	6.436	1.229	3.768	4.946	0.902	4.001	4.66	1.525	5.476	4.333	1.785	5.413	3.916
 30140	0.74	1.61	6.837	0.41	1.981	6.809	1.274	3.132	6.071	1.084	3.065	5.61	0.756	4.464	5.052	1.119	4.794	5.042	1.257	5.19	3.515	1.101	5.69	3.495	1.025	1.881	7.532	1.258	1.888	7.082	0.447	3.092	6.295	0.785	3.424	6.338	1.161	3.792	4.846	0.846	4.035	4.586	1.598	5.446	4.24	1.762	5.362	3.8
 30150	0.83	1.724	6.667	0.465	2.04	6.54	1.309	3.357	6.091	1.352	3.247	5.605	0.851	4.634	5.058	1.193	4.964	5.011	1.186	5.302	3.437	1.028	5.795	3.379	0.892	2.025	7.378	1.211	2.085	7.005	0.508	3.132	6	0.714	3.552	6.178	1.26	4.053	4.696	0.876	4.266	4.529	1.538	5.665	4.027	1.778	5.555	3.585
 30160	0.688	1.584	6.528	0.429	2.004	6.672	1.277	3.23	6.043	1.211	3.083	5.559	0.837	4.57	5.051	1.266	4.85	4.989	1.158	5.253	3.438	0.821	5.642	3.372	0.87	1.946	7.362	1.149	1.892	6.915	0.502	3.166	6.107	0.787	3.526	6.242	1.204	3.927	4.711	0.84	4.181	4.547	1.4	5.62	4.053	1.633	5.557	3.587
 30170	0.765	1.674	6.707	0.401	2.029	6.727	1.264	3.231	6.004	1.156	3.123	5.525	0.811	4.552	5.004	1.228	4.796	4.883	1.081	5.24	3.319	0.744	5.61	3.324	0.934	2.074	7.441	1.205	2.005	7.045	0.47	3.143	6.1	0.729	3.542	6.226	1.11	3.876	4.644	0.757	4.179	4.488	1.473	5.53	4.025	1.604	5.485	3.547
 30180	0.594	1.776	6.737	0.333	2.182	6.789	1.313	3.222	6.011	1.105	3.155	5.554	0.91	4.562	5.036	1.327	4.846	4.943	0.997	5.273	3.41	0.87	5.734	3.411	0.902	2.123	7.51	1.071	2.029	7.04	0.48	3.306	6.204	0.847	3.623	6.263	1.312	3.991	4.745	0.899	4.173	4.547	1.576	5.546	3.943	1.651	5.433	3.458
 30190	0.677	1.796	6.841	0.378	2.199	6.803	1.446	3.142	5.953	1.191	3.095	5.52	0.892	4.532	4.92	1.32	4.814	4.902	1.076	5.183	3.296	0.925	5.656	3.322	0.923	2.156	7.56	1.138	2.073	7.135	0.58	3.253	6.166	0.996	3.529	6.194	1.182	3.828	4.672	0.883	4.151	4.462	1.755	5.38	3.871	1.707	5.287	3.439
 30200	0.645	1.976	6.981	0.323	2.348	6.899	1.351	3.221	5.969	1.115	3.183	5.515	0.72	4.506	4.911	1.073	4.872	4.913	1.062	5.172	3.322	1.005	5.69	3.324	0.839	2.338	7.705	1.108	2.223	7.295	0.534	3.386	6.258	0.951	3.63	6.221	1.237	3.952	4.738	0.87	4.09	4.467	1.629	5.445	3.897	1.753	5.317	3.445
 30210	0.634	2.001	6.913	0.314	2.358	6.845	1.336	3.327	6.01	1.174	3.271	5.55	0.876	4.668	4.976	1.295	4.941	4.85	1.144	5.17	3.29	0.913	5.62	3.23	0.875	2.361	7.567	1.164	2.186	7.179	0.63	3.447	6.277	1.02	3.776	6.285	1.318	3.991	4.77	0.952	4.105	4.46	1.549	5.533	3.846	1.749	5.358	3.439
 30220	0.741	2.035	6.966	0.436	2.41	6.828	1.506	3.09	5.762	1.183	3.146	5.402	1.007	4.574	4.927	1.431	4.812	4.776	1.179	5.333	3.286	0.99	5.808	3.301	1.057	2.281	7.594	1.248	2.135	7.143	0.876	3.486	6.274	1.317	3.553	6.077	1.294	3.885	4.564	0.926	4.174	4.409	1.58	5.567	3.935	1.784	5.418	3.509
 30230	0.924	2.034	6.918	0.563	2.308	6.703	1.624	3.215	5.786	1.305	3.145	5.386	1.089	4.644	4.91	1.473	4.84	4.714	1.245	5.305	3.232	1.068	5.78	3.232	1.107	2.248	7.596	1.4	2.115	7.214	0.869	3.352	6.223	1.299	3.591	6.143	1.231	3.889	4.559	0.895	4.231	4.463	1.648	5.553	3.968	1.818	5.471	3.495
 30240	0.809	1.995	6.937	0.527	2.417	6.926	1.489	3.106	5.774	1.178	3.043	5.388	0.917	4.46	4.841	1.311	4.698	4.68	1.365	5.206	3.249	1.124	5.646	3.265	1.22	2.202	7.523	1.389	2.148	7.055	0.781	3.389	6.215	1.223	3.573	6.1	1.228	3.74	4.517	0.87	4.049	4.372	1.732	5.378	3.964	1.903	5.303	3.495
 30250	0.901	1.891	6.872	0.515	2.193	6.738	1.434	3.038	5.664	1.08	3.089	5.297	0.871	4.571	4.913	1.275	4.822	4.788	1.207	5.201	3.219	1.043	5.68	3.199	1.171	2.226	7.518	1.393	2.167	7.083	0.721	3.378	6.214	1.18	3.471	6.005	1.003	3.85	4.475	0.724	4.226	4.399	1.622	5.486	3.869	1.76	5.337	3.409
 30260	0.957	1.815	6.766	0.572	2.153	6.83	1.312	2.967	5.65	0.905	3.13	5.374	1.008	4.594	4.951	1.447	4.755	4.728	1.147	5.229	3.272	1.03	5.727	3.294	1.243	2.098	7.472	1.459	2.045	7.022	0.779	3.373	6.288	1.244	3.392	6.066	1.057	3.822	4.615	0.783	4.178	4.517	1.663	5.431	3.952	1.77	5.308	3.483
 30270	0.872	1.89	7.037	0.513	2.247	6.932	1.379	3.01	5.778	1.018	3.066	5.417	1.072	4.581	4.984	1.546	4.684	4.767	1.152	5.27	3.325	0.995	5.754	3.41	1.345	2.182	7.537	1.484	2.047	7.095	0.888	3.371	6.324	1.295	3.495	6.075	1.131	3.854	4.614	0.851	4.236	4.506	1.711	5.452	3.913	1.772	5.342	3.431
 30280	0.821	2.059	7.025	0.467	2.393	6.889	1.508	3.12	5.847	1.215	3.161	5.42	1.194	4.591	4.917	1.599	4.772	4.751	1.084	5.35	3.288	1.156	5.861	3.376	1.037	2.427	7.638	1.333	2.232	7.284	0.863	3.457	6.28	1.323	3.601	6.165	1.301	3.872	4.581	0.968	4.193	4.452	1.857	5.361	3.693	1.7	5.282	3.245
 30290	0.761	1.964	6.97	0.507	2.401	6.919	1.679	3.084	5.965	1.433	3.019	5.511	1.228	4.428	4.862	1.639	4.654	4.673	0.983	5.167	3.271	1.039	5.665	3.374	1.116	2.204	7.632	1.365	2.088	7.198	0.915	3.373	6.263	1.391	3.547	6.18	1.422	3.726	4.571	1.023	3.998	4.463	1.772	5.145	3.594	1.543	5.071	3.144
 30300	0.875	1.784	6.97	0.668	2.264	7.06	1.586	3.023	5.919	1.269	2.947	5.537	1.346	4.412	4.964	1.778	4.5	4.739	1.119	5.065	3.356	1.138	5.563	3.431	1.331	2.128	7.561	1.458	2.07	7.055	0.852	3.34	6.27	1.293	3.552	6.238	1.256	3.701	4.595	1.002	4.116	4.527	1.96	5.056	3.545	1.698	4.953	3.139
 30310	0.825	1.68	6.81	0.745	2.154	6.992	1.579	2.958	5.828	1.215	2.862	5.508	1.335	4.284	4.766	1.751	4.302	4.488	1.022	5.053	3.193	1.147	5.546	3.319	1.455	1.926	7.421	1.437	1.835	6.903	0.932	3.249	6.283	1.354	3.48	6.2	1.123	3.52	4.58	0.958	3.953	4.454	1.915	4.773	3.474	1.58	4.768	3.074
 30320	0.809	1.715	6.873	0.605	2.172	6.89	1.385	2.746	5.572	1.065	2.751	5.248	1.235	4.207	4.681	1.667	4.266	4.435	1.016	5.189	3.239	1.238	5.595	3.41	1.382	2.201	7.373	1.42	1.897	6.96	0.819	3.166	6.077	1.273	3.312	5.939	1.181	3.519	4.361	0.865	3.888	4.229	1.844	4.833	3.311	1.493	4.924	2.929
 30330	0.789	1.837	7	0.655	2.318	6.947	1.619	2.823	5.726	1.336	2.743	5.348	1.275	4.229	4.728	1.678	4.26	4.445	0.857	5.339	3.47	1.234	5.662	3.454	1.481	2.09	7.435	1.406	1.873	7.005	0.981	3.156	6.091	1.412	3.34	5.999	1.241	3.51	4.39	0.91	3.853	4.315	1.592	4.871	3.187	1.162	5.033	3.047
 30340	0.818	1.936	6.979	0.782	2.406	7.012	1.524	2.836	5.583	1.142	2.887	5.288	1.168	4.4	4.874	1.569	4.54	4.585	0.77	5.366	3.415	1.065	5.736	3.493	1.629	1.979	7.31	1.462	1.852	6.877	1.072	3.263	6.159	1.535	3.36	5.96	1.156	3.708	4.462	0.819	4.069	4.406	1.575	5.018	3.278	1.142	5.068	3.011
 30350	0.76	1.923	6.808	0.728	2.391	6.948	1.605	3.026	5.711	1.301	2.9	5.337	1.202	4.391	4.769	1.588	4.477	4.429	0.623	5.465	3.522	0.985	5.805	3.474	1.481	2.154	7.371	1.405	1.97	6.897	0.943	3.336	6.158	1.353	3.546	6.03	1.062	3.69	4.414	0.765	4.053	4.427	1.382	5	3.224	0.907	5.106	3.051
 30360	0.706	1.916	6.723	0.573	2.407	6.852	1.624	3.021	5.716	1.343	2.918	5.34	1.389	4.398	4.735	1.707	4.436	4.369	0.726	5.366	3.436	1.047	5.71	3.363	1.257	2.271	7.399	1.273	2.046	6.959	1.048	3.435	6.117	1.463	3.551	5.994	1.159	3.761	4.393	0.902	4.154	4.37	1.454	4.973	3.053	0.955	5.053	2.905
 30370	0.727	1.865	6.737	0.584	2.335	6.72	1.591	2.924	5.584	1.256	2.924	5.251	1.331	4.393	4.777	1.644	4.462	4.404	0.713	5.446	3.47	1.1	5.749	3.369	1.241	2.007	7.354	1.388	1.939	6.9	0.908	3.286	6.054	1.435	3.417	5.983	1.041	3.766	4.436	0.777	4.175	4.461	1.387	4.951	3.139	0.911	5.066	2.979
 30380	0.759	1.789	6.584	0.556	2.252	6.607	1.665	2.977	5.622	1.359	2.923	5.213	1.344	4.475	4.819	1.693	4.601	4.507	0.784	5.556	3.52	1.162	5.805	3.337	1.185	1.905	7.198	1.387	1.895	6.747	0.986	3.308	6.049	1.504	3.42	5.994	1.116	3.829	4.454	0.834	4.213	4.552	1.414	4.973	3.208	0.97	5.116	3.058
 30390	0.575	1.77	6.498	0.501	2.227	6.715	1.653	2.961	5.817	1.449	2.907	5.408	1.43	4.467	4.955	1.824	4.565	4.728	0.978	5.378	3.579	1.358	5.707	3.444	0.992	1.866	7.274	1.183	1.807	6.795	0.977	3.306	6.19	1.46	3.448	6.147	1.297	3.817	4.544	0.978	4.198	4.546	1.629	4.979	3.276	1.138	4.983	3.114
 30400	0.609	1.856	6.517	0.439	2.278	6.666	1.664	2.991	5.809	1.439	3.029	5.362	1.387	4.487	5.014	1.747	4.672	4.758	0.772	5.219	3.542	1.033	5.613	3.493	0.999	1.916	7.319	1.099	1.833	6.876	1.006	3.352	6.257	1.471	3.41	6.202	1.527	3.852	4.626	1.099	4.066	4.59	1.527	4.893	3.228	1.046	4.91	3.094
 30410	0.918	1.699	6.43	0.687	2.116	6.593	1.797	3.032	5.781	1.478	3.019	5.417	1.271	4.439	4.893	1.664	4.63	4.604	0.863	5.195	3.313	1.118	5.635	3.371	1.064	1.991	7.359	1.381	1.875	6.962	1.113	3.329	6.255	1.589	3.455	6.143	1.436	3.703	4.572	1.042	3.962	4.482	1.715	4.929	3.343	1.389	4.821	2.984
 30420	0.983	1.803	6.667	0.7	2.214	6.605	1.822	2.922	5.618	1.505	2.966	5.221	1.397	4.444	4.77	1.803	4.643	4.551	0.785	5.184	3.357	1.046	5.606	3.297	1.243	2.019	7.506	1.445	1.935	7.062	1.103	3.247	6.151	1.576	3.301	6.048	1.466	3.697	4.496	1.094	3.995	4.484	1.598	4.86	3.177	1.12	4.847	3.021
 30430	1.058	1.832	6.602	0.805	2.252	6.723	1.801	2.98	5.639	1.421	3.059	5.339	1.172	4.462	4.837	1.577	4.672	4.595	0.655	5.323	3.369	0.963	5.697	3.288	1.389	1.958	7.474	1.553	1.967	6.982	1.219	3.365	6.314	1.671	3.369	6.099	1.291	3.725	4.565	0.892	3.983	4.55	1.474	4.935	3.341	1.024	4.862	3.085
 30440	1.076	1.75	6.477	0.752	2.16	6.506	1.884	3.008	5.631	1.549	2.982	5.249	1.383	4.426	4.879	1.706	4.612	4.526	0.503	5.26	3.573	0.772	5.672	3.456	1.153	1.718	7.273	1.506	1.695	6.879	1.264	3.221	6.307	1.73	3.291	6.097	1.299	3.714	4.56	0.93	3.999	4.65	1.21	4.943	3.329	0.737	4.822	3.129
 30450	1.077	1.793	6.598	0.803	2.216	6.59	1.88	2.923	5.575	1.513	2.992	5.197	1.355	4.478	4.828	1.673	4.628	4.481	0.429	5.2	3.566	0.664	5.626	3.392	1.358	1.95	7.439	1.532	1.839	6.994	1.206	3.279	6.223	1.693	3.265	6.051	1.408	3.7	4.509	0.988	3.961	4.568	1.163	4.872	3.195	0.701	4.86	3.134
 30460	1.182	1.75	6.5	0.901	2.149	6.367	1.925	2.962	5.397	1.513	2.951	5.077	1.244	4.325	4.614	1.511	4.517	4.237	0.195	5.24	3.577	0.446	5.701	3.566	1.221	1.929	7.228	1.63	1.938	6.896	1.298	3.306	6.111	1.752	3.312	5.843	1.272	3.588	4.281	0.878	3.849	4.345	1.029	4.993	3.153	0.534	5.031	3.141
 30470	1.079	1.746	6.418	0.8	2.153	6.353	1.91	2.925	5.407	1.624	2.894	5.013	1.236	4.297	4.559	1.551	4.531	4.256	0.27	4.998	3.312	0.338	5.477	3.425	1.252	1.879	7.28	1.551	1.807	6.873	1.215	3.18	6.021	1.71	3.249	5.902	1.361	3.52	4.327	0.96	3.796	4.357	1.175	4.864	3.128	0.746	4.783	2.925
 30480	1.137	1.622	6.342	0.849	2.029	6.245	2.014	2.907	5.438	1.683	2.912	5.076	1.43	4.308	4.616	1.747	4.541	4.31	0.538	5.002	3.241	0.617	5.482	3.386	1.291	1.748	7.156	1.511	1.577	6.741	1.334	3.101	6.062	1.793	3.202	5.939	1.508	3.516	4.363	1.132	3.791	4.395	1.453	4.842	3.15	1.03	4.783	2.891
 30490	1.118	1.616	6.478	0.876	2.062	6.47	2.051	2.743	5.499	1.704	2.795	5.116	1.602	4.189	4.715	1.902	4.367	4.329	0.665	4.896	3.377	0.806	5.352	3.383	1.379	1.708	7.249	1.663	1.721	6.857	1.286	3.065	5.973	1.797	3.164	5.907	1.57	3.494	4.331	1.199	3.802	4.375	1.5	4.796	3.112	1.069	4.754	2.918
 30500	1.101	1.58	6.539	0.852	2.021	6.535	2.01	2.647	5.505	1.67	2.617	5.138	1.798	4.118	4.617	1.902	4.096	4.112	0.62	4.896	3.489	0.762	5.389	3.528	1.43	1.599	7.209	1.687	1.62	6.804	1.33	3.007	6.014	1.834	3.105	5.924	1.353	3.372	4.376	1.184	3.814	4.478	1.42	4.831	3.229	0.983	4.734	3.005
 30510	1.286	1.67	6.377	0.959	2.047	6.314	2.105	2.74	5.327	1.738	2.76	4.977	1.841	4.242	4.485	1.965	4.241	3.98	0.595	4.797	3.339	0.662	5.247	3.27	1.349	1.799	7.262	1.711	1.754	6.895	1.419	3.082	5.984	1.91	3.168	5.916	1.481	3.514	4.35	1.325	3.933	4.507	1.407	4.688	3.051	0.953	4.596	2.855
 30520	1.262	1.667	6.454	0.969	2.045	6.394	1.97	2.786	5.342	1.587	2.913	5.068	1.68	4.387	4.622	1.857	4.439	4.148	0.547	4.742	3.23	0.512	5.207	3.188	1.33	1.942	7.283	1.675	1.77	6.924	1.528	3.176	6.078	1.977	3.109	5.81	1.45	3.614	4.386	1.183	4.009	4.5	1.389	4.927	3.171	1.061	4.714	2.864
 30530	1.235	1.688	6.45	0.962	2.052	6.317	1.986	2.804	5.285	1.578	2.865	4.994	1.64	4.421	4.697	1.831	4.513	4.207	0.643	4.593	3.184	0.426	5.059	3.196	1.332	1.937	7.237	1.652	1.773	6.885	1.472	3.13	5.955	1.947	3.227	5.88	1.351	3.717	4.44	1.116	4.13	4.509	1.32	4.997	3.193	1.134	4.768	2.821
 30540	1.433	1.699	6.58	1.052	2.006	6.413	1.967	2.839	5.351	1.523	2.912	5.094	1.727	4.341	4.698	1.847	4.438	4.202	0.624	4.73	3.368	0.521	5.21	3.326	1.473	1.895	7.283	1.883	1.904	6.989	1.419	3.152	6.013	1.878	3.34	5.989	1.345	3.693	4.501	1.137	4.125	4.604	1.379	5.072	3.328	1.171	4.842	2.927
 30550	1.621	1.608	6.6	1.157	1.769	6.514	1.826	2.838	5.49	1.409	2.849	5.2	1.501	4.363	4.834	1.811	4.49	4.486	0.796	4.897	3.257	0.799	5.39	3.259	1.49	1.825	7.317	1.913	1.978	7.056	1.187	3.118	6.08	1.627	3.338	6.042	1.3	3.664	4.478	1.019	4.06	4.497	1.584	5.074	3.365	1.403	4.87	2.95
 30560	1.626	1.638	6.672	1.18	1.808	6.599	1.751	2.836	5.449	1.314	2.852	5.193	1.317	4.369	4.788	1.686	4.491	4.443	0.74	5.046	3.261	0.867	5.541	3.239	1.711	2.014	7.348	2.021	2.07	6.948	1.042	3.036	6.011	1.409	3.357	5.983	1.107	3.679	4.401	0.846	4.076	4.442	1.608	5.005	3.275	1.277	4.909	2.936
 30570	1.576	1.678	6.813	1.145	1.912	6.705	1.844	2.916	5.59	1.505	2.798	5.246	1.399	4.3	4.76	1.772	4.412	4.441	0.742	5.104	3.376	0.93	5.576	3.337	1.608	2.113	7.441	1.969	2.088	7.082	1.159	3.153	6.082	1.595	3.339	5.954	1.251	3.604	4.349	0.937	3.961	4.395	1.573	4.997	3.229	1.133	4.947	2.95
 30580	1.551	1.701	6.729	1.16	2.001	6.742	1.863	2.929	5.577	1.472	2.882	5.245	1.444	4.415	4.761	1.801	4.494	4.431	0.784	5.14	3.34	0.898	5.626	3.283	1.748	2.076	7.403	2.043	2.03	6.998	1.314	3.184	6.052	1.739	3.417	5.963	1.321	3.668	4.441	0.996	4.03	4.417	1.626	5.06	3.297	1.254	4.963	2.964
 30590	1.526	1.746	6.726	1.092	2.019	6.631	1.838	2.967	5.513	1.473	2.862	5.191	1.379	4.398	4.641	1.775	4.468	4.314	0.692	5.096	3.205	0.88	5.56	3.223	1.824	2.084	7.311	2.067	2.056	6.895	1.273	3.241	6.053	1.713	3.432	5.892	1.235	3.67	4.374	0.951	4.046	4.363	1.563	4.937	3.103	1.132	4.903	2.813
 30600	1.616	1.696	6.64	1.27	2.029	6.557	2.066	3.029	5.502	1.69	2.941	5.173	1.315	4.398	4.763	1.695	4.621	4.518	0.7	5.057	3.266	0.858	5.54	3.231	1.927	1.998	7.271	2.137	1.958	6.821	1.419	3.199	6.044	1.847	3.455	5.925	1.348	3.693	4.389	0.987	3.97	4.377	1.54	5.009	3.195	1.161	4.881	2.856
 30610	1.391	1.852	6.509	0.999	2.166	6.487	1.967	3.094	5.522	1.69	3.025	5.106	1.252	4.492	4.775	1.591	4.797	4.568	0.768	5.218	3.226	0.994	5.672	3.188	1.559	2.01	7.274	1.921	2.055	6.923	1.271	3.235	5.975	1.7	3.481	5.886	1.462	3.841	4.347	1.069	4.095	4.314	1.579	5.067	3.076	1.196	4.939	2.799
 30620	1.317	1.823	6.721	0.965	2.156	6.597	1.858	3.133	5.595	1.608	2.969	5.196	1.283	4.476	4.673	1.662	4.569	4.358	0.757	5.217	3.107	0.915	5.679	3.191	1.583	2.199	7.383	1.827	2.101	6.942	1.134	3.177	5.915	1.532	3.479	5.916	1.172	3.772	4.345	0.858	4.145	4.337	1.521	5.027	3.129	1.215	4.856	2.781
 30630	1.456	1.749	6.725	1.126	2.113	6.624	1.955	3.081	5.604	1.671	2.986	5.171	1.451	4.486	4.678	1.787	4.518	4.316	0.794	5.208	3.189	1.091	5.61	3.203	1.711	2.147	7.409	2.004	2.022	6.991	1.234	3.135	6.02	1.615	3.423	6.013	1.187	3.787	4.474	0.932	4.179	4.485	1.514	4.819	3.081	1.076	4.769	2.807
 30640	1.659	1.664	6.619	1.269	1.961	6.513	1.95	3.203	5.674	1.735	3.02	5.242	1.276	4.522	4.735	1.664	4.641	4.413	0.764	5.307	3.209	0.949	5.76	3.308	1.819	2.064	7.258	2.104	2.047	6.84	1.22	3.086	5.943	1.505	3.501	6.032	1.227	3.819	4.448	0.898	4.173	4.442	1.547	5.036	3.23	1.236	4.936	2.856
 30650	1.745	1.589	6.335	1.34	1.861	6.459	2.014	3.079	5.568	1.823	2.889	5.132	1.393	4.4	4.681	1.734	4.565	4.351	0.735	5.19	3.205	0.882	5.641	3.277	1.94	1.973	7.172	2.164	1.932	6.734	1.248	3.036	5.93	1.624	3.374	5.941	1.329	3.665	4.346	0.998	4.015	4.381	1.569	4.962	3.144	1.157	4.951	2.839
 30660	2.019	1.605	6.496	1.554	1.85	6.463	2.089	3.253	5.742	1.913	2.998	5.306	1.447	4.447	4.787	1.815	4.639	4.508	0.747	5.104	3.35	0.937	5.557	3.233	1.934	2	7.3	2.259	2.006	6.897	1.358	3.062	6.02	1.642	3.464	6.084	1.451	3.688	4.459	1.082	4.009	4.486	1.629	4.967	3.239	1.179	4.856	2.964
 30670	2.033	1.634	6.516	1.552	1.81	6.445	1.993	3.237	5.799	1.841	3.059	5.378	1.297	4.36	4.697	1.666	4.611	4.446	0.646	4.927	3.171	0.779	5.436	3.179	1.947	1.857	7.296	2.276	2.042	6.953	1.255	3.047	6.112	1.55	3.483	6.151	1.515	3.627	4.53	1.091	3.849	4.435	1.573	4.867	3.216	1.177	4.771	2.924
 30680	2.003	1.531	6.648	1.545	1.783	6.574	2.157	3.113	5.814	1.985	2.951	5.356	1.299	4.215	4.822	1.607	4.583	4.656	0.649	4.878	3.362	0.735	5.382	3.28	2.06	1.84	7.358	2.398	1.852	6.971	1.413	2.866	6.162	1.674	3.284	6.177	1.74	3.61	4.574	1.271	3.74	4.455	1.591	4.9	3.355	1.226	4.713	3.043
 30690	2.101	1.537	6.505	1.655	1.755	6.495	2.24	3.032	5.629	1.918	2.871	5.228	1.115	4.102	4.795	1.376	4.517	4.674	0.529	4.76	3.309	0.514	5.254	3.296	2.175	1.783	7.238	2.493	1.925	6.844	1.509	2.991	6.08	1.812	3.361	6.015	1.553	3.581	4.438	1.064	3.694	4.359	1.368	5.061	3.45	1.144	4.838	3.045
 30700	2.224	1.474	6.649	1.737	1.596	6.55	2.165	2.988	5.745	1.88	2.847	5.376	1.088	4.08	4.845	1.368	4.492	4.744	0.559	4.76	3.335	0.627	5.263	3.332	2.251	1.761	7.351	2.546	1.924	6.967	1.403	2.852	6.193	1.728	3.227	6.094	1.619	3.595	4.569	1.157	3.625	4.418	1.464	4.925	3.454	1.188	4.687	3.122
 30710	2.21	1.493	6.593	1.743	1.71	6.559	2.212	2.92	5.52	1.895	2.785	5.163	1.007	4.005	4.806	1.26	4.424	4.702	0.479	4.59	3.248	0.471	5.079	3.244	2.325	1.741	7.331	2.581	1.861	6.925	1.516	2.867	6.16	1.868	3.155	5.939	1.473	3.415	4.452	1.001	3.541	4.414	1.353	4.754	3.364	1.039	4.573	3.009
 30720	2.18	1.57	6.71	1.735	1.762	6.556	2.148	2.994	5.539	1.775	2.851	5.221	1.047	4.14	4.752	1.326	4.496	4.541	0.43	4.569	3.138	0.348	5.07	3.152	2.234	2.001	7.376	2.511	2.034	6.928	1.387	2.928	6.095	1.754	3.242	5.922	1.456	3.558	4.397	0.987	3.666	4.333	1.214	4.932	3.321	1.048	4.669	2.916
 30730	2.023	1.569	6.66	1.556	1.762	6.481	2.112	2.861	5.391	1.73	2.802	5.091	1.123	4.115	4.651	1.42	4.451	4.428	0.566	4.689	3.055	0.443	5.182	3.16	2.006	1.909	7.343	2.33	1.99	6.995	1.314	2.834	6.002	1.704	3.141	5.838	1.538	3.529	4.296	1.061	3.642	4.247	1.317	4.983	3.373	1.142	4.863	2.906
 30740	2.145	1.566	6.581	1.668	1.656	6.436	1.989	2.989	5.503	1.715	2.819	5.116	0.808	3.993	4.64	1.088	4.396	4.532	0.466	4.734	3.021	0.29	5.195	3.162	2.119	1.894	7.281	2.44	1.991	6.901	1.272	2.779	5.986	1.562	3.178	5.905	1.431	3.52	4.386	0.984	3.53	4.217	1.196	5.03	3.479	1.018	4.918	3.017
 30750	2.077	1.553	6.415	1.596	1.625	6.279	1.942	3.061	5.561	1.729	2.913	5.134	0.87	4.108	4.66	1.138	4.549	4.579	0.349	4.931	3.181	0.215	5.394	3.301	1.883	1.811	7.144	2.206	2.01	6.822	1.16	2.887	5.907	1.471	3.235	5.904	1.406	3.629	4.353	0.948	3.709	4.193	1.156	5.205	3.522	0.925	5.073	3.076
 30760	2.225	1.773	6.445	1.724	1.827	6.366	2	3.248	5.573	1.822	3.076	5.136	0.82	4.16	4.709	1.047	4.575	4.571	0.185	4.727	3.168	0.115	5.231	3.179	2.112	1.981	7.243	2.426	2.22	6.912	1.261	2.956	5.964	1.514	3.374	5.963	1.368	3.669	4.364	0.886	3.698	4.283	1.06	5.1	3.418	0.793	4.915	3.03
 30770	2.116	1.963	6.682	1.624	1.929	6.577	1.874	3.267	5.682	1.723	3.03	5.227	0.732	4.133	4.627	1.014	4.538	4.479	0.19	4.752	3.056	0.006	5.179	3.193	1.94	2.005	7.446	2.154	2.36	7.168	1.14	2.841	6.036	1.326	3.321	6.067	1.415	3.533	4.47	0.966	3.564	4.313	1.028	4.901	3.357	0.714	4.696	3.032
 30780	2.282	2.234	6.726	1.897	2.037	6.45	1.843	3.475	5.655	1.848	3.235	5.204	0.734	4.158	4.5	0.997	4.561	4.307	0.149	4.825	2.915	0.088	5.244	3.04	1.998	2.253	7.512	2.233	2.566	7.181	1.208	2.717	5.926	1.208	3.216	5.967	1.349	3.527	4.337	0.86	3.636	4.301	1.097	4.88	3.256	0.781	4.731	2.915
 30790	2.226	2.114	6.738	1.754	2.022	6.592	1.843	3.398	5.684	1.88	3.17	5.248	0.792	4.132	4.509	1.051	4.533	4.381	0.231	4.782	2.93	0.062	5.244	3.062	2.16	2.263	7.545	2.361	2.49	7.146	1.182	2.839	6.05	1.329	3.319	6.037	1.327	3.43	4.403	0.891	3.615	4.305	1.117	4.869	3.276	0.754	4.687	2.951
 30800	2.359	2.027	6.641	1.938	1.911	6.406	1.947	3.406	5.722	1.87	3.169	5.276	0.801	4.143	4.624	1.069	4.541	4.457	0.318	4.713	3.038	0.135	5.17	3.147	2.178	1.939	7.437	2.394	2.308	7.172	1.248	2.724	6.117	1.356	3.232	6.15	1.453	3.476	4.48	0.98	3.631	4.464	1.214	4.848	3.373	0.905	4.652	3.014
 30810	2.447	1.913	6.681	1.998	1.817	6.462	1.886	3.357	5.828	1.963	3.209	5.376	0.862	4.214	4.667	1.186	4.535	4.453	0.484	4.646	2.997	0.239	5.072	3.078	2.128	1.895	7.48	2.411	2.234	7.203	1.294	2.723	6.103	1.381	3.179	6.158	1.372	3.469	4.522	0.92	3.693	4.466	1.259	4.928	3.436	1.03	4.667	3.05
 30820	2.297	1.85	6.744	1.887	1.756	6.488	1.747	3.301	5.893	1.912	3.117	5.452	0.877	4.107	4.631	1.201	4.474	4.464	0.491	4.676	2.975	0.275	5.109	3.168	1.992	1.914	7.451	2.243	2.274	7.218	1.252	2.641	5.949	1.159	3.105	6.108	1.355	3.438	4.525	0.931	3.586	4.375	1.312	4.844	3.397	1.049	4.646	2.999
 30830	2.238	2.036	6.726	1.816	1.913	6.48	1.872	3.386	5.681	1.88	3.155	5.256	0.83	4.083	4.522	1.1	4.518	4.363	0.366	4.701	2.884	0.209	5.153	3.003	1.827	2.099	7.395	2.136	2.436	7.192	1.152	2.875	5.94	1.295	3.344	5.96	1.437	3.531	4.333	0.989	3.56	4.164	1.179	4.956	3.275	1.004	4.763	2.835
 30840	2.033	1.797	6.652	1.621	1.813	6.399	1.878	3.277	5.646	1.792	3.055	5.202	0.829	4.032	4.394	1.099	4.446	4.293	0.512	4.508	2.749	0.309	4.98	2.872	1.708	2.081	7.385	2.037	2.362	7.125	1.136	2.714	5.791	1.271	3.202	5.846	1.548	3.596	4.311	1.214	3.466	4.037	1.301	4.919	3.17	1.122	4.713	2.759
 30850	2.103	1.724	6.679	1.624	1.75	6.416	1.926	3.152	5.574	1.919	2.898	5.16	0.789	3.856	4.427	1.093	4.267	4.293	0.546	4.537	2.793	0.276	4.967	2.837	1.794	2.015	7.44	2.14	2.158	7.099	1.168	2.674	5.869	1.36	3.166	5.838	1.4	3.259	4.209	0.943	3.381	4.067	1.168	4.845	3.347	1.131	4.715	2.878
 30860	2.122	1.678	6.697	1.653	1.701	6.462	2.064	3.026	5.557	1.989	2.797	5.115	1.08	3.908	4.463	1.366	4.273	4.346	0.798	4.599	2.851	0.503	5.009	2.927	1.804	2.057	7.417	2.198	2.165	7.116	1.298	2.598	5.786	1.521	3.075	5.802	1.531	3.289	4.161	1.089	3.425	4.066	1.321	4.897	3.406	1.386	4.768	2.926
 30870	2.153	1.612	6.758	1.673	1.745	6.638	2.145	2.888	5.536	2.039	2.625	5.097	1.126	3.772	4.42	1.466	4.145	4.283	0.87	4.427	2.798	0.573	4.845	2.898	2.095	2.15	7.301	2.42	2.238	6.934	1.418	2.575	5.664	1.542	3.062	5.691	1.624	3.284	4.109	1.162	3.407	3.935	1.42	4.873	3.256	1.473	4.754	2.808
 30880	2.215	1.682	6.717	1.751	1.711	6.592	2.072	2.81	5.433	1.957	2.58	4.994	0.974	3.765	4.411	1.312	4.151	4.34	0.83	4.601	2.841	0.598	5.022	2.96	2.201	2.24	7.22	2.499	2.226	6.816	1.321	2.515	5.683	1.484	2.973	5.62	1.496	3.25	4.038	1.061	3.433	3.932	1.391	4.909	3.353	1.44	4.789	2.859
 30890	2.396	1.62	6.614	1.893	1.56	6.66	1.787	2.739	5.542	1.527	2.492	5.177	0.66	3.584	4.482	0.924	4.027	4.416	0.476	4.407	2.874	0.488	4.888	2.98	2.306	2.179	7.204	2.537	2.215	6.726	1.078	2.552	5.969	1.263	3.005	5.833	1.262	3.101	4.299	0.841	3.164	4.071	1.282	4.558	3.301	1.087	4.434	2.841
 30900	2.427	1.624	6.697	1.915	1.546	6.723	1.78	2.631	5.489	1.519	2.377	5.188	0.718	3.614	4.561	1.073	3.934	4.434	0.31	4.391	3.052	0.359	4.894	3.063	2.217	2.135	7.269	2.478	2.252	6.859	1.129	2.531	5.943	1.316	2.953	5.775	1.084	2.956	4.224	0.634	3.147	4.106	1.164	4.463	3.248	0.886	4.363	2.835
 30910	2.248	1.463	6.713	1.769	1.478	6.632	1.745	2.639	5.46	1.373	2.428	5.179	0.586	3.709	4.636	0.941	4.076	4.495	0.207	4.474	3.056	0.358	4.947	3.08	2.221	2.071	7.359	2.457	2.099	6.912	1.119	2.527	6.08	1.366	2.89	5.889	1.052	3.108	4.385	0.59	3.193	4.269	1.082	4.416	3.266	0.79	4.286	2.875
 30920	2.253	1.417	6.614	1.758	1.492	6.634	1.754	2.683	5.477	1.384	2.478	5.223	0.605	3.84	4.729	0.958	4.16	4.622	0.267	4.602	3.192	0.468	5.036	3.145	2.346	1.876	7.243	2.52	1.965	6.771	1.1	2.504	6.101	1.357	2.913	5.911	0.917	3.134	4.475	0.485	3.33	4.378	1.151	4.496	3.421	0.848	4.368	3.02
 30930	2.184	1.371	6.592	1.708	1.544	6.699	1.742	2.772	5.61	1.407	2.538	5.322	0.513	3.785	4.779	0.828	4.114	4.636	0.144	4.468	3.182	0.134	4.975	3.258	2.352	1.894	7.266	2.522	1.888	6.784	1.132	2.649	6.235	1.353	3.025	6.062	0.972	3.112	4.535	0.48	3.223	4.456	0.958	4.494	3.494	0.721	4.335	3.056
 30940	2.257	1.538	6.82	1.763	1.652	6.826	1.743	2.738	5.599	1.419	2.515	5.264	0.474	3.761	4.862	0.817	4.125	4.701	0.162	4.439	3.211	0.359	4.927	3.25	2.443	2.087	7.311	2.556	2.067	6.818	1.111	2.488	6.168	1.313	2.897	6.024	0.908	3.076	4.57	0.497	3.272	4.475	1.085	4.365	3.407	0.738	4.315	3.059
 30950	2.439	1.45	6.753	1.949	1.571	6.812	1.818	2.848	5.78	1.689	2.562	5.37	0.646	3.708	4.803	1.003	4.013	4.623	0.171	4.475	3.259	0.297	4.974	3.293	2.576	2.046	7.264	2.672	2.082	6.782	1.196	2.423	6.132	1.262	2.922	6.09	0.983	3.005	4.476	0.555	3.194	4.418	1.07	4.394	3.426	0.735	4.305	3.076
 30960	2.422	1.459	6.705	1.956	1.561	6.835	1.9	2.831	5.801	1.691	2.533	5.458	0.692	3.662	4.851	1.047	3.998	4.695	0.222	4.457	3.317	0.284	4.967	3.385	2.495	1.877	7.38	2.625	2.153	6.972	1.215	2.502	6.218	1.435	2.949	6.143	1.153	2.999	4.57	0.719	3.158	4.458	1.165	4.473	3.532	0.805	4.384	3.2
 30970	2.535	1.362	6.66	2.08	1.504	6.824	2.003	2.797	5.829	1.665	2.603	5.515	0.772	3.745	4.917	1.085	4.145	4.86	0.359	4.687	3.475	0.562	5.163	3.53	2.612	1.842	7.37	2.749	1.999	6.92	1.331	2.433	6.247	1.466	2.92	6.214	1.374	3.244	4.658	0.907	3.275	4.505	1.308	4.548	3.568	0.933	4.552	3.268
 30980	2.604	1.22	6.88	2.121	1.333	6.88	2.201	2.513	5.737	1.799	2.317	5.509	1.14	3.657	4.949	1.506	3.956	4.782	0.534	4.61	3.617	0.581	5.099	3.741	2.532	1.661	7.488	2.751	1.962	7.118	1.43	2.427	6.228	1.63	2.881	6.127	1.495	3.025	4.561	1.059	3.212	4.435	1.44	4.67	3.739	1.089	4.596	3.378
 30990	2.616	1.198	6.888	2.121	1.243	6.812	2.199	2.572	5.861	1.888	2.339	5.512	1.128	3.62	4.931	1.482	3.947	4.762	0.541	4.597	3.56	0.578	5.047	3.775	2.354	1.661	7.398	2.662	1.938	7.071	1.41	2.477	6.138	1.66	2.925	6.034	1.426	3.051	4.497	1.02	3.252	4.391	1.463	4.682	3.656	1.104	4.644	3.305
 31000	2.624	1.321	6.926	2.132	1.337	6.83	2.202	2.609	5.768	1.878	2.385	5.458	1.058	3.617	4.923	1.341	4.016	4.902	0.499	4.689	3.639	0.492	5.082	3.935	2.399	1.777	7.45	2.698	2.036	7.129	1.499	2.376	6.073	1.523	2.877	6.064	1.528	3.194	4.521	1.103	3.257	4.347	1.401	4.79	3.741	1.054	4.805	3.411
 31010	2.659	1.409	7.029	2.196	1.392	6.878	2.328	2.654	5.805	2.044	2.414	5.454	1.165	3.68	4.951	1.461	4.052	4.862	0.662	4.666	3.627	0.666	5.069	3.932	2.412	1.856	7.542	2.698	2.083	7.217	1.546	2.41	6.107	1.678	2.887	6.042	1.602	3.139	4.522	1.205	3.322	4.387	1.572	4.741	3.701	1.2	4.721	3.35
 31020	2.683	1.35	6.979	2.186	1.396	6.839	2.422	2.79	5.974	2.236	2.574	5.521	1.288	3.774	5.066	1.59	4.142	4.898	0.576	4.593	3.661	0.561	5.099	3.801	2.489	1.874	7.528	2.812	1.958	7.192	1.637	2.554	6.2	1.856	2.999	6.149	1.796	3.309	4.585	1.357	3.417	4.47	1.404	4.91	3.833	1.124	4.769	3.421
 31030	2.78	1.544	7.01	2.299	1.563	6.893	2.361	2.845	5.886	2.198	2.608	5.456	1.21	3.816	4.981	1.531	4.21	4.901	0.642	4.707	3.597	0.585	5.194	3.761	2.574	2.007	7.585	2.84	2.151	7.17	1.62	2.592	6.178	1.812	3.042	6.182	1.729	3.331	4.62	1.286	3.483	4.485	1.537	4.981	3.823	1.268	4.892	3.42
 31040	2.753	1.465	6.902	2.302	1.418	6.67	2.414	2.828	5.806	2.245	2.625	5.375	1.218	3.836	5.021	1.51	4.225	4.866	0.45	4.729	3.686	0.412	5.204	3.88	2.437	1.794	7.518	2.787	1.979	7.23	1.68	2.519	6.113	1.907	2.951	6.119	1.678	3.358	4.582	1.215	3.45	4.496	1.332	4.953	3.836	0.994	4.879	3.477
 31050	2.74	1.491	6.768	2.304	1.388	6.515	2.306	2.916	5.906	2.275	2.805	5.389	1.128	3.973	5.131	1.46	4.29	4.942	0.527	4.867	3.695	0.479	5.345	3.884	2.287	1.646	7.384	2.64	1.978	7.221	1.68	2.454	5.96	1.732	2.932	6.095	1.421	3.41	4.578	0.988	3.594	4.571	1.38	5.066	3.908	1.071	5.036	3.51
 31060	2.811	1.564	6.653	2.379	1.427	6.389	2.293	2.912	5.689	2.246	2.731	5.217	1.445	4.122	5.031	1.716	4.386	4.707	0.528	5.002	3.743	0.538	5.461	3.952	2.327	1.788	7.235	2.708	2.028	6.979	1.693	2.449	5.742	1.658	2.89	5.934	1.547	3.495	4.41	1.141	3.775	4.411	1.468	5.25	3.851	1.115	5.215	3.512
 31070	2.842	1.499	6.532	2.386	1.487	6.343	2.403	3.021	5.716	2.423	2.876	5.241	1.52	4.179	5.037	1.739	4.373	4.624	0.501	4.944	3.701	0.368	5.358	3.977	2.531	1.794	7.172	2.913	1.996	6.904	1.868	2.497	5.718	1.833	2.966	5.951	1.413	3.492	4.428	1.088	3.828	4.552	1.307	5.231	3.95	0.99	5.291	3.529
 31080	2.981	1.428	6.343	2.521	1.426	6.125	2.504	2.972	5.655	2.531	2.959	5.161	1.392	4.155	5.121	1.689	4.482	4.846	0.467	5.03	3.851	0.312	5.407	4.126	2.76	1.68	7.034	3.1	1.885	6.733	2.001	2.412	5.644	1.957	2.879	5.884	1.62	3.595	4.455	1.216	3.812	4.573	1.309	5.374	4.13	1.008	5.333	3.724
 31090	3.06	1.347	6.324	2.554	1.462	6.302	2.488	2.915	5.666	2.447	2.796	5.217	1.454	4.051	5.064	1.721	4.293	4.721	0.5	4.99	3.808	0.331	5.287	4.144	2.866	1.62	7.113	3.163	1.939	6.849	1.925	2.305	5.786	1.93	2.758	5.942	1.561	3.338	4.44	1.164	3.617	4.573	1.377	5.115	4.151	1.118	5.164	3.708
 31100	2.751	1.307	6.217	2.294	1.46	6.17	2.487	3.002	5.655	2.491	2.884	5.19	1.349	4.038	4.89	1.65	4.318	4.589	0.476	5.03	3.639	0.422	5.401	4.025	2.695	1.534	6.976	2.985	1.754	6.628	1.818	2.551	5.777	1.915	3.005	5.948	1.508	3.387	4.382	1.126	3.653	4.456	1.365	5.121	3.847	1.07	5.177	3.469
 31110	2.506	1.148	6.406	2.046	1.359	6.427	2.337	2.877	5.864	2.232	2.743	5.382	1.572	4.226	5.054	1.796	4.298	4.656	0.513	5.066	3.901	0.539	5.484	4.168	2.543	1.429	7.15	2.816	1.607	6.764	1.641	2.552	6.088	1.817	2.99	6.22	1.336	3.446	4.697	1.087	3.832	4.816	1.45	5.021	3.844	1.026	5.094	3.554
 31120	2.42	1.175	6.619	1.954	1.35	6.572	2.337	2.785	5.85	2.239	2.629	5.4	1.728	4.156	5.097	1.876	4.244	4.628	0.519	4.944	4.019	0.57	5.4	4.195	2.386	1.466	7.318	2.679	1.668	6.976	1.659	2.498	6.003	1.846	2.95	6.19	1.432	3.49	4.687	1.16	3.836	4.865	1.328	5.07	3.871	0.91	5.039	3.562
 31130	2.379	1.241	6.748	1.881	1.346	6.716	2.188	2.772	5.955	1.935	2.631	5.526	1.255	4.085	5.293	1.577	4.336	5.003	0.471	5.06	4.013	0.47	5.503	4.289	2.249	1.576	7.478	2.573	1.724	7.131	1.436	2.571	6.246	1.734	2.97	6.338	1.347	3.498	4.813	0.935	3.741	4.88	1.29	5.1	4.1	0.999	5.121	3.677
 31140	2.235	1.157	6.757	1.734	1.337	6.726	2.28	2.659	5.874	2.028	2.572	5.456	1.587	4.16	5.375	1.797	4.306	4.929	0.501	5.03	4.204	0.558	5.509	4.373	2.239	1.481	7.461	2.581	1.642	7.15	1.528	2.544	6.25	1.874	2.893	6.295	1.328	3.544	4.874	1.08	3.931	5.062	1.334	5.166	4.096	0.961	5.13	3.775
 31150	2.112	1.116	6.613	1.649	1.275	6.442	2.12	2.735	5.819	1.949	2.579	5.355	1.423	4.108	5.243	1.692	4.326	4.898	0.437	5.017	4.058	0.397	5.433	4.312	1.955	1.402	7.338	2.344	1.522	7.067	1.412	2.446	6.056	1.607	2.855	6.217	1.291	3.488	4.704	0.991	3.806	4.887	1.237	5.164	4.045	0.913	5.11	3.677
 31160	2.055	1.106	6.555	1.551	1.268	6.503	2.02	2.665	5.754	1.819	2.538	5.321	1.271	4.054	5.229	1.604	4.298	4.929	0.531	5.09	4.006	0.399	5.482	4.328	2.121	1.387	7.247	2.436	1.477	6.86	1.285	2.425	6.096	1.527	2.842	6.183	1.159	3.467	4.677	0.85	3.81	4.828	1.298	5.2	4.149	1.055	5.198	3.695
 31170	2.091	1.13	6.653	1.633	1.322	6.657	1.989	2.738	5.883	1.67	2.637	5.516	1.242	4.199	5.36	1.557	4.393	5.008	0.485	5.092	4.02	0.487	5.527	4.297	2.187	1.434	7.313	2.449	1.601	6.904	1.356	2.702	6.354	1.706	3.051	6.331	1.197	3.544	4.887	0.847	3.884	4.956	1.344	5.162	4.048	0.988	5.154	3.675
 31180	2.024	1.042	6.524	1.579	1.216	6.475	2.025	2.717	5.867	1.732	2.632	5.459	1.389	4.163	5.411	1.656	4.41	5.057	0.423	5.103	4.219	0.44	5.567	4.409	2.166	1.201	7.225	2.403	1.445	6.846	1.327	2.535	6.279	1.666	2.893	6.368	1.334	3.56	4.889	0.985	3.878	5.033	1.312	5.245	4.186	0.933	5.191	3.866
 31190	2.058	0.948	6.422	1.634	1.135	6.484	2.067	2.555	5.825	1.778	2.485	5.412	1.351	4.048	5.339	1.66	4.291	5.006	0.499	5.07	4.094	0.615	5.496	4.296	1.965	1.178	7.234	2.34	1.386	6.934	1.366	2.543	6.284	1.763	2.859	6.274	1.333	3.463	4.797	0.976	3.786	4.894	1.393	5.079	4.034	0.982	5.124	3.72
 31200	2.058	0.988	6.239	1.695	1.256	6.442	2.312	2.639	5.829	2.121	2.593	5.365	1.532	4.106	5.297	1.791	4.345	4.988	0.521	5.091	4.217	0.602	5.543	4.424	2.13	1.077	7.056	2.46	1.328	6.764	1.522	2.464	6.039	1.823	2.826	6.215	1.464	3.5	4.763	1.092	3.794	4.878	1.368	5.181	4.05	0.956	5.177	3.753
 31210	2.086	0.95	5.973	1.682	1.173	6.176	2.255	2.687	5.827	2.046	2.626	5.388	1.415	4.089	5.224	1.739	4.377	4.972	0.455	5.126	4.279	0.577	5.589	4.455	2.261	1.059	6.777	2.503	1.276	6.367	1.495	2.521	6.137	1.839	2.909	6.226	1.47	3.532	4.73	1.051	3.7	4.861	1.206	5.052	3.921	0.756	5.075	3.708
 31220	2.262	0.905	5.962	1.839	1.054	6.203	2.065	2.654	5.947	1.952	2.613	5.445	1.319	4.103	5.4	1.59	4.293	5.028	0.39	5.124	4.226	0.652	5.549	4.269	2.477	1.126	6.785	2.594	1.31	6.346	1.392	2.403	6.148	1.576	2.789	6.333	1.163	3.471	4.89	0.858	3.797	5.056	1.175	4.921	3.852	0.693	4.928	3.682
 31230	2.135	0.816	6.272	1.715	1.07	6.421	2.162	2.555	5.862	1.884	2.481	5.429	1.402	4.036	5.339	1.701	4.212	4.987	0.535	5.033	4.149	0.784	5.471	4.137	2.348	1.047	6.983	2.581	1.196	6.588	1.478	2.352	6.211	1.756	2.761	6.292	1.259	3.381	4.854	0.953	3.72	5.005	1.234	4.773	3.754	0.774	4.769	3.633
 31240	2.233	0.825	6.423	1.754	0.996	6.36	2.181	2.49	5.76	1.948	2.41	5.342	1.381	3.939	5.237	1.707	4.189	4.997	0.628	5.062	4.09	0.934	5.427	4.092	2.133	1.063	7.158	2.478	1.214	6.799	1.473	2.307	6.124	1.783	2.713	6.202	1.417	3.291	4.73	1.069	3.602	4.791	1.352	4.723	3.652	0.834	4.721	3.601
 31250	2.343	0.967	6.612	1.874	1.113	6.516	2.283	2.557	5.878	2.08	2.443	5.41	1.521	3.979	5.165	1.83	4.125	4.814	0.682	5.05	4.046	0.986	5.44	3.996	2.331	1.259	7.286	2.658	1.41	6.918	1.583	2.414	6.16	1.814	2.863	6.228	1.412	3.296	4.722	1.079	3.627	4.805	1.457	4.725	3.648	0.956	4.805	3.544
 31260	2.512	1.045	6.772	2.031	1.168	6.774	2.372	2.538	5.933	2.143	2.436	5.488	1.545	3.93	5.277	1.877	4.143	4.963	0.698	4.909	4.109	0.953	5.33	4.064	2.538	1.402	7.508	2.816	1.513	7.104	1.668	2.289	6.196	1.831	2.711	6.371	1.601	3.292	4.843	1.183	3.535	4.905	1.478	4.652	3.705	0.992	4.685	3.555
 31270	2.517	1.083	6.738	2.061	1.193	6.699	2.4	2.582	5.879	2.171	2.427	5.445	1.453	3.899	5.261	1.821	4.133	4.993	0.753	5.017	4.08	1.07	5.406	3.959	2.585	1.394	7.466	2.856	1.474	7.015	1.748	2.418	6.265	2.031	2.818	6.312	1.357	3.234	4.875	1.028	3.567	4.957	1.549	4.637	3.808	1.085	4.727	3.618
 31280	2.431	1.159	6.898	1.952	1.201	6.784	2.239	2.612	5.994	1.964	2.487	5.582	1.409	4.009	5.344	1.787	4.211	5.105	0.812	5.133	4.17	1.088	5.56	4.201	2.495	1.556	7.555	2.749	1.63	7.135	1.546	2.473	6.386	1.805	2.872	6.375	1.431	3.338	4.855	1.099	3.664	4.93	1.645	4.816	3.866	1.195	4.92	3.691
 31290	2.428	1.148	6.959	1.943	1.263	6.95	2.118	2.613	6.017	1.764	2.48	5.715	1.38	4.028	5.408	1.717	4.198	5.096	0.723	5.092	4.157	1.05	5.494	4.2	2.295	1.585	7.592	2.647	1.779	7.286	1.43	2.581	6.486	1.742	2.971	6.46	1.29	3.417	4.947	0.959	3.778	4.991	1.574	4.798	3.857	1.119	4.916	3.678
 31300	2.464	1.085	6.962	1.998	1.218	7.055	2.181	2.569	6.124	1.822	2.419	5.811	1.337	3.953	5.608	1.683	4.233	5.391	0.635	5.034	4.426	0.94	5.455	4.387	2.591	1.529	7.601	2.808	1.592	7.159	1.558	2.521	6.61	1.791	2.924	6.507	1.401	3.354	5.078	1.03	3.648	5.121	1.489	4.865	4.096	1.028	4.944	3.907
 31310	2.482	1.037	6.769	2.035	1.173	7.005	2.236	2.539	6.106	1.768	2.541	5.895	1.367	4.012	5.686	1.741	4.297	5.46	0.674	5.047	4.457	0.916	5.502	4.444	2.683	1.484	7.467	2.885	1.454	6.995	1.712	2.607	6.732	2.044	2.958	6.538	1.497	3.427	5.162	1.081	3.709	5.206	1.552	5.021	4.303	1.181	4.912	3.959
 31320	2.339	1.045	6.909	1.972	1.344	7.096	2.192	2.53	6.015	1.737	2.497	5.782	1.376	4.072	5.664	1.759	4.282	5.423	0.827	5.077	4.316	0.984	5.557	4.431	2.607	1.504	7.628	2.793	1.562	7.153	1.586	2.5	6.601	1.946	2.832	6.476	1.424	3.454	5.157	1.052	3.759	5.186	1.68	4.987	4.274	1.331	4.912	3.93
 31330	2.213	1.023	6.853	1.846	1.288	7.011	2.259	2.635	6.14	1.909	2.548	5.784	1.414	4.038	5.575	1.789	4.289	5.324	0.856	5.057	4.164	1.037	5.517	4.27	2.401	1.39	7.587	2.706	1.464	7.186	1.6	2.501	6.554	1.914	2.937	6.552	1.524	3.423	5.07	1.128	3.716	5.097	1.756	4.945	4.194	1.401	4.919	3.828
 31340	2	1.033	6.934	1.649	1.307	7.138	2.175	2.467	6.093	1.784	2.442	5.808	1.589	4.006	5.677	1.959	4.235	5.408	1.009	4.91	4.229	1.073	5.404	4.33	2.306	1.253	7.786	2.561	1.321	7.379	1.599	2.513	6.743	1.991	2.77	6.626	1.502	3.378	5.183	1.18	3.731	5.3	1.868	4.849	4.27	1.53	4.793	3.923
 31350	1.891	0.887	6.894	1.632	1.256	7.14	2.335	2.507	6.308	2.073	2.434	5.887	1.507	3.947	5.707	1.821	4.174	5.419	0.954	4.869	4.241	1.107	5.355	4.308	2.392	0.994	7.628	2.599	1.13	7.21	1.65	2.389	6.725	1.96	2.766	6.733	1.483	3.286	5.249	1.12	3.619	5.336	1.813	4.701	4.266	1.457	4.704	3.929
 31360	1.903	0.993	6.951	1.754	1.308	7.27	2.398	2.56	6.375	2.029	2.525	6.044	1.56	4.112	5.887	1.913	4.281	5.537	0.924	4.802	4.35	0.962	5.301	4.454	2.623	1.127	7.576	2.505	1.151	7.083	1.751	2.56	6.985	2.099	2.854	6.819	1.573	3.358	5.387	1.239	3.687	5.496	1.784	4.904	4.511	1.494	4.784	4.077
 31370	1.961	1.133	7.318	1.75	1.537	7.546	2.391	2.594	6.42	2.013	2.563	6.086	1.662	4.076	5.879	1.979	4.339	5.581	1.081	4.651	4.247	0.885	5.1	4.336	2.667	1.242	7.798	2.572	1.22	7.331	1.82	2.614	7.027	2.191	2.94	6.961	1.738	3.384	5.441	1.364	3.682	5.489	1.768	4.946	4.612	1.66	4.848	4.128
 31380	2.043	1.102	7.131	1.924	1.47	7.435	2.518	2.662	6.429	2.16	2.64	6.115	1.615	4.064	5.957	1.901	4.362	5.681	0.943	4.627	4.408	0.824	5.122	4.476	2.732	1.179	7.589	2.65	1.245	7.091	2.037	2.731	7.114	2.362	3.016	6.919	1.863	3.49	5.49	1.396	3.635	5.496	1.704	4.961	4.535	1.501	4.776	4.148
 31390	2.131	1.013	7.014	2.077	1.363	7.298	2.564	2.605	6.337	2.178	2.599	6.025	1.698	4.117	5.949	1.991	4.371	5.589	0.881	4.662	4.443	0.728	5.101	4.549	2.957	1.06	7.49	2.761	1.066	7.002	2.044	2.529	6.984	2.442	2.852	6.835	1.875	3.444	5.479	1.461	3.659	5.58	1.638	5.007	4.611	1.484	4.794	4.189
 31400	2.125	0.967	7.086	1.985	1.263	7.461	2.439	2.433	6.41	1.954	2.553	6.261	1.647	3.968	6.072	1.923	4.262	5.801	0.866	4.746	4.656	0.713	5.159	4.87	2.76	0.844	7.552	2.755	1.054	7.067	2.248	2.571	7.238	2.573	2.754	6.925	1.804	3.266	5.694	1.378	3.507	5.757	1.663	4.852	4.821	1.461	4.693	4.374
 31410	2.116	0.89	7.219	2.087	1.277	7.505	2.55	2.484	6.488	2.083	2.492	6.281	1.821	4.019	6.164	2.087	4.283	5.843	0.943	4.775	4.765	0.947	5.231	4.938	2.793	0.8	7.426	2.795	1.047	6.976	2.118	2.49	7.219	2.451	2.801	7.047	1.792	3.32	5.676	1.442	3.628	5.777	1.797	4.854	4.726	1.452	4.77	4.373
 31420	2.138	0.813	7.252	2.143	1.208	7.589	2.519	2.41	6.526	2.112	2.387	6.213	1.79	3.948	6.209	2.107	4.201	5.901	1.014	4.714	4.835	0.996	5.216	4.933	2.89	0.781	7.395	2.669	0.946	6.966	2.099	2.397	7.219	2.415	2.717	7.061	1.694	3.306	5.749	1.378	3.635	5.875	1.773	4.929	4.926	1.528	4.774	4.499
 31430	2.159	0.725	7.266	2.224	1.159	7.521	2.455	2.311	6.431	2.029	2.378	6.189	1.837	3.933	6.378	2.06	4.192	6.016	0.887	4.754	5.063	0.885	5.263	5.155	2.903	0.554	7.112	2.543	0.733	6.792	2.119	2.198	7.161	2.47	2.47	7.054	1.678	3.292	5.9	1.365	3.622	6.111	1.706	4.855	5.102	1.404	4.765	4.706
 31440	2.322	0.705	7.003	2.251	1.135	7.253	2.556	2.397	6.297	2.089	2.468	6.16	1.976	4.087	6.231	2.139	4.243	5.791	0.89	4.932	5.057	0.96	5.413	5.139	3.125	0.786	7.206	2.889	0.877	6.776	2.192	2.343	7.094	2.536	2.629	6.898	1.659	3.43	5.843	1.433	3.785	6.063	1.693	4.991	4.985	1.346	4.846	4.618
 31450	2.404	0.814	7.049	2.205	1.186	7.363	2.541	2.368	6.243	2.116	2.467	6.089	1.932	4.027	6.166	2.116	4.23	5.745	0.856	4.801	4.915	0.847	5.287	5.006	3.13	0.849	7.277	3.014	0.977	6.825	2.282	2.458	7.05	2.614	2.702	6.801	1.649	3.416	5.73	1.421	3.782	5.936	1.653	5.02	4.928	1.346	4.898	4.537
 31460	2.347	0.849	6.763	2.281	1.168	7.143	2.605	2.537	6.31	2.155	2.591	6.125	1.999	4.168	6.307	2.164	4.407	5.901	0.755	4.926	5.239	0.838	5.44	5.251	3.135	0.836	7.005	2.976	0.967	6.573	2.418	2.446	7.114	2.712	2.735	6.878	1.622	3.502	5.923	1.475	3.896	6.161	1.605	5.012	4.966	1.186	4.933	4.749
 31470	2.474	0.847	6.684	2.324	1.158	7.056	2.569	2.521	6.148	2.061	2.528	6.037	1.81	4.107	6.256	1.903	4.335	5.819	0.577	4.95	5.17	0.648	5.453	5.221	3.177	0.678	6.89	3.064	0.93	6.501	2.395	2.338	6.989	2.698	2.622	6.765	1.528	3.353	5.901	1.34	3.703	6.159	1.453	4.938	5.021	1.034	4.825	4.748
 31480	2.488	0.826	6.682	2.324	1.101	7.047	2.358	2.472	6.126	1.882	2.447	6.019	1.891	4.054	6.148	1.956	4.219	5.682	0.718	5.005	5.188	0.768	5.504	5.204	3.217	0.903	6.88	3.051	1.015	6.454	2.319	2.432	6.939	2.575	2.737	6.638	1.311	3.474	5.896	1.287	3.883	6.122	1.489	5.065	5.03	1.139	4.988	4.676
 31490	2.354	0.728	6.48	2.091	1.001	6.821	2.125	2.461	6.068	1.623	2.525	6.032	1.84	4.153	6.198	1.907	4.267	5.713	0.792	5.164	5.294	0.851	5.653	5.301	3.038	0.894	6.778	2.894	0.994	6.32	1.971	2.286	6.809	2.31	2.6	6.694	1.19	3.585	6.054	1.226	4.025	6.267	1.567	5.059	5.044	1.137	5.052	4.777
 31500	2.162	0.775	6.567	2.003	1.065	6.974	1.987	2.417	6.058	1.511	2.516	6.11	1.84	4.13	6.309	1.947	4.282	5.875	0.831	5.242	5.338	1.1	5.667	5.279	2.871	0.817	6.864	2.74	0.975	6.401	1.96	2.343	6.919	2.254	2.606	6.655	1.152	3.668	6.114	1.243	4.11	6.31	1.539	5.053	4.993	1.048	5.047	4.789
 31510	1.932	0.72	6.533	1.748	1.011	6.931	2.048	2.35	6.014	1.565	2.536	6.057	1.918	4.138	6.201	2.015	4.244	5.739	0.888	5.404	5.53	1.142	5.8	5.363	2.588	0.675	6.937	2.588	0.85	6.473	2.062	2.36	6.866	2.342	2.571	6.537	1.226	3.691	6.088	1.315	4.089	6.32	1.438	5.014	4.948	0.956	5.148	4.936
 31520	1.904	0.833	6.489	1.84	1.107	6.917	1.959	2.527	6.084	1.463	2.654	6.141	1.768	4.247	6.225	1.914	4.377	5.745	0.826	5.52	5.408	1.173	5.856	5.265	2.714	0.864	6.607	2.476	0.994	6.196	1.982	2.451	6.83	2.282	2.742	6.561	1.186	3.724	5.959	1.092	4.121	6.22	1.278	5.028	4.832	0.82	5.202	4.843
 31530	1.848	0.825	6.478	1.837	1.118	6.887	1.89	2.448	5.948	1.404	2.564	6.043	1.478	4.198	6.167	1.664	4.31	5.701	0.728	5.638	5.493	1.035	5.925	5.21	2.559	0.857	6.681	2.534	1.056	6.219	1.949	2.494	6.747	2.165	2.812	6.468	0.915	3.636	5.931	0.849	4.026	6.16	1.027	5.031	4.865	0.635	5.292	5.004
 31540	1.772	0.794	6.681	1.871	1.176	7.024	1.765	2.394	5.892	1.286	2.479	6.05	1.484	4.113	6.129	1.589	4.227	5.674	0.615	5.552	5.437	0.944	5.823	5.216	2.662	0.809	6.785	2.4	0.896	6.37	1.971	2.455	6.724	2.126	2.655	6.341	0.828	3.513	5.908	0.811	3.917	6.162	0.946	4.904	4.84	0.523	5.14	4.957
 31550	1.68	0.84	6.797	1.715	1.194	7.133	1.716	2.452	6.06	1.279	2.625	6.249	1.298	4.172	6.236	1.514	4.348	5.809	0.4	5.545	5.439	0.773	5.858	5.273	2.466	0.745	6.798	2.215	0.916	6.396	1.933	2.456	6.924	2.075	2.679	6.515	0.916	3.538	5.873	0.746	3.9	6.154	0.854	4.958	4.858	0.406	5.198	4.931
 31560	1.595	0.817	7.078	1.681	1.222	7.346	1.465	2.343	6.15	1.005	2.52	6.338	1.184	4.062	6.161	1.381	4.179	5.71	0.519	5.517	5.442	0.896	5.808	5.26	2.369	0.83	6.992	2.097	0.934	6.571	1.62	2.478	6.996	1.856	2.712	6.618	0.664	3.485	5.917	0.561	3.925	6.134	0.902	4.918	4.843	0.505	5.22	4.921
 31570	1.535	0.712	7.188	1.7	1.144	7.419	1.443	2.2	6.259	1.031	2.439	6.375	1.374	3.94	6.128	1.457	4.039	5.642	0.475	5.356	5.567	0.789	5.724	5.521	2.236	0.669	6.837	1.806	0.768	6.57	1.73	2.375	6.997	1.87	2.528	6.56	0.732	3.443	5.886	0.756	3.866	6.119	0.969	4.942	4.882	0.506	5.134	4.985
 31580	1.571	0.772	7.191	1.705	1.186	7.405	1.553	2.218	6.095	1.183	2.464	6.311	1.326	3.99	6.172	1.49	4.126	5.704	0.462	5.428	5.835	0.797	5.779	5.711	2.222	0.609	6.943	1.854	0.738	6.625	1.935	2.37	6.857	2.009	2.532	6.418	0.898	3.382	5.853	0.688	3.74	6.131	0.728	5.027	5.1	0.327	5.229	5.231
 31590	1.705	0.775	7.112	1.943	1.207	7.274	1.655	2.258	6.067	1.267	2.476	6.26	1.293	3.98	6.271	1.409	4.185	5.812	0.303	5.382	5.971	0.676	5.738	5.916	2.449	0.698	6.764	1.996	0.82	6.525	1.978	2.422	6.822	2.062	2.608	6.373	0.868	3.448	5.897	0.679	3.768	6.195	0.756	5.088	5.197	0.315	5.278	5.337
 31600	1.613	0.824	7.041	1.694	1.194	7.367	1.506	2.335	6.186	1.106	2.6	6.371	1.415	4.048	6.208	1.478	4.244	5.754	0.296	5.407	5.794	0.618	5.769	5.797	2.366	0.772	6.87	2.034	0.824	6.524	1.835	2.434	6.895	1.989	2.569	6.461	0.843	3.544	5.971	0.813	3.946	6.239	0.691	5.073	5.08	0.249	5.251	5.161
 31610	1.734	0.89	7.136	1.901	1.324	7.358	1.575	2.317	6.101	1.222	2.59	6.298	1.348	4.031	6.118	1.544	4.25	5.712	0.395	5.455	5.687	0.754	5.796	5.65	2.485	0.796	6.825	2.096	0.889	6.549	2.014	2.52	6.792	2.056	2.619	6.313	0.925	3.492	5.778	0.746	3.838	6.068	0.819	5.106	5.007	0.378	5.284	5.116
 31620	1.714	1.002	6.851	1.801	1.449	7.129	1.649	2.46	5.873	1.174	2.625	5.973	1.396	4.211	5.9	1.493	4.351	5.434	0.549	5.663	5.66	0.823	6.035	5.513	2.46	0.841	6.75	2.143	0.946	6.371	1.885	2.533	6.627	2.073	2.756	6.254	0.835	3.617	5.719	0.829	4.052	5.97	0.817	5.21	4.824	0.46	5.439	5.112
 31630	1.675	0.99	6.836	1.773	1.422	7.035	1.461	2.429	5.772	1.091	2.677	6.003	1.415	4.202	5.949	1.519	4.38	5.496	0.59	5.712	5.671	0.9	6.055	5.489	2.417	0.836	6.57	1.977	0.883	6.317	1.944	2.529	6.549	1.991	2.656	6.074	0.82	3.614	5.705	0.78	4.026	5.967	0.923	5.272	4.878	0.484	5.462	5.069
 31640	1.491	0.893	6.703	1.656	1.307	6.952	1.28	2.348	5.755	1.028	2.721	5.992	1.526	4.108	5.948	1.6	4.333	5.528	0.608	5.645	5.721	0.97	5.954	5.567	2.194	0.685	6.399	1.757	0.771	6.156	1.776	2.409	6.449	1.859	2.495	5.968	0.888	3.701	5.679	0.895	4.057	6.017	0.88	5.318	4.949	0.453	5.535	5.146
 31650	1.454	0.919	6.847	1.686	1.343	7.004	1.35	2.27	5.694	1.112	2.629	5.919	1.568	3.979	5.885	1.689	4.217	5.46	0.706	5.538	5.71	1.062	5.874	5.674	2.17	0.621	6.648	1.764	0.689	6.349	1.973	2.358	6.326	1.948	2.432	5.868	0.95	3.608	5.569	0.923	3.94	5.9	1.051	5.269	4.916	0.662	5.475	5.095
 31660	1.323	0.786	6.632	1.437	1.214	6.874	1.262	2.205	5.565	0.947	2.52	5.779	1.507	3.912	5.888	1.615	4.165	5.487	0.754	5.543	5.738	1.145	5.827	5.688	2.009	0.572	6.674	1.744	0.606	6.225	1.796	2.26	6.271	1.843	2.358	5.799	0.767	3.589	5.658	0.886	3.922	5.994	0.953	5.197	4.92	0.572	5.47	5.137
 31670	1.412	0.845	6.66	1.632	1.223	6.897	1.384	2.221	5.625	1.08	2.544	5.878	1.526	4.004	5.849	1.579	4.225	5.398	0.635	5.511	5.839	0.971	5.85	5.864	2.163	0.606	6.528	1.826	0.732	6.164	1.905	2.375	6.354	1.969	2.449	5.884	0.944	3.595	5.553	0.892	3.959	5.923	0.974	5.357	5.096	0.49	5.506	5.232
 31680	1.591	0.926	6.482	1.597	1.281	6.837	1.419	2.397	5.631	1.111	2.679	5.92	1.448	4.099	5.904	1.467	4.387	5.445	0.44	5.571	5.849	0.747	5.935	5.904	2.371	0.77	6.59	2.173	0.902	6.144	1.909	2.497	6.415	1.94	2.571	5.925	0.791	3.711	5.67	0.854	4.052	6.002	0.846	5.407	5.081	0.422	5.577	5.264
 31690	1.485	0.981	6.438	1.575	1.327	6.78	1.503	2.46	5.597	1.196	2.769	5.805	1.529	4.18	5.748	1.439	4.423	5.308	0.476	5.649	5.883	0.836	5.964	5.936	2.28	0.815	6.497	2.031	0.926	6.07	2.019	2.56	6.277	2.015	2.64	5.813	0.874	3.724	5.681	0.919	4.111	6.004	0.802	5.45	5.181	0.334	5.592	5.25
 31700	1.453	1.022	6.499	1.474	1.409	6.791	1.457	2.476	5.542	1.153	2.761	5.829	1.458	4.201	5.792	1.396	4.457	5.381	0.318	5.595	5.927	0.675	5.92	6.025	2.206	0.896	6.523	1.978	1.037	6.096	2.046	2.674	6.245	1.987	2.717	5.785	0.806	3.784	5.567	0.788	4.105	5.941	0.725	5.546	5.184	0.265	5.695	5.329
 31710	1.412	1.093	6.696	1.451	1.526	6.887	1.603	2.425	5.508	1.177	2.664	5.619	1.509	4.168	5.686	1.377	4.389	5.261	0.474	5.648	5.869	0.8	5.967	5.969	2.121	0.873	6.814	1.901	0.976	6.357	1.847	2.625	6.355	1.998	2.691	5.919	0.843	3.812	5.556	0.882	4.084	5.954	0.792	5.527	5.182	0.299	5.613	5.243
 31720	1.488	0.959	6.629	1.433	1.394	6.866	1.775	2.354	5.569	1.313	2.474	5.55	1.519	4.049	5.675	1.364	4.26	5.237	0.443	5.474	5.886	0.79	5.814	5.919	2.144	0.818	6.885	2.03	0.888	6.368	1.856	2.522	6.475	2.09	2.634	6.084	0.87	3.635	5.67	0.96	3.992	5.965	0.728	5.376	5.178	0.237	5.447	5.283
 31730	1.358	0.999	6.656	1.415	1.428	6.914	1.698	2.356	5.553	1.224	2.526	5.555	1.579	4.104	5.545	1.323	4.273	5.167	0.521	5.494	5.931	0.851	5.827	5.922	2.041	0.739	6.75	1.82	0.92	6.306	1.77	2.526	6.411	2.076	2.588	6.063	0.936	3.687	5.725	1.103	4.05	6.016	0.617	5.363	5.198	0.179	5.49	5.386
 31740	1.303	0.998	6.764	1.385	1.434	7.005	1.529	2.368	5.646	1.056	2.497	5.736	1.466	4.044	5.595	1.145	4.243	5.245	0.711	5.503	6.03	1.01	5.893	6.036	2.04	0.75	6.841	1.828	0.938	6.414	1.72	2.545	6.468	1.979	2.599	6.076	0.827	3.737	5.946	1.127	4.065	6.105	0.806	5.414	5.269	0.358	5.554	5.493
 31750	1.33	0.909	6.678	1.504	1.29	6.934	1.534	2.356	5.665	1.073	2.475	5.797	1.484	4.04	5.8	1.196	4.27	5.407	0.669	5.601	6.16	0.939	5.932	5.978	2.042	0.639	6.632	1.85	0.883	6.242	1.843	2.468	6.495	1.987	2.571	6.066	0.795	3.739	6.062	1.098	4.069	6.279	0.66	5.337	5.295	0.309	5.559	5.595
 31760	1.428	0.82	6.7	1.688	1.19	6.947	1.457	2.313	5.732	1.097	2.52	5.998	1.456	4.052	5.976	1.376	4.286	5.538	0.622	5.579	6.309	0.902	5.897	6.096	2.175	0.669	6.573	1.921	0.795	6.156	1.904	2.436	6.459	2.022	2.599	6.054	0.757	3.664	6.002	0.921	3.999	6.328	0.473	5.353	5.497	0.162	5.551	5.855
 31770	1.431	0.909	6.742	1.745	1.245	6.949	1.614	2.386	5.752	1.192	2.553	5.952	1.565	4.093	5.942	1.312	4.309	5.57	0.714	5.565	6.465	0.926	5.912	6.232	2.125	0.716	6.536	1.837	0.828	6.125	2.02	2.408	6.447	2.17	2.618	6.042	0.893	3.669	6.106	1.1	4.029	6.389	0.491	5.357	5.645	0.228	5.567	6.029
 31780	1.665	0.944	6.678	1.872	1.333	6.949	1.743	2.433	5.736	1.325	2.607	5.975	1.593	4.121	5.933	1.288	4.355	5.603	0.521	5.484	6.504	0.731	5.88	6.388	2.423	0.653	6.596	2.102	0.756	6.237	2.24	2.398	6.434	2.271	2.536	5.977	0.974	3.565	6.084	1.166	3.912	6.338	0.491	5.267	5.646	0.195	5.377	6.007
 31790	1.551	0.92	6.471	1.711	1.298	6.762	1.875	2.464	5.621	1.42	2.614	5.831	1.69	4.21	5.975	1.429	4.431	5.626	0.608	5.551	6.531	0.764	5.941	6.275	2.267	0.726	6.47	2.017	0.849	6.036	2.169	2.444	6.351	2.384	2.66	5.981	1.069	3.67	6.047	1.235	4.021	6.363	0.423	5.304	5.645	0.217	5.41	6.056
 31800	1.787	0.954	6.255	1.914	1.349	6.567	1.727	2.619	5.571	1.294	2.731	5.804	1.656	4.337	5.867	1.291	4.532	5.566	0.467	5.616	6.428	0.639	6.036	6.255	2.55	0.785	6.159	2.188	0.938	5.815	2.053	2.494	6.386	2.219	2.713	6.001	1.018	3.828	6.189	1.32	4.21	6.334	0.421	5.407	5.623	0.04	5.441	5.95
 31810	1.764	1.012	6.268	1.903	1.347	6.615	1.707	2.682	5.639	1.242	2.788	5.832	1.589	4.394	5.809	1.207	4.52	5.511	0.459	5.673	6.357	0.581	6.093	6.139	2.543	0.874	6.109	2.166	1.045	5.783	1.999	2.54	6.386	2.183	2.785	6.014	1.078	3.944	6.355	1.36	4.343	6.379	0.31	5.363	5.57	0.026	5.506	5.903
 31820	1.893	0.965	6.444	2.155	1.309	6.693	1.877	2.687	5.83	1.397	2.717	6.015	1.602	4.339	5.727	1.195	4.449	5.492	0.564	5.639	6.374	0.685	6.038	6.117	2.498	0.781	5.972	2.114	1.058	5.817	2.126	2.517	6.522	2.391	2.783	6.217	1.169	3.858	6.339	1.428	4.261	6.301	0.369	5.299	5.621	0.124	5.453	6.001
 31830	1.838	0.987	6.155	2.117	1.256	6.474	1.989	2.714	5.686	1.498	2.732	5.82	1.639	4.377	5.716	1.248	4.513	5.421	0.607	5.664	6.388	0.654	6.083	6.144	2.429	0.803	5.673	2.074	1.122	5.551	2.252	2.504	6.344	2.514	2.8	6.037	1.179	3.779	6.095	1.392	4.163	6.262	0.372	5.261	5.559	0.181	5.445	5.975
 31840	1.811	1.067	6.324	2.137	1.36	6.568	1.996	2.601	5.503	1.61	2.779	5.767	1.722	4.389	5.606	1.303	4.456	5.328	0.686	5.652	6.284	0.767	6.059	6.043	2.351	0.81	5.945	2.004	1.129	5.723	2.432	2.602	6.197	2.566	2.779	5.774	1.371	3.802	6.115	1.564	4.24	6.17	0.529	5.27	5.45	0.276	5.407	5.882
 31850	1.758	0.982	6.472	2.068	1.28	6.759	2.093	2.55	5.73	1.597	2.602	5.842	1.706	4.174	5.504	1.302	4.274	5.211	0.785	5.532	6.107	0.806	5.928	5.809	2.332	0.678	6.078	1.971	0.988	5.899	2.35	2.425	6.461	2.58	2.688	6.145	1.325	3.736	6.098	1.598	4.119	6.085	0.473	5.139	5.433	0.257	5.287	5.859
 31860	1.862	0.874	6.704	2.132	1.243	6.931	1.797	2.504	5.936	1.37	2.616	6.164	1.537	4.1	5.465	1.112	4.171	5.25	0.73	5.548	6.036	0.753	5.9	5.711	2.483	0.705	6.268	2.071	0.894	6.117	2.217	2.468	6.606	2.358	2.618	6.185	1.218	3.791	6.23	1.482	4.143	6.098	0.366	5.112	5.42	0.224	5.382	5.839
 31870	1.826	0.89	6.748	2.137	1.26	6.856	1.708	2.431	5.816	1.248	2.527	6	1.489	4.099	5.573	0.988	4.19	5.471	0.649	5.625	6.092	0.805	5.949	5.766	2.533	0.719	6.312	2.045	0.867	6.153	1.966	2.425	6.511	2.228	2.636	6.171	1.158	3.877	6.36	1.416	4.235	6.197	0.308	5.176	5.436	0.149	5.432	5.806
 31880	1.65	0.898	6.487	1.993	1.087	6.772	1.784	2.419	5.836	1.42	2.571	6.136	1.636	4.084	5.551	1.176	4.162	5.41	0.829	5.639	5.999	0.865	5.946	5.652	2.509	0.702	6.295	2.218	0.951	5.975	2.093	2.452	6.624	2.401	2.675	6.312	1.346	3.897	6.332	1.591	4.251	6.169	0.31	5.093	5.518	0.238	5.381	5.886
 31890	1.712	0.754	6.467	1.869	1.054	6.831	2.023	2.375	5.867	1.527	2.493	5.986	1.862	4.062	5.578	1.437	4.147	5.305	1.091	5.635	5.958	1.048	5.89	5.561	2.457	0.557	6.521	2.293	0.819	6.096	2.146	2.36	6.659	2.456	2.565	6.338	1.336	3.766	6.238	1.604	4.138	6.155	0.555	5.142	5.356	0.483	5.382	5.778
 31900	1.828	0.877	6.689	2.082	1.194	6.961	2.196	2.358	5.802	1.68	2.423	5.788	1.901	4.04	5.571	1.47	4.104	5.265	1.106	5.539	5.976	1.101	5.817	5.591	2.478	0.551	6.623	2.295	0.787	6.209	2.308	2.351	6.567	2.587	2.549	6.223	1.364	3.647	6.107	1.649	4.011	6.194	0.653	5.053	5.357	0.546	5.341	5.783
 31910	1.873	0.895	6.774	2.166	1.257	6.985	2.127	2.339	5.767	1.657	2.49	5.894	1.945	4.049	5.553	1.56	4.166	5.256	1.031	5.54	5.976	1.104	5.825	5.606	2.712	0.658	6.568	2.345	0.783	6.297	2.356	2.418	6.552	2.594	2.529	6.148	1.466	3.658	6.082	1.691	4.063	6.192	0.642	5.071	5.386	0.492	5.312	5.788
 31920	1.817	1.033	6.727	2.124	1.337	6.952	2.181	2.437	5.749	1.69	2.53	5.854	1.869	4.117	5.602	1.508	4.209	5.238	0.908	5.606	5.868	0.974	5.895	5.506	2.629	0.753	6.488	2.214	0.957	6.257	2.427	2.532	6.54	2.648	2.711	6.152	1.292	3.648	5.98	1.494	4.044	6.1	0.585	5.091	5.177	0.406	5.332	5.577
 31930	1.748	0.858	6.81	2.005	1.228	7.066	2.076	2.309	5.836	1.631	2.466	5.929	1.928	4.065	5.584	1.588	4.143	5.224	0.994	5.532	5.896	1.023	5.872	5.554	2.459	0.659	6.505	2.079	0.854	6.288	2.254	2.443	6.643	2.545	2.592	6.263	1.372	3.617	6.014	1.6	4.031	6.093	0.682	5.068	5.184	0.487	5.297	5.556
 31940	1.711	0.888	6.765	1.934	1.286	7	1.968	2.281	5.679	1.489	2.398	5.745	1.748	3.988	5.575	1.488	4.118	5.161	0.86	5.388	5.907	0.963	5.781	5.649	2.445	0.598	6.563	2.094	0.786	6.279	2.217	2.432	6.487	2.405	2.523	6.04	1.157	3.549	5.874	1.362	3.958	6.061	0.527	5.105	5.18	0.327	5.289	5.603
 31950	1.76	0.899	6.974	1.991	1.284	7.154	1.86	2.308	5.883	1.379	2.438	5.948	1.671	4.01	5.617	1.259	4.126	5.345	0.757	5.531	6.022	0.957	5.828	5.68	2.399	0.564	6.755	2.076	0.713	6.402	2.091	2.301	6.621	2.343	2.473	6.241	1.095	3.555	6.107	1.339	3.948	6.213	0.492	5.019	5.296	0.359	5.332	5.639
 31960	1.618	0.937	6.91	1.835	1.31	7.151	1.661	2.373	5.898	1.181	2.49	5.983	1.487	4.051	5.628	1.096	4.178	5.332	0.745	5.638	6.054	0.945	5.918	5.709	2.331	0.645	6.767	1.982	0.801	6.433	1.987	2.432	6.631	2.113	2.544	6.195	0.873	3.647	6.146	1.167	4.026	6.149	0.36	5.199	5.311	0.33	5.484	5.719
 31970	1.445	0.788	6.943	1.681	1.172	7.126	1.475	2.284	5.933	1.04	2.455	6.109	1.509	3.99	5.69	1.131	4.14	5.381	0.861	5.617	6.044	1.184	5.864	5.821	2.192	0.628	6.591	1.756	0.756	6.352	1.83	2.372	6.595	1.988	2.518	6.178	0.872	3.762	6.204	1.192	4.1	6.217	0.583	5.311	5.277	0.441	5.614	5.641
 31980	1.314	0.732	6.931	1.643	1.08	7.088	1.384	2.266	5.962	1.106	2.513	6.294	1.652	3.941	5.727	1.275	4.153	5.454	1.091	5.637	6.104	1.361	5.889	5.845	1.963	0.531	6.487	1.549	0.753	6.282	1.939	2.321	6.617	2.049	2.41	6.164	1.095	3.783	6.295	1.428	4.113	6.308	0.802	5.282	5.332	0.615	5.603	5.65
 31990	1.083	0.794	6.864	1.389	1.181	7.037	1.144	2.329	5.916	0.959	2.653	6.223	1.655	3.959	5.578	1.311	4.167	5.285	1.153	5.626	6.002	1.49	5.926	5.8	1.662	0.532	6.407	1.281	0.727	6.253	1.757	2.298	6.556	1.818	2.342	6.091	1.08	3.796	6.079	1.443	4.106	6.136	0.985	5.35	5.214	0.745	5.659	5.506
 32000	1.097	0.827	6.829	1.368	1.204	7.013	1.019	2.39	5.892	1.011	2.746	6.278	1.711	3.991	5.571	1.312	4.24	5.33	1.151	5.614	6.18	1.451	5.952	6.001	1.594	0.623	6.249	1.142	0.771	6.217	1.732	2.309	6.353	1.723	2.425	5.893	0.928	3.801	6.007	1.218	4.134	6.213	1.025	5.524	5.35	0.682	5.733	5.676
 32010	1.021	0.768	6.852	1.34	1.116	7.042	1.103	2.352	5.999	1.074	2.688	6.398	1.787	4.025	5.958	1.501	4.213	5.582	0.998	5.6	6.255	1.24	5.954	6.058	1.558	0.449	6.435	1.191	0.715	6.239	1.791	2.237	6.513	1.73	2.381	6.057	1.025	3.765	6.251	1.321	4.112	6.43	0.984	5.339	5.456	0.628	5.57	5.714
 32020	1.184	0.951	6.94	1.598	1.214	6.995	1.178	2.498	6	1.134	2.768	6.438	1.746	4.191	5.995	1.434	4.372	5.662	0.866	5.743	6.321	1.099	6.118	6.121	1.512	0.53	6.373	1.132	0.82	6.319	1.932	2.256	6.416	1.772	2.491	6.013	0.995	3.777	6.329	1.228	4.118	6.587	0.914	5.4	5.565	0.522	5.547	5.852
 32030	1.264	0.982	7.077	1.708	1.186	6.956	1.224	2.478	6.097	1.055	2.809	6.447	1.574	4.181	6.137	1.469	4.396	5.69	0.685	5.656	6.4	0.935	6.044	6.24	1.527	0.652	6.275	1.147	0.935	6.474	1.894	2.368	6.56	1.881	2.563	6.115	0.916	3.786	6.246	1.069	4.153	6.492	0.7	5.439	5.543	0.329	5.611	5.829
 32040	1.282	0.92	6.946	1.702	1.189	6.983	1.333	2.471	6.03	1.126	2.747	6.418	1.637	4.184	6.232	1.499	4.419	5.811	0.665	5.71	6.391	0.943	6.056	6.218	1.742	0.641	6.245	1.334	0.91	6.29	1.879	2.402	6.652	1.964	2.597	6.2	0.938	3.763	6.18	0.994	4.117	6.497	0.809	5.447	5.549	0.428	5.65	5.795
 32050	1.281	1.189	6.933	1.73	1.366	6.786	1.283	2.636	5.872	0.98	2.909	6.176	1.662	4.292	6.333	1.616	4.596	5.905	0.791	5.844	6.493	1.006	6.244	6.318	1.591	0.718	6.174	1.176	1.001	6.316	1.892	2.458	6.387	1.868	2.679	5.958	0.942	3.971	6.276	1.081	4.243	6.635	0.905	5.567	5.692	0.485	5.684	5.945
 32060	1.398	1.008	6.957	1.811	1.282	6.945	1.35	2.57	6.028	1.11	2.828	6.356	1.694	4.298	6.28	1.538	4.563	5.892	0.542	5.665	6.594	0.815	6.049	6.457	1.684	0.731	6.201	1.274	0.996	6.363	2.008	2.433	6.501	1.941	2.676	6.1	0.972	3.894	6.241	1.101	4.216	6.548	0.754	5.557	5.694	0.34	5.708	5.982
 32070	1.454	0.933	6.889	1.861	1.203	6.949	1.373	2.435	5.978	1.103	2.665	6.306	1.621	4.131	6.353	1.495	4.399	5.949	0.726	5.642	6.628	0.989	6.032	6.524	2	0.696	6.217	1.527	0.866	6.23	1.992	2.419	6.498	1.957	2.631	6.039	0.871	3.772	6.36	1.041	4.094	6.679	0.915	5.475	5.784	0.504	5.629	6.023
 32080	1.729	0.923	7.008	2.164	1.149	6.953	1.615	2.397	6.071	1.284	2.596	6.389	1.61	4.13	6.258	1.4	4.328	5.842	0.572	5.555	6.52	0.913	5.918	6.582	2.113	0.645	6.241	1.692	0.888	6.341	2.174	2.4	6.676	2.177	2.605	6.235	0.965	3.688	6.382	1.143	4.063	6.669	0.938	5.396	5.787	0.465	5.537	5.871
 32090	1.657	0.78	6.946	2.016	1.13	7.08	1.38	2.369	6.191	1.261	2.626	6.616	1.612	4.127	6.446	1.433	4.323	6.057	0.736	5.676	6.684	1.117	6.001	6.627	2.152	0.684	6.376	1.695	0.861	6.302	2.126	2.449	6.563	1.995	2.636	6.156	0.895	3.691	6.531	1.039	4.063	6.848	0.89	5.426	5.917	0.469	5.571	6.125
 32100	1.567	0.833	7.029	2.015	1.092	7.051	1.446	2.411	6.229	1.208	2.591	6.626	1.649	4.133	6.622	1.478	4.361	6.219	0.652	5.589	6.849	0.986	5.962	6.869	2.01	0.71	6.441	1.632	0.99	6.202	2.034	2.432	6.791	2.026	2.717	6.394	0.938	3.812	6.617	1.061	4.13	6.969	0.944	5.559	6.135	0.454	5.645	6.238
 32110	1.679	0.761	6.97	2.016	1.137	6.927	1.243	2.298	6.133	0.965	2.547	6.505	1.396	4.003	6.592	1.325	4.281	6.207	0.634	5.553	7.012	0.936	5.928	6.817	2.023	0.605	6.26	1.575	0.85	6.2	1.862	2.387	6.688	1.817	2.624	6.267	0.713	3.718	6.513	0.824	3.986	6.913	0.738	5.455	6.169	0.286	5.603	6.35
 32120	1.562	0.754	6.836	1.945	1.04	6.885	1.236	2.308	6.085	1.048	2.517	6.484	1.646	4.062	6.395	1.431	4.288	6.018	0.603	5.488	6.799	0.848	5.847	6.626	1.918	0.498	6.181	1.481	0.775	6.201	1.955	2.264	6.536	1.81	2.504	6.131	0.904	3.692	6.613	1.161	4.039	6.81	0.672	5.344	5.933	0.215	5.423	6.14
 32130	1.626	0.842	6.926	1.943	1.225	7.056	1.323	2.443	6.157	1.209	2.738	6.556	1.706	4.173	6.242	1.496	4.378	5.829	0.795	5.544	6.711	0.962	5.988	6.469	2.019	0.584	6.266	1.569	0.792	6.293	2.065	2.33	6.613	1.949	2.499	6.17	1.077	3.784	6.415	1.31	4.116	6.695	0.719	5.448	5.913	0.332	5.489	6.255
 32140	1.813	0.768	6.813	2.045	1.135	7.045	1.509	2.395	6.107	1.27	2.6	6.514	1.753	4.096	6.304	1.473	4.33	5.953	0.883	5.593	6.85	1.127	5.955	6.591	2.377	0.591	6.254	1.928	0.802	6.188	2.207	2.373	6.638	2.113	2.512	6.185	1.119	3.72	6.603	1.346	4.05	6.852	0.648	5.374	6.122	0.392	5.5	6.536
 32150	1.845	0.784	6.868	2.119	1.158	7.04	1.382	2.368	6.211	1.243	2.621	6.611	1.723	4.082	6.389	1.385	4.32	6.074	1.233	5.691	6.95	1.352	6.007	6.565	2.341	0.648	6.326	1.914	0.83	6.193	2.185	2.427	6.598	1.955	2.559	6.195	1.016	3.763	6.641	1.271	4.079	6.888	0.667	5.482	6.241	0.641	5.656	6.714
 32160	1.767	0.772	6.867	2.092	1.177	6.984	1.399	2.361	6.08	1.211	2.605	6.483	1.593	4.099	6.372	1.366	4.345	5.996	0.898	5.632	6.935	1.229	5.939	6.681	2.417	0.622	6.316	1.922	0.739	6.254	2.114	2.349	6.611	1.972	2.522	6.18	0.9	3.672	6.494	1.147	3.984	6.778	0.627	5.404	6.07	0.466	5.595	6.515
 32170	1.974	0.829	6.845	2.206	1.24	7.022	1.39	2.334	6.088	1.158	2.58	6.498	1.651	4.022	6.341	1.528	4.289	5.964	0.977	5.587	6.754	1.16	5.962	6.553	2.549	0.582	6.366	2.079	0.71	6.221	2.05	2.312	6.645	2.038	2.472	6.178	0.965	3.643	6.502	1.184	3.967	6.768	0.875	5.351	5.901	0.545	5.465	6.276
 32180	2.071	0.784	7.051	2.37	1.166	7.167	1.559	2.305	6.266	1.511	2.63	6.638	1.886	4.029	6.406	1.793	4.301	6.008	0.933	5.479	6.833	1.223	5.826	6.622	2.571	0.579	6.404	2.055	0.713	6.444	2.396	2.32	6.589	2.131	2.447	6.193	1.207	3.663	6.416	1.362	3.987	6.728	0.863	5.374	5.943	0.546	5.51	6.307
 32190	2.153	0.986	7.09	2.475	1.339	7.239	1.683	2.443	6.282	1.607	2.736	6.637	1.879	4.195	6.311	1.601	4.362	5.91	0.809	5.585	6.678	1.115	5.958	6.522	2.665	0.733	6.567	2.195	0.873	6.487	2.524	2.51	6.543	2.28	2.627	6.132	1.227	3.768	6.484	1.408	4.131	6.729	0.798	5.372	5.846	0.45	5.57	6.161
 32200	2.053	0.95	7.037	2.353	1.336	7.156	1.475	2.467	6.377	1.509	2.766	6.762	1.82	4.246	6.345	1.498	4.421	5.984	0.995	5.716	6.809	1.291	6.081	6.647	2.489	0.71	6.447	1.994	0.858	6.413	2.37	2.473	6.533	2.06	2.597	6.19	1.267	3.858	6.748	1.587	4.21	6.914	0.878	5.439	6.089	0.545	5.635	6.406
 32210	2.029	0.979	7.164	2.198	1.389	7.365	1.404	2.535	6.486	1.41	2.818	6.884	1.754	4.282	6.527	1.466	4.472	6.131	1.049	5.855	6.971	1.233	6.157	6.643	2.441	0.787	6.589	1.963	0.919	6.594	2.296	2.528	6.639	1.998	2.668	6.298	1.13	3.882	6.822	1.386	4.209	7.051	0.798	5.486	6.205	0.532	5.703	6.583
 32220	2.254	1.072	7.35	2.429	1.536	7.513	1.483	2.52	6.597	1.301	2.776	6.986	1.564	4.287	6.462	1.162	4.44	6.216	1.12	5.873	7.007	1.2	6.209	6.654	2.634	0.885	6.781	2.138	1	6.669	2.227	2.613	6.975	2.054	2.7	6.531	1.077	3.935	6.943	1.387	4.269	7.104	0.559	5.566	6.515	0.493	5.761	6.912
 32230	2.169	0.965	7.352	2.313	1.406	7.546	1.401	2.47	6.689	1.374	2.741	7.114	1.645	4.156	6.5	1.271	4.293	6.184	1.11	5.766	6.917	1.096	6.066	6.532	2.781	0.966	6.783	2.272	0.954	6.745	2.307	2.592	6.867	2.001	2.618	6.519	1.144	3.932	7.06	1.489	4.297	7.068	0.516	5.465	6.428	0.439	5.694	6.867
 32240	2.334	1.066	7.252	2.48	1.502	7.458	1.434	2.517	6.694	1.288	2.717	7.137	1.513	4.235	6.751	1.141	4.374	6.437	1.024	5.92	7.002	0.954	6.159	6.572	2.773	0.96	6.663	2.273	1.039	6.675	2.276	2.683	6.912	1.991	2.75	6.544	1.037	3.86	7.293	1.313	4.261	7.355	0.389	5.401	6.584	0.433	5.683	7
 32250	2.112	0.997	7.18	2.361	1.35	7.419	1.349	2.511	6.793	1.318	2.768	7.235	1.469	4.267	6.809	1.097	4.394	6.524	0.994	5.936	7.122	0.987	6.176	6.685	2.626	1.031	6.597	2.109	1.07	6.535	2.184	2.663	6.956	1.876	2.779	6.592	0.986	3.923	7.359	1.283	4.301	7.412	0.439	5.49	6.614	0.365	5.767	7.039
 32260	2.214	0.912	7.141	2.43	1.352	7.282	1.267	2.399	6.821	1.22	2.61	7.263	1.457	4.123	6.754	1.01	4.245	6.506	0.911	5.754	7.185	0.919	6.047	6.766	2.674	1.005	6.478	2.168	1.001	6.44	2.103	2.57	6.96	1.773	2.658	6.604	1.002	3.829	7.346	1.244	4.245	7.381	0.366	5.375	6.577	0.292	5.638	7.02
 32270	2.106	0.896	7.172	2.232	1.312	7.443	1.293	2.457	6.675	1.185	2.638	7.131	1.397	4.188	6.781	0.986	4.343	6.521	0.769	5.8	7.252	0.879	6.082	6.83	2.573	0.956	6.582	2.09	1.006	6.549	2.07	2.594	6.993	1.865	2.739	6.575	0.935	3.883	7.346	1.225	4.276	7.37	0.284	5.434	6.673	0.178	5.674	7.048
 32280	2.076	1.006	7.341	2.324	1.398	7.464	1.28	2.426	6.685	1.158	2.63	7.137	1.336	4.136	6.644	0.9	4.272	6.405	0.96	5.807	7.051	0.986	6.039	6.594	2.54	0.83	6.676	2.048	0.966	6.724	2.137	2.582	6.854	1.754	2.609	6.531	0.823	3.791	7.184	1.151	4.151	7.263	0.239	5.398	6.685	0.386	5.7	7.051
 32290	2.09	1.011	7.154	2.434	1.38	7.23	1.366	2.457	6.626	1.261	2.667	7.049	1.403	4.179	6.531	1.002	4.314	6.268	0.877	5.846	6.897	0.792	6.043	6.46	2.468	0.806	6.414	1.99	0.893	6.564	2.246	2.529	6.745	1.901	2.609	6.419	0.999	3.783	7.125	1.294	4.174	7.142	0.189	5.304	6.605	0.323	5.611	6.995
 32300	2.22	1.076	6.972	2.582	1.412	7.099	1.548	2.576	6.598	1.516	2.83	7.048	1.481	4.3	6.407	1.053	4.365	6.124	0.718	5.704	7	0.617	6.037	6.641	2.551	0.905	6.294	2.062	1.033	6.38	2.385	2.638	6.723	2.118	2.813	6.339	1.104	3.888	6.997	1.353	4.314	7.039	0.163	5.306	6.489	0.157	5.501	6.961
 32310	2.439	1.08	7.032	2.727	1.509	7.046	1.535	2.525	6.535	1.629	2.834	6.936	1.538	4.281	6.282	1.053	4.354	6.163	0.768	5.722	7.045	0.671	6.029	6.668	2.741	1.053	6.248	2.29	1.054	6.398	2.386	2.68	6.649	2.13	2.831	6.271	1.139	3.883	6.915	1.373	4.29	6.975	0.174	5.338	6.488	0.149	5.545	6.94
 32320	2.544	1.063	6.933	2.824	1.482	6.81	1.587	2.526	6.485	1.706	2.828	6.876	1.596	4.29	6.481	1.254	4.419	6.167	0.956	5.85	6.901	0.685	6.089	6.53	2.745	0.988	6.069	2.325	1.063	6.323	2.489	2.696	6.522	2.127	2.795	6.188	1.156	3.802	6.922	1.401	4.204	7.077	0.307	5.3	6.525	0.363	5.576	6.946
 32330	2.696	1.083	7.079	2.929	1.458	6.866	1.654	2.427	6.452	1.741	2.705	6.847	1.71	4.215	6.614	1.318	4.374	6.34	0.93	5.75	7.16	0.804	5.954	6.711	2.769	0.847	6.123	2.377	0.955	6.456	2.577	2.589	6.454	2.228	2.734	6.162	1.258	3.714	7.03	1.511	4.105	7.179	0.33	5.156	6.751	0.383	5.411	7.178
 32340	2.793	1.167	6.873	3.11	1.548	6.91	1.828	2.484	6.458	1.815	2.767	6.879	1.746	4.235	6.616	1.448	4.447	6.316	0.644	5.524	7.295	0.67	5.834	6.947	3.097	1.014	6.129	2.609	1.093	6.261	2.638	2.73	6.441	2.26	2.816	6.137	1.273	3.689	6.938	1.476	4.094	7.157	0.277	5.1	6.611	0.128	5.241	7.08
 32350	2.821	1.328	6.975	3.072	1.752	6.942	1.857	2.603	6.225	1.719	2.823	6.661	1.675	4.229	6.544	1.379	4.46	6.278	0.638	5.517	7.341	0.639	5.886	6.984	3.164	1.105	6.247	2.699	1.232	6.375	2.676	2.847	6.492	2.394	2.931	6.084	1.139	3.668	6.85	1.358	4.029	7.074	0.251	5.205	6.637	0.092	5.253	7.134
 32360	2.781	1.147	7.135	3.065	1.548	7.004	1.927	2.469	6.252	1.637	2.586	6.637	1.717	4.139	6.357	1.357	4.324	6.062	0.786	5.381	7.208	0.774	5.789	6.906	3.136	0.906	6.403	2.64	1.025	6.497	2.58	2.617	6.68	2.476	2.753	6.221	1.195	3.644	6.715	1.43	4.009	6.959	0.434	5.201	6.457	0.15	5.254	6.878
 32370	2.835	1.203	7.2	3.067	1.629	7.065	1.903	2.434	6.292	1.727	2.726	6.695	1.716	4.136	6.34	1.345	4.341	6.034	0.8	5.334	7.232	0.809	5.773	6.972	3.128	0.972	6.51	2.643	1.014	6.613	2.588	2.661	6.659	2.448	2.768	6.182	1.163	3.638	6.62	1.36	3.993	6.894	0.35	5.283	6.524	0.141	5.231	6.944
 32380	2.831	1.229	7.186	3.024	1.688	7.08	1.911	2.489	6.271	1.625	2.659	6.68	1.782	4.239	6.505	1.425	4.408	6.216	0.766	5.383	7.371	0.846	5.833	7.131	3.047	0.952	6.411	2.605	1.05	6.642	2.59	2.68	6.634	2.38	2.802	6.201	1.283	3.745	6.954	1.548	4.176	7.079	0.394	5.302	6.694	0.196	5.283	7.133
 32390	2.789	1.036	7.076	3.055	1.452	7.066	1.918	2.4	6.359	1.777	2.634	6.797	1.783	4.061	6.52	1.449	4.28	6.237	0.929	5.442	7.284	0.891	5.811	6.963	3.073	0.819	6.351	2.624	0.911	6.478	2.66	2.578	6.642	2.464	2.685	6.199	1.261	3.612	6.854	1.481	3.966	7.088	0.429	5.16	6.599	0.307	5.268	7.055
 32400	2.743	1.05	7.132	3.106	1.398	6.995	1.932	2.414	6.424	1.859	2.648	6.858	1.836	4.173	6.475	1.404	4.317	6.241	0.928	5.482	7.283	0.922	5.892	6.949	2.761	0.723	6.436	2.379	0.993	6.618	2.746	2.559	6.468	2.409	2.678	6.128	1.491	3.693	6.969	1.718	4.091	7.091	0.528	5.163	6.59	0.377	5.318	7.052
 32410	2.725	1.004	7.017	3.036	1.38	6.927	1.834	2.425	6.47	1.818	2.692	6.875	1.903	4.2	6.555	1.557	4.353	6.221	0.988	5.569	7.182	0.856	5.893	6.835	2.73	0.786	6.258	2.317	0.942	6.521	2.632	2.526	6.491	2.318	2.687	6.136	1.393	3.709	6.894	1.622	4.071	7.125	0.45	5.147	6.681	0.381	5.354	7.139
 32420	2.884	1.085	7.109	3.086	1.471	6.811	1.708	2.312	6.572	1.683	2.59	6.988	1.766	4.075	6.579	1.399	4.209	6.253	1.103	5.622	7.069	1.015	5.914	6.668	2.783	0.695	6.383	2.478	0.845	6.752	2.52	2.433	6.517	2.148	2.541	6.233	1.338	3.636	7.035	1.605	4.014	7.166	0.51	5.167	6.685	0.523	5.415	7.111
 32430	2.959	1.094	7.266	3.115	1.445	6.982	1.732	2.249	6.601	1.719	2.495	7.058	1.685	3.941	6.595	1.341	4.115	6.272	1.202	5.576	7.07	1.127	5.826	6.628	2.911	0.694	6.587	2.517	0.876	6.846	2.511	2.444	6.651	2.181	2.568	6.301	1.178	3.615	7.063	1.437	3.975	7.192	0.458	5.212	6.614	0.526	5.485	7.003
 32440	3.019	1.186	7.31	3.199	1.499	6.953	1.915	2.385	6.581	1.737	2.549	6.995	1.661	4.05	6.813	1.354	4.205	6.45	0.931	5.652	7.055	0.923	5.87	6.599	2.852	0.698	6.716	2.507	0.945	6.968	2.707	2.48	6.75	2.426	2.672	6.399	1.226	3.512	7.148	1.414	3.916	7.318	0.376	4.999	6.673	0.412	5.36	7.008
 32450	3.12	1.102	7.227	3.247	1.499	6.915	2	2.392	6.598	1.806	2.607	7.02	1.873	4.171	6.806	1.586	4.296	6.423	0.961	5.669	7.141	0.966	5.948	6.72	2.756	0.739	6.642	2.543	1.031	7.012	2.67	2.523	6.907	2.503	2.735	6.505	1.306	3.657	7.06	1.532	4.06	7.304	0.548	5.138	6.523	0.453	5.367	6.952
 32460	3.192	1.002	7.142	3.287	1.464	6.981	2.091	2.32	6.786	1.944	2.569	7.196	1.996	4.105	6.827	1.741	4.197	6.397	0.93	5.516	7.013	0.994	5.772	6.617	2.867	0.843	6.349	2.675	0.922	6.803	2.814	2.503	7.107	2.64	2.681	6.67	1.448	3.619	7.057	1.576	4.045	7.317	0.608	5.029	6.391	0.412	5.238	6.833
 32470	3.071	0.988	7.164	3.203	1.422	6.95	2.069	2.425	6.714	1.922	2.647	7.154	2	4.168	6.796	1.687	4.294	6.435	0.74	5.464	7.109	0.887	5.764	6.73	2.91	0.769	6.429	2.552	0.9	6.772	2.794	2.502	6.961	2.634	2.712	6.566	1.498	3.642	7.12	1.643	4.064	7.295	0.655	5.003	6.337	0.361	5.145	6.748
 32480	2.924	0.943	7.119	3.178	1.341	7.006	2.118	2.442	6.572	1.904	2.613	7.005	1.922	4.139	6.791	1.698	4.302	6.339	0.663	5.345	7.073	0.887	5.762	6.959	2.893	0.893	6.323	2.507	1.012	6.635	2.751	2.546	6.979	2.664	2.823	6.588	1.368	3.637	6.932	1.463	4.05	7.165	0.76	5.229	6.251	0.362	5.317	6.539
 32490	3.013	1.004	6.935	3.15	1.473	6.784	1.973	2.439	6.517	1.744	2.536	6.918	1.764	4.143	6.796	1.527	4.294	6.427	0.462	5.423	6.984	0.753	5.849	6.877	2.771	0.974	6.147	2.469	1.068	6.545	2.6	2.584	6.974	2.551	2.892	6.568	1.206	3.581	6.978	1.309	3.98	7.224	0.727	5.156	6.26	0.248	5.256	6.43
 32500	2.832	1.05	6.986	3.131	1.476	6.895	2	2.571	6.436	1.934	2.81	6.86	1.818	4.294	6.632	1.54	4.458	6.237	0.406	5.329	6.986	0.558	5.805	6.968	2.85	0.989	6.181	2.462	1.175	6.459	2.759	2.679	6.874	2.708	2.916	6.449	1.345	3.692	6.762	1.372	4.075	7.037	0.747	5.324	6.204	0.269	5.348	6.4
 32510	2.831	0.959	7.133	3.093	1.336	6.959	2.053	2.472	6.457	1.961	2.723	6.888	1.99	4.237	6.679	1.71	4.401	6.284	0.548	5.253	6.976	0.717	5.755	7.005	2.862	0.875	6.212	2.473	1.001	6.559	2.835	2.563	6.804	2.649	2.812	6.445	1.393	3.635	6.747	1.477	4.035	7.035	0.945	5.338	6.207	0.472	5.344	6.352
 32520	2.911	0.9	6.992	3.181	1.316	6.936	2.235	2.473	6.399	2.063	2.683	6.809	2.084	4.156	6.768	1.959	4.387	6.35	0.702	5.265	6.922	0.918	5.723	6.977	3.004	0.884	6.158	2.601	1.002	6.457	2.921	2.557	6.896	2.803	2.801	6.512	1.495	3.611	6.692	1.529	3.963	7.027	1.042	5.281	6.151	0.551	5.316	6.31
 32530	2.943	0.923	7.014	3.225	1.348	6.964	2.12	2.449	6.596	2.026	2.735	7.014	2.044	4.167	6.863	1.965	4.413	6.448	0.661	5.344	6.857	0.883	5.784	6.829	2.865	0.894	6.239	2.532	1.024	6.564	2.922	2.569	6.903	2.727	2.806	6.538	1.517	3.628	6.761	1.488	3.99	7.06	1.018	5.216	6.053	0.557	5.303	6.256
 32540	3.065	1.05	7.262	3.285	1.462	7.071	2.208	2.414	6.396	1.975	2.622	6.764	1.943	4.095	6.749	1.869	4.354	6.301	0.716	5.343	6.922	0.884	5.768	6.729	3.126	0.774	6.46	2.692	0.972	6.667	2.868	2.535	6.937	2.79	2.756	6.527	1.426	3.592	6.565	1.425	3.935	6.921	0.867	5.182	6.003	0.495	5.265	6.316
 32550	3.017	1.101	7.4	3.202	1.41	7.041	2.253	2.496	6.476	1.96	2.618	6.878	1.756	4.113	6.83	1.82	4.345	6.386	0.588	5.362	6.818	0.806	5.786	6.597	2.9	0.858	6.537	2.553	1.129	6.824	2.905	2.653	6.962	2.74	2.871	6.571	1.335	3.484	6.666	1.234	3.826	6.989	0.866	5.104	5.986	0.412	5.18	6.212
 32560	2.815	1.17	7.631	3.153	1.496	7.428	2.357	2.588	6.653	2.001	2.774	6.929	1.868	4.231	6.855	1.921	4.469	6.41	0.613	5.455	6.613	0.752	5.855	6.394	3.084	0.996	6.705	2.684	1.092	6.97	2.865	2.645	7.284	2.851	2.901	6.87	1.453	3.547	6.615	1.353	3.926	6.91	0.944	5.101	5.799	0.514	5.141	6.084
 32570	2.897	1.205	7.624	3.104	1.674	7.63	2.428	2.584	6.523	1.998	2.766	6.75	2.042	4.262	6.703	1.995	4.471	6.253	0.746	5.507	6.602	0.993	5.868	6.324	3.221	0.963	6.912	2.754	1.099	6.975	2.794	2.717	7.222	2.913	2.927	6.791	1.517	3.618	6.469	1.439	3.993	6.781	0.907	5.157	5.763	0.502	5.308	6.064
 32580	2.941	1.36	7.584	3.209	1.769	7.468	2.482	2.582	6.298	2.023	2.719	6.467	2.124	4.309	6.459	2.004	4.496	5.997	0.746	5.447	6.467	0.961	5.906	6.346	3.313	0.96	6.973	2.855	1.139	6.969	2.883	2.704	7.014	2.946	2.891	6.555	1.555	3.677	6.398	1.562	4.081	6.642	1.103	5.311	5.663	0.646	5.309	5.887
 32590	3.032	1.371	7.526	3.276	1.797	7.385	2.555	2.64	6.294	2.094	2.73	6.398	2.149	4.337	6.323	1.986	4.493	5.893	0.754	5.448	6.463	0.943	5.907	6.344	3.294	0.96	6.894	2.826	1.159	6.956	2.905	2.704	7.007	3.029	2.918	6.595	1.664	3.697	6.27	1.615	4.084	6.579	1.051	5.284	5.638	0.613	5.365	5.876
 32600	3.06	1.513	7.398	3.272	1.976	7.323	2.284	2.694	6.313	1.868	2.887	6.548	2.04	4.388	6.388	1.966	4.591	5.945	0.686	5.543	6.356	0.924	5.993	6.339	3.45	1.203	6.724	2.975	1.309	6.817	2.835	2.899	6.864	2.838	2.995	6.429	1.497	3.843	6.324	1.472	4.227	6.627	1.118	5.429	5.599	0.645	5.538	5.752
 32610	2.989	1.506	7.423	3.291	1.907	7.326	2.452	2.638	6.14	2.077	2.871	6.407	2.07	4.343	6.25	1.952	4.551	5.834	0.684	5.487	6.324	0.928	5.92	6.363	3.445	1.127	6.888	2.97	1.281	6.855	2.977	2.878	6.734	2.948	2.967	6.25	1.565	3.786	6.208	1.562	4.154	6.532	1.129	5.43	5.595	0.655	5.504	5.711
 32620	2.765	1.462	7.48	3.137	1.762	7.324	2.522	2.632	6.091	2.134	2.791	6.315	2.177	4.363	6.111	1.941	4.527	5.705	0.815	5.512	6.207	1.034	5.921	6.425	3.103	1.09	6.767	2.685	1.347	6.84	3.028	2.875	6.722	3.046	2.99	6.252	1.605	3.768	6.212	1.657	4.151	6.443	1.334	5.481	5.663	0.83	5.556	5.627
 32630	2.733	1.349	7.235	3.06	1.734	7.198	2.471	2.636	5.993	1.995	2.727	6.17	2.191	4.287	6.024	1.96	4.497	5.609	0.99	5.652	6.196	1.323	6.02	6.302	3.065	0.894	6.719	2.634	1.144	6.628	2.818	2.677	6.697	2.972	2.893	6.295	1.576	3.806	6.181	1.703	4.189	6.456	1.373	5.456	5.515	0.873	5.599	5.57
 32640	2.535	1.383	7.265	2.787	1.792	7.327	2.277	2.695	6.086	1.828	2.866	6.287	2.148	4.393	6.125	1.949	4.603	5.71	0.996	5.749	6.342	1.338	6.098	6.481	3.256	1.144	6.833	2.766	1.234	6.733	2.657	2.847	6.776	2.814	2.98	6.353	1.499	3.934	6.168	1.593	4.325	6.428	1.383	5.663	5.592	0.919	5.812	5.727
 32650	2.502	1.346	7.349	2.587	1.786	7.503	2.097	2.598	6.129	1.775	2.906	6.356	2.293	4.312	6.098	2.11	4.526	5.686	1.087	5.658	6.249	1.368	6.055	6.337	3.276	1.125	7.128	2.838	1.126	6.845	2.551	2.745	6.804	2.791	2.863	6.386	1.556	3.935	6.199	1.744	4.316	6.442	1.361	5.612	5.509	0.9	5.777	5.68
 32660	2.623	1.268	7.217	2.804	1.698	7.408	2.39	2.71	6.176	1.948	2.887	6.373	2.377	4.384	6.416	2.351	4.634	5.953	1.175	5.704	6.29	1.436	6.137	6.405	3.383	1.048	6.989	2.954	1.119	6.724	2.674	2.697	7.026	2.907	2.896	6.662	1.695	3.96	6.297	1.774	4.319	6.584	1.61	5.631	5.584	1.183	5.781	5.669
 32670	2.5	1.331	7.274	2.674	1.785	7.418	2.397	2.752	6.115	1.999	2.963	6.297	2.427	4.477	6.342	2.307	4.75	5.934	1.174	5.785	6.423	1.441	6.207	6.507	3.375	1.173	6.938	2.906	1.189	6.781	2.773	2.838	6.918	2.916	2.941	6.457	1.719	4.045	6.262	1.834	4.389	6.594	1.568	5.75	5.679	1.112	5.834	5.806
 32680	2.346	1.03	7.03	2.448	1.469	7.307	2.337	2.653	6.2	2.019	2.892	6.498	2.391	4.378	6.468	2.301	4.62	6.042	1.095	5.643	6.544	1.391	6.029	6.663	3.253	1.088	6.881	2.805	1.071	6.684	2.825	2.705	6.946	2.88	2.835	6.494	1.707	3.957	6.35	1.813	4.314	6.645	1.535	5.662	5.83	1.067	5.766	5.909
 32690	2.548	1.152	6.901	2.558	1.533	7.233	2.282	2.716	6.107	1.904	2.957	6.35	2.294	4.422	6.573	2.274	4.73	6.168	1.228	5.837	6.508	1.477	6.235	6.715	3.462	1.311	6.997	3.162	1.298	6.609	2.623	2.826	6.95	2.719	2.923	6.476	1.62	4.095	6.203	1.652	4.364	6.591	1.891	5.904	6.087	1.442	5.98	5.917
 32700	2.464	1.044	6.764	2.358	1.396	7.119	2.325	2.708	6.121	1.991	2.935	6.454	2.306	4.358	6.717	2.473	4.636	6.337	1.372	5.866	6.508	1.689	6.236	6.617	3.27	1.019	6.985	3.031	1.112	6.559	2.797	2.732	6.883	2.83	2.861	6.433	1.728	4.009	6.334	1.714	4.282	6.734	1.93	5.738	5.96	1.414	5.834	5.884
 32710	2.396	1.075	6.617	2.193	1.375	6.942	2.482	2.775	6.07	2.048	2.942	6.249	2.462	4.385	6.638	2.489	4.712	6.271	1.401	5.868	6.634	1.698	6.211	6.827	3.07	1.016	7.018	3.006	1.126	6.527	2.726	2.702	6.897	2.889	2.895	6.528	1.775	4.101	6.361	1.846	4.396	6.728	2.021	5.89	6.077	1.549	5.977	5.989
 32720	2.45	1.067	6.501	2.293	1.369	6.825	2.462	2.769	5.956	2.029	2.952	6.172	2.402	4.341	6.703	2.457	4.697	6.338	1.425	5.862	6.767	1.74	6.225	6.887	3.158	0.991	6.789	3.025	1.122	6.314	2.777	2.699	6.78	2.899	2.896	6.349	1.739	4.002	6.33	1.753	4.273	6.735	1.939	5.801	6.143	1.454	5.923	6.134
 32730	2.458	1.029	6.519	2.327	1.304	6.915	2.209	2.731	6.077	1.882	2.902	6.441	2.254	4.428	6.586	2.187	4.688	6.141	1.151	5.87	6.518	1.473	6.17	6.731	3.228	1.024	6.625	2.932	1.152	6.241	2.698	2.68	6.835	2.7	2.879	6.381	1.606	3.979	6.408	1.65	4.317	6.777	1.678	5.686	5.868	1.231	5.896	5.924
 32740	2.304	1.061	6.538	2.372	1.324	6.996	2.069	2.751	6.237	1.848	2.937	6.639	2.261	4.443	6.615	2.242	4.666	6.153	1.322	6.001	6.464	1.697	6.302	6.65	3.102	1.021	6.559	2.798	1.181	6.184	2.697	2.703	6.794	2.63	2.901	6.359	1.598	4.035	6.487	1.63	4.36	6.829	1.803	5.651	5.863	1.369	5.909	5.866
 32750	2.31	1.089	6.693	2.425	1.42	7.056	2.007	2.728	6.129	1.81	2.933	6.538	2.318	4.44	6.355	2.088	4.675	5.97	1.245	5.85	6.625	1.571	6.229	6.693	3.081	1.007	6.474	2.673	1.082	6.178	2.698	2.655	6.649	2.605	2.818	6.192	1.621	4.052	6.523	1.845	4.392	6.781	1.692	5.728	5.911	1.244	5.926	6.004
 32760	2.385	1.058	6.773	2.509	1.381	7.107	2.014	2.664	6.169	1.733	2.884	6.55	2.359	4.328	6.374	2.171	4.607	5.998	1.451	5.808	6.809	1.802	6.174	6.821	3.048	0.95	6.43	2.619	1.069	6.222	2.687	2.686	6.684	2.582	2.86	6.264	1.586	4.117	6.515	1.814	4.414	6.798	1.757	5.812	5.966	1.341	6.03	6.163
 32770	2.337	1.135	6.948	2.452	1.555	7.229	1.797	2.663	6.182	1.578	2.911	6.579	2.151	4.338	6.523	1.91	4.643	6.18	1.479	5.931	6.992	1.855	6.257	7.032	3.042	1.04	6.623	2.588	1.075	6.419	2.517	2.733	6.663	2.351	2.806	6.241	1.41	4.06	6.62	1.644	4.362	6.941	1.873	5.766	6.2	1.465	6.043	6.343
 32780	2.386	1.158	7.044	2.614	1.52	7.294	1.905	2.53	6.201	1.693	2.801	6.55	2.173	4.194	6.315	1.934	4.501	5.968	1.403	5.799	6.79	1.795	6.106	6.892	3.045	0.928	6.732	2.603	1.032	6.506	2.704	2.697	6.6	2.502	2.763	6.192	1.429	3.965	6.491	1.698	4.277	6.769	1.853	5.661	6.074	1.432	5.939	6.137
 32790	2.567	1.176	7.237	2.767	1.591	7.36	1.965	2.597	6.373	1.862	2.91	6.73	2.202	4.278	6.451	2.03	4.559	6.064	1.433	5.846	6.887	1.823	6.171	6.929	3.063	0.904	6.773	2.588	1.056	6.6	2.845	2.675	6.624	2.632	2.777	6.205	1.524	3.91	6.609	1.738	4.249	6.844	1.789	5.628	6.134	1.404	5.893	6.283
 32800	2.502	1.045	7.244	2.809	1.442	7.282	1.881	2.455	6.383	1.898	2.842	6.756	2.344	4.167	6.39	2.106	4.46	6.029	1.364	5.744	6.566	1.76	6.041	6.753	3.05	0.752	6.695	2.557	0.917	6.656	2.783	2.538	6.585	2.439	2.584	6.246	1.606	3.863	6.532	1.848	4.22	6.765	1.906	5.548	6.001	1.489	5.794	5.979
 32810	2.465	1.155	7.365	2.821	1.464	7.507	2.249	2.609	6.421	2.196	2.985	6.784	2.504	4.279	6.597	2.403	4.543	6.175	1.423	5.689	6.687	1.709	6.094	6.882	3.093	0.919	6.793	2.618	1.09	6.749	3.077	2.665	6.721	2.784	2.761	6.33	1.769	3.922	6.613	1.944	4.246	6.883	1.964	5.686	6.162	1.484	5.831	6.077
 32820	2.654	1.212	7.429	2.982	1.587	7.529	2.252	2.606	6.411	2.102	2.912	6.767	2.413	4.389	6.636	2.365	4.601	6.195	1.271	5.747	6.497	1.468	6.155	6.697	3.233	0.95	7.013	2.793	1.124	6.784	2.992	2.746	6.891	2.869	2.859	6.432	1.77	3.988	6.614	1.86	4.34	6.924	1.837	5.671	5.959	1.37	5.83	5.901
 32830	2.605	1.178	7.329	2.865	1.546	7.567	2.246	2.652	6.491	2.044	2.872	6.891	2.258	4.42	6.519	1.917	4.561	6.188	0.999	5.753	6.616	1.281	6.174	6.742	3.333	1.087	7.048	2.894	1.143	6.756	2.945	2.802	6.948	2.83	2.922	6.475	1.646	3.937	6.874	1.833	4.375	7.001	1.522	5.543	6.065	1.072	5.697	5.993
 32840	2.425	1.07	7.338	2.712	1.38	7.628	2.256	2.618	6.641	2.047	2.826	7.035	2.249	4.362	6.634	2.034	4.472	6.175	1.109	5.766	6.549	1.421	6.148	6.538	3.257	1.049	7.201	2.944	1.107	6.833	2.982	2.749	7.108	2.851	2.913	6.682	1.644	3.922	6.88	1.782	4.349	7.036	1.403	5.365	5.876	0.989	5.581	5.974
 32850	2.768	1.097	7.276	2.757	1.461	7.616	2.303	2.694	6.582	2.055	2.885	6.98	2.258	4.455	6.732	2.021	4.584	6.342	1.014	5.796	6.686	1.353	6.19	6.59	3.597	1.167	7.164	3.232	1.195	6.816	2.94	2.772	7.184	2.876	2.914	6.693	1.617	3.891	6.975	1.802	4.335	7.109	1.382	5.37	5.953	0.974	5.564	6.157
 32860	2.769	1.161	7.406	2.787	1.457	7.802	2.276	2.717	6.9	2.2	2.981	7.314	2.319	4.534	6.881	2.101	4.605	6.43	1.083	5.861	6.724	1.424	6.235	6.734	3.519	1.078	7.39	3.238	1.2	6.995	3.105	2.765	7.389	2.962	2.958	6.943	1.759	3.936	7.208	1.944	4.386	7.29	1.483	5.354	6.068	1.054	5.547	6.212
 32870	2.465	1.043	7.474	2.62	1.368	7.824	2.343	2.656	6.902	2.223	2.905	7.341	2.345	4.456	7.037	2.307	4.562	6.56	1.13	5.712	6.537	1.394	6.101	6.667	3.217	0.878	7.357	2.923	1.07	7.015	3.17	2.669	7.369	2.962	2.815	6.948	1.778	3.789	7.205	1.913	4.232	7.369	1.736	5.237	6.089	1.238	5.35	6.074
 32880	2.504	0.982	7.546	2.67	1.332	7.887	2.235	2.579	6.881	2.084	2.851	7.266	2.342	4.394	7.095	2.361	4.525	6.621	1.213	5.688	6.472	1.481	6.094	6.591	3.237	0.802	7.309	2.846	0.95	7.032	3.012	2.541	7.471	2.829	2.675	7.021	1.728	3.725	7.054	1.827	4.146	7.277	1.823	5.265	6.079	1.327	5.337	6.012
 32890	2.626	0.863	7.581	2.696	1.272	7.864	2.432	2.52	6.786	2.117	2.748	7.13	2.344	4.297	7.049	2.457	4.464	6.631	1.273	5.655	6.541	1.633	6.012	6.489	3.338	0.792	7.337	2.926	0.909	7.051	2.937	2.499	7.512	2.97	2.695	7.082	1.807	3.663	6.832	1.771	4.07	7.144	1.812	5.216	5.966	1.336	5.345	5.994
 32900	2.559	0.882	7.592	2.65	1.287	7.867	2.467	2.436	6.69	2.082	2.627	6.939	2.318	4.138	7.012	2.456	4.368	6.583	1.511	5.73	6.793	1.841	6.069	6.634	3.313	0.78	7.494	2.971	0.881	7.136	2.828	2.491	7.479	2.936	2.664	7.045	1.756	3.682	6.737	1.757	4.043	7.059	1.894	5.342	6.045	1.464	5.539	6.176
 32910	2.643	0.918	7.741	2.693	1.283	8.064	2.686	2.421	6.851	2.22	2.583	6.92	2.375	4.165	7.01	2.462	4.378	6.546	1.296	5.552	6.683	1.664	5.908	6.623	3.42	0.872	7.714	3.067	0.948	7.359	2.898	2.587	7.624	3.041	2.751	7.186	1.873	3.656	6.641	1.726	3.982	6.941	1.773	5.264	5.899	1.305	5.427	6.036
 32920	2.804	0.905	7.752	2.853	1.298	8.054	2.748	2.378	6.796	2.31	2.558	6.99	2.388	4.084	7.086	2.561	4.326	6.685	1.444	5.553	6.79	1.751	5.808	6.526	3.612	0.916	7.794	3.346	0.893	7.367	3.068	2.519	7.588	3.166	2.708	7.164	1.922	3.591	6.689	1.795	3.916	7.037	1.6	5.154	5.934	1.235	5.376	6.22
 32930	2.884	1.106	7.892	2.804	1.554	8.121	2.767	2.475	6.772	2.359	2.686	6.996	2.32	4.114	6.995	2.438	4.376	6.586	1.329	5.606	6.794	1.625	5.898	6.505	3.625	1.112	8.096	3.457	1.115	7.632	3.159	2.736	7.588	3.215	2.756	7.083	1.888	3.59	6.65	1.754	3.9	6.995	1.534	5.157	5.939	1.181	5.397	6.256
 32940	2.809	0.953	7.512	2.664	1.332	7.82	2.708	2.515	6.665	2.218	2.59	6.768	2.109	4.107	7.004	2.229	4.365	6.598	1.198	5.617	6.91	1.514	5.953	6.7	3.521	1.039	7.843	3.389	1.097	7.35	2.855	2.645	7.541	2.974	2.797	7.1	1.621	3.561	6.595	1.529	3.91	6.979	1.501	5.244	6.081	1.063	5.404	6.247
 32950	2.942	1.003	7.793	2.802	1.431	8.059	2.791	2.452	6.76	2.327	2.543	6.773	2.218	4.1	6.962	2.258	4.329	6.527	1.255	5.548	6.955	1.546	5.898	6.706	3.667	1.131	8.015	3.513	1.085	7.525	2.908	2.609	7.59	3.071	2.807	7.186	1.728	3.57	6.674	1.628	3.914	6.999	1.43	5.252	6.084	1.048	5.406	6.372
 32960	2.821	1.038	7.622	2.62	1.434	7.855	2.919	2.552	6.691	2.432	2.719	6.709	2.43	4.201	6.916	2.491	4.479	6.505	1.23	5.498	6.705	1.468	5.896	6.505	3.544	1.139	8.096	3.444	1.091	7.595	2.913	2.648	7.611	3.166	2.806	7.241	1.994	3.675	6.454	1.863	3.964	6.836	1.497	5.245	5.852	1.08	5.383	6.076
 32970	2.887	0.974	7.764	2.737	1.38	8.038	2.892	2.39	6.75	2.387	2.475	6.668	2.355	4.044	6.922	2.456	4.326	6.527	1.235	5.424	6.819	1.517	5.81	6.652	3.697	1.069	7.989	3.461	0.992	7.554	2.786	2.478	7.519	3.104	2.719	7.216	1.906	3.588	6.456	1.745	3.861	6.811	1.567	5.244	5.952	1.115	5.362	6.154
 32980	2.813	1.034	7.81	2.564	1.397	8.036	2.748	2.436	6.759	2.262	2.553	6.706	2.254	4.04	7.036	2.357	4.358	6.655	1.115	5.373	6.643	1.403	5.753	6.417	3.682	1.112	8.206	3.353	1.002	7.83	2.762	2.534	7.708	3.018	2.617	7.334	1.802	3.527	6.638	1.679	3.793	7.01	1.728	5.112	6.032	1.234	5.2	6.016
 32990	2.837	0.933	7.842	2.653	1.314	8.102	2.576	2.383	6.867	2.114	2.526	6.978	2.251	4.055	6.95	2.255	4.265	6.488	1.004	5.275	6.586	1.195	5.741	6.633	3.67	1.033	8.09	3.372	0.942	7.691	2.794	2.488	7.752	2.953	2.582	7.305	1.726	3.486	6.79	1.713	3.909	7.079	1.648	5.147	6.022	1.157	5.215	5.986
 33000	2.837	1.063	8.017	2.765	1.513	8.259	2.593	2.338	6.848	2.113	2.377	6.877	2.054	3.948	6.907	2.162	4.136	6.46	1.039	5.381	6.443	1.352	5.778	6.403	3.573	1.142	8.214	3.39	1.103	7.722	2.661	2.599	7.648	2.88	2.748	7.26	1.488	3.459	6.632	1.413	3.827	6.927	1.589	5.054	5.823	1.122	5.262	5.814
 33010	2.697	0.954	8.04	2.628	1.384	8.28	2.406	2.279	6.893	1.989	2.52	7.038	2.307	4.008	6.959	2.318	4.202	6.486	1.183	5.345	6.628	1.424	5.77	6.59	3.628	1.127	8.056	3.26	0.961	7.746	2.62	2.493	7.728	2.817	2.566	7.258	1.699	3.546	6.636	1.664	3.902	6.975	1.683	5.206	5.973	1.169	5.317	5.968
 33020	2.903	0.947	7.899	2.85	1.314	8.16	2.51	2.332	6.883	2.127	2.501	7.103	2.139	4.068	7.058	2.135	4.261	6.606	0.923	5.339	6.786	1.213	5.754	6.781	3.623	0.957	7.878	3.405	1.101	7.423	2.773	2.547	7.686	2.926	2.73	7.23	1.574	3.551	6.884	1.547	3.939	7.167	1.452	5.155	6.112	0.963	5.291	6.153
 33030	2.94	0.851	7.616	2.772	1.166	7.941	2.464	2.445	6.916	2.058	2.542	7.157	2.114	4.159	7.125	2.017	4.263	6.631	0.759	5.285	6.772	0.979	5.694	6.92	3.667	1.069	7.622	3.325	1.126	7.23	2.673	2.556	7.787	2.791	2.732	7.308	1.492	3.592	6.939	1.428	3.948	7.262	1.348	5.217	6.226	0.858	5.3	6.144
 33040	2.93	0.955	7.546	2.816	1.272	7.931	2.403	2.482	6.865	2.045	2.629	7.188	1.969	4.173	7.073	1.98	4.34	6.604	0.697	5.361	6.698	0.873	5.774	6.909	3.634	1.129	7.765	3.439	1.218	7.321	2.691	2.636	7.758	2.753	2.845	7.267	1.44	3.612	6.885	1.363	3.997	7.166	1.308	5.276	6.212	0.831	5.335	6.1
 33050	3.12	0.987	7.438	2.923	1.286	7.796	2.429	2.518	6.796	1.984	2.561	7.041	2.033	4.172	7.177	2.12	4.366	6.73	0.845	5.39	6.698	1.032	5.829	6.828	3.832	1.295	7.686	3.623	1.348	7.232	2.601	2.578	7.71	2.749	2.815	7.329	1.452	3.682	6.92	1.4	4.042	7.206	1.427	5.315	6.146	0.942	5.4	6.065
 33060	3.056	0.923	7.479	2.911	1.206	7.855	2.653	2.6	6.966	2.219	2.629	7.218	2.323	4.227	7.175	2.172	4.394	6.696	1.021	5.466	7	1.264	5.907	6.892	3.777	1.149	7.508	3.477	1.24	7.097	2.812	2.619	7.775	3.011	2.901	7.354	1.666	3.74	7.151	1.722	4.189	7.368	1.464	5.316	6.23	0.977	5.363	6.297
 33070	2.992	0.9	7.676	3.009	1.255	8	2.552	2.532	7.046	2.142	2.624	7.307	2.253	4.239	7.313	2.235	4.371	6.827	0.965	5.399	6.887	1.193	5.845	6.942	3.73	1.08	7.536	3.328	1.182	7.212	2.759	2.573	7.881	2.913	2.837	7.476	1.6	3.765	7.252	1.656	4.178	7.495	1.412	5.268	6.289	0.923	5.271	6.275
 33080	2.9	0.827	7.615	2.901	1.162	7.98	2.611	2.508	7.071	2.126	2.574	7.21	2.301	4.193	7.357	2.337	4.378	6.963	1.046	5.4	6.951	1.235	5.849	7.005	3.656	0.918	7.466	3.235	1.042	7.173	2.729	2.398	7.905	2.981	2.704	7.589	1.665	3.619	7.304	1.76	4.071	7.573	1.605	5.188	6.389	1.109	5.253	6.351
 33090	2.945	0.748	7.673	2.971	1.085	8.016	2.672	2.43	7.092	2.218	2.496	7.238	2.329	4.114	7.444	2.302	4.24	6.984	1.148	5.382	7.052	1.378	5.826	6.944	3.669	0.922	7.441	3.287	1.016	7.16	2.759	2.404	7.861	3.016	2.732	7.552	1.702	3.655	7.492	1.75	4.088	7.707	1.561	5.09	6.405	1.072	5.182	6.485
 33100	3.148	0.743	7.55	3.08	1.056	7.957	2.78	2.45	7.131	2.284	2.498	7.233	2.37	4.106	7.509	2.375	4.309	7.059	1.072	5.301	7.098	1.313	5.734	6.945	3.843	0.934	7.453	3.497	1.045	7.149	2.844	2.314	7.946	3.046	2.677	7.65	1.8	3.574	7.303	1.758	3.948	7.601	1.617	5.101	6.427	1.126	5.189	6.47
 33110	3.174	0.84	7.575	3.159	1.191	7.9	2.856	2.459	6.943	2.366	2.588	7.026	2.366	4.127	7.368	2.445	4.383	6.948	1.011	5.22	6.955	1.201	5.682	6.839	3.888	0.862	7.367	3.522	1.003	7.025	2.962	2.383	7.783	3.123	2.708	7.464	1.919	3.605	6.984	1.794	3.896	7.33	1.515	5.125	6.227	1.029	5.101	6.296
 33120	2.963	0.809	7.418	3.08	1.16	7.774	2.766	2.505	6.868	2.298	2.558	7.009	2.3	4.144	7.346	2.427	4.426	6.978	1.018	5.316	7.013	1.217	5.69	6.782	3.644	0.803	7.181	3.243	0.953	6.907	2.994	2.366	7.611	3.148	2.732	7.301	1.897	3.565	7.026	1.788	3.85	7.387	1.373	4.974	6.23	0.919	5.066	6.423
 33130	2.987	0.759	7.379	2.978	1.045	7.797	2.894	2.497	7.021	2.39	2.567	7.073	2.282	4.103	7.264	2.359	4.357	6.84	0.968	5.224	7.142	1.141	5.67	7.01	3.781	0.772	7.323	3.448	0.908	6.986	2.957	2.299	7.781	3.188	2.634	7.52	1.985	3.424	6.954	1.798	3.744	7.266	1.404	5.043	6.342	0.933	5.047	6.536
 33140	2.899	0.842	7.511	2.963	1.158	7.88	2.805	2.46	6.876	2.35	2.574	7.068	2.401	4.129	7.207	2.428	4.386	6.778	0.969	5.164	6.958	1.134	5.62	6.862	3.661	0.774	7.407	3.341	0.943	7.08	2.962	2.391	7.693	3.204	2.702	7.339	1.948	3.6	6.874	1.806	3.888	7.214	1.427	5.072	6.139	0.949	5.133	6.323
 33150	2.97	0.854	7.459	2.921	1.175	7.847	2.697	2.536	6.935	2.28	2.669	7.15	2.393	4.269	7.166	2.369	4.446	6.697	1.082	5.436	6.973	1.299	5.847	6.863	3.671	1.069	7.188	3.247	1.081	6.964	2.983	2.558	7.717	3.117	2.839	7.352	1.953	3.702	6.904	1.729	4.012	7.227	1.555	5.303	6.178	1.067	5.347	6.339
 33160	2.929	0.905	7.393	2.918	1.173	7.831	2.4	2.401	6.968	2.001	2.602	7.225	2.205	4.134	7.339	2.23	4.359	6.87	0.985	5.38	6.964	1.197	5.82	7.065	3.646	1.06	7.103	3.218	1.074	6.873	2.741	2.436	7.727	2.855	2.672	7.352	1.687	3.609	7.005	1.606	3.961	7.333	1.643	5.366	6.484	1.168	5.406	6.356
 33170	2.817	0.877	7.434	2.874	1.232	7.766	2.408	2.55	6.947	1.994	2.7	7.239	2.17	4.172	7.595	2.245	4.505	7.202	0.899	5.369	7.087	1.11	5.857	7.145	3.501	0.96	7.048	3.04	1.042	6.902	2.684	2.405	7.765	2.831	2.728	7.418	1.686	3.764	7.133	1.549	4.033	7.488	1.602	5.42	6.556	1.13	5.363	6.445
 33180	2.807	0.989	7.545	2.969	1.321	7.895	2.448	2.676	7.089	2.018	2.742	7.317	2.136	4.306	7.577	2.149	4.565	7.177	0.831	5.542	7.154	1.104	5.966	7.071	3.432	1.031	7.136	2.992	1.171	6.96	2.76	2.508	7.818	2.889	2.885	7.535	1.594	3.734	7.216	1.527	4.066	7.566	1.455	5.37	6.57	0.947	5.45	6.539
 33190	2.71	0.989	7.606	2.827	1.356	7.929	2.628	2.777	7.136	2.141	2.773	7.207	1.983	4.297	7.642	2.149	4.6	7.346	0.927	5.711	7.231	1.218	6.139	7.138	3.371	1.107	7.222	2.99	1.343	7.026	2.86	2.706	7.953	2.94	3.033	7.624	1.622	3.736	7.166	1.401	4.024	7.469	1.438	5.398	6.587	0.966	5.486	6.66
 33200	2.833	1.103	7.835	2.94	1.503	8.164	2.673	2.741	7.116	2.172	2.841	7.231	2.033	4.303	7.626	2.214	4.654	7.298	0.948	5.646	7.029	1.245	6.031	7.02	3.513	1.128	7.479	3.086	1.252	7.265	2.894	2.743	7.953	3.005	2.998	7.584	1.733	3.803	7.123	1.492	4.063	7.451	1.572	5.384	6.453	1.095	5.445	6.44
 33210	2.962	1.122	7.762	3.12	1.488	8.084	2.803	2.765	7.135	2.324	2.812	7.192	2.056	4.329	7.536	2.318	4.622	7.221	1.086	5.667	6.961	1.33	6.107	6.95	3.644	1.044	7.538	3.303	1.294	7.251	2.89	2.674	7.951	3.051	2.979	7.625	1.84	3.776	6.992	1.575	4.062	7.337	1.825	5.449	6.459	1.37	5.496	6.41
 33220	2.921	1.054	7.793	3.004	1.416	8.124	2.852	2.772	7.208	2.367	2.786	7.224	2.106	4.336	7.439	2.411	4.62	7.145	1.213	5.691	6.806	1.478	6.122	6.728	3.623	1.139	7.535	3.222	1.348	7.302	2.833	2.707	8.051	3.057	3.043	7.776	1.921	3.767	6.959	1.643	4.058	7.214	1.862	5.404	6.286	1.387	5.466	6.223
 33230	2.906	1.008	7.81	2.993	1.343	8.142	2.776	2.65	7.204	2.332	2.834	7.309	2.288	4.299	7.575	2.498	4.563	7.201	1.263	5.595	6.916	1.534	6.013	6.744	3.623	1.026	7.588	3.22	1.174	7.307	2.944	2.612	7.97	3.144	2.956	7.652	2.019	3.785	7.056	1.761	4.07	7.368	1.761	5.289	6.293	1.257	5.423	6.323
 33240	2.853	0.986	8.145	2.857	1.397	8.442	2.747	2.538	7.225	2.268	2.717	7.331	2.253	4.218	7.608	2.543	4.501	7.313	1.308	5.423	6.877	1.432	5.899	7.02	3.617	0.972	7.819	3.203	0.982	7.526	2.972	2.544	8.024	3.086	2.794	7.641	2.004	3.685	7.035	1.759	3.972	7.336	2	5.39	6.505	1.533	5.376	6.311
 33250	2.806	0.959	8.112	2.847	1.342	8.46	2.763	2.557	7.365	2.335	2.79	7.479	2.367	4.218	7.666	2.652	4.541	7.41	1.334	5.378	6.91	1.482	5.822	7.124	3.591	0.829	8.082	3.33	0.987	7.698	2.983	2.519	8.202	3.148	2.738	7.81	2.171	3.652	7.138	1.922	3.981	7.365	2.091	5.339	6.476	1.583	5.288	6.401
 33260	3.022	0.967	7.963	2.827	1.3	8.292	3.022	2.594	7.27	2.52	2.697	7.269	2.372	4.207	7.519	2.54	4.471	7.141	1.311	5.455	6.942	1.481	5.876	7.095	3.737	0.829	8.177	3.599	1.041	7.728	2.914	2.444	8.226	3.156	2.701	7.905	2.177	3.535	6.991	1.834	3.781	7.261	1.938	5.27	6.533	1.462	5.215	6.394
 33270	3.116	0.874	7.66	2.794	1.116	7.93	2.856	2.603	7.235	2.47	2.768	7.524	2.321	4.229	7.488	2.535	4.475	7.086	1.176	5.434	6.917	1.432	5.859	7.033	3.75	0.931	8.095	3.672	1.127	7.661	2.81	2.415	8.23	3.098	2.738	7.988	2.177	3.581	7.003	1.839	3.829	7.254	1.941	5.241	6.387	1.441	5.308	6.318
 33280	2.939	0.912	7.581	2.67	1.169	7.904	2.828	2.628	7.174	2.448	2.825	7.48	2.542	4.323	7.556	2.606	4.587	7.14	1.173	5.423	6.962	1.371	5.887	7.032	3.594	0.995	8.215	3.5	1.09	7.715	2.875	2.552	8.151	3.183	2.757	7.808	2.125	3.736	7.186	1.973	4.093	7.476	1.881	5.361	6.454	1.352	5.344	6.376
 33290	3.014	0.963	7.577	2.812	1.194	7.949	2.861	2.545	7.066	2.475	2.726	7.353	2.502	4.291	7.3	2.578	4.459	6.856	1.252	5.415	6.925	1.381	5.886	6.991	3.676	1.12	8.312	3.54	1.134	7.839	2.809	2.581	8.087	3.156	2.806	7.813	2.045	3.68	7.022	1.921	4.024	7.342	1.884	5.373	6.464	1.411	5.342	6.306
 33300	2.977	1.04	7.617	2.814	1.254	8.038	2.792	2.639	7.145	2.346	2.737	7.323	2.419	4.35	7.496	2.404	4.53	7.021	1.105	5.401	6.928	1.199	5.901	7.032	3.749	1.07	8.317	3.629	1.167	7.857	2.84	2.57	8.129	3.119	2.775	7.715	1.861	3.74	7.328	1.857	4.122	7.63	1.804	5.32	6.49	1.309	5.311	6.364
 33310	2.813	1.104	7.842	2.731	1.359	8.216	2.659	2.632	7.182	2.252	2.839	7.435	2.541	4.371	7.366	2.442	4.558	6.894	1.271	5.577	7.208	1.448	6.03	7.103	3.721	1.094	8.353	3.458	1.102	7.931	2.974	2.644	8.067	3.126	2.767	7.609	1.945	3.797	7.275	2.014	4.18	7.592	1.716	5.376	6.507	1.233	5.442	6.605
 33320	2.872	1.029	8.055	2.705	1.418	8.338	2.696	2.627	7.205	2.31	2.772	7.473	2.512	4.374	7.447	2.481	4.528	6.964	1.36	5.648	7.111	1.568	6.059	6.973	3.622	1.011	8.418	3.473	1.013	7.932	3.071	2.619	8.074	3.13	2.715	7.613	1.914	3.739	7.436	1.995	4.153	7.687	1.988	5.317	6.513	1.49	5.384	6.523
 33330	2.831	0.954	8.002	2.645	1.298	8.276	2.672	2.633	7.35	2.36	2.819	7.701	2.577	4.382	7.54	2.623	4.513	7.06	1.359	5.55	7.004	1.586	5.969	6.841	3.516	0.871	8.381	3.432	1.043	7.924	2.977	2.589	8.277	3.175	2.739	7.853	1.993	3.735	7.445	2.006	4.156	7.676	1.851	5.189	6.38	1.395	5.315	6.488
 33340	2.788	0.927	7.939	2.77	1.175	8.346	2.633	2.509	7.316	2.267	2.739	7.57	2.431	4.292	7.618	2.535	4.462	7.166	1.427	5.639	6.942	1.758	5.993	6.745	3.671	1.034	8.071	3.342	1.08	7.723	2.867	2.578	8.271	3.013	2.765	7.807	1.937	3.68	7.218	1.809	4.047	7.513	1.964	5.177	6.341	1.512	5.375	6.373
 33350	2.953	0.847	7.965	2.927	1.182	8.32	2.788	2.444	7.249	2.39	2.647	7.471	2.394	4.151	7.518	2.654	4.381	7.147	1.474	5.503	6.874	1.796	5.896	6.804	3.797	0.974	8.021	3.48	1.074	7.637	3.006	2.586	8.139	3.135	2.749	7.72	2.08	3.655	7.033	1.837	3.949	7.317	2.058	5.218	6.319	1.591	5.375	6.265
 33360	3.054	0.709	7.708	3.078	1.018	8.102	2.804	2.303	7.12	2.386	2.493	7.323	2.56	4.029	7.577	2.818	4.265	7.236	1.738	5.495	7.166	2.023	5.879	7.077	3.967	0.866	7.927	3.663	0.893	7.531	3.001	2.338	8.048	3.154	2.548	7.627	2.191	3.564	7.039	1.951	3.866	7.341	2.238	5.212	6.447	1.754	5.361	6.52
 33370	3.138	0.725	8.032	3.21	1.133	8.325	2.961	2.332	7.234	2.531	2.477	7.429	2.678	4.019	7.438	2.816	4.207	7.018	1.653	5.394	7.042	1.966	5.787	7.153	4.004	0.923	7.891	3.577	0.91	7.648	3.139	2.423	8.079	3.343	2.63	7.704	2.186	3.539	7.119	2.065	3.917	7.412	2.267	5.229	6.51	1.768	5.354	6.443
 33380	3.173	0.658	8.123	3.207	1.053	8.386	3.047	2.222	7.215	2.577	2.346	7.373	2.652	3.957	7.444	2.721	4.143	6.956	1.507	5.292	6.931	1.869	5.642	7.005	4.037	0.842	7.892	3.592	0.88	7.68	3.176	2.436	8.072	3.346	2.611	7.644	2.117	3.442	7.06	1.968	3.819	7.347	2.173	5.053	6.3	1.678	5.213	6.341
 33390	3.388	0.819	8.12	3.311	1.197	8.416	2.998	2.223	7.197	2.55	2.452	7.394	2.746	3.948	7.255	2.686	4.13	6.786	1.548	5.331	6.939	1.872	5.686	7.142	4.118	0.842	7.919	3.732	0.911	7.626	3.253	2.455	7.943	3.4	2.571	7.495	2.129	3.445	7.051	2.1	3.854	7.327	2.208	5.121	6.362	1.764	5.338	6.373
 33400	3.627	1.002	8.107	3.501	1.348	8.409	3.054	2.35	7.176	2.6	2.503	7.314	2.769	4.011	7.338	2.734	4.262	6.908	1.615	5.383	7.103	1.839	5.733	7.391	4.362	1.094	7.926	3.977	1.161	7.605	3.279	2.588	7.986	3.415	2.714	7.545	2.128	3.571	7.019	2.082	3.927	7.352	2.322	5.351	6.663	1.872	5.491	6.536
 33410	3.797	1.069	8.086	3.735	1.491	8.316	3.107	2.37	7.073	2.657	2.511	7.326	2.678	4.048	7.288	2.542	4.207	6.84	1.364	5.299	6.905	1.54	5.672	7.219	4.527	1.221	7.91	4.167	1.178	7.557	3.395	2.613	7.852	3.418	2.771	7.404	2.025	3.504	7.027	1.99	3.897	7.354	2.145	5.218	6.538	1.713	5.388	6.37
 33420	3.757	1.146	8.083	3.564	1.521	8.307	3.001	2.425	7.055	2.568	2.536	7.281	2.473	4.07	7.248	2.423	4.291	6.783	1.261	5.329	6.826	1.42	5.682	7.18	4.45	1.327	7.937	4.099	1.265	7.579	3.295	2.691	7.862	3.343	2.837	7.416	1.943	3.474	6.993	1.868	3.873	7.313	2.061	5.243	6.593	1.632	5.38	6.372
 33430	3.484	1.076	8.149	3.365	1.404	8.441	2.971	2.492	7.231	2.555	2.601	7.433	2.532	4.172	7.36	2.514	4.336	6.879	1.317	5.399	6.845	1.398	5.684	7.266	4.243	1.203	8.066	3.882	1.201	7.706	3.306	2.738	8.013	3.4	2.871	7.568	2.014	3.623	7.201	1.948	4.025	7.44	2.11	5.319	6.635	1.709	5.485	6.385
 33440	3.329	1.104	8.072	3.219	1.438	8.401	2.901	2.526	7.278	2.508	2.785	7.467	2.704	4.285	7.291	2.646	4.455	6.816	1.337	5.445	6.847	1.513	5.794	7.116	4.344	1.333	8.22	3.968	1.214	7.915	3.236	2.682	8.142	3.302	2.749	7.683	2.127	3.669	7.08	2.13	4.076	7.344	2.072	5.298	6.341	1.628	5.458	6.296
 33450	3.258	1.206	8.25	3.218	1.634	8.5	3.074	2.581	7.141	2.589	2.726	7.252	2.593	4.248	7.17	2.645	4.454	6.702	1.294	5.354	6.642	1.412	5.608	7.06	4.323	1.457	8.345	4.006	1.278	8.009	3.285	2.741	8.027	3.471	2.88	7.577	2.131	3.564	6.953	2.064	3.999	7.184	2.104	5.253	6.278	1.619	5.324	6.115
 33460	3.476	1.241	8.098	3.32	1.667	8.298	3.05	2.568	6.919	2.602	2.674	7.046	2.705	4.295	7.133	2.681	4.499	6.698	1.276	5.358	6.704	1.406	5.73	6.99	4.455	1.49	8.267	4.111	1.259	8.006	3.367	2.72	7.799	3.472	2.759	7.306	2.125	3.626	6.981	2.158	4.033	7.23	2.065	5.332	6.381	1.603	5.397	6.168
 33470	3.341	1.199	7.936	3.389	1.603	8.19	2.914	2.532	6.894	2.519	2.766	7.102	2.665	4.247	7.282	2.661	4.546	6.877	1.26	5.332	6.874	1.332	5.737	7.142	4.414	1.452	8.081	4.1	1.27	7.733	3.322	2.71	7.758	3.345	2.777	7.291	2.129	3.759	6.889	2.068	4.051	7.231	1.993	5.524	6.527	1.499	5.549	6.362
 33480	3.361	1	7.8	3.289	1.333	8.144	2.992	2.385	6.916	2.538	2.585	7.074	2.739	4.094	7.137	2.7	4.325	6.705	1.378	5.286	6.962	1.63	5.7	7.084	4.205	1.33	8.342	4.06	1.177	7.877	3.258	2.622	7.748	3.374	2.621	7.294	2.178	3.612	6.885	2.121	3.975	7.231	2.024	5.303	6.345	1.536	5.424	6.364
 33490	3.33	1.128	7.985	3.389	1.497	8.283	2.991	2.45	6.984	2.55	2.613	7.154	2.651	4.17	7.2	2.646	4.402	6.773	1.398	5.474	7.072	1.652	5.901	6.99	4.352	1.287	8.244	4.065	1.13	7.845	3.42	2.64	7.746	3.424	2.668	7.265	2.106	3.557	7.034	2.067	3.936	7.318	1.928	5.244	6.333	1.467	5.346	6.474
 33500	3.335	1.039	7.685	3.344	1.361	8.038	3.061	2.518	6.885	2.637	2.643	7.049	2.514	4.161	7.358	2.655	4.426	6.934	1.4	5.503	7.134	1.6	5.923	7.015	4.294	1.179	8.045	4.037	1.126	7.596	3.332	2.613	7.805	3.396	2.731	7.33	2.124	3.622	6.95	1.972	3.883	7.31	1.849	5.231	6.339	1.399	5.374	6.542
 33510	3.136	0.943	7.272	3.05	1.277	7.612	3.036	2.694	6.805	2.56	2.768	6.993	2.471	4.248	7.477	2.626	4.588	7.153	1.28	5.508	7.41	1.492	5.955	7.347	4.069	1.055	7.772	3.875	0.963	7.293	3.28	2.431	7.632	3.424	2.703	7.263	2.143	3.638	7.024	2.014	3.877	7.431	1.819	5.321	6.648	1.34	5.36	6.787
 33520	3.27	1.093	7.134	3.072	1.339	7.503	3.304	2.817	6.766	2.807	2.856	6.697	2.463	4.2	7.361	2.591	4.612	7.108	1.246	5.437	7.604	1.498	5.833	7.766	4.211	1.154	7.832	4.008	1.034	7.442	3.21	2.445	7.639	3.495	2.687	7.326	2.288	3.585	6.752	2.065	3.763	7.156	1.804	5.377	6.824	1.31	5.343	6.941
 33530	3.108	1.071	7.253	3.089	1.322	7.652	3.325	2.769	6.894	2.857	2.835	6.846	2.582	4.24	7.401	2.659	4.604	7.104	1.265	5.408	7.42	1.535	5.814	7.514	4.049	0.918	7.722	3.784	0.986	7.325	3.297	2.481	7.748	3.563	2.743	7.414	2.312	3.619	6.877	2.134	3.833	7.278	1.766	5.369	6.672	1.263	5.275	6.765
 33540	3.069	1.131	7.459	3.078	1.374	7.869	3.284	2.739	6.938	2.83	2.795	6.925	2.561	4.241	7.488	2.582	4.571	7.09	1.265	5.466	7.589	1.505	5.909	7.52	4.05	0.958	7.751	3.698	1.049	7.393	3.377	2.577	7.89	3.592	2.803	7.511	2.192	3.628	7.085	2.101	3.878	7.491	1.76	5.351	6.799	1.252	5.303	6.935
 33550	3.078	1.13	7.487	3.018	1.364	7.871	3.332	2.752	7.017	2.851	2.836	6.974	2.639	4.326	7.425	2.741	4.636	7.069	1.423	5.576	7.455	1.617	6.014	7.346	3.947	1.013	8.037	3.668	1.032	7.594	3.226	2.545	7.928	3.478	2.794	7.608	2.258	3.735	7.005	2.148	4.004	7.377	1.794	5.407	6.584	1.37	5.431	6.836
 33560	3.175	1.176	7.556	2.961	1.464	7.883	3.242	2.85	7.02	2.776	2.954	6.952	2.663	4.359	7.56	2.867	4.763	7.32	1.504	5.643	7.562	1.701	6.128	7.496	3.998	1.151	8.299	3.872	1.094	7.799	3.189	2.602	7.92	3.471	2.835	7.567	2.395	3.896	7.007	2.171	4.057	7.404	1.957	5.58	6.758	1.52	5.649	6.951
 33570	3.199	1.214	7.581	3.004	1.496	7.919	3.22	2.806	6.917	2.751	2.898	6.82	2.697	4.327	7.505	2.795	4.718	7.186	1.405	5.544	7.567	1.587	6.017	7.608	4.083	1.03	8.108	3.775	1.027	7.672	3.298	2.602	7.833	3.494	2.726	7.413	2.3	3.776	6.969	2.196	3.966	7.403	1.938	5.499	6.818	1.459	5.566	7.013
 33580	3.032	0.983	7.574	2.865	1.294	7.886	3.205	2.578	6.961	2.741	2.765	6.922	2.673	4.155	7.53	2.797	4.517	7.198	1.478	5.437	7.676	1.748	5.862	7.692	3.879	0.963	8.24	3.744	0.923	7.746	3.261	2.462	7.842	3.449	2.63	7.429	2.297	3.694	6.956	2.137	3.853	7.361	1.974	5.456	6.905	1.502	5.503	7.046
 33590	2.923	0.876	7.562	2.758	1.139	7.91	3.018	2.525	7.052	2.541	2.708	7.072	2.652	4.121	7.667	2.76	4.504	7.347	1.416	5.449	7.539	1.671	5.876	7.657	3.682	0.841	8.364	3.767	0.917	7.85	3.077	2.334	7.935	3.259	2.483	7.511	2.234	3.67	7.117	2.081	3.87	7.507	2.12	5.441	6.959	1.652	5.496	6.925
 33600	2.854	0.87	7.558	2.737	1.099	7.958	2.852	2.438	7.001	2.424	2.652	7.13	2.755	4.068	7.682	2.839	4.431	7.342	1.561	5.467	7.643	1.862	5.861	7.652	3.723	0.799	8.35	3.717	0.793	7.849	3.083	2.238	7.959	3.255	2.374	7.503	2.177	3.601	7.278	2.148	3.817	7.681	2.17	5.307	6.962	1.694	5.403	7.024
 33610	2.857	0.74	7.497	2.823	1.025	7.898	2.941	2.44	7.067	2.466	2.572	7.137	2.704	4.01	7.687	2.852	4.348	7.327	1.675	5.445	7.527	1.935	5.864	7.532	3.788	0.637	8.171	3.611	0.566	7.699	3.256	2.159	7.91	3.325	2.324	7.486	2.166	3.426	7.318	2.191	3.697	7.707	2.275	5.139	6.851	1.813	5.27	6.914
 33620	2.921	0.898	7.423	2.742	1.136	7.789	3.088	2.631	7.199	2.604	2.789	7.236	2.608	4.178	7.87	2.855	4.534	7.583	1.581	5.515	7.347	1.778	5.971	7.425	3.736	0.819	8.074	3.624	0.818	7.589	3.128	2.311	8.012	3.353	2.55	7.648	2.27	3.667	7.281	2.114	3.929	7.677	2.332	5.36	6.93	1.887	5.412	6.821
 33630	2.861	0.781	7.463	2.698	1.064	7.818	3.006	2.47	7.013	2.567	2.678	7.084	2.53	4.071	7.754	2.749	4.402	7.472	1.409	5.359	7.389	1.625	5.825	7.51	3.659	0.666	8.019	3.396	0.691	7.572	3.071	2.268	7.926	3.287	2.474	7.539	2.276	3.625	7.131	2.054	3.826	7.516	2.141	5.376	6.933	1.64	5.368	6.828
 33640	2.728	0.802	7.634	2.605	1.112	7.969	3.083	2.499	7.184	2.638	2.679	7.115	2.601	4.075	7.648	2.816	4.452	7.4	1.427	5.356	7.341	1.644	5.772	7.469	3.556	0.69	8.146	3.307	0.707	7.725	2.846	2.24	8.1	3.194	2.465	7.833	2.442	3.648	6.984	2.104	3.8	7.308	2.101	5.369	6.728	1.597	5.4	6.808
 33650	2.589	0.899	7.919	2.492	1.288	8.175	2.989	2.459	7.131	2.523	2.707	7.091	2.572	4.045	7.581	2.807	4.418	7.369	1.441	5.384	7.439	1.683	5.812	7.49	3.47	0.576	8.192	3.105	0.609	7.852	2.806	2.223	8.002	3.198	2.41	7.765	2.369	3.579	6.986	2.12	3.788	7.348	2.081	5.307	6.712	1.609	5.408	6.831
 33660	2.633	0.789	7.824	2.498	1.202	8.042	3.124	2.372	7.096	2.736	2.567	6.844	2.652	3.932	7.644	2.855	4.322	7.353	1.456	5.192	7.28	1.601	5.648	7.494	3.423	0.451	8.168	3.114	0.491	7.772	2.817	2.114	7.882	3.21	2.282	7.673	2.337	3.496	6.998	2.148	3.713	7.37	2.247	5.277	6.865	1.773	5.333	6.79
 33670	2.372	0.757	7.941	2.231	1.189	8.155	2.978	2.258	7.14	2.593	2.451	6.928	2.686	3.844	7.655	2.839	4.212	7.368	1.512	5.143	7.346	1.635	5.532	7.612	3.204	0.453	8.275	2.874	0.51	7.92	2.685	2.117	7.991	3.04	2.217	7.641	2.226	3.502	7.019	2.093	3.716	7.413	2.246	5.311	7.041	1.759	5.394	6.852
 33680	2.267	0.737	7.806	2.266	1.097	8.113	2.955	2.224	7.185	2.571	2.495	7.059	2.748	3.913	7.75	2.952	4.254	7.421	1.611	5.22	7.296	1.791	5.606	7.537	3.073	0.35	8.079	2.858	0.507	7.693	2.671	2.089	8.064	3.056	2.222	7.818	2.391	3.551	7.101	2.153	3.764	7.435	2.406	5.295	6.869	1.915	5.353	6.766
 33690	2.344	0.799	7.792	2.318	1.193	8.093	3.041	2.291	7.074	2.648	2.547	6.927	2.778	3.876	7.687	2.854	4.256	7.348	1.56	5.181	7.462	1.76	5.622	7.66	3.012	0.325	8.096	2.872	0.502	7.654	2.87	2.14	7.946	3.194	2.256	7.58	2.315	3.543	7.077	2.168	3.712	7.522	2.235	5.297	7.008	1.768	5.327	6.873
 33700	2.395	0.854	7.958	2.207	1.237	8.229	2.888	2.411	7.287	2.483	2.66	7.133	2.799	4.018	7.683	2.873	4.379	7.327	1.473	5.208	7.344	1.596	5.621	7.598	3.111	0.475	8.158	2.812	0.596	7.782	2.77	2.208	8.084	3.126	2.357	7.803	2.297	3.616	7.228	2.13	3.825	7.571	2.172	5.372	6.983	1.685	5.405	6.817
 33710	2.276	0.921	8.026	2.35	1.305	8.308	2.846	2.403	7.194	2.44	2.688	7.123	2.819	4.101	7.606	2.9	4.434	7.237	1.59	5.384	7.255	1.723	5.814	7.489	3.109	0.504	8.041	2.738	0.663	7.734	2.869	2.256	8.109	3.126	2.342	7.714	2.297	3.608	7.089	2.127	3.847	7.423	2.418	5.413	6.95	1.962	5.528	6.74
 33720	2.481	0.876	7.981	2.487	1.267	8.241	2.949	2.416	7.168	2.533	2.664	7.18	2.825	4.153	7.621	2.981	4.452	7.239	1.702	5.471	7.013	1.895	5.878	7.257	3.209	0.531	8.194	3.015	0.688	7.734	3.013	2.32	8.042	3.217	2.425	7.626	2.349	3.634	7.136	2.256	3.982	7.472	2.581	5.369	6.77	2.123	5.495	6.565
 33730	2.488	0.987	7.908	2.494	1.378	8.231	2.991	2.491	7.147	2.533	2.716	7.165	2.858	4.192	7.525	3.059	4.478	7.158	1.794	5.484	6.947	1.979	5.923	7.047	3.191	0.595	8.262	3.051	0.758	7.8	3.061	2.398	7.998	3.291	2.465	7.606	2.396	3.645	7.009	2.281	3.965	7.349	2.611	5.394	6.561	2.153	5.493	6.45
 33740	2.345	1.119	7.988	2.184	1.516	8.221	2.934	2.567	7.189	2.503	2.816	7.061	2.867	4.305	7.301	3.051	4.532	6.856	1.804	5.555	6.747	1.898	5.984	6.969	2.945	0.814	8.507	2.937	0.905	8.008	2.845	2.549	8.045	3.156	2.612	7.683	2.445	3.77	6.852	2.291	4.113	7.122	2.623	5.524	6.418	2.178	5.627	6.238
 33750	2.425	1.161	8.023	2.368	1.543	8.325	3.018	2.573	7.242	2.61	2.867	7.206	3.002	4.298	7.391	3.167	4.558	7.005	1.87	5.461	6.711	1.869	5.877	6.958	3.084	0.84	8.45	2.988	0.98	7.944	2.96	2.622	8.157	3.249	2.691	7.813	2.622	3.8	6.851	2.444	4.134	7.181	2.709	5.604	6.573	2.308	5.684	6.253
 33760	2.333	1.241	8.197	2.334	1.664	8.46	3.128	2.527	7.279	2.771	2.804	7.143	2.899	4.24	7.376	3.142	4.519	7.037	1.863	5.513	6.654	1.989	5.868	6.966	3.016	0.912	8.452	2.85	1.03	7.997	2.982	2.679	8.126	3.353	2.743	7.815	2.659	3.768	6.758	2.391	4.075	7.035	2.702	5.545	6.399	2.264	5.648	6.227
 33770	2.428	1.226	8.431	2.688	1.544	8.634	3.2	2.522	7.443	2.774	2.813	7.377	2.949	4.284	7.502	3.27	4.529	7.178	2.128	5.469	6.436	2.145	5.874	6.731	3.385	0.911	8.397	2.968	1.047	8.123	2.945	2.652	8.248	3.338	2.809	8.018	2.785	3.801	6.886	2.511	4.146	7.091	2.97	5.53	6.38	2.607	5.59	6.046
 33780	2.299	1.21	8.311	2.491	1.532	8.563	2.98	2.506	7.281	2.677	2.879	7.443	2.98	4.274	7.503	3.315	4.514	7.152	2.307	5.536	6.413	2.371	5.968	6.682	3.168	0.864	8.398	2.814	1.051	8.046	3.021	2.605	8.229	3.402	2.758	7.952	2.721	3.799	6.938	2.476	4.144	7.17	3.091	5.467	6.446	2.829	5.559	6.061
 33790	2.286	1.08	8.546	2.51	1.422	8.79	2.878	2.387	7.5	2.501	2.695	7.589	2.868	4.125	7.567	3.217	4.302	7.211	2.422	5.504	6.482	2.588	5.91	6.734	3.131	0.78	8.447	2.799	0.969	8.131	3.072	2.584	8.307	3.291	2.693	7.906	2.529	3.671	7.033	2.353	4.089	7.213	3.208	5.267	6.559	2.962	5.405	6.124
 33800	2.346	1.055	8.359	2.467	1.427	8.645	3.016	2.442	7.444	2.669	2.808	7.551	3.142	4.239	7.631	3.426	4.425	7.267	2.444	5.492	6.505	2.631	5.917	6.705	3.07	0.789	8.472	2.872	0.954	8.018	3.144	2.569	8.29	3.372	2.654	7.873	2.798	3.774	7.083	2.583	4.15	7.299	3.245	5.409	6.465	2.909	5.428	6.086
 33810	2.359	1.123	8.347	2.434	1.516	8.596	3.06	2.502	7.43	2.723	2.87	7.541	3.189	4.207	7.558	3.482	4.415	7.219	2.552	5.597	6.638	2.791	6.031	6.733	3.056	0.825	8.395	2.895	1.069	7.995	3.096	2.65	8.33	3.394	2.678	7.939	2.808	3.806	7.013	2.63	4.194	7.278	3.355	5.421	6.457	2.965	5.533	6.159
 33820	2.441	1.032	8.241	2.416	1.434	8.493	3.148	2.466	7.42	2.771	2.775	7.342	3.112	4.218	7.599	3.506	4.417	7.31	2.635	5.575	6.54	2.883	5.987	6.704	3.155	0.842	8.582	3.078	1.011	8.099	2.894	2.603	8.265	3.278	2.695	7.967	2.901	3.774	6.946	2.656	4.158	7.132	3.433	5.456	6.538	3.231	5.459	6.075
 33830	2.295	1.072	8.244	2.295	1.448	8.532	3.154	2.539	7.624	2.799	2.771	7.444	2.987	4.286	7.744	3.371	4.501	7.506	2.537	5.593	6.56	2.851	5.974	6.65	3.07	0.885	8.602	2.904	0.954	8.149	2.861	2.597	8.409	3.262	2.755	8.205	2.84	3.768	7.091	2.571	4.15	7.25	3.366	5.374	6.507	3.087	5.359	6.065
 33840	2.173	1.139	8.234	2.174	1.457	8.587	3.229	2.472	7.839	2.903	2.66	7.533	3.045	4.21	7.804	3.383	4.448	7.478	2.463	5.586	6.803	2.809	5.947	6.815	2.833	0.805	8.627	2.814	1.035	8.179	2.671	2.61	8.419	3.124	2.774	8.38	2.942	3.793	7.141	2.594	4.143	7.315	3.321	5.421	6.619	2.961	5.447	6.241
 33850	2.068	0.996	8.107	2.026	1.31	8.472	3.211	2.346	7.991	3.017	2.496	7.564	3.065	4.059	7.87	3.458	4.283	7.703	2.635	5.413	6.814	2.891	5.807	6.936	2.721	0.697	8.623	2.686	0.866	8.153	2.608	2.489	8.476	3.061	2.598	8.536	3.046	3.566	7.202	2.753	3.94	7.352	3.467	5.233	6.628	3.054	5.315	6.331
 33860	1.992	0.969	8.127	2.053	1.236	8.526	3.206	2.287	8.101	3.034	2.44	7.662	3.003	4.016	7.96	3.388	4.259	7.761	2.542	5.298	6.795	2.671	5.749	7.03	2.679	0.603	8.609	2.602	0.841	8.204	2.516	2.405	8.468	2.936	2.558	8.596	2.954	3.564	7.316	2.655	3.94	7.441	3.377	5.257	6.796	3.027	5.323	6.425
 33870	1.924	1.072	8.241	2.077	1.341	8.63	3.186	2.303	7.933	2.978	2.441	7.502	2.825	3.999	7.921	3.207	4.261	7.762	2.399	5.412	6.92	2.601	5.827	7.143	2.542	0.531	8.562	2.491	0.783	8.162	2.568	2.296	8.449	3.002	2.47	8.497	2.738	3.559	7.26	2.43	3.869	7.425	3.25	5.265	7.007	2.988	5.339	6.597
 33880	2.014	0.845	8.2	1.873	1.242	8.441	2.958	2.278	7.872	2.759	2.478	7.469	2.762	4.032	7.783	3.159	4.249	7.638	2.5	5.535	6.824	2.738	5.882	7.103	2.556	0.604	8.659	2.626	0.759	8.175	2.371	2.351	8.315	2.819	2.538	8.425	2.622	3.553	7.14	2.383	3.95	7.267	3.361	5.205	6.821	3.002	5.389	6.49
 33890	2.023	0.98	8.246	1.838	1.362	8.528	2.955	2.468	7.977	2.674	2.624	7.572	2.553	4.136	7.767	2.968	4.427	7.708	2.421	5.536	6.662	2.518	5.947	6.952	2.596	0.757	8.716	2.661	0.971	8.262	2.337	2.55	8.469	2.775	2.729	8.502	2.659	3.666	7.142	2.301	3.994	7.243	3.205	5.345	6.975	3.032	5.469	6.526
 33900	1.906	0.943	8.228	1.921	1.259	8.544	2.86	2.385	7.848	2.595	2.552	7.456	2.405	4.082	7.729	2.826	4.351	7.73	2.285	5.538	6.743	2.41	5.958	7.02	2.544	0.605	8.665	2.627	0.786	8.21	2.183	2.349	8.331	2.601	2.61	8.37	2.558	3.576	7.098	2.234	3.961	7.185	3.126	5.376	7.077	2.875	5.434	6.672
 33910	1.908	0.793	8.09	2.043	1.075	8.455	2.81	2.326	7.784	2.418	2.553	7.51	2.359	4.046	7.855	2.799	4.264	7.861	2.3	5.468	6.958	2.37	5.92	7.217	2.68	0.705	8.769	2.792	0.848	8.325	2.225	2.394	8.379	2.638	2.611	8.322	2.517	3.649	7.192	2.156	3.985	7.244	3.043	5.399	7.247	2.929	5.479	6.753
 33920	2.034	0.855	8.186	2.046	1.078	8.604	2.865	2.404	8.021	2.515	2.553	7.723	2.364	4.107	7.998	2.819	4.315	7.883	2.218	5.656	7.122	2.523	6.006	7.334	2.601	0.755	8.879	2.876	0.946	8.516	2.205	2.463	8.573	2.607	2.733	8.515	2.366	3.732	7.307	2.063	4.099	7.425	3.07	5.389	7.135	2.813	5.525	6.734
 33930	1.825	1.065	8.268	1.925	1.279	8.689	2.817	2.514	7.988	2.422	2.688	7.743	2.434	4.229	8.076	2.855	4.45	7.954	2.166	5.664	7.072	2.409	6.052	7.299	2.503	0.825	8.675	2.731	1.056	8.317	2.287	2.604	8.592	2.73	2.852	8.536	2.438	3.855	7.379	2.108	4.208	7.446	3.023	5.504	7.107	2.77	5.627	6.695
 33940	1.976	1.183	8.077	1.99	1.381	8.491	2.795	2.723	8.012	2.452	2.91	7.701	2.373	4.406	8.177	2.734	4.681	8.079	2.175	5.902	7.161	2.527	6.206	7.321	2.704	0.978	8.609	2.733	1.163	8.121	2.199	2.618	8.491	2.584	2.888	8.614	2.307	4.026	7.471	2.028	4.345	7.632	3.012	5.615	7.218	2.765	5.727	6.773
 33950	1.744	1.355	7.938	1.87	1.508	8.372	2.761	2.813	7.991	2.46	3.072	7.712	2.413	4.55	8.321	2.789	4.807	8.119	2.316	6.005	7.174	2.743	6.24	7.27	2.554	1.078	8.319	2.514	1.362	7.924	2.235	2.835	8.622	2.687	3.049	8.545	2.306	4.218	7.525	2.049	4.587	7.763	3.146	5.686	7.248	2.954	5.758	6.755
 33960	1.753	1.382	7.923	1.982	1.538	8.31	2.847	2.796	7.716	2.463	3.07	7.533	2.642	4.455	8.218	2.988	4.762	8.007	2.276	5.959	7.238	2.638	6.248	7.275	2.703	1.035	7.912	2.437	1.331	7.684	2.432	2.751	8.431	2.853	2.947	8.308	2.427	4.217	7.418	2.191	4.558	7.696	3.171	5.804	7.28	3.052	5.773	6.804
 33970	1.85	1.399	8.099	2.078	1.618	8.476	2.854	2.87	7.764	2.49	3.121	7.517	2.632	4.57	8.2	3.061	4.817	8.013	2.387	6.042	7.209	2.794	6.342	7.232	2.721	1.1	8.026	2.412	1.41	7.814	2.433	2.841	8.48	2.825	3.044	8.349	2.539	4.305	7.436	2.245	4.624	7.67	3.209	5.873	7.24	3.103	5.761	6.756
 33980	1.964	1.353	8.121	2.039	1.675	8.463	2.799	2.91	7.747	2.392	3.173	7.594	2.856	4.59	8.061	3.163	4.83	7.74	2.354	6.05	7.121	2.716	6.393	7.147	2.885	1.204	8.246	2.531	1.396	7.925	2.297	2.925	8.369	2.752	3.096	8.471	2.51	4.347	7.372	2.321	4.697	7.659	3.184	5.997	7.018	3.108	5.831	6.564
 33990	1.796	1.543	8.183	1.798	1.88	8.527	2.908	2.971	7.971	2.544	3.239	7.702	3.012	4.668	8.154	3.387	4.868	7.879	2.559	6.115	7.209	2.918	6.436	7.176	2.703	1.309	8.394	2.353	1.508	8.077	2.346	3.008	8.517	2.802	3.177	8.632	2.725	4.363	7.505	2.514	4.734	7.747	3.34	5.959	6.986	3.059	5.905	6.559
 34000	1.635	1.775	8.169	1.911	1.939	8.522	2.951	2.977	7.87	2.635	3.249	7.558	3.107	4.661	8.06	3.471	4.863	7.753	2.61	6.191	7.241	3.007	6.523	7.179	2.435	1.188	8.194	2.184	1.564	7.954	2.376	2.988	8.46	2.848	3.092	8.506	2.787	4.331	7.446	2.59	4.689	7.677	3.421	5.931	6.941	3.048	5.947	6.619
 34010	1.742	1.675	8.246	1.957	1.929	8.595	3.048	2.885	7.851	2.713	3.141	7.533	2.991	4.587	8.039	3.376	4.83	7.823	2.623	6.188	7.286	3.064	6.429	7.206	2.466	1.176	8.411	2.271	1.473	8.042	2.483	2.929	8.433	2.946	3.074	8.482	2.794	4.299	7.379	2.523	4.629	7.6	3.316	5.89	6.895	2.918	5.888	6.605
 34020	1.69	1.763	8.317	1.994	1.979	8.63	2.911	3.002	7.741	2.545	3.275	7.505	2.986	4.709	7.9	3.332	4.91	7.58	2.703	6.345	7.131	3.198	6.478	6.991	2.532	1.237	8.37	2.228	1.514	8.05	2.489	3.052	8.453	2.979	3.139	8.343	2.607	4.356	7.28	2.439	4.701	7.572	3.304	5.818	6.704	2.904	5.937	6.456
 34030	1.667	1.818	8.166	1.915	2.053	8.464	2.811	3.052	7.531	2.422	3.36	7.425	3	4.736	7.723	3.307	4.961	7.377	2.562	6.302	6.898	2.965	6.561	6.881	2.447	1.331	8.19	2.212	1.617	7.873	2.472	3.155	8.359	2.918	3.227	8.154	2.604	4.4	7.09	2.525	4.8	7.37	3.235	5.98	6.469	2.754	6.042	6.27
 34040	1.693	1.827	7.916	1.966	2.047	8.24	2.917	3.05	7.351	2.556	3.406	7.291	2.994	4.76	7.745	3.349	4.999	7.47	2.498	6.217	6.82	2.921	6.531	6.849	2.385	1.279	7.985	2.233	1.605	7.647	2.58	3.07	8.159	3.027	3.157	7.947	2.739	4.44	7.042	2.517	4.776	7.311	3.307	6.008	6.522	2.975	5.938	6.199
 34050	1.942	1.834	7.76	1.994	2.109	8.154	3.061	3.133	7.418	2.715	3.478	7.284	3.146	4.857	7.74	3.456	5.128	7.438	2.438	6.229	6.787	2.828	6.544	6.725	2.488	1.271	7.933	2.491	1.62	7.542	2.731	3.06	8.197	3.166	3.183	8.019	2.932	4.449	7.055	2.665	4.755	7.303	3.229	6.049	6.455	2.846	5.959	6.116
 34060	1.885	1.906	7.61	1.965	2.207	7.985	3.18	3.194	7.437	2.851	3.509	7.287	3.089	4.852	7.848	3.397	5.164	7.643	2.312	6.145	6.83	2.647	6.528	6.778	2.433	1.371	7.842	2.435	1.692	7.428	2.719	3.141	8.138	3.196	3.248	8.034	3.029	4.512	7.104	2.697	4.756	7.301	3.149	6.189	6.558	2.908	6.073	6.155
 34070	1.903	1.931	7.72	2.084	2.162	8.121	3.168	3.209	7.489	2.868	3.544	7.279	2.963	4.891	7.851	3.267	5.225	7.642	2.237	6.038	6.645	2.542	6.448	6.61	2.503	1.415	7.854	2.499	1.769	7.486	2.652	3.166	8.122	3.135	3.286	8.117	2.993	4.553	7.119	2.638	4.793	7.303	3.086	6.141	6.508	2.901	5.931	6.092
 34080	1.891	2.026	7.573	2.032	2.275	7.935	3.246	3.211	7.399	2.948	3.574	7.213	2.999	4.875	7.753	3.349	5.209	7.591	2.335	5.944	6.616	2.463	6.438	6.569	2.381	1.428	7.765	2.435	1.751	7.365	2.71	3.15	8.098	3.18	3.279	8.023	3.009	4.51	7.041	2.634	4.723	7.227	3.035	6.132	6.425	2.938	5.838	5.999
 34090	2.066	1.937	7.447	2.019	2.201	7.837	3.201	3.272	7.394	2.83	3.546	7.186	3.103	4.977	7.674	3.436	5.264	7.443	2.402	6.044	6.515	2.582	6.522	6.499	2.539	1.496	7.932	2.805	1.7	7.577	2.824	3.263	8.12	3.319	3.392	7.985	2.844	4.622	7.052	2.598	4.939	7.316	3.128	6.184	6.367	2.988	5.944	5.916
 34100	2.211	2.104	7.612	2.138	2.4	7.999	3.313	3.371	7.424	2.915	3.676	7.291	3.297	5.174	7.571	3.497	5.347	7.138	2.335	6.218	6.565	2.53	6.688	6.431	2.547	1.682	8.141	2.818	1.858	7.741	2.894	3.427	8.185	3.345	3.533	8.02	2.877	4.67	6.953	2.689	5.038	7.236	3.038	6.325	6.266	2.819	6.07	5.914
 34110	2.077	2.012	7.506	2.026	2.332	7.881	3.203	3.376	7.4	2.839	3.652	7.178	3.015	5.126	7.627	3.291	5.346	7.244	2.299	6.459	6.64	2.69	6.786	6.483	2.662	1.772	8.237	2.844	1.818	7.781	2.722	3.403	8.061	3.189	3.59	8.016	2.799	4.73	6.922	2.519	5.037	7.157	3.008	6.295	6.224	2.603	6.192	5.924
 34120	2.264	1.95	7.668	2.254	2.19	8.104	3.128	3.386	7.351	2.729	3.597	7.219	3.05	5.104	7.584	3.3	5.369	7.251	2.197	6.494	6.746	2.559	6.796	6.523	2.843	1.685	8.288	3.055	1.801	7.841	2.807	3.412	8.131	3.244	3.579	7.974	2.644	4.739	6.994	2.496	5.092	7.312	2.868	6.303	6.247	2.472	6.189	5.963
 34130	2.311	1.983	7.532	2.299	2.249	7.951	3.285	3.466	7.404	2.924	3.601	7.074	2.953	5.162	7.594	3.2	5.444	7.256	2.173	6.677	6.918	2.566	6.845	6.615	2.835	1.743	8.167	3.104	1.899	7.779	2.769	3.448	7.917	3.24	3.684	7.983	2.563	4.833	6.999	2.344	5.137	7.319	2.799	6.345	6.324	2.413	6.23	6.128
 34140	2.232	1.94	7.696	2.322	2.115	8.122	3.17	3.364	7.415	2.762	3.509	7.182	2.958	5.056	7.62	3.215	5.3	7.271	2.236	6.528	6.893	2.622	6.731	6.577	2.788	1.649	8.268	3.039	1.758	7.824	2.782	3.337	8.107	3.218	3.57	8.016	2.513	4.721	7.067	2.35	5.064	7.374	2.827	6.204	6.282	2.355	6.14	6.101
 34150	2.24	1.935	7.994	2.335	2.27	8.371	3.189	3.408	7.556	2.793	3.51	7.311	3.064	5.098	7.533	3.256	5.257	7.06	2.255	6.563	6.893	2.581	6.865	6.647	2.843	1.73	8.317	3.033	1.897	7.896	2.771	3.46	8.19	3.229	3.707	8.094	2.468	4.801	7.145	2.387	5.189	7.424	2.771	6.342	6.32	2.372	6.274	6.01
 34160	2.321	1.843	8.043	2.32	2.193	8.371	3.099	3.328	7.439	2.649	3.477	7.275	2.992	5.012	7.539	3.165	5.216	7.142	2.21	6.456	6.778	2.559	6.753	6.609	2.947	1.691	8.46	3.079	1.837	7.999	2.728	3.392	8.141	3.162	3.652	7.999	2.383	4.74	7.075	2.351	5.122	7.355	2.834	6.293	6.302	2.478	6.172	5.956
 34170	2.039	1.793	7.941	1.961	2.171	8.24	2.847	3.343	7.516	2.412	3.557	7.334	3.03	5.06	7.512	3.022	5.234	7.032	2.077	6.471	6.89	2.393	6.769	6.594	2.69	1.627	8.325	2.795	1.826	7.918	2.473	3.405	8.208	2.926	3.596	8.089	2.259	4.818	7.281	2.394	5.2	7.559	2.598	6.255	6.273	2.226	6.151	6.034
 34180	2.008	1.851	7.764	2.001	2.194	8.105	2.793	3.425	7.353	2.374	3.625	7.122	2.979	5.107	7.51	3.165	5.297	7.078	2.142	6.499	6.734	2.442	6.787	6.461	2.657	1.631	8.181	2.696	1.79	7.699	2.339	3.379	7.986	2.802	3.539	7.973	2.3	4.808	7.125	2.373	5.188	7.417	2.723	6.287	6.23	2.322	6.112	5.937
 34190	2.079	1.911	7.705	1.989	2.252	8.01	2.896	3.449	7.311	2.487	3.687	7.087	2.908	5.222	7.372	3.094	5.379	6.906	1.974	6.48	6.619	2.278	6.842	6.369	2.81	1.773	8.256	2.699	1.891	7.753	2.46	3.503	7.959	2.917	3.647	7.892	2.428	4.812	6.859	2.321	5.168	7.137	2.638	6.404	6.128	2.228	6.283	5.831
 34200	2.067	1.974	7.915	2.082	2.366	8.207	2.84	3.524	7.322	2.419	3.732	7.099	2.932	5.212	7.436	3.13	5.435	7.033	2.005	6.603	6.71	2.31	6.868	6.409	2.894	1.878	8.157	2.667	2.018	7.746	2.351	3.586	7.907	2.825	3.795	7.946	2.356	4.973	6.879	2.252	5.294	7.199	2.538	6.423	6.034	2.088	6.32	5.837
 34210	2.08	2.057	7.692	2.155	2.425	8.011	2.756	3.601	7.058	2.331	3.867	6.916	2.807	5.331	7.365	3.132	5.495	6.991	2.02	6.663	6.717	2.255	7.014	6.433	2.988	2.027	7.837	2.635	2.091	7.48	2.409	3.686	7.755	2.848	3.868	7.653	2.225	5.175	6.849	2.241	5.511	7.161	2.525	6.636	6.026	2.058	6.548	5.802
 34220	2.135	2.264	7.838	2.102	2.611	8.178	2.68	3.692	7.072	2.264	3.975	7.061	2.821	5.42	7.201	2.994	5.607	6.755	1.812	6.696	6.562	2.036	7.074	6.281	2.917	2.083	8.031	2.701	2.153	7.608	2.502	3.745	7.892	2.922	3.906	7.639	2.262	5.083	6.788	2.167	5.459	7.107	2.364	6.602	5.952	1.893	6.519	5.754
 34230	2.058	2.324	7.784	2.275	2.605	8.101	2.842	3.701	6.998	2.407	3.899	7.01	2.798	5.395	7.074	2.856	5.631	6.625	1.683	6.683	6.537	1.931	7.05	6.344	2.863	2.026	7.981	2.732	2.205	7.514	2.811	3.802	7.844	3.153	3.93	7.461	2.153	5.036	6.769	2.146	5.384	7.094	2.297	6.61	5.995	1.897	6.463	5.742
 34240	2.35	2.281	7.805	2.534	2.643	8.083	2.982	3.755	6.982	2.509	3.947	6.875	2.932	5.444	7.144	3.035	5.672	6.689	1.812	6.688	6.609	2.01	7.065	6.312	3.109	1.963	7.71	2.804	2.185	7.399	2.847	3.743	7.79	3.247	3.9	7.493	2.279	5.039	6.794	2.267	5.39	7.108	2.423	6.645	6.019	2.012	6.476	5.777
 34250	2.403	2.28	7.641	2.564	2.593	7.972	3.08	3.741	6.933	2.625	3.936	6.828	2.974	5.434	7.218	3.166	5.717	6.828	1.805	6.595	6.633	1.996	6.959	6.328	3.191	1.956	7.706	2.963	2.227	7.336	2.947	3.765	7.737	3.32	3.921	7.49	2.474	5.109	6.704	2.361	5.414	7.047	2.37	6.644	5.955	2.019	6.458	5.718
 34260	2.514	2.115	7.671	2.481	2.488	7.982	3.12	3.64	6.947	2.673	3.821	6.833	3.107	5.357	7.087	3.257	5.588	6.653	2.021	6.621	6.512	2.211	6.999	6.196	3.277	1.932	7.757	3.06	2.145	7.408	2.919	3.706	7.766	3.336	3.85	7.51	2.458	5.016	6.773	2.517	5.403	7.067	2.546	6.553	5.88	2.08	6.391	5.714
 34270	2.645	2.165	7.904	2.668	2.554	8.194	3.174	3.637	7.097	2.726	3.858	6.985	3.175	5.431	7.139	3.337	5.55	6.676	2.129	6.475	6.221	2.345	6.815	5.958	3.363	1.976	8.036	3.204	2.123	7.581	2.879	3.715	7.835	3.31	3.937	7.659	2.607	5.037	6.71	2.535	5.43	6.989	2.793	6.402	5.683	2.386	6.257	5.418
 34280	2.702	2.206	7.851	2.695	2.602	8.13	3.332	3.694	7.065	2.914	3.853	6.842	3.14	5.419	7.046	3.255	5.613	6.568	1.959	6.451	6.226	2.157	6.905	6.06	3.452	1.987	8.105	3.309	2.119	7.63	3.021	3.709	7.766	3.454	3.898	7.654	2.621	4.899	6.708	2.552	5.3	6.977	2.571	6.474	5.81	2.244	6.167	5.549
 34290	2.718	2.319	7.994	2.644	2.751	8.22	3.539	3.732	7.186	3.142	3.826	6.926	3.224	5.375	6.975	3.367	5.57	6.523	2.062	6.501	6.19	2.339	6.807	5.869	3.317	2.198	8.525	3.397	2.241	8.034	3.098	3.854	7.908	3.536	3.99	7.706	2.796	4.844	6.535	2.594	5.197	6.803	2.671	6.351	5.628	2.254	6.147	5.436
 34300	2.761	2.226	7.936	2.652	2.65	8.199	3.555	3.703	7.277	3.178	3.81	6.983	3.233	5.356	7.006	3.419	5.553	6.567	2.148	6.512	6.174	2.394	6.801	5.836	3.375	2.189	8.388	3.407	2.32	7.893	3.033	3.918	7.909	3.462	4.086	7.782	2.811	4.916	6.504	2.633	5.291	6.768	2.702	6.373	5.524	2.265	6.226	5.322
 34310	2.915	2.194	7.96	2.766	2.604	8.172	3.385	3.733	7.164	2.933	3.88	6.968	3.137	5.442	7.069	3.418	5.605	6.667	2.128	6.473	6.177	2.313	6.813	5.863	3.593	2.212	8.317	3.538	2.299	7.809	2.98	3.849	7.832	3.407	4.078	7.711	2.858	5.005	6.525	2.567	5.295	6.768	2.572	6.327	5.494	2.193	6.15	5.307
 34320	3.103	2.226	7.951	2.882	2.614	8.135	3.345	3.785	7.107	2.862	3.868	6.881	3.037	5.45	6.886	3.313	5.546	6.451	2.205	6.633	6.003	2.393	6.885	5.614	3.799	2.405	8.215	3.615	2.409	7.723	2.837	3.822	7.643	3.245	4.126	7.61	2.685	5.029	6.369	2.426	5.388	6.594	2.659	6.378	5.295	2.189	6.213	5.173
 34330	3.171	2.11	7.913	2.991	2.53	8.057	3.548	3.576	6.904	3.095	3.71	6.789	3.303	5.321	6.765	3.435	5.402	6.259	2.177	6.368	5.988	2.377	6.678	5.654	3.859	2.262	8.224	3.756	2.269	7.727	3.043	3.7	7.556	3.456	3.994	7.534	2.826	4.881	6.332	2.646	5.268	6.612	2.644	6.236	5.278	2.16	6.116	5.148
 34340	2.956	2.098	7.955	2.806	2.54	8.112	3.521	3.524	7.044	3.138	3.563	6.706	3.318	5.127	6.678	3.468	5.272	6.233	2.209	6.303	5.949	2.431	6.642	5.602	3.699	2.19	8.355	3.573	2.169	7.874	2.972	3.682	7.593	3.411	3.897	7.587	2.795	4.686	6.278	2.662	5.062	6.525	2.736	6.161	5.258	2.232	6.052	5.187
 34350	2.889	2.116	7.924	2.79	2.56	8.056	3.67	3.496	7.008	3.275	3.518	6.71	3.297	5.129	6.555	3.466	5.237	6.101	2.188	6.232	5.964	2.332	6.645	5.709	3.677	2.177	8.284	3.512	2.195	7.855	3.145	3.751	7.565	3.576	3.934	7.447	2.757	4.661	6.197	2.624	5.037	6.422	2.649	6.235	5.339	2.23	6.081	5.063
 34360	2.631	2.373	8.078	2.778	2.802	8.222	3.554	3.61	7.076	3.228	3.651	6.728	3.468	5.261	6.581	3.523	5.323	6.071	2.276	6.388	5.95	2.407	6.643	5.562	3.465	2.152	8.227	3.226	2.247	7.77	3.044	3.789	7.595	3.524	3.988	7.539	2.87	4.87	6.3	2.779	5.255	6.539	2.606	6.16	5.178	2.132	6.063	5.116
 34370	2.612	2.405	8.109	2.881	2.767	8.247	3.492	3.596	7.016	3.1	3.694	6.751	3.487	5.258	6.582	3.459	5.295	6.066	2.302	6.391	5.946	2.475	6.736	5.626	3.543	2.14	8.106	3.148	2.233	7.775	3.109	3.858	7.714	3.533	3.941	7.507	2.826	4.837	6.34	2.725	5.231	6.575	2.738	6.258	5.285	2.246	6.157	5.113
 34380	2.782	2.24	8.134	2.898	2.694	8.244	3.406	3.401	6.858	3.01	3.568	6.702	3.355	5.16	6.633	3.43	5.212	6.131	2.256	6.334	5.971	2.465	6.722	5.687	3.584	2.167	8.287	3.416	2.181	7.829	3.125	3.764	7.602	3.537	3.861	7.331	2.832	4.807	6.227	2.616	5.153	6.507	2.703	6.288	5.319	2.269	6.195	5.089
 34390	2.702	2.379	8.134	2.747	2.828	8.216	3.204	3.42	6.755	2.848	3.74	6.701	3.457	5.137	6.528	3.49	5.219	6.068	2.364	6.356	5.936	2.587	6.74	5.648	3.467	2.213	8.262	3.251	2.218	7.797	3.215	3.845	7.565	3.537	3.794	7.172	2.888	4.78	6.074	2.638	5.096	6.334	2.874	6.335	5.221	2.369	6.254	5.061
 34400	2.677	2.435	8.15	2.779	2.912	8.19	3.255	3.375	6.705	2.865	3.669	6.584	3.353	5.064	6.405	3.427	5.215	5.921	2.218	6.317	5.912	2.419	6.719	5.678	3.348	2.182	8.261	3.118	2.202	7.8	3.209	3.794	7.443	3.541	3.771	7.03	2.836	4.773	5.948	2.609	5.081	6.233	2.734	6.418	5.213	2.294	6.298	5.005
 34410	2.748	2.489	8.118	2.791	2.944	8.259	3.197	3.499	6.746	2.866	3.859	6.695	3.395	5.209	6.44	3.355	5.384	5.984	2.007	6.259	5.948	2.19	6.711	5.738	3.431	2.294	8.23	3.179	2.276	7.782	3.386	3.888	7.514	3.628	3.84	7.085	2.83	4.776	6.026	2.6	5.104	6.329	2.561	6.448	5.383	2.229	6.276	5.05
 34420	2.664	2.571	8.067	2.71	3.025	8.184	3.424	3.66	6.827	3.018	3.922	6.678	3.164	5.332	6.65	3.344	5.561	6.198	1.854	6.066	5.774	1.922	6.581	5.661	3.41	2.321	8.373	3.204	2.303	7.902	3.374	3.924	7.644	3.678	3.94	7.24	2.916	4.802	6.129	2.63	5.099	6.376	2.466	6.375	5.305	2.201	6.106	4.996
 34430	2.87	2.389	8.013	2.84	2.817	8.181	3.413	3.581	6.826	2.991	3.822	6.749	3.051	5.259	6.658	3.189	5.464	6.217	1.724	6.017	5.772	1.797	6.503	5.645	3.561	2.24	8.29	3.465	2.287	7.782	3.363	3.946	7.649	3.638	3.97	7.255	2.763	4.73	6.125	2.458	5.001	6.374	2.354	6.301	5.346	2.227	6.043	4.943
 34440	3.163	2.223	7.863	3.108	2.656	8.083	3.358	3.615	6.75	2.864	3.776	6.698	2.847	5.252	6.701	2.993	5.487	6.298	1.547	5.868	5.755	1.6	6.353	5.663	3.973	2.14	7.996	3.689	2.18	7.601	3.234	3.774	7.609	3.577	3.931	7.249	2.586	4.644	6.244	2.315	4.981	6.497	2.201	6.228	5.43	2.006	5.968	5.033
 34450	3.265	2.278	7.893	3.138	2.673	8.128	3.519	3.613	6.8	3.054	3.807	6.782	2.957	5.282	6.835	3.072	5.528	6.392	1.761	5.808	5.607	1.664	6.288	5.644	4.015	2.206	8.193	3.867	2.197	7.705	3.418	3.78	7.688	3.722	3.941	7.294	2.712	4.634	6.309	2.443	4.946	6.558	2.414	6.212	5.479	2.255	5.994	5.059
 34460	3.157	2.198	7.779	3.112	2.581	8.04	3.617	3.568	6.81	3.158	3.694	6.793	2.916	5.156	6.744	3.077	5.431	6.388	1.841	5.77	5.431	1.744	6.255	5.569	3.949	2.221	8.234	3.862	2.214	7.739	3.544	3.827	7.679	3.793	3.988	7.262	2.722	4.5	6.27	2.445	4.87	6.467	2.618	6.061	5.377	2.312	5.908	5.025
 34470	3.373	2.142	7.904	3.181	2.532	8.11	3.619	3.497	6.805	3.151	3.663	6.797	2.904	5.043	6.619	3.076	5.306	6.227	1.731	5.872	5.54	1.735	6.359	5.652	4	2.183	8.312	3.989	2.181	7.813	3.574	3.771	7.668	3.832	3.852	7.252	2.807	4.386	6.172	2.475	4.68	6.356	2.555	6.044	5.474	2.21	5.958	5.103
 34480	3.543	1.956	8.046	3.27	2.34	8.218	3.533	3.364	6.96	3.051	3.517	6.973	2.993	5.016	6.75	3.166	5.191	6.323	1.833	5.726	5.557	1.857	6.219	5.658	4.163	2.141	8.392	4.099	2.115	7.888	3.533	3.674	7.765	3.787	3.786	7.359	2.741	4.357	6.36	2.454	4.716	6.537	2.671	5.939	5.475	2.293	5.831	5.131
 34490	3.325	2.127	8.238	3.227	2.59	8.369	3.479	3.363	6.937	3.015	3.547	7.012	2.838	4.977	6.638	3	5.149	6.175	1.669	5.659	5.452	1.615	6.168	5.576	4.08	2.234	8.476	3.893	2.19	7.987	3.38	3.738	7.751	3.648	3.794	7.333	2.647	4.287	6.244	2.366	4.643	6.447	2.463	5.838	5.348	2.122	5.751	5.028
 34500	3.386	2.025	8.207	3.289	2.475	8.336	3.525	3.372	6.982	3.012	3.387	6.868	2.758	4.845	6.549	2.968	5.048	6.166	1.643	5.726	5.43	1.677	6.195	5.615	4.153	2.116	8.202	3.854	2.136	7.791	3.202	3.617	7.725	3.519	3.864	7.415	2.614	4.151	6.122	2.224	4.443	6.216	2.465	5.79	5.297	2.062	5.772	4.972
 34510	3.552	2.164	8.172	3.399	2.604	8.308	3.465	3.387	6.86	2.967	3.448	6.801	2.7	4.891	6.43	2.951	5.123	6.057	1.693	5.815	5.247	1.757	6.273	5.438	4.251	2.309	8.21	4.037	2.222	7.764	3.311	3.68	7.619	3.585	3.89	7.217	2.608	4.202	6.043	2.241	4.522	6.151	2.597	5.811	5.334	2.218	5.825	4.957
 34520	3.527	2.079	7.915	3.414	2.531	8.063	3.603	3.295	6.64	3.105	3.415	6.6	2.834	4.852	6.442	3.035	5.106	6.058	1.728	5.928	5.478	1.861	6.355	5.592	4.253	2.105	8.134	4.114	2.07	7.65	3.524	3.606	7.47	3.765	3.723	7.051	2.697	4.215	5.976	2.351	4.533	6.175	2.56	5.834	5.191	2.087	5.836	4.988
 34530	3.292	2.21	7.986	3.346	2.655	8.15	3.666	3.359	6.694	3.233	3.461	6.519	2.919	4.917	6.446	3.149	5.222	6.15	1.863	6.015	5.475	2.037	6.455	5.624	4.041	2.14	8.158	3.9	2.039	7.704	3.56	3.622	7.42	3.824	3.801	7.075	2.91	4.268	5.918	2.514	4.57	6.06	2.762	5.92	5.138	2.257	5.954	5.03
 34540	3.387	2.157	7.721	3.301	2.558	7.942	3.638	3.416	6.509	3.207	3.671	6.498	2.889	4.973	6.384	3.157	5.331	6.136	1.851	6.011	5.41	2.048	6.488	5.408	4.029	2.076	7.891	3.931	2.13	7.397	3.552	3.726	7.359	3.82	3.848	6.952	3.038	4.476	5.822	2.588	4.685	5.92	2.778	6.125	5.155	2.394	6.056	4.816
 34550	3.34	2.174	7.692	3.453	2.596	7.906	3.67	3.478	6.523	3.218	3.668	6.565	3.071	5.155	6.456	3.259	5.384	6.063	1.931	6.011	5.348	1.974	6.491	5.524	4.138	2.039	7.738	3.901	2.192	7.332	3.672	3.75	7.409	3.89	3.863	6.956	2.981	4.505	5.956	2.622	4.803	6.132	2.792	6.19	5.283	2.435	6.093	4.958
 34560	3.386	2.313	7.799	3.314	2.766	7.954	3.713	3.487	6.513	3.245	3.683	6.45	3.113	5.11	6.379	3.336	5.402	6.013	1.96	6.069	5.371	2.063	6.509	5.553	4.104	2.206	8.047	3.969	2.221	7.568	3.603	3.816	7.373	3.922	3.886	6.972	2.974	4.521	5.869	2.646	4.857	6.057	2.839	6.177	5.11	2.361	6.126	4.918
 34570	3.223	2.215	7.653	3.124	2.626	7.877	3.537	3.572	6.559	3.1	3.792	6.632	3.144	5.263	6.419	3.326	5.484	6.01	1.989	6.042	5.304	2	6.514	5.456	3.913	2.215	7.965	3.867	2.216	7.437	3.553	3.847	7.425	3.811	3.941	7.02	2.804	4.647	6.03	2.606	5.046	6.245	2.734	6.26	5.188	2.404	6.139	4.811
 34580	3.177	2.351	7.716	3.195	2.772	7.953	3.555	3.622	6.591	3.101	3.832	6.591	3.227	5.301	6.424	3.364	5.526	6.022	2.015	6.092	5.361	2.035	6.575	5.468	3.932	2.274	8.035	3.857	2.36	7.552	3.535	3.975	7.438	3.838	3.98	7.027	2.867	4.687	5.988	2.657	5.07	6.199	2.767	6.293	5.109	2.362	6.135	4.817
 34590	3.359	2.483	7.84	3.393	2.919	8.011	3.553	3.67	6.533	3.14	3.893	6.627	3.28	5.378	6.324	3.394	5.521	5.881	2.022	6.146	5.396	1.995	6.638	5.427	4.1	2.329	7.966	3.913	2.384	7.521	3.83	4.037	7.359	3.999	3.988	6.883	2.804	4.782	6.128	2.702	5.211	6.319	2.729	6.207	5.035	2.273	6.077	4.825
 34600	3.396	2.406	7.822	3.525	2.844	8.01	3.685	3.577	6.524	3.201	3.72	6.531	3.351	5.215	6.193	3.422	5.34	5.717	2.05	6.105	5.368	2.15	6.613	5.394	4.171	2.214	7.899	3.91	2.261	7.464	3.783	3.881	7.311	4.045	3.938	6.889	2.88	4.635	5.984	2.759	5.061	6.237	2.708	6.153	5.022	2.305	5.98	4.768
 34610	3.626	2.316	7.71	3.649	2.76	7.889	3.643	3.593	6.45	3.205	3.777	6.557	3.222	5.31	6.329	3.382	5.466	5.895	1.954	6.077	5.412	2.034	6.588	5.353	4.384	2.294	7.866	4.175	2.283	7.369	3.859	3.888	7.266	4.021	3.955	6.793	2.855	4.666	6.055	2.645	5.056	6.304	2.681	6.187	5.143	2.304	5.989	4.82
 34620	3.84	2.168	7.542	3.864	2.571	7.807	3.829	3.587	6.521	3.358	3.72	6.69	3.268	5.278	6.422	3.423	5.405	5.951	2.107	6.001	5.368	2.084	6.51	5.35	4.705	2.294	7.673	4.404	2.359	7.262	3.927	3.914	7.396	4.07	3.983	6.929	2.878	4.62	6.163	2.693	5.056	6.378	2.806	6.09	5.124	2.434	5.906	4.821
 34630	3.81	2.155	7.47	3.755	2.511	7.769	3.7	3.502	6.446	3.272	3.695	6.523	3.432	5.206	6.183	3.48	5.341	5.724	2.069	5.98	5.385	2.099	6.488	5.359	4.631	2.15	7.664	4.391	2.212	7.211	3.914	3.749	7.295	4.112	3.831	6.832	2.966	4.569	6.005	2.838	4.972	6.247	2.782	6.083	5.046	2.407	5.921	4.756
 34640	3.866	2.29	7.677	3.881	2.716	7.885	3.78	3.498	6.425	3.306	3.655	6.511	3.323	5.196	6.243	3.424	5.331	5.792	1.976	5.917	5.271	2.056	6.4	5.243	4.627	2.226	7.772	4.383	2.259	7.314	3.882	3.82	7.296	4.053	3.901	6.854	2.83	4.545	6.027	2.744	4.997	6.191	2.777	5.95	4.878	2.333	5.885	4.72
 34650	3.857	2.285	7.658	3.875	2.68	7.904	3.799	3.538	6.477	3.314	3.714	6.55	3.268	5.208	6.206	3.347	5.288	5.697	1.995	6.121	5.428	2.128	6.578	5.26	4.645	2.253	7.639	4.319	2.254	7.282	3.848	3.821	7.341	4.037	3.991	6.91	2.905	4.487	5.942	2.662	4.82	6.146	2.653	5.928	4.906	2.14	5.907	4.832
 34660	3.798	2.194	7.707	3.942	2.595	7.938	3.837	3.502	6.548	3.377	3.668	6.666	3.207	5.125	6.257	3.366	5.259	5.82	1.919	5.889	5.385	2.076	6.335	5.26	4.621	2.128	7.499	4.249	2.22	7.196	3.997	3.835	7.356	4.146	3.937	6.915	2.941	4.43	6.038	2.699	4.772	6.26	2.566	5.681	4.892	2.049	5.644	4.839
 34670	3.854	2.094	7.651	4.068	2.51	7.719	3.489	3.351	6.435	3.136	3.607	6.681	3.163	5.129	6.335	3.321	5.198	5.851	2.004	5.973	5.322	2.165	6.407	5.155	4.636	1.962	7.245	4.204	1.972	6.994	3.928	3.601	7.165	3.92	3.708	6.686	2.746	4.416	6.18	2.611	4.876	6.394	2.67	5.621	4.923	2.191	5.573	4.803
 34680	3.842	1.978	7.596	4.04	2.396	7.685	3.499	3.275	6.411	3.133	3.558	6.647	3.189	5.072	6.25	3.331	5.117	5.779	2.042	6.022	5.3	2.317	6.415	5.106	4.535	1.838	7.119	4.043	1.918	6.983	3.832	3.523	7.205	3.906	3.663	6.728	2.796	4.375	6.109	2.624	4.808	6.32	2.661	5.637	4.904	2.16	5.62	4.799
 34690	3.879	1.973	7.516	4.052	2.404	7.633	3.724	3.364	6.355	3.285	3.558	6.535	3.224	5.056	6.155	3.356	5.11	5.662	2.094	6.168	5.442	2.355	6.557	5.263	4.636	1.906	7.116	4.171	1.969	6.927	3.907	3.569	7.158	4.105	3.722	6.707	2.826	4.364	6.001	2.67	4.778	6.227	2.582	5.756	4.891	2.104	5.785	4.925
 34700	3.707	1.91	7.34	3.811	2.309	7.594	3.51	3.273	6.282	3.172	3.603	6.48	3.388	5.001	5.968	3.476	5.047	5.48	2.218	6.08	5.19	2.46	6.49	5.082	4.547	1.895	7.127	4.116	1.872	6.825	3.865	3.507	7.01	3.992	3.621	6.518	2.907	4.398	5.81	2.783	4.82	6.049	2.596	5.579	4.585	2.172	5.775	4.68
 34710	3.858	2.06	7.292	3.991	2.501	7.408	3.535	3.272	6.005	3.122	3.477	6.218	3.317	5.054	5.909	3.386	5.085	5.432	2.219	6.236	5.208	2.477	6.573	4.899	4.586	1.89	7.138	4.241	1.933	6.755	3.886	3.551	6.779	3.976	3.628	6.285	2.719	4.472	5.823	2.697	4.929	6.071	2.601	5.728	4.624	2.134	5.878	4.718
 34720	3.748	1.926	7.141	3.942	2.352	7.351	3.52	3.23	6.003	3.197	3.473	6.275	3.258	4.949	5.748	3.261	4.968	5.23	2.186	6.244	5.193	2.423	6.504	4.859	4.473	1.792	6.918	4.122	1.94	6.612	3.981	3.579	6.775	4.064	3.63	6.282	2.759	4.363	5.792	2.675	4.812	5.985	2.411	5.597	4.548	2.003	5.845	4.714
 34730	3.574	1.948	7.213	3.874	2.317	7.338	3.396	3.29	6.056	3.169	3.611	6.361	3.417	5.011	5.758	3.405	5.024	5.242	2.232	6.185	5.238	2.415	6.497	4.869	4.238	1.668	6.993	3.876	1.806	6.646	3.991	3.436	6.717	4.011	3.506	6.203	2.871	4.464	5.839	2.897	4.927	6.048	2.45	5.638	4.643	2.018	5.84	4.795
 34740	3.431	1.947	7.176	3.702	2.345	7.332	3.316	3.3	6.065	3.216	3.671	6.372	3.363	5.075	5.746	3.379	5.066	5.229	2.121	6.096	5.047	2.324	6.444	4.716	4.205	1.836	6.981	3.909	1.875	6.59	4.098	3.523	6.494	3.898	3.577	6.03	2.782	4.474	5.796	2.798	4.947	5.964	2.55	5.647	4.482	2.045	5.683	4.516
 34750	3.485	1.851	7.051	3.748	2.276	7.169	3.098	3.191	5.966	2.977	3.562	6.298	3.194	5.001	5.632	3.116	4.989	5.15	2.008	6.199	4.992	2.265	6.588	4.859	4.295	1.809	6.854	3.982	1.82	6.45	3.873	3.466	6.381	3.683	3.501	5.93	2.574	4.444	5.791	2.653	4.919	5.899	2.468	5.676	4.467	1.993	5.807	4.523
 34760	3.417	1.928	7.09	3.703	2.301	7.195	3.06	3.3	6.05	2.984	3.645	6.419	3.184	5.015	5.639	3.025	4.999	5.166	1.922	6.239	5.067	2.267	6.581	4.895	4.295	1.842	6.859	3.933	1.808	6.475	3.927	3.427	6.298	3.621	3.459	5.897	2.575	4.521	6.075	2.723	5.007	6.034	2.431	5.559	4.58	1.958	5.797	4.629
 34770	3.567	2.037	7.038	3.793	2.438	7.228	3.156	3.348	6.053	2.981	3.609	6.437	2.872	5.06	5.807	2.743	4.997	5.314	1.821	6.315	5.194	2.126	6.654	4.979	4.342	1.96	6.781	3.949	1.95	6.49	3.9	3.626	6.429	3.65	3.643	5.994	2.379	4.446	6.143	2.422	4.962	6.222	2.22	5.589	4.739	1.775	5.843	4.815
 34780	3.507	2.003	7.073	3.711	2.44	7.219	2.988	3.266	5.994	2.86	3.575	6.339	2.838	5.033	5.774	2.82	5.013	5.279	1.978	6.427	5.093	2.324	6.58	4.779	4.233	2.002	6.856	3.967	1.93	6.462	3.721	3.581	6.362	3.483	3.613	5.918	2.27	4.488	5.99	2.337	4.957	6.087	1.934	5.589	4.606	1.691	5.973	4.863
 34790	3.431	2.014	6.858	3.687	2.394	7.075	2.841	3.247	5.982	2.623	3.543	6.32	2.655	4.983	5.732	2.562	4.96	5.228	2.119	6.565	5.228	2.482	6.671	4.881	4.21	1.97	6.675	3.829	2.009	6.303	3.547	3.619	6.458	3.345	3.619	6.001	1.993	4.446	5.908	2.109	4.904	6.063	1.882	5.753	4.669	1.672	6.141	4.904
 34800	3.537	2.021	7.029	3.696	2.49	7.206	2.859	3.224	5.991	2.628	3.573	6.314	2.649	4.979	5.665	2.5	4.941	5.204	2.049	6.54	5.169	2.458	6.701	4.923	4.145	1.93	6.649	3.712	1.914	6.425	3.564	3.557	6.402	3.373	3.563	5.925	2.086	4.49	5.899	2.186	4.939	6.069	1.956	5.768	4.662	1.719	6.161	4.824
 34810	3.66	2.121	7.16	3.883	2.534	7.131	2.829	3.176	6.033	2.645	3.52	6.364	2.772	4.86	5.736	2.736	4.88	5.219	2.059	6.392	5.1	2.462	6.591	4.964	4.242	1.861	6.608	3.767	1.958	6.535	3.638	3.564	6.351	3.366	3.456	5.921	2.151	4.468	5.929	2.32	4.939	6.04	2.108	5.665	4.582	1.772	6.017	4.693
 34820	3.804	2.164	7.032	3.929	2.62	7.144	2.831	3.178	6.03	2.616	3.529	6.309	2.816	4.888	5.58	2.558	4.902	5.125	2.025	6.43	5.222	2.43	6.676	5.046	4.413	2.027	6.449	3.931	2.062	6.454	3.564	3.648	6.321	3.352	3.473	5.884	2.151	4.548	5.824	2.297	4.999	5.998	2.127	5.882	4.608	1.764	6.2	4.727
 34830	3.823	2.07	6.919	3.901	2.528	6.988	2.867	3.237	5.914	2.744	3.577	6.224	2.84	4.945	5.509	2.512	4.955	5.097	1.954	6.462	5.243	2.38	6.752	5.178	4.432	2.039	6.269	3.941	1.946	6.198	3.631	3.593	6.266	3.43	3.588	5.794	2.143	4.606	5.895	2.39	5.065	5.907	2.243	5.922	4.656	1.835	6.214	4.669
 34840	3.716	1.961	6.78	3.966	2.395	6.827	2.801	3.27	6.071	2.818	3.662	6.374	2.867	4.915	5.549	2.612	4.949	5.12	2.09	6.511	5.263	2.538	6.701	5.178	4.028	1.767	6.054	3.543	1.826	6.194	3.678	3.468	6.2	3.354	3.456	5.804	2.262	4.568	5.917	2.453	5.01	6.006	2.192	5.866	4.726	1.843	6.223	4.803
 34850	3.717	1.995	6.863	4.022	2.372	6.793	2.857	3.191	5.921	2.789	3.58	6.252	2.977	4.937	5.581	2.797	4.992	5.132	2.182	6.509	5.245	2.513	6.698	4.965	4.046	1.549	6.319	3.581	1.729	6.317	3.735	3.345	6.091	3.443	3.365	5.691	2.381	4.507	5.919	2.563	4.947	6.037	2.055	5.747	4.667	1.879	6.145	4.918
 34860	3.557	1.937	6.858	3.828	2.317	6.739	2.712	3.105	5.819	2.759	3.505	6.083	2.941	4.824	5.426	2.73	4.906	4.987	2.266	6.482	5.31	2.436	6.66	4.867	3.929	1.517	6.254	3.445	1.705	6.339	3.624	3.224	5.799	3.211	3.201	5.517	2.356	4.466	5.853	2.609	4.908	5.962	2.005	5.811	4.737	1.801	6.175	5.048
 34870	3.629	2.108	6.811	3.922	2.412	6.583	2.679	3.128	5.772	2.627	3.514	6.046	2.868	4.83	5.432	2.693	4.934	4.946	2.139	6.407	5.336	2.294	6.69	4.937	3.815	1.45	6.289	3.414	1.675	6.426	3.569	3.21	5.877	3.22	3.195	5.501	2.266	4.436	5.728	2.503	4.869	5.874	1.936	5.818	4.615	1.732	6.104	4.956
 34880	3.549	2.024	6.898	3.826	2.367	6.641	2.661	3.126	5.77	2.528	3.49	6.066	2.763	4.843	5.292	2.484	4.888	4.869	2.049	6.364	5.51	2.289	6.59	5.151	3.632	1.447	6.36	3.222	1.685	6.459	3.468	3.207	6.032	3.277	3.269	5.558	2.177	4.36	5.674	2.374	4.802	5.805	1.727	5.881	4.742	1.595	6.176	5.134
 34890	3.545	2.117	6.87	3.787	2.455	6.626	2.607	3.143	5.767	2.42	3.483	6.093	2.574	4.806	5.296	2.273	4.913	4.95	2.054	6.5	5.389	2.341	6.627	5.029	3.673	1.572	6.339	3.214	1.788	6.455	3.385	3.259	5.854	3.088	3.301	5.464	2.062	4.471	5.779	2.295	4.879	5.869	1.646	5.879	4.757	1.479	6.271	5.048
 34900	3.477	2.006	6.861	3.734	2.381	6.657	2.607	3.049	5.688	2.466	3.446	5.974	2.681	4.704	5.303	2.378	4.859	4.92	2.08	6.394	5.394	2.353	6.504	4.979	3.603	1.495	6.238	3.162	1.66	6.458	3.375	3.214	5.963	3.162	3.176	5.475	2.101	4.373	5.702	2.361	4.781	5.821	1.658	5.828	4.759	1.576	6.245	5.061
 34910	3.701	1.767	6.605	3.966	2.196	6.522	2.7	2.928	5.809	2.553	3.237	6.106	2.611	4.556	5.236	2.212	4.59	4.928	1.961	6.207	5.207	2.287	6.378	4.862	3.887	1.468	5.853	3.455	1.508	6.086	3.477	3.147	5.852	3.181	3.116	5.484	2.162	4.336	5.863	2.41	4.756	5.852	1.54	5.634	4.758	1.449	6.042	5.065
 34920	3.891	1.796	6.475	4.124	2.225	6.454	2.819	2.963	5.805	2.773	3.293	6.166	2.551	4.56	5.274	2.095	4.604	5.082	1.969	6.25	5.266	2.184	6.372	4.822	4.039	1.473	5.768	3.606	1.536	5.989	3.587	3.185	5.698	3.211	3.164	5.387	2.316	4.41	6.042	2.537	4.806	5.881	1.636	5.587	4.896	1.413	5.97	5.164
 34930	3.92	1.706	6.45	4.14	2.127	6.363	2.77	2.912	5.892	2.838	3.329	6.184	2.56	4.514	5.153	2.067	4.577	5.102	1.995	6.174	5.208	2.144	6.368	4.752	4.073	1.403	5.816	3.585	1.422	5.997	3.529	3.051	5.689	3.139	3.002	5.387	2.499	4.389	5.935	2.712	4.775	5.701	1.614	5.563	4.863	1.446	5.932	5.153
 34940	3.885	1.824	6.652	4.114	2.196	6.403	2.683	2.77	5.824	2.659	3.169	6.122	2.544	4.352	5.125	2.056	4.428	4.96	2.036	6.064	5.177	2.098	6.193	4.676	4.071	1.391	5.947	3.639	1.432	6.197	3.481	3.018	5.701	3.14	2.929	5.342	2.164	4.164	5.784	2.445	4.588	5.718	1.436	5.501	4.841	1.452	5.941	5.119
 34950	3.912	1.722	6.503	4.108	2.182	6.366	2.638	2.695	5.768	2.661	3.109	6.062	2.443	4.33	5.171	1.97	4.398	5.003	2.197	6.032	5.08	2.205	6.143	4.617	4.275	1.403	5.993	3.778	1.364	5.974	3.465	2.937	5.597	3.049	2.841	5.323	2.145	4.063	5.878	2.4	4.486	5.763	1.475	5.456	4.876	1.606	5.861	5.085
 34960	3.892	1.559	6.6	4.105	2.013	6.515	2.771	2.445	5.655	2.746	2.826	5.978	2.466	4.058	5.047	1.958	4.117	4.99	2.069	5.779	5.079	1.991	5.871	4.595	4.295	1.206	6.059	3.812	1.206	5.992	3.563	2.765	5.518	3.158	2.618	5.235	2.334	3.949	5.825	2.582	4.285	5.577	1.368	5.218	5.013	1.5	5.656	5.226
 34970	3.952	1.573	6.61	4.114	2.021	6.463	2.712	2.492	5.697	2.671	2.88	6.005	2.623	4.086	5.036	2.17	4.166	4.824	2.191	5.829	5.057	2.122	5.892	4.562	4.217	1.092	6.078	3.764	1.155	6.234	3.515	2.662	5.58	3.148	2.508	5.282	2.376	3.843	5.726	2.666	4.244	5.618	1.528	5.218	4.972	1.633	5.643	5.224
 34980	3.91	1.552	6.589	3.995	2.046	6.51	2.634	2.355	5.621	2.646	2.802	5.889	2.528	3.975	5.018	2.087	4.042	4.776	2.169	5.669	5.021	2.071	5.814	4.554	4.43	1.193	6.202	3.94	1.123	6.091	3.525	2.637	5.509	3.148	2.444	5.248	2.183	3.712	5.651	2.489	4.069	5.64	1.472	5.136	4.853	1.604	5.545	5.103
 34990	3.682	1.32	6.679	3.848	1.783	6.647	2.638	2.442	5.773	2.721	2.876	6	2.619	3.984	4.975	2.157	4.062	4.775	2.209	5.709	4.894	2.088	5.81	4.433	4.113	0.993	6.14	3.604	1.057	6.143	3.534	2.593	5.57	3.124	2.482	5.352	2.298	3.822	5.678	2.599	4.173	5.538	1.448	5.199	4.917	1.605	5.59	5.139
 35000	3.609	1.278	6.762	3.874	1.7	6.716	2.579	2.47	6.005	2.72	2.925	6.146	2.589	3.952	5.016	2.13	4.01	4.856	2.178	5.668	4.846	1.951	5.709	4.408	3.953	0.98	6.165	3.448	1.02	6.221	3.396	2.578	5.682	2.937	2.488	5.483	2.291	3.955	5.692	2.633	4.303	5.534	1.438	5.294	4.99	1.62	5.726	5.159
 35010	3.674	1.374	6.616	3.982	1.754	6.51	2.701	2.551	5.857	2.917	2.974	5.984	2.649	4.091	5.042	2.154	4.151	4.886	2.181	5.795	4.93	2.048	5.871	4.441	4.005	1.028	6.017	3.518	1.121	6.058	3.55	2.635	5.402	3.054	2.593	5.286	2.419	3.958	5.798	2.685	4.331	5.636	1.504	5.29	4.988	1.623	5.684	5.169
 35020	3.89	1.442	6.389	4.14	1.835	6.202	2.758	2.652	5.73	2.981	3.069	5.86	2.649	4.245	4.92	2.158	4.285	4.823	2.08	5.896	5.015	1.839	6.033	4.563	3.986	1.008	5.744	3.56	1.179	5.984	3.578	2.67	5.277	3.071	2.664	5.2	2.393	3.936	5.733	2.618	4.377	5.633	1.418	5.242	4.991	1.521	5.644	5.267
 35030	3.783	1.302	6.24	4.094	1.722	6.179	2.749	2.639	5.844	2.902	3.059	6.049	2.551	4.228	5.087	2.06	4.242	4.951	2.087	5.912	5.001	1.847	5.93	4.56	3.973	1.047	5.54	3.52	1.102	5.751	3.528	2.718	5.488	3.08	2.737	5.294	2.36	3.974	5.798	2.577	4.429	5.707	1.338	5.281	5.004	1.536	5.689	5.214
 35040	3.704	1.338	6.232	3.972	1.735	6.032	2.694	2.679	5.632	2.937	3.062	5.83	2.611	4.339	4.996	2.19	4.307	4.755	2.049	5.946	4.9	1.868	6.034	4.472	3.743	0.976	5.56	3.322	1.157	5.747	3.504	2.713	5.193	3.013	2.774	5.094	2.357	4.02	5.671	2.6	4.429	5.626	1.336	5.318	4.996	1.54	5.739	5.217
 35050	3.391	1.201	6.196	3.714	1.574	6.047	2.64	2.656	5.493	2.842	3.048	5.782	2.638	4.254	4.882	2.187	4.336	4.708	2.128	5.953	5.016	1.981	5.956	4.519	3.59	0.884	5.472	3.112	1.014	5.631	3.492	2.608	5.391	3.123	2.673	5.075	2.413	3.981	5.61	2.648	4.37	5.482	1.376	5.366	5.104	1.604	5.784	5.256
 35060	3.527	1.187	6.207	3.81	1.589	6.171	2.616	2.506	5.486	2.666	2.923	5.786	2.608	4.182	4.87	2.181	4.19	4.596	2.101	5.773	4.93	2.059	5.953	4.49	3.735	0.961	5.424	3.283	1.065	5.612	3.453	2.716	5.596	3.166	2.71	5.162	2.181	3.909	5.416	2.444	4.333	5.492	1.335	5.35	4.833	1.523	5.764	5.08
 35070	3.523	1.099	6.231	3.807	1.508	6.203	2.64	2.402	5.492	2.652	2.8	5.783	2.627	4.036	4.923	2.193	4.133	4.702	2.055	5.74	5.029	2.035	5.829	4.534	3.767	0.776	5.573	3.28	0.892	5.649	3.474	2.515	5.394	3.113	2.509	5.058	2.187	3.737	5.543	2.473	4.16	5.52	1.391	5.139	4.771	1.457	5.555	5.012
 35080	3.561	1.077	6.173	3.873	1.447	6.094	2.677	2.446	5.559	2.772	2.836	5.883	2.488	4.144	5.073	2.061	4.167	4.818	1.996	5.764	5.208	2.106	5.905	4.753	3.675	0.769	5.43	3.219	0.935	5.562	3.446	2.555	5.409	3.04	2.586	5.097	2.211	3.769	5.738	2.37	4.233	5.68	1.336	5.12	4.845	1.464	5.512	5.163
 35090	3.533	1.157	6.135	3.802	1.575	6.035	2.512	2.47	5.505	2.575	2.814	5.872	2.361	4.182	5.152	1.916	4.182	4.885	1.831	5.791	5.193	1.953	5.941	4.72	3.623	0.865	5.355	3.227	0.891	5.679	3.358	2.529	5.436	2.954	2.595	5.115	2.08	3.712	5.817	2.284	4.176	5.767	1.248	5.126	4.944	1.382	5.517	5.234
 35100	3.55	1.168	6.173	3.783	1.551	6.13	2.507	2.448	5.639	2.515	2.82	5.934	2.432	4.152	5.017	1.976	4.192	4.85	1.97	5.808	5.188	1.928	5.948	4.706	3.655	0.941	5.374	3.223	0.999	5.676	3.31	2.645	5.589	2.98	2.62	5.202	2.174	3.888	5.736	2.386	4.3	5.624	1.243	5.251	4.942	1.311	5.682	5.233
 35110	3.433	1.091	6.243	3.698	1.456	6.066	2.506	2.505	5.521	2.627	2.851	5.848	2.564	4.168	4.959	2.096	4.176	4.704	1.928	5.804	4.981	1.898	5.922	4.509	3.458	0.763	5.554	3.053	0.923	5.758	3.32	2.491	5.283	2.885	2.601	5.067	2.284	3.921	5.625	2.532	4.331	5.544	1.31	5.184	4.852	1.373	5.563	5.131
 35120	3.451	1.167	6.105	3.814	1.453	5.89	2.558	2.547	5.67	2.849	2.941	5.765	2.634	4.09	4.816	2.168	4.171	4.639	2.074	5.742	5.039	2.024	5.958	4.565	3.453	0.747	5.459	3.019	0.937	5.644	3.29	2.465	5.098	2.811	2.538	5.107	2.375	3.953	5.564	2.643	4.326	5.454	1.549	5.299	4.734	1.483	5.592	5.153
 35130	3.395	1.236	6.211	3.734	1.541	5.991	2.521	2.497	5.439	2.676	2.92	5.696	2.701	4.098	4.657	2.249	4.24	4.481	2.257	5.804	5.037	2.253	6.052	4.604	3.568	0.765	5.559	3.122	0.98	5.637	3.396	2.526	5.186	2.934	2.519	4.977	2.355	3.972	5.359	2.696	4.298	5.279	1.7	5.432	4.659	1.623	5.706	5.089
 35140	3.237	1.226	6.41	3.581	1.516	6.221	2.525	2.586	5.564	2.593	2.987	5.834	2.78	4.252	4.957	2.359	4.326	4.657	2.087	5.858	5.199	1.996	6.059	4.762	3.263	0.819	5.711	2.901	1.108	5.907	3.423	2.598	5.385	2.985	2.681	5.185	2.34	3.997	5.551	2.639	4.428	5.526	1.503	5.32	4.755	1.453	5.65	5.139
 35150	3.176	1.396	6.532	3.471	1.605	6.164	2.368	2.707	5.657	2.583	3.102	5.921	2.583	4.319	4.919	2.126	4.41	4.71	1.991	5.979	5.254	1.853	6.168	4.798	3.071	0.845	5.785	2.75	1.127	6.022	3.195	2.609	5.437	2.773	2.711	5.183	2.213	4.075	5.598	2.53	4.452	5.529	1.411	5.421	4.765	1.367	5.729	5.162
 35160	3.098	1.562	6.672	3.416	1.712	6.333	2.398	2.655	5.51	2.32	3.045	5.843	2.464	4.357	5.08	2.163	4.396	4.677	1.878	5.881	5.224	1.978	6.21	4.855	3.019	0.96	6.073	2.712	1.339	6.247	3.224	2.7	5.574	2.919	2.763	5.213	1.971	4.013	5.633	2.239	4.413	5.657	1.479	5.433	4.608	1.345	5.719	5.001
 35170	3.096	1.578	6.8	3.395	1.888	6.515	2.264	2.758	5.745	2.303	3.187	6.042	2.48	4.427	5.209	2.236	4.473	4.779	1.827	6.053	5.024	1.773	6.169	4.535	3.2	1.069	6.067	2.833	1.309	6.293	3.172	2.847	5.802	2.785	2.863	5.474	1.895	4.103	5.616	2.145	4.53	5.712	1.256	5.38	4.603	1.204	5.769	4.899
 35180	2.951	1.524	6.923	3.287	1.863	6.827	2.247	2.78	5.909	2.309	3.189	6.178	2.452	4.431	5.241	2.099	4.404	4.873	1.761	6.02	5.041	1.675	6.131	4.544	3.299	1.223	6.097	2.867	1.313	6.311	3.091	2.903	5.934	2.745	2.912	5.555	1.93	4.232	5.784	2.189	4.658	5.776	1.191	5.408	4.701	1.128	5.804	4.977
 35190	3.038	1.54	6.919	3.407	1.819	6.764	2.365	2.683	5.78	2.288	3.052	6.116	2.35	4.426	5.297	2.001	4.387	4.937	1.668	5.969	5.118	1.654	6.053	4.625	3.32	1.131	6.248	2.902	1.371	6.33	3.163	2.917	6.041	2.898	2.928	5.624	1.78	4.026	5.76	1.989	4.493	5.822	0.996	5.329	4.8	1.059	5.745	5.058
 35200	2.928	1.648	6.967	3.256	1.939	6.761	2.162	2.757	5.826	2.145	3.181	6.13	2.374	4.491	5.346	2.129	4.505	4.887	1.601	6.075	5.041	1.635	6.162	4.554	3.248	1.127	6.257	2.831	1.286	6.442	3.041	2.885	6.039	2.739	2.93	5.639	1.778	4.094	5.685	1.939	4.52	5.866	1.086	5.333	4.726	1.071	5.784	4.972
 35210	2.968	1.404	6.786	3.204	1.869	6.78	2.316	2.765	5.744	2.252	3.133	6.094	2.42	4.482	5.339	2.199	4.508	4.908	1.606	6.045	5.053	1.735	6.122	4.554	3.454	1.182	6.136	2.976	1.252	6.232	3.169	2.871	6.004	2.932	2.898	5.596	1.887	4.084	5.774	2.094	4.511	5.859	1.205	5.248	4.708	1.081	5.672	4.963
 35220	2.963	1.278	6.721	3.294	1.655	6.769	2.413	2.784	5.967	2.399	3.128	6.326	2.542	4.49	5.504	2.288	4.43	5.049	1.507	5.904	5.057	1.687	6.007	4.59	3.344	1.12	6.085	2.85	1.198	6.042	3.18	2.809	6.242	3.001	2.948	5.779	2.017	4.068	5.985	2.182	4.546	6.005	1.408	5.055	4.654	1.149	5.431	4.851
 35230	2.893	1.233	6.785	3.214	1.621	6.914	2.332	2.76	6.098	2.348	3.102	6.458	2.567	4.45	5.625	2.365	4.417	5.172	1.607	5.892	5.15	1.725	5.971	4.684	3.349	1.071	6.248	2.897	1.226	6.081	3.146	2.841	6.415	2.917	2.935	5.958	1.934	4.082	5.996	2.117	4.546	6.045	1.477	5.106	4.639	1.228	5.48	4.846
 35240	2.906	1.222	6.799	3.176	1.617	6.863	2.197	2.652	6.082	2.182	3.051	6.441	2.425	4.433	5.717	2.238	4.437	5.244	1.527	5.921	5.298	1.732	6.038	4.868	3.263	1.022	6.155	2.757	1.141	6.107	3.016	2.757	6.341	2.775	2.857	5.945	1.859	3.98	5.972	1.957	4.424	6.125	1.393	5.166	4.754	1.128	5.522	4.982
 35250	2.884	1.071	6.668	3.095	1.413	6.922	2.327	2.65	6.155	2.314	2.943	6.565	2.406	4.367	5.848	2.232	4.341	5.396	1.548	5.851	5.304	1.688	5.888	4.81	3.411	1.083	6.166	2.949	1.208	6.01	3.099	2.798	6.459	2.874	2.942	6.019	1.783	3.953	6.19	1.976	4.426	6.272	1.397	5.007	4.815	1.163	5.417	5.029
 35260	2.888	1.14	6.93	3.14	1.534	7.09	2.435	2.626	6.109	2.266	2.923	6.494	2.426	4.328	5.688	2.163	4.326	5.271	1.392	5.745	5.306	1.628	5.957	4.916	3.304	0.978	6.391	2.856	1.168	6.23	3.08	2.768	6.547	2.985	2.905	6.071	1.768	3.916	6.12	1.964	4.37	6.13	1.464	5.019	4.689	1.178	5.369	4.872
 35270	2.947	1.178	6.835	3.229	1.602	6.895	2.275	2.597	6.001	2.006	2.824	6.357	2.486	4.301	5.738	2.239	4.3	5.312	1.593	5.765	5.218	1.799	5.979	4.824	3.369	0.933	6.152	2.881	1.033	6.199	2.925	2.673	6.515	2.814	2.788	6.037	1.778	3.988	6.19	2.082	4.416	6.225	1.652	4.996	4.713	1.311	5.309	4.864
 35280	2.999	1.122	6.797	3.24	1.512	6.731	2.186	2.502	5.994	2.044	2.805	6.386	2.297	4.21	5.682	2.085	4.141	5.211	1.535	5.714	5.159	1.919	5.926	4.926	3.131	0.897	6.058	2.712	1.029	6.221	2.937	2.662	6.29	2.693	2.78	5.867	1.656	3.876	6.054	1.838	4.327	6.121	1.48	5.021	4.646	1.157	5.359	4.799
 35290	3.1	1.171	6.951	3.345	1.58	6.845	2.23	2.569	6.165	2.205	2.912	6.51	2.338	4.25	5.673	2.079	4.176	5.232	1.444	5.694	5.144	1.795	5.906	4.829	3.243	0.921	6.23	2.814	1.088	6.473	3.051	2.715	6.484	2.841	2.804	6.031	1.731	3.834	6.093	1.907	4.308	6.125	1.454	4.957	4.686	1.045	5.249	4.839
 35300	2.947	1.131	6.992	3.242	1.533	6.956	2.284	2.433	6.019	2.162	2.798	6.334	2.436	4.146	5.567	2.237	4.197	5.09	1.5	5.648	5.282	1.831	5.883	4.983	3.215	0.852	6.217	2.794	1.012	6.446	3.039	2.658	6.469	2.912	2.683	5.964	1.787	3.8	5.849	1.965	4.231	5.982	1.497	5.073	4.666	1.128	5.362	4.855
 35310	2.954	1.168	7.032	3.173	1.578	6.978	2.159	2.43	6.023	2.04	2.794	6.338	2.328	4.139	5.58	2.137	4.149	5.125	1.532	5.704	5.191	1.853	5.854	4.832	3.301	0.913	6.242	2.85	1.037	6.458	2.943	2.678	6.468	2.843	2.702	5.996	1.652	3.776	5.884	1.85	4.21	5.987	1.337	5.073	4.687	1.034	5.396	4.969
 35320	2.912	0.963	6.704	3.193	1.333	6.892	2.317	2.41	6.023	2.216	2.789	6.35	2.5	4.084	5.491	2.311	4.09	5.034	1.746	5.628	5.205	1.951	5.808	4.781	3.365	0.845	6.062	2.854	0.973	6.123	2.98	2.573	6.453	2.988	2.699	5.957	1.846	3.831	5.829	2.058	4.247	5.955	1.455	5.111	4.653	1.167	5.381	4.983
 35330	2.898	0.838	6.598	3.134	1.287	6.734	2.199	2.272	5.847	2.135	2.646	6.192	2.435	4.027	5.495	2.225	4.074	5.1	1.614	5.607	5.285	1.894	5.778	4.892	3.402	0.773	6.031	2.876	0.862	6.04	2.935	2.47	6.303	2.895	2.593	5.819	1.736	3.743	5.864	1.966	4.143	5.982	1.428	5.098	4.718	1.106	5.343	5.015
 35340	2.718	0.788	6.591	2.996	1.188	6.764	2.159	2.254	5.817	2.045	2.609	6.14	2.404	3.91	5.376	2.202	3.934	4.93	1.677	5.47	5.214	1.837	5.72	4.78	3.143	0.595	5.999	2.647	0.735	6.022	2.907	2.367	6.191	2.771	2.42	5.685	1.749	3.65	5.69	1.993	4.055	5.842	1.372	5.017	4.609	1.103	5.257	4.958
 35350	2.607	0.748	6.544	2.958	1.124	6.613	2.267	2.237	5.646	2.083	2.577	5.966	2.682	3.959	5.359	2.51	4.018	4.869	1.767	5.439	5.281	1.913	5.727	4.915	2.989	0.468	5.891	2.516	0.671	6.002	2.964	2.257	6.052	2.907	2.348	5.582	2.028	3.702	5.739	2.301	4.063	5.807	1.57	4.967	4.622	1.259	5.19	4.952
 35360	2.665	0.777	6.428	2.942	1.176	6.595	2.415	2.245	5.554	2.094	2.551	5.799	2.603	3.993	5.228	2.289	4.077	4.855	1.621	5.503	5.252	1.751	5.768	4.833	3.075	0.45	5.807	2.6	0.66	5.848	2.857	2.262	6.161	2.977	2.357	5.672	2.009	3.667	5.707	2.272	4.075	5.747	1.524	4.947	4.567	1.194	5.204	4.845
 35370	2.642	0.894	6.558	2.978	1.266	6.596	2.478	2.324	5.445	2.15	2.592	5.742	2.563	4.059	5.229	2.273	4.095	4.817	1.754	5.662	5.163	1.773	5.769	4.655	2.956	0.545	5.902	2.55	0.781	5.997	2.94	2.323	6.087	3.079	2.479	5.641	1.94	3.647	5.591	2.167	4.055	5.744	1.337	4.974	4.705	1.204	5.358	5.023
 35380	2.575	0.942	6.482	2.947	1.308	6.529	2.595	2.294	5.278	2.177	2.485	5.519	2.509	4.001	5.025	2.156	4.078	4.684	1.761	5.647	5.075	1.637	5.774	4.61	2.953	0.624	5.833	2.554	0.941	5.882	2.997	2.433	5.943	3.149	2.54	5.487	1.994	3.677	5.557	2.27	4.089	5.595	1.153	4.981	4.79	1.206	5.389	5.065
 35390	2.554	0.874	6.353	2.877	1.229	6.45	2.402	2.347	5.323	2.045	2.541	5.617	2.289	4.092	5.121	1.899	4.154	4.807	1.572	5.748	5.102	1.451	5.819	4.63	2.916	0.663	5.676	2.499	0.931	5.762	2.848	2.468	5.931	3.002	2.566	5.485	1.904	3.741	5.708	2.153	4.178	5.699	1.054	4.981	4.803	1.005	5.381	5.104
 35400	2.614	0.955	6.284	2.969	1.323	6.42	2.379	2.436	5.351	2.039	2.589	5.678	2.148	4.054	5.006	1.683	4.153	4.85	1.563	5.761	5.206	1.496	5.883	4.723	3.114	0.627	5.752	2.667	0.86	5.711	2.99	2.412	5.899	3.004	2.596	5.416	1.899	3.78	5.834	2.154	4.16	5.659	0.991	5.066	4.933	1.025	5.47	5.233
 35410	2.593	0.975	6.293	2.923	1.35	6.372	2.445	2.484	5.274	2.093	2.677	5.601	2.294	4.238	5.093	1.945	4.268	4.783	1.655	5.832	5.274	1.563	6.001	4.836	3.091	0.753	5.675	2.625	0.884	5.741	2.891	2.487	5.918	3.044	2.65	5.472	1.937	3.816	5.756	2.187	4.235	5.687	1.056	5.179	4.971	1.08	5.556	5.305
 35420	2.664	1.154	6.438	2.943	1.571	6.477	2.364	2.576	5.312	1.938	2.709	5.557	2.326	4.273	5.221	1.966	4.369	4.896	1.811	5.983	5.25	1.74	6.122	4.786	3.127	0.836	5.821	2.677	1.004	5.858	2.882	2.601	5.912	2.928	2.707	5.414	1.846	3.882	5.75	2.137	4.298	5.816	1.199	5.362	4.932	1.245	5.713	5.272
 35430	2.791	1.281	6.303	3.058	1.701	6.321	2.311	2.617	5.183	1.947	2.801	5.524	2.213	4.334	5.097	1.875	4.413	4.735	1.615	6.009	5.13	1.629	6.179	4.667	3.183	0.895	5.728	2.732	1.101	5.798	2.855	2.688	5.775	2.893	2.826	5.271	1.706	3.949	5.559	1.993	4.328	5.696	1.077	5.326	4.725	1.05	5.727	5.036
 35440	2.788	1.095	6.047	2.999	1.509	6.216	2.197	2.502	5.161	1.977	2.752	5.543	2.185	4.211	4.902	1.799	4.296	4.612	1.749	5.878	5.101	1.74	6.08	4.644	3.378	0.95	5.52	2.907	1.074	5.482	2.921	2.686	5.655	2.804	2.733	5.163	1.69	3.923	5.453	2.011	4.29	5.543	1.066	5.414	4.742	1.13	5.779	5.087
 35450	2.553	0.903	5.815	2.678	1.282	6.118	2.182	2.464	5.034	1.938	2.674	5.418	2.271	4.207	4.982	1.935	4.33	4.608	1.665	5.878	5.061	1.7	5.983	4.564	3.295	0.956	5.512	2.823	0.999	5.336	2.808	2.626	5.606	2.761	2.751	5.128	1.623	3.921	5.342	1.932	4.292	5.498	1.006	5.426	4.751	1.081	5.816	5.051
 35460	2.475	0.755	5.864	2.621	1.23	6.016	1.892	2.331	5.075	1.687	2.517	5.474	1.991	4.008	4.937	1.65	4.11	4.591	1.73	5.711	4.999	1.844	5.866	4.55	3.113	0.762	5.342	2.6	0.79	5.327	2.537	2.41	5.597	2.523	2.525	5.105	1.443	3.753	5.392	1.764	4.13	5.515	1.079	5.303	4.555	1.106	5.651	4.902
 35470	2.361	0.702	5.956	2.49	1.142	6.141	1.726	2.066	5.012	1.537	2.327	5.346	2.002	3.787	4.878	1.613	3.968	4.613	1.841	5.538	5.077	1.848	5.762	4.645	3.175	0.625	5.539	2.677	0.605	5.481	2.518	2.266	5.497	2.385	2.247	5.009	1.455	3.576	5.387	1.832	3.912	5.47	1.234	5.133	4.558	1.183	5.475	4.905
 35480	2.499	0.743	6.004	2.389	1.168	6.234	1.94	2.164	5.015	1.62	2.403	5.339	1.877	3.899	4.793	1.553	3.992	4.458	1.474	5.551	5.076	1.701	5.731	4.639	3.266	0.886	5.755	2.797	0.81	5.553	2.354	2.378	5.713	2.464	2.435	5.227	1.351	3.628	5.347	1.655	4.009	5.367	0.893	5.176	4.516	0.93	5.508	4.893
 35490	2.43	0.708	5.836	2.456	1.145	6.069	2.016	2.157	4.825	1.634	2.295	5.102	1.927	3.855	4.798	1.59	3.978	4.495	1.621	5.567	4.999	1.646	5.772	4.542	3.157	0.673	5.689	2.746	0.727	5.362	2.481	2.357	5.521	2.533	2.435	5.028	1.39	3.573	5.326	1.699	3.956	5.354	0.935	5.173	4.572	0.974	5.481	4.924
 35500	2.409	0.889	5.79	2.473	1.341	6.017	1.926	2.338	4.827	1.51	2.434	5.093	1.729	3.965	4.635	1.269	4.118	4.469	1.451	5.688	4.979	1.475	5.887	4.521	3.143	0.903	5.545	2.709	0.944	5.304	2.41	2.564	5.458	2.439	2.624	4.958	1.334	3.803	5.317	1.702	4.159	5.248	0.765	5.303	4.528	0.823	5.674	4.847
 35510	2.487	1.167	5.861	2.491	1.595	6.105	1.973	2.526	4.841	1.521	2.622	5.019	1.788	4.139	4.557	1.312	4.323	4.528	1.354	5.84	5.008	1.445	6.121	4.613	3.218	0.988	5.696	2.777	1.058	5.393	2.38	2.627	5.653	2.499	2.734	5.173	1.507	3.966	5.426	1.841	4.299	5.179	0.822	5.367	4.522	0.787	5.748	4.866
 35520	2.414	1.113	5.909	2.477	1.566	6.128	1.916	2.496	4.854	1.555	2.635	5.178	1.761	4.094	4.525	1.322	4.241	4.451	1.28	5.81	4.815	1.339	6.029	4.359	3.052	0.973	5.637	2.586	1.007	5.415	2.486	2.633	5.416	2.471	2.704	4.911	1.557	3.972	5.27	1.866	4.334	5.088	0.777	5.299	4.312	0.701	5.622	4.655
 35530	2.34	1.174	5.842	2.431	1.583	6.136	1.841	2.58	4.964	1.53	2.767	5.34	1.583	4.109	4.408	1.115	4.263	4.386	1.1	5.834	4.73	1.107	6.056	4.254	3.098	1.173	5.691	2.676	1.229	5.394	2.44	2.849	5.515	2.435	2.827	5.015	1.491	4.135	5.264	1.697	4.466	4.933	0.626	5.336	4.198	0.504	5.725	4.502
 35540	2.47	1.258	5.942	2.47	1.688	6.218	1.971	2.683	4.999	1.709	2.957	5.347	1.896	4.281	4.372	1.431	4.317	4.221	1.183	5.829	4.659	1.145	6.139	4.324	3.305	1.259	5.824	2.892	1.198	5.516	2.683	2.814	5.527	2.619	2.851	5.05	1.691	4.188	5.234	1.948	4.498	4.968	0.784	5.294	4.091	0.565	5.48	4.495
 35550	2.495	1.181	5.966	2.447	1.584	6.27	2.065	2.573	5.057	1.863	2.872	5.382	1.903	4.182	4.429	1.425	4.257	4.304	1.076	5.682	4.961	1.043	6.007	4.568	3.224	1.06	6.038	2.942	1.116	5.618	2.789	2.746	5.618	2.727	2.696	5.114	1.719	3.959	5.274	1.979	4.317	5.011	0.679	5.131	4.385	0.539	5.393	4.773
 35560	2.434	1.177	5.917	2.48	1.617	6.148	2.108	2.588	4.902	1.795	2.782	5.208	1.989	4.321	4.67	1.569	4.405	4.383	1.012	5.721	5.178	1.072	6.093	4.843	3.223	1.036	5.818	2.801	1.156	5.54	2.782	2.765	5.543	2.713	2.731	5.025	1.656	3.919	5.31	1.918	4.327	5.231	0.831	5.259	4.451	0.543	5.446	4.838
 35570	2.553	1.245	5.962	2.682	1.685	6.193	2.119	2.597	4.96	1.779	2.803	5.293	2.016	4.298	4.631	1.574	4.38	4.394	1.079	5.649	5.116	1.11	6.062	4.806	3.275	1.02	5.825	2.882	1.188	5.514	2.806	2.785	5.544	2.69	2.764	5.043	1.581	3.96	5.348	1.879	4.36	5.271	0.818	5.336	4.463	0.548	5.38	4.863
 35580	2.604	1.431	6.098	2.758	1.894	6.241	2.115	2.653	4.922	1.746	2.849	5.185	2.073	4.426	4.774	1.795	4.505	4.375	1.028	5.771	5.058	1.015	6.082	4.662	3.338	1.123	5.901	2.893	1.199	5.678	2.789	2.824	5.549	2.669	2.818	5.038	1.514	3.948	5.197	1.75	4.367	5.304	0.695	5.26	4.403	0.532	5.489	4.833
 35590	2.631	1.448	6.179	2.759	1.943	6.259	2.093	2.647	4.974	1.833	2.938	5.297	2.026	4.302	4.57	1.678	4.466	4.25	1.104	5.795	4.989	1.026	6.09	4.576	3.254	1.087	5.898	2.818	1.208	5.685	2.892	2.804	5.429	2.733	2.735	4.968	1.541	3.885	5.142	1.848	4.274	5.145	0.772	5.262	4.373	0.595	5.433	4.825
 35600	2.693	1.367	6.034	2.811	1.827	6.196	2.097	2.743	5.017	1.879	2.968	5.395	2.094	4.413	4.667	1.659	4.564	4.502	1.065	5.766	5.346	1.014	6.12	4.969	3.363	1.069	5.783	2.918	1.152	5.552	2.862	2.809	5.478	2.784	2.796	4.993	1.863	4.072	5.393	2.143	4.476	5.257	0.817	5.271	4.634	0.65	5.426	5.041
 35610	2.695	1.342	6.041	2.862	1.761	6.263	2.273	2.702	5.028	1.878	2.846	5.29	2.113	4.36	4.869	1.764	4.521	4.551	0.946	5.637	5.427	0.867	5.973	5.037	3.383	1.05	5.751	2.927	1.173	5.581	2.89	2.819	5.702	2.867	2.893	5.202	1.658	3.963	5.376	1.909	4.366	5.398	0.68	5.246	4.725	0.436	5.332	5.161
 35620	2.565	1.452	6.213	2.769	1.872	6.38	2.22	2.856	5.17	1.878	3.06	5.468	1.982	4.589	5.208	1.658	4.709	4.841	0.825	5.98	5.546	0.755	6.172	5.087	3.179	1.155	5.837	2.693	1.256	5.696	2.766	2.893	5.779	2.756	3.004	5.291	1.555	4.014	5.564	1.75	4.461	5.732	0.519	5.272	4.955	0.41	5.574	5.314
 35630	2.604	1.325	6.271	2.745	1.766	6.427	2.112	2.753	5.268	1.775	2.96	5.615	1.962	4.503	5.163	1.571	4.57	4.859	0.887	5.89	5.496	0.862	6.169	5.054	3.18	1.155	5.826	2.693	1.246	5.707	2.708	2.882	5.813	2.633	2.972	5.331	1.452	4.063	5.637	1.691	4.474	5.719	0.549	5.324	4.868	0.417	5.54	5.279
 35640	2.398	1.333	6.305	2.623	1.723	6.503	2.09	2.807	5.373	1.698	2.942	5.699	1.739	4.506	5.241	1.425	4.528	4.831	0.792	5.98	5.306	0.644	6.108	4.832	3.079	1.226	5.87	2.587	1.301	5.759	2.597	2.919	5.898	2.627	3.083	5.434	1.278	3.977	5.659	1.449	4.433	5.767	0.347	5.256	4.85	0.266	5.621	5.208
 35650	2.226	1.358	6.303	2.491	1.725	6.518	2.007	2.862	5.393	1.648	2.999	5.675	1.678	4.538	5.049	1.197	4.458	4.873	0.706	5.977	5.242	0.585	6.177	4.817	2.993	1.271	5.796	2.501	1.41	5.791	2.549	3.027	6.024	2.551	3.132	5.527	1.361	4.268	5.796	1.589	4.684	5.684	0.306	5.315	4.858	0.175	5.637	5.243
 35660	2.136	1.365	6.378	2.454	1.768	6.501	1.846	2.874	5.457	1.617	3.128	5.823	1.779	4.61	5.127	1.369	4.58	4.798	0.635	5.936	5.354	0.522	6.139	4.916	2.738	1.159	5.873	2.269	1.297	5.795	2.493	2.936	5.909	2.432	3.02	5.414	1.418	4.18	5.671	1.628	4.642	5.717	0.289	5.244	4.944	0.164	5.547	5.321
 35670	2.21	1.264	6.358	2.434	1.704	6.464	1.675	2.686	5.404	1.459	2.949	5.794	1.62	4.435	5.146	1.235	4.482	4.869	0.632	5.914	5.391	0.543	6.122	4.922	2.663	1.054	5.769	2.166	1.182	5.801	2.289	2.808	5.824	2.284	2.894	5.305	1.217	4.027	5.76	1.451	4.472	5.734	0.234	5.229	4.923	0.135	5.548	5.244
 35680	2.228	1.146	6.198	2.37	1.576	6.425	1.625	2.574	5.289	1.315	2.753	5.649	1.616	4.311	5.282	1.397	4.397	4.88	0.619	5.732	5.401	0.634	6.01	4.981	2.859	0.962	5.793	2.353	1.014	5.697	2.279	2.641	5.822	2.195	2.741	5.34	1.044	3.836	5.646	1.278	4.275	5.789	0.343	5.209	4.818	0.136	5.42	5.235
 35690	2.222	1.174	6.279	2.397	1.587	6.51	1.708	2.566	5.38	1.379	2.78	5.7	1.574	4.336	5.225	1.26	4.423	4.851	0.422	5.748	5.395	0.533	6.03	5.006	2.894	1.074	5.918	2.4	1.144	5.729	2.298	2.769	5.906	2.27	2.803	5.399	1.04	3.839	5.6	1.219	4.306	5.697	0.223	5.174	4.707	0.02	5.397	5.088
 35700	2.431	1.207	6.371	2.452	1.654	6.534	1.622	2.534	5.431	1.374	2.744	5.808	1.487	4.31	5.286	1.143	4.285	4.945	0.485	5.747	5.299	0.601	6.025	4.92	3.134	1.176	6.018	2.629	1.166	5.845	2.383	2.749	5.914	2.207	2.826	5.444	1.014	3.831	5.821	1.227	4.277	5.91	0.242	5.053	4.82	0.037	5.363	5.184
 35710	2.648	1.319	6.497	2.689	1.797	6.72	1.77	2.464	5.553	1.376	2.664	5.799	1.515	4.224	5.462	1.228	4.279	5.032	0.515	5.732	5.379	0.581	5.918	4.899	3.333	1.362	6.108	2.862	1.268	5.946	2.318	2.813	6.108	2.248	2.848	5.629	0.922	3.78	5.693	1.074	4.199	5.898	0.216	5.08	4.791	0.072	5.432	5.116
 35720	2.684	1.433	6.557	2.777	1.869	6.797	1.836	2.541	5.643	1.494	2.782	5.899	1.494	4.252	5.414	1.177	4.322	5.03	0.532	5.76	5.392	0.54	5.826	4.883	3.412	1.415	6.125	2.919	1.339	6.015	2.478	2.921	6.088	2.312	2.869	5.619	0.961	3.736	5.658	1.085	4.186	5.897	0.065	5.05	4.913	-0.015	5.422	5.238
 35730	2.583	1.272	6.48	2.713	1.728	6.65	1.674	2.47	5.601	1.431	2.779	5.929	1.4	4.197	5.302	1.209	4.161	4.826	0.492	5.618	5.167	0.553	5.812	4.737	3.259	1.31	6.016	2.79	1.225	5.899	2.322	2.82	6	2.164	2.813	5.519	0.879	3.756	5.622	1.001	4.197	5.77	0.072	5.008	4.65	-0.049	5.384	4.963
 35740	2.513	1.298	6.441	2.612	1.743	6.609	1.653	2.453	5.46	1.5	2.786	5.786	1.435	4.133	5.022	1.133	4.157	4.654	0.618	5.622	5.228	0.634	5.867	4.772	3.207	1.188	6	2.697	1.111	5.954	2.451	2.739	5.838	2.231	2.675	5.36	0.972	3.671	5.438	1.147	4.118	5.551	0.142	5.045	4.608	0.097	5.376	4.993
 35750	2.539	1.216	6.426	2.642	1.706	6.505	1.681	2.35	5.328	1.493	2.703	5.633	1.539	4.034	4.916	1.24	4.122	4.508	0.604	5.435	5.319	0.682	5.725	4.918	3.118	0.936	5.978	2.619	0.937	5.929	2.46	2.553	5.683	2.304	2.499	5.213	1.069	3.529	5.311	1.279	3.96	5.449	0.174	4.942	4.689	0.061	5.234	5.072
 35760	2.637	1.307	6.275	2.855	1.728	6.281	1.909	2.373	5.067	1.767	2.758	5.376	1.66	4.133	4.81	1.311	4.235	4.486	0.458	5.366	5.35	0.627	5.763	5.099	3.133	0.935	5.826	2.651	1.055	5.76	2.686	2.672	5.402	2.441	2.609	4.937	1.178	3.549	5.148	1.348	4.004	5.312	0.368	5.017	4.504	0.101	5.144	4.91
 35770	2.67	1.218	6.217	2.893	1.673	6.268	2.051	2.314	5.015	1.761	2.557	5.341	1.739	4	4.678	1.307	4.077	4.435	0.583	5.226	5.325	0.678	5.669	5.081	3.246	0.967	5.726	2.766	1.045	5.653	2.702	2.645	5.377	2.547	2.64	4.889	1.258	3.586	5.175	1.478	4.042	5.224	0.48	5.076	4.49	0.126	5.121	4.836
 35780	2.93	1.246	6.261	3.196	1.643	6.156	2.272	2.332	4.988	1.959	2.542	5.316	1.823	3.989	4.754	1.388	4.035	4.519	0.753	5.385	5.216	0.793	5.66	4.766	3.249	0.912	5.532	2.833	1.074	5.702	2.85	2.644	5.421	2.756	2.721	4.923	1.351	3.551	5.267	1.563	4.008	5.319	0.454	4.911	4.534	0.133	5.061	4.897
 35790	2.888	1.037	6.1	3.148	1.458	6.107	2.22	2.311	5.047	1.883	2.467	5.4	1.738	3.956	4.815	1.295	3.931	4.564	0.809	5.42	5.135	0.688	5.573	4.677	3.377	0.866	5.444	2.885	0.934	5.508	2.799	2.566	5.498	2.706	2.678	5.026	1.306	3.432	5.264	1.459	3.889	5.396	0.402	4.817	4.526	0.138	4.991	4.962
 35800	3.003	1.194	5.995	3.246	1.643	5.976	2.174	2.253	4.854	1.879	2.4	5.21	1.841	3.9	4.744	1.452	3.993	4.439	0.846	5.311	5.141	0.845	5.58	4.714	3.435	0.908	5.386	2.948	1.009	5.434	2.828	2.544	5.26	2.721	2.644	4.819	1.298	3.469	5.161	1.491	3.906	5.294	0.343	4.851	4.563	0.279	5.094	5.004
 35810	2.691	1.255	5.919	2.97	1.691	5.905	2.114	2.411	4.673	1.742	2.525	4.975	1.62	4.035	4.644	1.252	4.149	4.31	0.727	5.487	5.159	0.745	5.746	4.758	3.208	0.977	5.288	2.732	1.131	5.366	2.651	2.754	5.21	2.621	2.806	4.707	1.192	3.531	5.042	1.329	3.972	5.229	0.193	4.992	4.613	0.158	5.235	5.043
 35820	3.005	1.189	5.932	3.252	1.593	5.814	2.14	2.238	4.796	1.866	2.506	5.146	1.729	3.937	4.726	1.435	4.013	4.304	0.882	5.41	4.984	0.807	5.656	4.55	3.343	0.858	5.199	2.91	1	5.411	2.777	2.603	5.239	2.64	2.695	4.788	1.219	3.481	5	1.388	3.855	5.272	0.285	4.926	4.598	0.291	5.183	5
 35830	2.887	1.307	5.873	3.197	1.686	5.739	2.345	2.379	4.508	1.923	2.499	4.736	1.906	4.03	4.655	1.646	4.189	4.269	1.066	5.503	5.097	0.987	5.791	4.672	3.292	0.876	5.293	2.828	1.089	5.338	2.813	2.609	5.122	2.821	2.737	4.646	1.373	3.499	4.827	1.483	3.875	5.136	0.566	5.023	4.417	0.458	5.234	4.888
 35840	3.184	1.414	5.83	3.404	1.82	5.616	2.277	2.381	4.573	1.968	2.625	4.906	1.989	4.074	4.673	1.665	4.242	4.337	0.964	5.471	5.155	0.818	5.695	4.734	3.556	0.97	5.224	3.094	1.121	5.349	2.973	2.674	5.014	2.801	2.691	4.537	1.449	3.555	4.91	1.615	3.939	5.168	0.462	4.941	4.569	0.383	5.178	5.031
 35850	3.316	1.274	5.692	3.546	1.702	5.521	2.325	2.29	4.617	1.998	2.45	4.966	1.794	3.926	4.632	1.489	4.041	4.267	0.931	5.351	5.103	0.755	5.596	4.721	3.578	0.905	5.043	3.12	1.056	5.186	2.999	2.644	5.07	2.813	2.673	4.565	1.356	3.329	4.884	1.474	3.724	5.138	0.302	4.773	4.67	0.319	5.041	5.083
 35860	3.36	1.359	5.646	3.513	1.786	5.413	2.222	2.246	4.522	1.964	2.431	4.925	1.781	3.927	4.703	1.585	4.069	4.278	0.857	5.332	5.018	0.93	5.61	4.603	3.619	0.935	4.925	3.178	1.095	5.148	2.912	2.636	4.917	2.689	2.611	4.465	1.313	3.369	4.854	1.412	3.778	5.135	0.384	4.838	4.409	0.314	5.109	4.815
 35870	3.435	1.161	5.678	3.544	1.645	5.608	2.3	2.188	4.7	1.969	2.367	5.064	1.82	3.835	4.615	1.473	3.946	4.315	0.967	5.287	5.121	0.986	5.549	4.699	3.597	0.823	5.014	3.155	0.926	5.235	2.911	2.468	5.072	2.768	2.555	4.579	1.375	3.327	5.026	1.56	3.759	5.183	0.425	4.764	4.526	0.407	5.072	4.934
 35880	3.247	1.096	5.688	3.45	1.565	5.645	2.219	2.189	4.781	1.899	2.384	5.131	1.786	3.857	4.6	1.409	3.947	4.307	1.029	5.291	5.192	1.071	5.559	4.807	3.543	0.812	5.026	3.067	0.865	5.195	2.858	2.474	5.215	2.756	2.583	4.731	1.308	3.34	5.024	1.504	3.784	5.14	0.459	4.836	4.489	0.495	5.126	4.938
 35890	3.163	1.121	5.809	3.352	1.591	5.827	2.34	2.2	4.672	2	2.329	5.022	1.85	3.833	4.665	1.527	3.967	4.323	0.875	5.228	5.173	1.06	5.51	4.827	3.624	0.919	5.241	3.141	0.944	5.226	2.934	2.551	5.085	2.771	2.593	4.606	1.343	3.303	5.01	1.449	3.771	5.168	0.413	4.801	4.507	0.383	4.997	4.967
 35900	3.2	1.079	5.743	3.4	1.532	5.788	2.258	2.188	4.782	1.995	2.427	5.129	1.788	3.85	4.822	1.508	4.003	4.458	0.977	5.33	5.297	1.138	5.611	4.881	3.519	0.837	5.089	3.04	0.91	5.219	2.955	2.542	5.215	2.769	2.618	4.743	1.295	3.253	4.966	1.389	3.622	5.271	0.614	4.895	4.585	0.434	5.045	5.004
 35910	3.212	1.068	5.62	3.412	1.512	5.646	2.274	2.322	4.764	1.965	2.457	5.127	1.775	3.98	4.939	1.557	4.082	4.511	0.991	5.413	5.289	1.093	5.73	4.914	3.551	0.907	4.937	3.064	0.962	5.082	2.956	2.602	5.174	2.764	2.695	4.704	1.318	3.349	5.101	1.422	3.741	5.403	0.504	4.935	4.701	0.43	5.131	5.178
 35920	3.286	1.111	5.727	3.534	1.53	5.68	2.331	2.248	4.809	2.047	2.418	5.216	1.879	3.92	4.975	1.622	4.037	4.579	0.953	5.378	5.239	1.154	5.69	4.933	3.72	0.886	4.969	3.271	0.944	5.162	2.997	2.528	5.182	2.813	2.624	4.734	1.398	3.274	5.156	1.49	3.698	5.426	0.704	4.829	4.518	0.518	5.013	4.961
 35930	3.503	1.067	5.628	3.558	1.581	5.594	2.304	2.16	4.858	1.956	2.319	5.232	1.902	3.865	4.866	1.603	3.972	4.484	0.812	5.258	5.166	1.018	5.58	4.83	3.672	0.822	4.898	3.274	0.852	5.192	2.92	2.46	5.236	2.767	2.514	4.813	1.419	3.332	5.19	1.544	3.761	5.411	0.606	4.772	4.474	0.338	4.912	4.836
 35940	3.524	1.258	5.747	3.628	1.718	5.625	2.257	2.138	4.866	1.922	2.233	5.219	1.733	3.775	4.885	1.412	3.849	4.538	0.548	5.111	5.176	0.704	5.464	4.846	3.732	0.871	5.072	3.314	0.955	5.3	2.853	2.429	5.246	2.702	2.553	4.78	1.274	3.205	5.195	1.372	3.663	5.384	0.418	4.611	4.441	0.198	4.822	4.831
 35950	3.457	1.377	5.966	3.544	1.799	5.706	2.139	2.04	4.925	1.865	2.32	5.233	1.704	3.752	4.781	1.428	3.79	4.386	0.765	5.151	5.117	0.878	5.481	4.758	3.796	0.948	5.316	3.331	0.959	5.548	2.864	2.43	5.132	2.608	2.38	4.723	1.257	3.185	5.048	1.354	3.639	5.298	0.531	4.726	4.366	0.314	4.968	4.77
 35960	3.279	1.249	5.983	3.341	1.721	5.794	1.917	1.998	4.998	1.744	2.363	5.274	1.559	3.726	4.63	1.31	3.781	4.224	0.673	5.121	4.897	0.85	5.452	4.569	3.501	0.851	5.361	3.019	0.886	5.555	2.656	2.432	5.138	2.361	2.353	4.747	1.065	3.159	4.935	1.153	3.624	5.148	0.438	4.684	4.133	0.198	4.937	4.504
 35970	3.114	1.202	5.933	3.269	1.626	5.717	1.792	1.964	5.022	1.706	2.354	5.332	1.652	3.688	4.828	1.483	3.822	4.409	0.836	5.221	5.056	0.981	5.478	4.655	3.472	0.783	5.261	3.019	0.813	5.481	2.651	2.354	5.041	2.299	2.258	4.715	1.07	3.204	5.099	1.251	3.629	5.33	0.471	4.703	4.372	0.312	5.039	4.715
 35980	3.145	1.223	6.001	3.335	1.458	5.62	1.884	1.887	4.986	1.729	2.241	5.268	1.751	3.557	4.741	1.472	3.721	4.426	1.09	5.168	5.219	1.225	5.453	4.825	3.259	0.516	5.408	2.907	0.715	5.707	2.747	2.162	5.016	2.373	2.097	4.656	1.23	3.121	5.115	1.462	3.52	5.286	0.718	4.721	4.542	0.556	4.979	4.929
 35990	3.174	1.441	6.082	3.404	1.592	5.661	1.94	1.868	4.932	1.767	2.186	5.265	1.761	3.59	4.764	1.381	3.722	4.5	1.111	5.204	5.167	1.274	5.487	4.782	3.371	0.705	5.615	2.928	0.915	5.752	2.734	2.223	4.944	2.375	2.148	4.573	1.261	3.172	5.154	1.507	3.575	5.346	0.774	4.764	4.475	0.603	5.021	4.872
 36000	3.282	1.358	5.957	3.394	1.522	5.504	1.907	1.79	4.847	1.738	2.063	5.227	1.82	3.433	4.657	1.445	3.611	4.42	1.227	5.075	5.131	1.312	5.374	4.727	3.476	0.578	5.637	3.043	0.78	5.74	2.756	2.038	4.832	2.315	1.899	4.6	1.402	3.08	5.265	1.694	3.475	5.237	0.856	4.634	4.46	0.717	4.906	4.847
 36010	3.328	1.139	5.919	3.47	1.464	5.547	1.935	1.781	4.987	1.849	2.132	5.303	1.862	3.486	4.593	1.443	3.608	4.376	1.133	5.006	5.177	1.269	5.355	4.853	3.541	0.505	5.438	3.101	0.662	5.626	2.817	2.052	4.902	2.405	1.956	4.624	1.459	3.139	5.238	1.733	3.539	5.248	0.749	4.619	4.472	0.601	4.887	4.871
 36020	3.405	1.236	6.076	3.576	1.463	5.646	2.013	1.855	5.197	1.958	2.243	5.518	1.755	3.454	4.765	1.344	3.537	4.547	1.084	5.057	5.164	1.148	5.301	4.718	3.545	0.56	5.406	3.2	0.741	5.742	2.837	2.169	5.102	2.459	2.037	4.802	1.405	3.196	5.427	1.685	3.568	5.369	0.548	4.607	4.741	0.48	4.912	5.105
 36030	3.444	1.116	6.084	3.563	1.468	5.75	2.03	1.872	5.297	1.952	2.272	5.587	1.797	3.505	4.734	1.374	3.63	4.53	1.016	5.093	5.168	1.18	5.368	4.785	3.509	0.55	5.546	3.106	0.663	5.79	2.803	2.108	5.098	2.398	2.02	4.806	1.354	3.134	5.347	1.586	3.585	5.343	0.656	4.61	4.49	0.511	4.894	4.879
 36040	3.49	1.213	5.957	3.459	1.565	5.613	1.881	1.833	5.316	1.747	2.198	5.611	1.617	3.481	4.75	1.198	3.526	4.493	0.748	5.024	5.09	0.869	5.283	4.666	3.444	0.559	5.569	3.084	0.779	5.841	2.655	2.17	5.176	2.271	2.069	4.904	1.222	3.192	5.359	1.463	3.655	5.335	0.453	4.523	4.441	0.257	4.865	4.787
 36050	3.491	1.243	5.859	3.486	1.511	5.439	1.903	1.767	5.183	1.775	2.101	5.56	1.472	3.389	4.828	1.094	3.393	4.541	0.914	4.989	4.981	0.999	5.157	4.492	3.402	0.557	5.464	3.075	0.755	5.746	2.626	2.154	5.119	2.227	2.089	4.781	1.14	3.049	5.444	1.309	3.528	5.415	0.316	4.405	4.502	0.337	4.801	4.838
 36060	3.608	1.255	6.001	3.585	1.533	5.573	2.048	1.756	5.202	1.875	2.095	5.486	1.553	3.363	4.673	1.114	3.361	4.477	0.884	4.941	4.974	0.998	5.096	4.502	3.443	0.617	5.568	3.129	0.852	5.89	2.718	2.235	5.216	2.425	2.136	4.809	1.176	3.076	5.295	1.39	3.554	5.279	0.244	4.439	4.595	0.332	4.883	4.84
 36070	3.466	1.364	6.125	3.493	1.577	5.64	1.976	1.789	5.208	1.765	2.076	5.55	1.585	3.387	4.723	1.145	3.401	4.503	0.808	4.996	4.857	0.872	5.117	4.434	3.51	0.622	5.793	3.113	0.859	5.966	2.714	2.134	5.159	2.357	2	4.823	1.264	3.054	5.359	1.468	3.53	5.317	0.245	4.304	4.538	0.256	4.749	4.776
 36080	3.674	1.28	6.13	3.699	1.483	5.674	2.177	1.863	5.242	2.042	2.175	5.612	1.539	3.341	4.609	1.06	3.299	4.562	0.691	4.88	4.679	0.902	5.098	4.278	3.41	0.645	5.772	3.133	0.988	6.031	2.838	2.231	5.187	2.554	2.149	4.788	1.457	3.226	5.422	1.594	3.659	5.183	0.427	4.205	4.264	0.172	4.53	4.533
 36090	3.694	1.292	6.201	3.706	1.449	5.705	2.293	1.803	5.182	2.047	2.079	5.474	1.752	3.348	4.531	1.276	3.31	4.403	0.865	4.884	4.665	1.046	5.084	4.232	3.429	0.621	5.907	3.139	0.971	6.103	2.927	2.205	5.135	2.646	2.077	4.762	1.534	3.201	5.293	1.72	3.619	5.076	0.588	4.271	4.182	0.328	4.617	4.484
 36100	3.585	1.223	6.166	3.683	1.415	5.693	2.207	1.881	5.289	2.17	2.36	5.466	1.955	3.433	4.435	1.502	3.442	4.271	1.105	5.024	4.491	1.281	5.215	4.099	3.363	0.545	5.781	3.114	0.858	6.076	2.927	2.097	5.029	2.501	2.01	4.756	1.606	3.269	5.15	1.84	3.705	5.015	0.743	4.438	4.093	0.536	4.762	4.4
 36110	3.683	1.289	6.116	3.791	1.527	5.72	2.321	1.949	5.177	2.213	2.346	5.432	2.041	3.474	4.333	1.593	3.473	4.123	1.188	5.082	4.267	1.107	5.091	3.764	3.634	0.642	5.71	3.225	0.861	5.908	3.016	2.189	4.964	2.634	2.06	4.681	1.692	3.303	5.02	1.916	3.749	4.935	0.654	4.426	4.073	0.651	4.871	4.314
 36120	3.78	1.431	6.083	3.862	1.537	5.602	2.317	1.972	5.183	2.299	2.417	5.43	1.969	3.492	4.416	1.516	3.458	4.195	1.362	5.096	4.399	1.294	5.233	3.931	3.562	0.735	5.775	3.235	1.106	5.919	3.064	2.25	4.947	2.637	2.112	4.676	1.656	3.36	5.123	1.909	3.769	4.987	0.711	4.583	4.162	0.735	4.987	4.463
 36130	3.724	1.276	5.831	3.768	1.53	5.413	2.293	2.003	5.082	2.195	2.416	5.364	1.923	3.503	4.367	1.497	3.531	4.136	1.306	5.142	4.489	1.2	5.335	4.008	3.551	0.573	5.462	3.253	0.832	5.758	3.021	2.213	4.995	2.653	2.11	4.624	1.644	3.303	5.041	1.872	3.717	4.937	0.756	4.559	4.078	0.723	4.908	4.457
 36140	3.88	1.374	5.71	3.926	1.66	5.296	2.361	1.992	4.955	2.245	2.318	5.306	1.951	3.589	4.412	1.547	3.524	4.163	1.083	5.031	4.488	0.932	5.241	4.029	3.768	0.668	5.278	3.448	0.927	5.574	3.108	2.303	4.936	2.794	2.245	4.55	1.611	3.269	5.057	1.821	3.73	5.022	0.567	4.439	4.224	0.494	4.801	4.577
 36150	3.883	1.219	5.723	3.956	1.547	5.341	2.446	1.989	4.97	2.285	2.268	5.367	1.897	3.483	4.461	1.419	3.432	4.294	0.933	5.006	4.5	0.803	5.075	4.028	3.789	0.584	5.182	3.457	0.781	5.518	3.154	2.271	4.944	2.839	2.228	4.577	1.674	3.203	5.186	1.846	3.655	5.035	0.472	4.178	4.306	0.43	4.606	4.592
 36160	3.969	1.162	5.77	4.003	1.523	5.385	2.517	1.894	4.945	2.317	2.166	5.349	1.974	3.546	4.64	1.6	3.504	4.335	0.83	4.919	4.686	0.693	4.951	4.201	3.801	0.624	5.245	3.497	0.833	5.565	3.172	2.284	5.02	2.891	2.241	4.615	1.683	3.122	5.251	1.76	3.595	5.247	0.413	4.098	4.437	0.351	4.499	4.755
 36170	4.066	1.088	5.869	4.066	1.41	5.459	2.634	1.822	5.04	2.42	2.096	5.408	2.067	3.434	4.657	1.741	3.365	4.312	0.959	4.781	4.651	0.819	4.797	4.177	3.871	0.513	5.286	3.57	0.711	5.633	3.292	2.232	5.214	3.074	2.242	4.771	1.689	2.946	5.195	1.807	3.431	5.25	0.451	4.031	4.505	0.419	4.472	4.768
 36180	4.121	1.141	5.795	4.122	1.453	5.407	2.678	1.859	4.983	2.478	2.21	5.314	2.067	3.488	4.621	1.739	3.431	4.25	1.065	4.891	4.549	1.008	4.996	4.086	3.888	0.562	5.25	3.624	0.779	5.581	3.348	2.271	5.102	3.06	2.272	4.696	1.699	2.953	4.976	1.758	3.44	5.19	0.554	4.169	4.334	0.557	4.575	4.609
 36190	3.834	1.13	5.754	3.911	1.34	5.294	2.56	1.982	4.846	2.374	2.286	5.225	2.023	3.631	4.677	1.711	3.649	4.307	1.045	5.077	4.656	1.006	5.174	4.145	3.589	0.536	5.263	3.285	0.823	5.549	3.274	2.279	4.882	2.926	2.283	4.502	1.683	3.025	5.083	1.788	3.501	5.244	0.608	4.272	4.371	0.607	4.707	4.689
 36200	3.907	1.214	5.597	3.879	1.274	5.098	2.535	1.942	4.773	2.364	2.282	5.078	2.07	3.616	4.571	1.864	3.654	4.124	0.948	4.89	4.671	0.992	5.145	4.208	3.431	0.573	5.348	3.314	0.977	5.62	3.273	2.237	4.824	2.943	2.284	4.422	1.669	3.044	4.784	1.756	3.474	5.047	0.635	4.296	4.13	0.441	4.552	4.511
 36210	3.885	0.989	5.551	3.904	1.206	5.081	2.539	1.841	4.688	2.366	2.144	5.011	2.078	3.511	4.525	1.864	3.607	4.113	0.977	4.901	4.63	1.111	5.096	4.194	3.453	0.392	5.251	3.268	0.783	5.492	3.296	2.11	4.686	2.958	2.149	4.331	1.671	2.9	4.764	1.715	3.317	4.983	0.652	4.191	4.043	0.552	4.531	4.426
 36220	3.728	1.057	5.479	3.72	1.238	4.996	2.362	1.811	4.569	2.149	2.122	4.93	2.15	3.583	4.472	1.87	3.672	4.073	1.082	5.031	4.632	1.158	5.279	4.194	3.469	0.316	5.151	3.234	0.687	5.404	3.143	2.053	4.684	2.807	2.09	4.321	1.636	2.993	4.753	1.79	3.405	4.987	0.768	4.358	4.092	0.635	4.67	4.468
 36230	3.797	1.007	5.353	3.714	1.204	4.885	2.357	1.874	4.678	2.277	2.261	5.025	2.158	3.64	4.395	1.802	3.687	4.052	1.04	4.975	4.707	1.108	5.323	4.345	3.529	0.293	5.012	3.307	0.642	5.304	3.143	2.011	4.739	2.815	2.071	4.348	1.743	3.09	4.846	1.945	3.553	4.939	0.765	4.388	4.119	0.597	4.637	4.519
 36240	3.813	1.063	5.346	3.739	1.229	4.883	2.25	1.807	4.813	2.203	2.201	5.124	2.131	3.502	4.388	1.797	3.584	4.032	1.093	4.984	4.59	1.163	5.253	4.178	3.473	0.306	5.107	3.32	0.7	5.398	3.018	1.954	4.602	2.649	1.992	4.289	1.691	3.078	4.895	1.907	3.545	4.965	0.821	4.339	4.003	0.614	4.58	4.4
 36250	3.731	0.932	5.537	3.699	1.075	5.058	2.284	1.761	4.832	2.295	2.173	5.078	2.042	3.432	4.331	1.638	3.48	4.067	1.132	4.913	4.719	1.226	5.209	4.327	3.326	0.235	5.118	3.218	0.608	5.459	3.067	1.943	4.643	2.686	1.913	4.326	1.693	2.999	4.942	1.898	3.472	4.95	0.801	4.385	4.139	0.61	4.61	4.553
 36260	3.835	0.916	5.42	3.711	1.065	4.94	2.347	1.794	4.943	2.386	2.245	5.176	2.002	3.352	4.236	1.543	3.455	4.106	1.018	4.79	4.827	1.248	5.166	4.624	3.18	0.304	5.218	3.248	0.679	5.538	3.06	1.97	4.648	2.6	1.947	4.417	1.751	3.192	4.99	1.939	3.608	4.797	0.836	4.455	4.144	0.504	4.699	4.462
 36270	3.884	1.15	5.309	3.707	1.066	4.856	2.324	1.804	4.742	2.337	2.238	4.975	2.018	3.471	4.139	1.557	3.492	3.99	0.997	4.801	4.742	1.194	5.194	4.496	3.348	0.392	5.328	3.305	0.857	5.488	3.023	1.887	4.393	2.586	1.857	4.187	1.806	3.073	4.846	2.017	3.519	4.728	0.835	4.394	4.049	0.549	4.587	4.444
 36280	3.979	1.131	5.166	3.762	1.045	4.729	2.368	1.753	4.67	2.444	2.197	4.908	1.912	3.36	4.079	1.426	3.393	4.024	1.161	4.831	4.765	1.293	5.156	4.46	3.477	0.347	5.137	3.433	0.806	5.326	3.165	1.934	4.334	2.716	1.892	4.128	1.841	3.013	4.826	2.013	3.458	4.692	0.829	4.366	4.141	0.58	4.549	4.531
 36290	4.08	0.943	5.063	3.838	0.918	4.626	2.477	1.781	4.75	2.581	2.218	4.95	1.904	3.313	3.998	1.44	3.348	4.158	1.124	4.764	4.794	1.234	5.151	4.453	3.494	0.379	5.273	3.528	0.885	5.335	3.137	1.8	4.294	2.657	1.816	4.134	2.044	3.113	4.799	2.147	3.5	4.502	0.969	4.341	4.124	0.617	4.463	4.485
 36300	3.973	0.873	5.229	3.798	0.917	4.751	2.47	1.789	4.814	2.607	2.24	4.964	2.065	3.317	4.032	1.594	3.36	3.962	1.224	4.764	4.696	1.309	5.108	4.361	3.459	0.222	5.226	3.452	0.688	5.442	3.129	1.717	4.254	2.627	1.741	4.248	2.031	3.016	4.833	2.195	3.452	4.673	0.93	4.213	4.034	0.729	4.467	4.424
 36310	3.999	0.994	5.236	3.925	0.977	4.722	2.463	1.649	4.532	2.525	2.045	4.843	2.157	3.267	4.075	1.708	3.352	3.927	1.262	4.638	4.766	1.403	5.036	4.5	3.501	0.241	4.966	3.429	0.683	5.192	3.221	1.873	4.173	2.74	1.78	4.036	1.899	2.937	4.759	2.112	3.371	4.694	0.99	4.303	3.998	0.781	4.532	4.387
 36320	3.903	0.789	5.352	3.875	0.87	4.872	2.471	1.66	4.704	2.545	2.082	4.972	2.19	3.308	4.137	1.748	3.422	4.038	1.299	4.741	4.867	1.458	5.106	4.531	3.442	0.142	4.884	3.24	0.467	5.204	3.284	1.902	4.493	2.847	1.889	4.215	1.87	2.959	4.88	2.094	3.395	4.805	0.978	4.394	4.141	0.827	4.631	4.584
 36330	3.87	0.603	5.371	3.986	0.949	5.045	2.566	1.668	4.721	2.637	2.043	5.047	2.267	3.253	4.172	1.803	3.355	4.095	1.528	4.814	4.787	1.629	5.131	4.423	3.623	0.088	4.758	3.347	0.332	5.097	3.357	1.877	4.549	2.961	1.821	4.242	2.064	3.008	4.922	2.261	3.429	4.794	1.183	4.382	4.099	1.022	4.627	4.483
 36340	3.837	0.752	5.617	3.97	1.043	5.193	2.536	1.662	4.72	2.547	2.082	5.012	2.354	3.381	4.3	1.962	3.45	4.008	1.293	4.74	4.783	1.475	5.124	4.508	3.609	0.176	5.084	3.332	0.477	5.343	3.339	1.898	4.562	2.899	1.854	4.268	1.963	2.919	4.916	2.127	3.372	4.965	1.088	4.276	4.052	0.87	4.53	4.397
 36350	3.59	0.691	5.632	3.789	0.906	5.233	2.463	1.652	4.592	2.349	1.874	4.967	2.317	3.334	4.358	1.925	3.451	4.093	1.485	4.872	4.784	1.642	5.146	4.377	3.523	0.074	5.134	3.118	0.361	5.321	3.253	1.76	4.658	2.936	1.823	4.276	1.939	2.918	4.942	2.164	3.355	4.941	1.212	4.334	4.087	1.04	4.634	4.445
 36360	3.528	0.663	5.632	3.713	0.929	5.252	2.264	1.685	4.894	2.394	2.086	5.134	2.281	3.365	4.33	1.874	3.451	4.08	1.461	4.938	4.596	1.693	5.211	4.257	3.435	0.126	5.108	3.031	0.356	5.354	3.107	1.809	4.651	2.682	1.835	4.377	1.86	3.027	4.969	2.071	3.468	4.935	1.163	4.393	3.952	1.007	4.709	4.313
 36370	3.478	0.453	5.547	3.699	0.834	5.287	2.41	1.792	5.067	2.52	2.203	5.265	2.359	3.427	4.38	1.97	3.457	4.129	1.515	4.968	4.577	1.657	5.229	4.155	3.179	0.128	4.908	2.909	0.359	5.27	3.241	1.917	4.843	2.832	1.939	4.541	1.937	3.147	4.999	2.135	3.602	4.949	1.2	4.44	3.956	1.022	4.779	4.27
 36380	3.335	0.527	5.482	3.578	0.817	5.153	2.348	1.904	4.967	2.513	2.291	5.247	2.345	3.49	4.289	1.941	3.542	4.068	1.571	5.082	4.511	1.714	5.329	4.128	3.059	0.129	4.903	2.77	0.376	5.229	3.136	1.921	4.745	2.73	1.984	4.447	2.032	3.235	5.001	2.244	3.645	4.881	1.126	4.516	4.019	1.038	4.847	4.355
 36390	3.236	0.619	5.584	3.455	0.854	5.213	2.297	2.001	5.025	2.496	2.406	5.186	2.496	3.498	4.181	2.099	3.587	3.878	1.789	5.151	4.329	1.793	5.4	3.905	2.774	0.124	5.096	2.659	0.445	5.485	3.048	1.821	4.652	2.567	1.896	4.495	2.097	3.317	4.838	2.356	3.705	4.77	1.361	4.596	3.817	1.168	4.893	4.16
 36400	3.133	0.426	5.651	3.427	0.724	5.352	2.233	1.836	5.094	2.508	2.266	5.234	2.574	3.339	4.185	2.184	3.446	3.924	1.929	4.975	4.332	1.891	5.255	3.897	2.979	-0.017	5.098	2.581	0.194	5.318	2.879	1.653	4.581	2.424	1.827	4.536	2.217	3.289	4.904	2.544	3.6	4.737	1.662	4.507	3.682	1.392	4.775	4.035
 36410	3.112	0.399	5.58	3.352	0.597	5.17	2.422	1.871	4.854	2.723	2.267	5.015	2.777	3.299	3.848	2.368	3.473	3.655	2.014	4.875	4.267	2.008	5.169	3.898	2.682	-0.021	5.054	2.529	0.339	5.39	3.083	1.617	4.475	2.663	1.768	4.313	2.439	3.223	4.614	2.754	3.568	4.423	1.626	4.414	3.544	1.38	4.659	3.906
 36420	3.016	0.377	5.59	3.301	0.505	5.189	2.478	1.852	4.841	2.844	2.169	4.942	2.828	3.231	3.89	2.445	3.356	3.628	2.17	4.888	4.113	2.094	5.132	3.678	2.541	-0.079	5.085	2.43	0.351	5.373	3.138	1.489	4.461	2.687	1.692	4.292	2.48	3.158	4.597	2.79	3.484	4.448	1.687	4.407	3.637	1.575	4.735	4.021
 36430	3.111	0.232	5.553	3.349	0.4	5.16	2.442	1.694	4.759	2.697	2.08	4.942	2.838	3.169	3.779	2.432	3.228	3.522	2.063	4.763	4.049	2.018	5.025	3.611	2.602	-0.165	4.964	2.571	0.245	5.246	3.233	1.473	4.417	2.778	1.641	4.273	2.498	3.08	4.53	2.755	3.43	4.342	1.663	4.262	3.469	1.491	4.54	3.831
 36440	2.981	0.302	5.617	3.324	0.493	5.259	2.438	1.739	4.727	2.637	2.118	4.986	2.706	3.238	3.844	2.273	3.333	3.664	1.952	4.895	4.092	2.043	5.152	3.67	2.679	-0.16	4.988	2.466	0.203	5.274	3.186	1.531	4.562	2.777	1.626	4.235	2.485	3.126	4.634	2.774	3.466	4.439	1.642	4.27	3.559	1.436	4.592	3.889
 36450	2.918	0.378	5.704	3.218	0.646	5.386	2.269	1.843	4.817	2.522	2.213	5.044	2.755	3.261	3.823	2.314	3.38	3.638	2.093	4.91	4.129	2.291	5.206	3.778	2.654	-0.012	5.062	2.377	0.32	5.317	3.095	1.628	4.528	2.666	1.722	4.306	2.53	3.245	4.631	2.823	3.537	4.382	1.711	4.44	3.605	1.517	4.774	3.965
 36460	2.832	0.258	5.664	3.175	0.543	5.414	2.233	1.798	4.893	2.628	2.093	5.054	2.434	3.178	3.863	2	3.334	3.832	2.049	4.932	3.99	2.171	5.124	3.517	2.588	-0.117	5.019	2.335	0.222	5.283	3.006	1.535	4.516	2.557	1.693	4.371	2.446	3.218	4.738	2.67	3.481	4.371	1.515	4.353	3.597	1.454	4.751	3.864
 36470	2.796	0.257	5.709	3.077	0.444	5.328	2.082	1.691	4.905	2.377	2.015	5.093	2.459	3.157	3.935	2.018	3.298	3.802	1.938	4.895	4.022	2.193	5.1	3.66	2.539	-0.242	5.143	2.269	0.113	5.365	2.927	1.427	4.571	2.496	1.563	4.362	2.278	3.087	4.771	2.559	3.397	4.518	1.635	4.232	3.524	1.429	4.616	3.764
 36480	2.565	0.141	5.694	2.952	0.396	5.493	1.985	1.565	4.796	2.296	1.931	5.008	2.446	3.099	3.962	2.058	3.203	3.735	2.142	4.823	3.966	2.321	4.975	3.514	2.547	-0.316	5.094	2.209	0.03	5.196	2.896	1.387	4.59	2.453	1.499	4.366	2.069	3.01	4.729	2.408	3.313	4.556	1.652	4.287	3.478	1.527	4.652	3.8
 36490	2.642	0.166	5.793	3.033	0.451	5.679	2.077	1.434	4.767	2.161	1.827	5.045	2.381	2.998	3.963	1.976	3.071	3.708	1.853	4.709	4.011	2.225	4.839	3.683	2.739	-0.266	5.181	2.305	-0.016	5.292	2.845	1.411	4.718	2.535	1.466	4.323	1.946	2.87	4.63	2.253	3.23	4.53	1.523	4.192	3.495	1.304	4.567	3.774
 36500	2.659	0.225	5.868	3.037	0.464	5.598	1.984	1.51	4.876	2.315	1.927	4.976	2.335	2.884	3.827	1.914	3.061	3.63	2.101	4.684	3.869	2.331	4.791	3.465	2.693	-0.278	5.295	2.26	-0.016	5.427	2.808	1.37	4.669	2.415	1.41	4.342	1.937	2.906	4.522	2.29	3.227	4.386	1.578	4.304	3.434	1.471	4.658	3.74
 36510	2.662	0.125	5.876	3.028	0.385	5.6	2.009	1.29	4.688	2.111	1.735	4.915	2.411	2.804	3.849	2.028	2.928	3.585	2.056	4.557	3.914	2.323	4.668	3.473	2.609	-0.387	5.324	2.257	-0.035	5.463	2.857	1.247	4.617	2.497	1.264	4.282	1.919	2.759	4.476	2.287	3.083	4.449	1.618	4.19	3.42	1.469	4.542	3.771
 36520	2.727	0.044	6.003	2.988	0.329	5.714	1.944	1.255	4.886	2.097	1.695	5.072	2.367	2.684	3.936	1.945	2.793	3.694	2.111	4.43	3.898	2.394	4.503	3.479	2.671	-0.507	5.518	2.292	-0.209	5.665	2.82	1.222	5.02	2.556	1.203	4.57	1.927	2.667	4.552	2.308	3.001	4.491	1.577	4.012	3.445	1.507	4.409	3.733
 36530	2.556	0.252	6.254	2.91	0.439	5.93	1.825	1.312	5.033	1.949	1.739	5.209	2.314	2.683	4.104	1.953	2.866	3.806	2.205	4.492	3.976	2.536	4.513	3.607	2.594	-0.393	5.808	2.172	-0.105	5.866	2.733	1.204	5.001	2.385	1.168	4.65	1.809	2.713	4.74	2.213	2.978	4.691	1.717	4.032	3.545	1.627	4.464	3.788
 36540	2.426	0.165	6.149	2.763	0.384	5.898	1.701	1.205	4.936	1.79	1.629	5.172	2.279	2.637	4.137	1.955	2.814	3.803	2.372	4.389	3.978	2.687	4.473	3.6	2.503	-0.51	5.776	2.085	-0.249	5.807	2.555	1.045	4.943	2.219	1.057	4.559	1.743	2.591	4.73	2.144	2.874	4.713	1.916	3.91	3.435	1.814	4.304	3.724
 36550	2.165	0.211	6.249	2.627	0.205	6.023	1.794	1.129	4.953	1.905	1.552	5.201	2.399	2.598	4.169	2.028	2.818	3.922	2.328	4.409	4.184	2.752	4.47	3.901	2.231	-0.493	5.785	1.894	-0.145	5.676	2.613	0.997	4.788	2.178	1.066	4.525	1.949	2.599	4.847	2.343	2.88	4.764	1.941	3.973	3.66	1.812	4.394	3.91
 36560	2.327	0.212	6.147	2.718	0.197	5.823	1.791	1.252	4.943	2	1.639	5.194	2.396	2.726	4.126	2.049	2.986	3.964	2.413	4.538	4.347	2.824	4.62	4.031	2.263	-0.545	5.609	1.961	-0.175	5.776	2.54	0.949	4.776	2.169	1.093	4.521	2	2.623	4.882	2.44	2.89	4.75	2.059	4.064	3.828	1.912	4.455	4.086
 36570	2.475	0.043	6.313	2.843	0.085	5.971	2.013	1.122	4.983	2.123	1.54	5.207	2.599	2.476	4.118	2.277	2.752	3.852	2.466	4.282	4.436	2.733	4.439	4.067	2.209	-0.61	5.905	1.999	-0.16	5.972	2.811	0.832	4.994	2.486	0.916	4.618	2.09	2.456	4.795	2.487	2.716	4.689	2.043	3.971	3.778	1.939	4.3	4.171
 36580	2.386	-0.05	6.379	2.791	0.105	6.145	2.177	1.141	5.064	2.4	1.58	5.285	2.705	2.497	4.056	2.272	2.688	3.879	2.512	4.295	4.187	2.626	4.415	3.673	2.099	-0.523	5.877	1.899	-0.081	6.013	2.939	0.857	5.092	2.62	0.942	4.694	2.318	2.463	4.78	2.725	2.753	4.565	1.841	3.916	3.789	1.897	4.259	4.128
 36590	2.38	0.047	6.348	2.641	0.022	5.909	1.906	1.101	4.94	2.008	1.506	5.207	2.618	2.494	4.193	2.31	2.729	3.893	2.497	4.292	4.333	2.676	4.468	3.91	1.875	-0.523	6.033	1.822	-0.039	6.085	2.661	0.812	5.109	2.366	0.877	4.691	2.09	2.431	4.805	2.542	2.687	4.756	2.021	3.885	3.773	1.913	4.251	4.126
 36600	2.481	0.182	6.42	2.705	0.092	5.977	1.958	1.215	5.048	2.098	1.645	5.251	2.772	2.508	4.226	2.497	2.716	3.874	2.851	4.311	4.178	2.774	4.438	3.692	1.896	-0.362	6.274	1.84	0.129	6.259	2.704	0.794	5.141	2.405	0.905	4.771	2.144	2.448	4.819	2.586	2.69	4.803	2.049	3.925	3.832	2.209	4.273	4.185
 36610	2.284	0.195	6.551	2.611	0.122	6.172	1.917	1.122	5.05	2.087	1.54	5.262	2.699	2.493	4.263	2.47	2.631	3.874	2.866	4.209	4.019	2.767	4.358	3.546	1.808	-0.444	6.407	1.692	0.022	6.342	2.68	0.66	5.206	2.366	0.766	4.85	2.094	2.333	4.824	2.524	2.568	4.869	2.002	3.782	3.892	2.226	4.148	4.18
 36620	2.475	0.24	6.56	2.7	0.152	6.137	1.824	1.142	5.154	1.97	1.546	5.378	2.612	2.502	4.371	2.377	2.584	3.998	2.85	4.175	4.067	2.811	4.284	3.586	1.949	-0.336	6.346	1.853	0.149	6.346	2.619	0.765	5.139	2.281	0.911	4.795	2.035	2.484	4.963	2.456	2.723	4.923	2.006	3.926	3.912	2.236	4.261	4.206
 36630	2.379	0.211	6.553	2.683	0.218	6.182	1.863	1.142	5.121	1.935	1.605	5.26	2.58	2.417	4.194	2.272	2.646	3.903	2.967	4.128	4.047	2.789	4.263	3.595	1.883	-0.408	6.332	1.817	0.039	6.445	2.615	0.854	5.278	2.32	0.848	4.848	2.094	2.457	4.793	2.575	2.621	4.761	2.064	4.036	4.073	2.413	4.323	4.315
 36640	2.562	0.102	6.458	2.79	0.193	6.059	1.939	1.236	5.184	2.081	1.673	5.367	2.756	2.457	4.263	2.443	2.706	3.982	3.09	4.222	4.036	2.997	4.329	3.525	2.058	-0.513	6.275	1.944	-0.05	6.374	2.75	0.873	5.265	2.377	0.928	4.912	2.253	2.539	4.939	2.716	2.728	4.901	2.265	3.958	3.858	2.49	4.287	4.186
 36650	2.428	-0.083	6.319	2.672	-0.029	5.875	2.043	1.249	5.157	2.196	1.66	5.417	2.943	2.508	4.311	2.669	2.696	3.944	3.179	4.245	3.984	3.078	4.306	3.501	1.816	-0.429	6.054	1.817	0.023	6.208	2.739	0.856	5.249	2.489	1.014	4.823	2.409	2.608	4.869	2.856	2.78	4.875	2.313	4.048	3.997	2.627	4.394	4.209
 36660	2.461	0.037	6.399	2.715	0.038	5.936	2.059	1.147	5.003	2.124	1.558	5.28	2.945	2.499	4.292	2.652	2.701	3.965	3.284	4.215	3.891	3.114	4.311	3.436	1.959	-0.5	6.031	1.886	-0.021	6.106	2.777	0.9	5.201	2.597	0.945	4.752	2.384	2.546	4.878	2.871	2.735	4.872	2.367	3.981	3.923	2.686	4.334	4.103
 36670	2.512	-0.052	6.395	2.778	-0.048	6.015	2.06	1.238	5.246	2.271	1.606	5.482	2.935	2.517	4.372	2.6	2.678	4.067	3.061	4.265	4.008	2.989	4.285	3.517	2.042	-0.581	5.859	1.901	-0.177	6.019	2.784	0.916	5.263	2.515	1.075	4.851	2.388	2.613	4.96	2.813	2.855	4.839	2.195	3.965	3.81	2.393	4.323	4.066
 36680	2.294	0.144	6.579	2.64	0.232	6.235	2.003	1.337	5.213	2.173	1.755	5.489	2.872	2.722	4.56	2.67	2.809	4.132	3.178	4.353	3.959	3.127	4.317	3.448	2.153	-0.43	6.085	1.836	-0.08	6.027	2.765	1.117	5.326	2.504	1.193	4.906	2.209	2.741	4.975	2.633	3.022	5.044	2.299	4.074	3.818	2.496	4.454	4.062
 36690	2.268	0.231	6.434	2.686	0.42	6.223	1.905	1.519	5.284	2.115	1.947	5.472	2.812	2.728	4.384	2.594	2.842	3.976	3.084	4.407	3.925	3.099	4.37	3.426	2.107	-0.327	6.023	1.826	0.077	6.047	2.729	1.225	5.323	2.374	1.308	4.923	2.201	2.876	4.846	2.617	3.108	4.857	2.221	4.195	3.685	2.467	4.542	3.941
 36700	2.423	0.223	6.562	2.851	0.442	6.42	2.2	1.509	5.312	2.409	1.909	5.495	2.855	2.848	4.405	2.505	2.946	4.046	3.083	4.507	4.028	3.187	4.487	3.527	2.404	-0.244	5.944	2.1	0.108	6.037	3.015	1.318	5.359	2.74	1.331	4.941	2.289	2.821	4.919	2.681	3.131	4.945	2.208	4.267	3.826	2.476	4.623	4.026
 36710	2.329	0.362	6.553	2.8	0.433	6.379	2.241	1.441	5.182	2.337	1.865	5.45	2.852	2.948	4.537	2.605	3.043	4.145	3.141	4.595	4.214	3.25	4.643	3.712	2.356	-0.187	6.092	2.035	0.163	5.927	3.037	1.275	5.299	2.773	1.381	4.868	2.298	2.886	5.006	2.692	3.17	5.104	2.322	4.353	3.993	2.557	4.73	4.19
 36720	2.2	0.37	6.576	2.658	0.446	6.409	2.169	1.31	5.066	2.248	1.765	5.291	2.843	2.797	4.507	2.658	2.929	4.093	2.973	4.539	4.428	3.19	4.553	3.978	2.317	-0.283	6.17	1.995	0.012	5.92	2.951	1.209	5.396	2.777	1.235	4.912	2.166	2.699	4.835	2.527	3.042	5.003	2.319	4.153	3.847	2.403	4.584	4.139
 36730	2.384	0.622	6.597	2.801	0.558	6.381	2.269	1.213	4.977	2.177	1.639	5.195	2.825	2.791	4.463	2.659	2.919	4.023	2.658	4.533	4.324	3.071	4.591	4.043	2.444	-0.14	6.205	2.091	0.128	6.062	3.019	1.15	5.232	2.85	1.197	4.769	2.116	2.592	4.76	2.411	2.971	4.917	2.183	4.093	3.727	2.173	4.492	3.989
 36740	2.563	0.453	6.501	2.91	0.457	6.124	2.155	1.428	5.062	2.22	1.888	5.279	2.756	2.923	4.404	2.623	2.982	3.959	2.823	4.622	4.154	3.148	4.658	3.816	2.61	-0.242	5.998	2.215	0.063	5.904	2.965	1.376	5.288	2.761	1.389	4.826	2.051	2.84	4.781	2.379	3.179	4.867	2.281	4.146	3.515	2.323	4.538	3.811
 36750	2.577	0.534	6.414	2.97	0.613	6.126	2.159	1.553	5.022	2.257	1.933	5.287	2.805	3.159	4.58	2.669	3.235	4.148	2.765	4.882	4.186	3.142	4.89	3.846	2.568	-0.094	5.835	2.265	0.248	5.791	3.083	1.504	5.108	2.719	1.592	4.748	2.107	3.06	4.919	2.42	3.412	4.996	2.347	4.301	3.652	2.28	4.761	3.867
 36760	2.614	0.249	6.186	2.991	0.508	5.998	2.235	1.551	5.013	2.126	1.939	5.341	2.707	3.126	4.541	2.51	3.183	4.101	2.529	4.836	4.101	2.913	4.869	3.803	2.561	-0.207	5.619	2.239	0.176	5.664	3.027	1.567	5.292	2.827	1.619	4.846	2.092	3.078	4.956	2.434	3.445	4.963	2.075	4.218	3.592	2.08	4.668	3.747
 36770	2.739	0.355	6.316	3.07	0.585	6.001	1.999	1.427	5.092	2.069	1.874	5.302	2.501	2.999	4.435	2.28	3.07	4.001	2.57	4.692	4.16	2.868	4.709	3.789	2.777	-0.289	5.692	2.435	0.008	5.862	2.897	1.45	5.164	2.58	1.416	4.781	1.842	2.835	4.832	2.149	3.224	4.898	1.89	4.255	3.677	1.948	4.624	4.013
 36780	2.664	0.243	6.22	2.979	0.57	6.038	1.858	1.388	5.118	1.913	1.813	5.336	2.373	2.957	4.537	2.239	3.027	4.073	2.47	4.644	4.237	2.867	4.597	3.934	2.855	-0.275	5.641	2.44	-0.064	5.735	2.726	1.43	5.055	2.366	1.409	4.756	1.7	2.799	4.787	1.987	3.177	5.003	1.983	4.184	3.72	1.967	4.632	3.926
 36790	2.644	0.041	6.132	2.942	0.422	5.995	1.945	1.306	5.058	1.827	1.688	5.351	2.451	2.953	4.756	2.412	2.986	4.279	2.441	4.643	4.378	2.756	4.658	3.997	2.831	-0.407	5.453	2.384	-0.226	5.556	2.676	1.389	5.411	2.528	1.462	4.92	1.733	2.891	4.923	2.08	3.221	5.123	1.838	4.299	3.898	1.91	4.729	4.134
 36800	2.628	0.002	6.102	2.941	0.384	5.965	2.049	1.311	4.998	1.912	1.683	5.333	2.632	2.99	4.749	2.458	3.114	4.306	2.624	4.715	4.502	2.806	4.673	4.096	2.81	-0.434	5.502	2.349	-0.228	5.61	2.705	1.348	5.502	2.647	1.458	5.008	1.875	2.84	4.98	2.146	3.227	5.166	1.884	4.342	3.978	2	4.721	4.276
 36810	2.586	-0.04	5.858	2.922	0.313	5.935	2.046	1.46	5.111	2.049	1.837	5.444	2.55	3.066	4.722	2.439	3.167	4.302	2.651	4.78	4.388	2.762	4.796	3.901	3.013	-0.315	5.231	2.546	-0.162	5.195	2.853	1.46	5.346	2.653	1.554	4.915	1.858	2.917	5.048	2.177	3.278	5.183	1.866	4.408	4.027	2.029	4.781	4.298
 36820	2.588	-0.031	5.898	2.926	0.332	5.99	2.101	1.467	5.125	2.072	1.826	5.472	2.618	3.078	4.783	2.488	3.174	4.34	2.565	4.797	4.54	2.693	4.873	4.049	2.852	-0.289	5.247	2.407	-0.114	5.321	2.858	1.495	5.394	2.693	1.566	4.931	1.954	2.981	5.145	2.266	3.335	5.256	1.838	4.477	4.127	1.979	4.854	4.412
 36830	2.563	0.047	5.985	2.902	0.412	6.032	1.965	1.481	5.182	1.983	1.827	5.499	2.577	3.071	4.794	2.309	3.229	4.416	2.68	4.824	4.588	2.801	4.88	4.1	2.873	-0.315	5.376	2.427	-0.095	5.385	2.864	1.474	5.392	2.572	1.543	4.96	1.927	2.99	5.218	2.276	3.319	5.303	1.987	4.418	4.103	2.088	4.789	4.425
 36840	2.497	0.026	6.065	2.757	0.409	6.244	2.06	1.565	5.291	2.068	1.913	5.641	2.651	3.085	4.751	2.33	3.244	4.436	2.616	4.869	4.499	2.706	4.849	3.999	3.038	-0.215	5.485	2.586	-0.075	5.425	2.938	1.503	5.463	2.645	1.546	5.053	2.086	3.047	5.342	2.466	3.35	5.276	1.823	4.401	4.181	1.98	4.843	4.41
 36850	2.442	-0.012	5.908	2.793	0.27	6.144	2.261	1.47	5.156	2.348	1.851	5.464	2.641	2.983	4.381	2.24	3.088	4.155	2.41	4.741	4.257	2.533	4.719	3.809	3.025	-0.283	5.459	2.621	-0.089	5.302	3.093	1.474	5.363	2.889	1.522	4.9	2.193	2.943	5.07	2.534	3.311	4.973	1.712	4.294	3.946	1.779	4.701	4.241
 36860	2.503	-0.104	6.061	2.759	0.315	6.224	2.093	1.365	5.131	2.197	1.734	5.416	2.675	2.807	4.34	2.295	2.99	4.085	2.669	4.604	4.1	2.584	4.661	3.598	3.185	-0.308	5.669	2.686	-0.224	5.497	2.988	1.354	5.228	2.647	1.353	4.833	2.247	2.911	4.996	2.65	3.191	4.853	1.831	4.3	3.929	2.034	4.699	4.176
 36870	2.898	-0.179	6.048	3.072	0.252	6.246	2.394	1.24	5.109	2.441	1.619	5.372	2.733	2.807	4.362	2.351	2.884	4.098	2.735	4.507	4.036	2.642	4.547	3.517	3.527	-0.388	5.685	3.087	-0.338	5.501	3.261	1.263	5.174	2.945	1.237	4.805	2.379	2.751	5.011	2.782	3.06	4.878	1.947	4.149	3.973	2.157	4.549	4.168
 36880	2.828	-0.119	5.825	3.084	0.286	6.03	2.413	1.375	4.993	2.581	1.776	5.265	2.895	2.919	4.225	2.505	3.019	3.922	2.736	4.637	4.014	2.633	4.764	3.531	3.489	-0.338	5.502	3.041	-0.255	5.273	3.308	1.323	5.032	2.91	1.35	4.703	2.355	2.8	4.804	2.721	3.114	4.787	1.863	4.249	3.909	2.107	4.632	4.113
 36890	2.884	-0.178	5.746	3.154	0.255	5.856	2.381	1.312	4.886	2.659	1.67	5.125	2.822	2.893	4.186	2.469	2.991	3.893	2.49	4.644	4.069	2.438	4.719	3.549	3.434	-0.362	5.319	3.001	-0.252	5.106	3.336	1.314	4.772	2.931	1.354	4.453	2.351	2.823	4.809	2.726	3.147	4.757	1.771	4.158	3.83	1.848	4.585	4.051
 36900	2.916	-0.032	5.621	3.155	0.397	5.727	2.331	1.42	4.723	2.41	1.763	5.071	2.814	3.018	4.137	2.421	3.086	3.867	2.548	4.722	3.945	2.363	4.842	3.477	3.503	-0.214	5.13	3.027	-0.182	5.009	3.214	1.462	4.798	2.89	1.459	4.412	2.43	2.982	4.811	2.8	3.298	4.685	1.77	4.311	3.889	1.955	4.728	4.139
 36910	2.922	-0.013	5.752	3.223	0.363	5.809	2.326	1.356	4.81	2.366	1.735	5.153	2.725	2.927	4.19	2.354	3.049	3.897	2.729	4.652	4.063	2.62	4.78	3.591	3.365	-0.382	5.208	2.928	-0.251	5.095	3.194	1.375	4.843	2.858	1.377	4.486	2.313	2.877	4.84	2.727	3.173	4.735	1.867	4.373	3.936	2.095	4.705	4.179
 36920	2.959	-0.146	5.773	3.148	0.321	5.83	2.285	1.328	4.86	2.368	1.693	5.187	2.695	2.919	4.201	2.347	2.981	3.902	2.619	4.596	3.932	2.461	4.686	3.472	3.394	-0.368	5.193	2.935	-0.311	5.17	3.159	1.299	4.929	2.845	1.344	4.563	2.325	2.847	4.853	2.694	3.164	4.754	1.803	4.231	3.877	1.995	4.623	4.101
 36930	2.944	-0.096	5.746	3.229	0.349	5.797	2.373	1.296	4.744	2.464	1.671	5.082	2.602	2.879	4.025	2.163	3.014	3.933	2.538	4.628	4.037	2.477	4.769	3.544	3.379	-0.357	5.202	2.931	-0.241	5.117	3.22	1.366	4.813	2.894	1.306	4.425	2.423	2.788	4.808	2.762	3.117	4.574	1.798	4.238	3.899	1.933	4.627	4.183
 36940	2.994	-0.092	5.496	3.228	0.29	5.71	2.291	1.337	4.781	2.308	1.69	5.13	2.658	2.893	4.138	2.257	3.001	3.898	2.555	4.618	4.078	2.462	4.788	3.611	3.573	-0.373	5.084	3.132	-0.262	4.943	3.095	1.399	4.977	2.953	1.356	4.491	2.324	2.832	4.831	2.666	3.176	4.704	1.795	4.296	3.888	1.95	4.685	4.178
 36950	2.947	-0.127	5.397	3.153	0.261	5.62	2.506	1.292	4.495	2.415	1.625	4.884	2.855	2.924	4.091	2.489	3.047	3.776	2.689	4.681	3.957	2.467	4.781	3.515	3.621	-0.445	5.068	3.197	-0.357	4.872	3.335	1.298	4.869	3.13	1.33	4.417	2.382	2.746	4.732	2.732	3.071	4.679	1.861	4.193	3.815	1.964	4.567	4.117
 36960	2.932	-0.032	5.546	3.269	0.345	5.549	2.414	1.394	4.57	2.447	1.733	4.896	2.728	2.979	3.925	2.341	3.112	3.708	2.538	4.721	4.009	2.417	4.878	3.527	3.556	-0.247	4.925	3.078	-0.159	4.881	3.285	1.479	4.812	3.041	1.495	4.379	2.269	2.91	4.63	2.645	3.259	4.505	1.737	4.389	3.755	1.924	4.742	4.08
 36970	3.154	-0.097	5.555	3.432	0.324	5.55	2.429	1.272	4.63	2.454	1.677	4.971	2.755	2.958	4.165	2.433	3.039	3.826	2.555	4.657	4.094	2.572	4.77	3.6	3.547	-0.361	4.89	3.072	-0.261	4.979	3.261	1.38	4.853	3.061	1.419	4.396	2.217	2.797	4.708	2.589	3.155	4.698	1.786	4.308	3.838	1.926	4.703	4.116
 36980	3.345	-0.024	5.193	3.599	0.408	5.227	2.582	1.485	4.53	2.543	1.785	4.899	2.856	3.149	4.219	2.56	3.246	3.827	2.673	4.879	4.071	2.638	5.041	3.61	3.592	-0.238	4.415	3.166	-0.163	4.601	3.396	1.456	4.651	3.156	1.57	4.231	2.334	2.853	4.721	2.615	3.251	4.769	1.934	4.345	3.722	1.993	4.728	4.052
 36990	3.301	0.109	5.105	3.631	0.468	5.198	2.63	1.518	4.352	2.677	1.842	4.722	2.859	3.218	4.047	2.589	3.278	3.639	2.511	4.886	3.962	2.515	5.09	3.524	3.727	-0.185	4.556	3.258	0.001	4.482	3.571	1.626	4.459	3.229	1.686	4.095	2.324	2.939	4.577	2.58	3.339	4.596	1.808	4.396	3.642	1.942	4.762	3.959
 37000	3.525	0.127	5.2	3.788	0.575	5.195	2.602	1.451	4.455	2.584	1.833	4.769	2.783	3.124	3.981	2.431	3.234	3.663	2.328	4.799	4.131	2.326	4.997	3.638	3.712	-0.195	4.536	3.297	-0.071	4.695	3.419	1.536	4.451	3.109	1.57	4.087	2.276	2.853	4.511	2.555	3.235	4.579	1.642	4.384	3.798	1.734	4.757	4.125
 37010	3.592	0.298	5.316	3.836	0.656	5.123	2.628	1.558	4.458	2.665	1.91	4.815	2.839	3.24	4.024	2.464	3.349	3.71	2.367	4.949	4.094	2.288	5.07	3.615	3.771	-0.139	4.587	3.28	-0.013	4.638	3.484	1.628	4.415	3.12	1.687	4.081	2.356	2.975	4.566	2.65	3.347	4.617	1.58	4.473	4.036	1.789	4.873	4.271
 37020	3.547	0.325	5.325	3.847	0.588	5.1	2.72	1.608	4.463	2.805	1.963	4.838	2.84	3.285	4.047	2.467	3.396	3.786	2.471	5.044	4.009	2.299	5.099	3.549	3.645	-0.058	4.537	3.237	0.153	4.677	3.543	1.727	4.314	3.175	1.776	4.028	2.429	3.076	4.695	2.783	3.441	4.67	1.704	4.575	4.081	1.902	4.967	4.279
 37030	3.393	0.417	5.287	3.788	0.674	5.14	2.714	1.687	4.415	2.698	2.015	4.735	2.948	3.362	3.941	2.583	3.483	3.655	2.614	5.102	3.954	2.414	5.235	3.485	3.686	-0.056	4.682	3.243	0.13	4.633	3.621	1.711	4.373	3.214	1.756	4.069	2.548	3.147	4.552	2.879	3.497	4.527	1.853	4.591	3.81	2.024	4.973	4.106
 37040	3.431	0.51	5.28	3.779	0.831	5.13	2.708	1.618	4.176	2.641	1.959	4.544	2.972	3.305	3.866	2.648	3.495	3.559	2.861	5.083	3.85	2.733	5.148	3.356	3.806	0.024	4.76	3.369	0.123	4.664	3.592	1.708	4.285	3.255	1.725	3.891	2.465	3.083	4.426	2.836	3.409	4.479	2.009	4.682	3.774	2.245	5.047	3.997
 37050	3.239	0.227	5.216	3.562	0.619	5.319	2.891	1.562	4.136	2.81	1.858	4.533	3.157	3.238	3.962	2.858	3.368	3.599	2.922	5.009	3.907	2.91	5.19	3.444	3.753	-0.073	4.801	3.365	0	4.543	3.723	1.629	4.388	3.479	1.688	3.94	2.598	3.005	4.476	2.94	3.341	4.562	2.27	4.448	3.542	2.29	4.821	3.843
 37060	3.407	0.189	5.398	3.769	0.531	5.381	2.967	1.558	4.398	3.058	1.917	4.734	3.2	3.212	3.846	2.818	3.301	3.58	2.916	4.917	3.989	2.798	5.106	3.525	3.87	-0.08	4.821	3.435	0.005	4.654	3.819	1.616	4.382	3.439	1.692	4.026	2.727	3.018	4.452	3.043	3.382	4.513	2.146	4.521	3.687	2.266	4.915	3.977
 37070	3.37	0.277	5.505	3.678	0.681	5.44	2.797	1.583	4.438	2.894	1.953	4.789	3.218	3.18	3.967	2.883	3.289	3.64	2.976	4.876	3.944	2.9	5.108	3.484	3.806	-0.077	4.938	3.322	0.022	4.908	3.635	1.543	4.366	3.234	1.614	4.054	2.702	3.046	4.59	3.033	3.385	4.58	2.359	4.423	3.49	2.338	4.763	3.868
 37080	3.681	0.324	5.532	3.942	0.69	5.423	2.849	1.592	4.584	3.027	2.011	4.837	3.207	3.211	3.972	2.881	3.289	3.63	2.775	4.895	3.87	2.765	5.064	3.39	3.861	-0.067	4.934	3.395	0.076	4.992	3.725	1.585	4.364	3.28	1.636	4.157	2.749	3.069	4.588	3.094	3.406	4.58	2.202	4.342	3.528	2.17	4.743	3.834
 37090	3.446	0.257	5.388	3.806	0.612	5.447	2.87	1.682	4.566	3.04	2.078	4.832	3.206	3.248	3.899	2.943	3.353	3.538	2.789	4.957	3.919	2.781	5.136	3.438	3.881	-0.072	4.827	3.408	0.047	4.749	3.794	1.626	4.449	3.358	1.679	4.215	2.701	3.106	4.515	3.039	3.44	4.481	2.209	4.465	3.487	2.174	4.818	3.813
 37100	3.579	0.479	5.476	3.911	0.796	5.305	2.794	1.553	4.326	2.84	1.982	4.555	3.261	3.229	3.847	2.971	3.359	3.49	2.805	4.955	3.921	2.869	5.162	3.474	3.813	-0.185	5.038	3.388	0.039	5.004	3.735	1.528	4.372	3.355	1.542	4.054	2.707	2.981	4.343	3.046	3.304	4.402	2.348	4.425	3.406	2.236	4.74	3.789
 37110	3.436	0.455	5.535	3.778	0.801	5.402	2.79	1.487	4.286	2.778	1.916	4.538	3.247	3.174	3.993	3.1	3.314	3.553	2.728	4.88	3.923	2.838	5.063	3.462	3.802	-0.13	5.121	3.357	-0.003	4.984	3.725	1.44	4.261	3.301	1.455	3.975	2.582	2.841	4.275	2.886	3.212	4.447	2.29	4.344	3.408	2.191	4.642	3.799
 37120	3.385	0.506	5.461	3.743	0.837	5.345	2.612	1.562	4.345	2.62	1.956	4.511	3.086	3.15	3.849	2.866	3.326	3.449	2.867	4.879	4.039	2.94	5.096	3.589	3.748	-0.062	5.137	3.283	0.073	5.015	3.616	1.564	4.373	3.204	1.53	4.066	2.401	2.898	4.16	2.69	3.243	4.366	2.218	4.527	3.46	2.253	4.84	3.85
 37130	3.248	0.468	5.443	3.559	0.84	5.328	2.492	1.477	4.231	2.306	1.827	4.56	2.846	3.063	3.884	2.607	3.276	3.525	2.819	4.752	4.216	2.887	5.035	3.794	3.628	-0.164	5.187	3.194	-0.033	5.016	3.387	1.468	4.411	3.069	1.422	4.042	2.205	2.804	4.359	2.56	3.111	4.452	2.126	4.457	3.605	2.223	4.72	4.052
 37140	3.395	0.48	5.489	3.714	0.826	5.265	2.581	1.432	4.232	2.517	1.852	4.532	2.923	3.04	3.816	2.647	3.245	3.467	2.811	4.787	4.101	2.896	5.016	3.666	3.645	-0.157	5.157	3.196	0.035	5.105	3.46	1.445	4.316	3.073	1.39	3.973	2.332	2.822	4.296	2.69	3.138	4.372	2.1	4.462	3.587	2.203	4.775	3.96
 37150	3.552	0.364	5.467	3.858	0.743	5.318	2.682	1.428	4.378	2.703	1.863	4.637	2.964	3.014	3.873	2.722	3.184	3.519	2.928	4.722	4.1	2.854	4.991	3.654	3.856	-0.164	4.892	3.4	0.016	5.007	3.616	1.496	4.304	3.204	1.466	4.064	2.401	2.856	4.351	2.76	3.153	4.441	2.151	4.488	3.68	2.264	4.752	4.07
 37160	3.681	0.313	5.535	3.966	0.59	5.27	2.809	1.355	4.361	2.746	1.725	4.71	2.896	2.993	3.832	2.519	3.136	3.611	2.823	4.68	4.157	2.934	4.878	3.692	3.755	-0.241	4.986	3.332	0.012	5.084	3.612	1.453	4.387	3.309	1.46	4.013	2.456	2.77	4.455	2.789	3.133	4.468	2.098	4.386	3.686	2.234	4.701	4.051
 37170	3.577	0.168	5.517	3.892	0.51	5.354	2.774	1.309	4.461	2.683	1.684	4.771	2.869	2.933	3.953	2.534	3.096	3.682	2.687	4.649	4.27	2.852	4.861	3.82	3.688	-0.287	4.886	3.248	-0.116	5.036	3.59	1.425	4.485	3.24	1.443	4.099	2.308	2.748	4.52	2.641	3.128	4.536	2.102	4.366	3.667	2.107	4.697	4.062
 37180	3.497	0.135	5.451	3.788	0.509	5.404	2.565	1.204	4.555	2.628	1.648	4.815	2.834	2.778	4.076	2.582	2.964	3.726	2.804	4.544	4.151	2.908	4.719	3.69	3.893	-0.311	4.948	3.373	-0.224	4.963	3.44	1.321	4.392	3.005	1.287	4.133	2.259	2.664	4.568	2.581	3.045	4.604	2.122	4.23	3.624	2.172	4.589	3.979
 37190	3.55	-0.057	5.647	3.775	0.36	5.617	2.582	1.095	4.72	2.652	1.536	4.968	2.825	2.632	3.968	2.439	2.835	3.808	2.738	4.434	4.137	2.835	4.532	3.634	4.03	-0.413	5.199	3.546	-0.342	5.089	3.481	1.201	4.581	3.035	1.123	4.337	2.407	2.561	4.703	2.744	2.863	4.655	2.02	4.075	3.77	2.143	4.461	4.083
 37200	3.668	0.054	5.7	3.91	0.43	5.448	2.482	1.094	4.987	2.653	1.554	5.12	2.791	2.604	4.093	2.439	2.764	3.834	2.75	4.369	4.123	2.956	4.483	3.707	3.962	-0.503	5.172	3.485	-0.436	5.261	3.342	1.038	4.539	2.822	1.015	4.503	2.379	2.509	4.792	2.729	2.814	4.71	2.041	3.931	3.699	2.138	4.316	3.985
 37210	3.667	0.104	5.719	3.893	0.482	5.482	2.502	1.167	4.984	2.667	1.61	5.156	2.752	2.563	4.183	2.426	2.733	3.909	2.75	4.343	4.209	2.837	4.453	3.712	3.903	-0.464	5.356	3.419	-0.303	5.351	3.366	1.097	4.551	2.849	1.041	4.51	2.338	2.541	4.886	2.708	2.827	4.789	2.064	3.983	3.791	2.132	4.362	4.13
 37220	3.793	0.055	5.673	3.949	0.414	5.362	2.483	1.126	5.15	2.708	1.55	5.25	2.759	2.605	4.318	2.381	2.799	4.08	2.939	4.351	4.18	2.815	4.456	3.706	3.862	-0.501	5.132	3.443	-0.356	5.352	3.174	1.02	4.506	2.677	1.067	4.579	2.534	2.596	5.056	2.9	2.867	4.877	2.079	4.055	4.112	2.317	4.428	4.381
 37230	3.923	0.17	5.537	4.009	0.455	5.124	2.487	1.088	4.973	2.697	1.529	5.093	2.57	2.575	4.19	2.188	2.812	4.058	2.976	4.284	4.248	2.962	4.37	3.733	3.803	-0.489	5.014	3.479	-0.246	5.366	3.18	1.024	4.358	2.678	1.037	4.425	2.322	2.508	4.944	2.706	2.796	4.839	2.069	4.13	4.081	2.38	4.434	4.361
 37240	3.867	0.042	5.472	4.021	0.386	5.102	2.49	1.035	5.002	2.656	1.497	5.071	2.69	2.56	4.236	2.326	2.758	3.972	2.979	4.213	4.281	2.972	4.346	3.785	3.87	-0.537	5.105	3.458	-0.378	5.291	3.167	0.982	4.365	2.69	0.974	4.423	2.262	2.418	4.89	2.602	2.74	4.873	2.069	4.092	4.118	2.43	4.351	4.354
 37250	3.863	-0.175	5.472	4.072	0.16	5.184	2.689	1.049	5.022	2.915	1.481	5.064	2.809	2.52	4.134	2.384	2.684	3.939	2.85	4.241	4.249	3.001	4.318	3.812	3.842	-0.667	4.87	3.415	-0.528	5.093	3.377	0.988	4.447	2.872	1.003	4.4	2.443	2.471	4.81	2.802	2.789	4.731	2.094	3.97	3.84	2.232	4.337	4.153
 37260	3.802	-0.258	5.428	3.991	0.109	5.185	2.612	0.98	4.904	2.794	1.394	5.07	2.801	2.478	4.129	2.393	2.705	3.985	2.961	4.229	4.342	3.039	4.365	3.886	3.839	-0.725	4.816	3.397	-0.584	5.091	3.419	0.917	4.38	2.942	0.964	4.345	2.515	2.435	4.859	2.873	2.758	4.715	2.179	3.975	3.881	2.346	4.331	4.202
 37270	3.621	-0.262	5.599	3.907	0.095	5.379	2.641	0.991	4.793	2.849	1.385	5.058	3.03	2.549	4.109	2.646	2.709	3.883	2.826	4.32	4.261	3.106	4.461	3.865	3.628	-0.683	4.941	3.211	-0.58	5.214	3.402	0.856	4.465	2.96	0.971	4.264	2.631	2.43	4.805	2.978	2.738	4.747	2.356	3.887	3.743	2.223	4.24	4.08
 37280	3.64	-0.242	5.505	3.936	-0.01	5.178	2.75	1.073	4.754	2.902	1.439	4.967	3.094	2.592	4.079	2.687	2.795	3.862	2.669	4.353	4.438	3.014	4.538	4.122	3.571	-0.78	4.948	3.161	-0.558	5.147	3.514	0.914	4.467	3.04	0.995	4.237	2.696	2.446	4.783	3.05	2.762	4.699	2.384	3.949	3.885	2.095	4.228	4.185
 37290	3.734	-0.047	5.495	4.016	0.092	5.059	2.851	1.107	4.47	2.957	1.488	4.795	3.283	2.697	3.973	2.906	2.932	3.758	2.815	4.385	4.408	3.044	4.672	4.056	3.537	-0.655	5.007	3.212	-0.281	5.145	3.622	1.024	4.344	3.246	1.103	4.026	2.818	2.549	4.61	3.189	2.854	4.567	2.513	4.127	3.775	2.238	4.288	4.162
 37300	3.636	-0.043	5.482	4.011	0.149	5.198	2.853	1.038	4.364	2.943	1.42	4.657	3.31	2.658	3.943	3.035	2.892	3.631	2.838	4.303	4.374	3.118	4.621	4.063	3.761	-0.628	5.028	3.324	-0.359	5.037	3.717	0.977	4.274	3.339	1.055	3.947	2.735	2.458	4.42	3.082	2.787	4.521	2.632	4.119	3.649	2.316	4.261	4.006
 37310	3.747	-0.044	5.639	4.082	0.069	5.311	3.065	1.003	4.381	3.064	1.384	4.701	3.482	2.679	4.012	3.229	2.868	3.642	2.657	4.273	4.263	2.968	4.592	4.014	3.735	-0.681	5.138	3.314	-0.414	5.102	3.913	0.954	4.426	3.595	1.023	4.049	2.899	2.413	4.413	3.21	2.774	4.52	2.591	3.919	3.552	2.243	4.155	3.845
 37320	3.738	-0.241	5.697	4.091	-0.06	5.371	3.19	0.921	4.403	3.138	1.347	4.696	3.694	2.656	4.055	3.439	2.784	3.654	2.832	4.235	4.18	3.08	4.516	3.828	3.587	-0.744	5.113	3.308	-0.337	5.198	3.994	0.979	4.66	3.76	1.043	4.249	3.008	2.433	4.426	3.293	2.793	4.524	2.56	3.836	3.461	2.312	4.091	3.819
 37330	3.869	-0.166	5.842	4.245	0.018	5.556	3.328	0.887	4.517	3.185	1.275	4.809	3.635	2.564	4.149	3.374	2.712	3.759	2.858	4.178	4.306	3.021	4.469	3.928	3.811	-0.752	5.394	3.472	-0.404	5.405	4.105	0.886	4.738	3.878	0.938	4.295	2.974	2.275	4.506	3.252	2.647	4.665	2.563	3.71	3.56	2.371	3.965	3.942
 37340	4.184	-0.183	5.858	4.508	0.029	5.529	3.357	0.731	4.585	3.271	1.13	4.922	3.57	2.403	4.165	3.273	2.521	3.817	2.787	4.029	4.297	2.956	4.309	3.908	4.245	-0.731	5.41	3.807	-0.479	5.402	4.169	0.913	4.79	3.944	0.952	4.366	2.946	2.204	4.65	3.23	2.612	4.683	2.489	3.601	3.609	2.267	3.857	3.967
 37350	4.197	-0.222	5.837	4.428	-0.106	5.38	3.271	0.717	4.59	3.227	1.137	4.904	3.637	2.403	4.235	3.362	2.566	3.853	3.013	4.106	4.332	3.121	4.336	3.877	3.99	-0.865	5.476	3.655	-0.512	5.492	4.146	0.759	4.708	3.822	0.831	4.331	2.992	2.196	4.672	3.338	2.542	4.753	2.584	3.64	3.741	2.455	3.956	4.086
 37360	4.216	-0.302	5.915	4.483	-0.096	5.522	3.375	0.762	4.707	3.212	1.104	5.012	3.579	2.423	4.227	3.302	2.547	3.846	2.767	4.056	4.303	2.996	4.334	3.987	4.031	-0.875	5.398	3.747	-0.529	5.62	4.15	0.839	4.927	3.949	0.898	4.471	3.013	2.191	4.74	3.308	2.584	4.753	2.688	3.538	3.572	2.407	3.866	3.852
 37370	4.151	-0.041	5.922	4.392	0.049	5.496	3.35	0.826	4.569	3.155	1.143	4.857	3.455	2.392	4.031	3.159	2.547	3.693	2.861	4.026	4.394	3.045	4.317	4.058	4.072	-0.789	5.503	3.756	-0.411	5.59	4.068	0.921	4.838	3.914	0.888	4.346	2.864	2.128	4.492	3.172	2.505	4.574	2.605	3.698	3.625	2.307	3.988	3.951
 37380	4.119	-0.137	5.76	4.428	0.109	5.471	3.275	0.824	4.51	3.093	1.183	4.832	3.467	2.491	4.073	3.179	2.624	3.693	2.762	4.089	4.338	2.852	4.424	3.986	4.231	-0.763	5.324	3.81	-0.5	5.26	4.066	0.95	4.767	3.867	0.943	4.281	2.891	2.237	4.527	3.17	2.601	4.599	2.43	3.697	3.614	2.248	3.995	3.957
 37390	3.902	-0.196	5.759	4.315	0.048	5.604	3.369	0.773	4.425	3.22	1.134	4.742	3.437	2.455	4.069	3.13	2.621	3.746	2.812	4.121	4.368	2.985	4.389	3.995	4.21	-0.738	5.319	3.764	-0.576	5.134	4.157	0.964	4.727	3.951	0.931	4.286	2.864	2.137	4.535	3.144	2.517	4.637	2.48	3.704	3.666	2.328	3.978	4.031
 37400	3.88	-0.192	5.756	4.283	-0.064	5.505	3.406	0.797	4.374	3.293	1.158	4.679	3.562	2.518	4.028	3.287	2.613	3.647	2.958	4.143	4.206	3.01	4.395	3.771	4.115	-0.767	5.144	3.66	-0.569	5.075	4.222	0.911	4.575	3.979	0.946	4.131	3.023	2.208	4.421	3.288	2.584	4.599	2.406	3.687	3.707	2.355	4.02	4.075
 37410	3.86	-0.134	5.563	4.244	0.136	5.329	3.229	0.822	4.25	2.999	1.165	4.542	3.435	2.509	3.938	3.205	2.666	3.546	2.987	4.203	4.131	3.068	4.447	3.675	4.116	-0.723	5.107	3.661	-0.52	5.118	3.952	0.943	4.557	3.794	0.934	4.07	2.843	2.234	4.311	3.141	2.601	4.473	2.429	3.795	3.594	2.414	4.154	3.94
 37420	3.798	-0.245	5.539	4.131	0.106	5.468	3.203	0.813	4.295	3.105	1.221	4.577	3.478	2.523	3.952	3.259	2.694	3.561	2.915	4.167	4.227	3.036	4.496	3.861	4.156	-0.794	5.077	3.71	-0.586	5.032	4.046	0.941	4.501	3.796	0.914	4.099	2.817	2.203	4.279	3.085	2.604	4.432	2.441	3.779	3.464	2.392	4.021	3.889
 37430	3.912	-0.197	5.636	4.272	0.148	5.553	3.237	0.833	4.445	3.124	1.217	4.742	3.459	2.538	4.082	3.206	2.689	3.696	2.927	4.197	4.325	3.139	4.459	3.937	4.436	-0.599	5.263	3.997	-0.534	5.03	4.108	1.077	4.658	3.786	1	4.287	2.793	2.273	4.426	3.086	2.663	4.539	2.55	3.841	3.598	2.394	4.117	3.999
 37440	3.784	-0.234	5.68	4.063	0.16	5.721	3.261	0.891	4.452	3.205	1.312	4.759	3.518	2.561	4.23	3.349	2.725	3.782	2.753	4.155	4.308	3.007	4.475	4.022	4.455	-0.618	5.271	3.971	-0.525	5.17	4.139	1.045	4.727	3.882	0.97	4.285	2.84	2.226	4.451	3.104	2.618	4.633	2.721	3.761	3.499	2.386	4.015	3.754
 37450	3.876	-0.375	5.68	4.117	0.063	5.733	3.248	0.862	4.573	3.19	1.271	4.883	3.605	2.536	4.183	3.409	2.668	3.769	3.032	4.204	4.27	3.258	4.456	3.905	4.432	-0.656	5.224	3.962	-0.631	5.083	4.054	1.002	4.873	3.908	0.999	4.378	2.941	2.326	4.542	3.237	2.706	4.65	2.753	3.766	3.512	2.567	4.112	3.841
 37460	3.944	-0.392	5.657	4.052	0.033	5.802	3.356	0.939	4.599	3.239	1.282	4.899	3.545	2.66	4.235	3.374	2.752	3.807	2.748	4.202	4.235	3.058	4.485	3.954	4.581	-0.585	5.238	4.138	-0.478	5.057	4.136	1.163	5.069	3.957	1.169	4.585	2.882	2.275	4.456	3.069	2.714	4.602	2.691	3.793	3.439	2.385	4.022	3.742
 37470	3.936	-0.39	5.671	4.145	0.021	5.821	3.368	0.869	4.64	3.104	1.156	4.885	3.477	2.615	4.437	3.329	2.758	3.987	2.607	4.182	4.347	2.915	4.409	4.012	4.555	-0.546	5.266	4.108	-0.492	5.051	4.023	1.165	5.174	3.907	1.18	4.671	2.752	2.291	4.542	2.947	2.715	4.732	2.556	3.76	3.501	2.251	4.022	3.821
 37480	4.182	-0.49	5.462	4.438	-0.058	5.54	3.487	0.866	4.599	3.291	1.152	4.964	3.429	2.612	4.46	3.292	2.678	3.996	2.471	4.083	4.281	2.862	4.406	4.171	4.801	-0.559	4.873	4.301	-0.522	4.774	4.164	1.111	5.028	4.016	1.18	4.54	2.838	2.164	4.63	2.93	2.632	4.806	2.57	3.631	3.569	2.179	3.849	3.758
 37490	4.135	-0.538	5.412	4.327	-0.109	5.592	3.427	0.849	4.629	3.179	1.155	4.947	3.431	2.599	4.556	3.363	2.764	4.12	2.562	4.152	4.575	2.892	4.404	4.279	4.768	-0.588	4.855	4.271	-0.588	4.807	4.072	1.027	5.088	4.026	1.106	4.638	2.781	2.13	4.632	2.887	2.574	4.898	2.544	3.696	3.751	2.266	3.992	4.068
 37500	4.11	-0.718	5.264	4.282	-0.354	5.553	3.574	0.767	4.57	3.289	0.991	4.927	3.476	2.528	4.633	3.347	2.65	4.176	2.546	4.062	4.58	2.904	4.368	4.424	4.767	-0.761	4.921	4.309	-0.69	4.694	4.046	0.846	5.21	4.126	1.068	4.728	2.853	2.057	4.782	2.955	2.488	5.013	2.596	3.544	3.803	2.327	3.882	4.036
 37510	4.257	-0.684	5.228	4.369	-0.249	5.499	3.597	0.748	4.46	3.247	0.922	4.772	3.516	2.502	4.556	3.385	2.628	4.135	2.56	4.027	4.503	2.931	4.319	4.341	4.927	-0.606	4.848	4.49	-0.586	4.668	3.996	0.881	5.167	4.133	1.116	4.75	2.858	2.096	4.695	2.975	2.517	4.917	2.604	3.616	3.757	2.257	3.896	4
 37520	4.193	-0.769	5.26	4.361	-0.362	5.53	3.584	0.626	4.456	3.21	0.836	4.764	3.591	2.37	4.399	3.409	2.515	3.974	2.723	3.955	4.378	2.984	4.16	4.033	4.946	-0.713	4.851	4.456	-0.722	4.739	4.025	0.828	5.084	4.091	0.947	4.611	2.874	2.004	4.571	3.078	2.439	4.731	2.52	3.481	3.592	2.265	3.791	3.934
 37530	4.249	-0.961	5.15	4.291	-0.548	5.411	3.809	0.549	4.263	3.408	0.63	4.546	3.485	2.207	4.261	3.234	2.299	3.863	2.81	3.822	4.391	3.078	4.084	4.045	5.021	-0.833	4.975	4.622	-0.816	4.651	4.178	0.724	5.014	4.257	0.867	4.549	2.85	1.784	4.581	3.067	2.198	4.76	2.685	3.31	3.643	2.36	3.597	3.91
 37540	4.058	-1.047	5.11	4.198	-0.646	5.384	3.675	0.531	4.345	3.349	0.663	4.715	3.607	2.202	4.165	3.262	2.287	3.831	2.748	3.805	4.236	3.024	4.068	3.897	4.828	-0.923	4.929	4.457	-0.902	4.598	4.084	0.638	5.011	4.221	0.867	4.571	2.92	1.831	4.568	3.028	2.287	4.716	2.775	3.303	3.449	2.439	3.568	3.741
 37550	4.104	-0.976	5.147	4.305	-0.558	5.412	3.841	0.587	4.291	3.443	0.696	4.575	3.642	2.284	4.218	3.254	2.334	3.943	2.752	3.871	4.238	2.975	4.135	3.924	4.854	-0.834	4.975	4.521	-0.807	4.617	4.266	0.801	5.026	4.24	1.003	4.587	2.87	1.863	4.589	2.976	2.291	4.78	2.757	3.299	3.508	2.435	3.564	3.801
 37560	4.355	-0.813	4.992	4.391	-0.452	5.356	3.9	0.614	4.207	3.459	0.694	4.411	3.451	2.275	4.185	3.358	2.383	3.727	2.565	3.72	4.203	2.793	4.081	3.934	5.12	-0.721	4.928	4.826	-0.615	4.531	4.187	0.85	4.987	4.246	1.025	4.495	2.866	1.766	4.213	2.843	2.143	4.528	2.476	3.317	3.418	2.184	3.551	3.705
 37570	4.421	-0.75	4.805	4.405	-0.422	5.188	3.71	0.754	4.249	3.421	0.922	4.63	3.299	2.412	4.317	3.317	2.534	3.869	2.333	3.782	4.209	2.607	4.167	4.077	5.028	-0.526	4.569	4.621	-0.484	4.242	4.176	0.987	4.883	4.202	1.201	4.429	2.8	1.813	4.182	2.696	2.197	4.475	2.639	3.463	3.417	2.198	3.624	3.639
 37580	4.189	-0.72	4.78	4.311	-0.346	5.067	3.679	0.892	4.197	3.391	1.063	4.583	3.382	2.634	4.456	3.393	2.773	4.008	2.207	3.936	4.116	2.553	4.313	4.086	4.949	-0.362	4.431	4.504	-0.44	4.306	4.084	1.009	4.959	4.117	1.28	4.515	2.83	2.037	4.271	2.768	2.442	4.542	2.616	3.598	3.412	2.136	3.746	3.508
 37590	4.292	-0.623	4.732	4.313	-0.246	5.07	3.663	0.923	4.123	3.288	1.054	4.459	3.284	2.639	4.424	3.304	2.825	3.973	2.156	4.018	4.113	2.427	4.309	3.879	5.08	-0.397	4.475	4.638	-0.364	4.267	4.09	1.067	4.922	4.095	1.259	4.442	2.768	2.042	4.172	2.689	2.423	4.48	2.396	3.555	3.314	1.985	3.755	3.536
 37600	4.36	-0.575	4.788	4.492	-0.201	5.021	3.739	0.942	4.107	3.303	0.957	4.358	3.267	2.566	4.563	3.356	2.759	4.125	2.212	3.998	4.179	2.506	4.284	3.88	5.071	-0.4	4.307	4.581	-0.443	4.185	4.095	0.985	4.831	4.105	1.308	4.429	2.715	2.021	4.321	2.681	2.389	4.671	2.413	3.495	3.467	2.007	3.701	3.679
 37610	4.577	-0.485	4.961	4.686	-0.098	5.259	3.788	0.895	4.296	3.365	0.933	4.58	3.202	2.539	4.532	3.224	2.626	4.077	2.23	3.942	4.163	2.471	4.206	3.819	5.254	-0.295	4.625	4.81	-0.319	4.36	4.181	1.081	4.944	4.171	1.339	4.502	2.722	1.91	4.457	2.665	2.361	4.733	2.241	3.327	3.467	1.939	3.613	3.774
 37620	4.639	-0.433	5.011	4.701	0.004	5.253	3.633	0.903	4.361	3.392	1.094	4.757	3.204	2.567	4.327	3.077	2.657	3.851	2.048	3.902	4.245	2.288	4.288	4.039	5.262	-0.262	4.525	4.79	-0.292	4.405	4.245	1.202	4.905	4.106	1.292	4.432	2.726	1.963	4.441	2.694	2.393	4.688	2.189	3.423	3.509	1.809	3.585	3.764
 37630	4.531	-0.415	5.133	4.641	-0.032	5.396	3.667	0.954	4.51	3.413	1.164	4.9	3.237	2.656	4.431	3.109	2.731	3.981	1.928	3.88	4.293	2.158	4.243	4.037	5.086	-0.338	4.611	4.616	-0.27	4.488	4.285	1.263	5.011	4.147	1.381	4.543	2.701	2.065	4.573	2.737	2.525	4.758	2.075	3.446	3.569	1.694	3.589	3.806
 37640	4.625	-0.422	4.996	4.744	0.008	5.236	3.676	0.951	4.385	3.457	1.146	4.795	3.251	2.66	4.724	3.22	2.862	4.297	1.895	3.84	4.49	2.173	4.232	4.308	5.237	-0.272	4.537	4.779	-0.316	4.365	4.339	1.212	4.828	4.139	1.355	4.399	2.788	2.021	4.647	2.741	2.436	4.933	2.253	3.444	3.717	1.831	3.572	3.952
 37650	4.671	-0.256	4.753	4.677	0.088	5.156	3.702	1.094	4.28	3.441	1.249	4.685	3.419	2.835	4.547	3.214	2.991	4.113	2.147	4.119	4.605	2.305	4.514	4.3	5.374	-0.153	4.546	4.959	-0.134	4.24	4.441	1.322	4.818	4.196	1.409	4.367	2.868	2.219	4.671	2.966	2.649	4.902	2.333	3.733	3.833	1.919	3.835	4.104
 37660	4.62	-0.205	4.785	4.721	0.25	5.021	3.81	1.339	4.18	3.528	1.407	4.605	3.501	3.034	4.617	3.373	3.177	4.176	2.201	4.243	4.673	2.337	4.668	4.483	5.255	-0.036	4.318	4.755	-0.042	4.179	4.382	1.409	4.858	4.318	1.661	4.428	2.92	2.404	4.643	3.022	2.823	4.897	2.363	3.934	3.85	1.981	3.987	4.135
 37670	4.603	-0.137	4.657	4.672	0.253	4.987	3.797	1.362	4.186	3.473	1.468	4.551	3.478	3.047	4.466	3.273	3.218	4.098	2.048	4.175	4.607	2.176	4.594	4.335	5.215	0.066	4.241	4.754	0.021	4.056	4.33	1.461	4.793	4.27	1.696	4.345	2.898	2.492	4.54	2.989	2.875	4.855	2.283	3.958	3.805	1.848	3.963	4.07
 37680	4.829	-0.061	4.657	4.913	0.328	4.946	3.824	1.322	4.168	3.56	1.418	4.576	3.488	3.028	4.578	3.439	3.19	4.15	2.105	4.084	4.481	2.164	4.493	4.192	5.501	0.102	4.236	5.005	0.076	4.111	4.479	1.497	4.747	4.354	1.693	4.288	2.941	2.374	4.554	2.977	2.724	4.874	2.418	3.817	3.743	1.947	3.783	3.953
 37690	4.881	0.032	4.815	5.057	0.455	4.959	3.954	1.348	4.094	3.689	1.476	4.506	3.498	3.027	4.511	3.298	3.147	4.059	2.068	4.097	4.498	2.15	4.556	4.259	5.466	0.118	4.314	5.021	0.127	4.065	4.538	1.563	4.617	4.399	1.79	4.196	2.951	2.398	4.521	3.007	2.796	4.814	2.34	3.873	3.732	1.89	3.822	3.927
 37700	4.936	0.113	4.973	5.098	0.566	5.13	3.951	1.429	4.282	3.683	1.526	4.702	3.379	3.06	4.454	3.175	3.126	4.06	1.893	4.021	4.487	1.983	4.466	4.298	5.443	0.186	4.378	4.938	0.233	4.337	4.609	1.749	4.839	4.416	1.839	4.411	2.904	2.391	4.694	2.978	2.841	4.909	2.235	3.753	3.738	1.776	3.753	3.956
 37710	4.847	0.06	5.269	5.088	0.512	5.339	4.007	1.338	4.397	3.676	1.472	4.74	3.452	3.038	4.39	3.19	3.047	3.952	2.007	4.07	4.482	2.111	4.445	4.184	5.492	0.174	4.69	4.976	0.078	4.643	4.588	1.677	4.93	4.458	1.776	4.453	3.023	2.393	4.627	3.081	2.883	4.807	2.088	3.557	3.701	1.719	3.69	4.015
 37720	4.702	0.112	5.324	5.025	0.523	5.274	3.979	1.4	4.322	3.685	1.545	4.7	3.385	3.056	4.319	3.199	3.08	3.867	2.045	4.212	4.261	2.152	4.552	3.903	5.39	0.121	4.593	4.866	0.123	4.688	4.604	1.736	4.771	4.444	1.807	4.345	2.966	2.358	4.552	3.007	2.844	4.786	2.075	3.578	3.596	1.759	3.796	3.952
 37730	4.756	0.2	5.273	5.034	0.634	5.246	3.928	1.337	4.235	3.705	1.533	4.611	3.456	3.04	4.112	3.243	3.052	3.692	2.109	4.137	4.166	2.114	4.477	3.789	5.45	0.128	4.613	4.986	0.106	4.671	4.637	1.751	4.595	4.419	1.71	4.172	3.024	2.439	4.416	3.075	2.89	4.571	2.094	3.565	3.419	1.818	3.749	3.755
 37740	4.821	0.28	5.214	5.033	0.713	5.228	4.017	1.323	4.062	3.683	1.49	4.388	3.471	2.99	4.016	3.199	3.047	3.634	2.12	4.189	4.197	2.134	4.474	3.82	5.448	0.119	4.603	4.962	0.114	4.608	4.682	1.743	4.457	4.499	1.714	4.021	3.012	2.392	4.311	3.125	2.843	4.466	2.092	3.663	3.49	1.773	3.792	3.871
 37750	4.784	0.249	5.127	5.062	0.697	5.197	4.029	1.449	4.154	3.716	1.627	4.498	3.358	3.11	3.967	3.016	3.09	3.616	1.85	4.009	4.38	1.944	4.373	4.039	5.353	0.157	4.644	4.867	0.206	4.483	4.663	1.832	4.546	4.491	1.864	4.117	3.054	2.431	4.318	3.074	2.914	4.487	1.88	3.576	3.562	1.56	3.692	3.938
 37760	4.688	0.34	5.323	4.92	0.773	5.379	3.877	1.38	4.277	3.672	1.736	4.569	3.492	3.105	4.005	3.187	3.14	3.646	1.967	4.036	4.348	1.947	4.425	4.032	5.26	0.106	4.851	4.763	0.179	4.739	4.61	1.782	4.564	4.431	1.738	4.103	3.097	2.543	4.431	3.194	3.051	4.487	2.036	3.659	3.565	1.63	3.744	3.903
 37770	4.549	0.121	5.257	4.66	0.608	5.381	3.842	1.412	4.203	3.649	1.703	4.607	3.467	3.109	3.952	3.171	3.176	3.597	1.905	3.991	4.29	1.942	4.378	3.967	5.213	0.029	4.897	4.763	0.041	4.661	4.631	1.686	4.583	4.381	1.683	4.181	3.027	2.499	4.338	3.086	2.981	4.414	2	3.72	3.424	1.604	3.697	3.747
 37780	4.63	0.248	5.425	4.729	0.709	5.531	3.824	1.384	4.32	3.665	1.687	4.668	3.466	3.028	3.896	3.101	3.01	3.562	1.931	3.966	4.158	1.982	4.366	3.834	5.317	0.256	5.049	4.866	0.146	4.844	4.54	1.731	4.637	4.354	1.672	4.153	3.054	2.542	4.384	3.14	3.027	4.429	1.97	3.602	3.405	1.607	3.63	3.75
 37790	4.558	0.248	5.512	4.752	0.699	5.528	3.741	1.417	4.461	3.745	1.81	4.785	3.468	3.096	4.001	3.143	3.071	3.616	2.02	4.098	4.089	2.068	4.489	3.764	5.088	0.038	4.984	4.623	0.102	4.869	4.635	1.699	4.604	4.331	1.69	4.158	3.113	2.585	4.486	3.188	3.063	4.561	2.075	3.617	3.49	1.685	3.622	3.807
 37800	4.384	0.179	5.545	4.76	0.476	5.518	3.833	1.381	4.463	3.647	1.636	4.863	3.556	3.064	4.11	3.231	3.089	3.746	2.182	4.232	4.307	2.163	4.492	3.858	4.778	-0.187	4.938	4.325	0.018	4.957	4.566	1.584	4.779	4.341	1.668	4.347	3.078	2.563	4.642	3.236	3.027	4.639	2.097	3.638	3.623	1.817	3.8	4.025
 37810	4.373	0.049	5.486	4.662	0.405	5.452	3.823	1.375	4.391	3.521	1.592	4.745	3.564	3.083	4.092	3.238	3.073	3.733	2.257	4.227	4.396	2.26	4.556	4.049	4.761	-0.191	4.747	4.292	-0.04	4.887	4.529	1.608	4.785	4.381	1.671	4.333	3.144	2.66	4.598	3.293	3.133	4.631	2.042	3.722	3.729	1.77	3.903	4.129
 37820	4.379	0.067	5.309	4.721	0.443	5.308	4.008	1.462	4.243	3.665	1.576	4.569	3.644	3.102	3.944	3.272	3.132	3.653	2.441	4.44	4.264	2.367	4.646	3.798	4.945	-0.187	4.685	4.451	-0.064	4.703	4.627	1.584	4.766	4.573	1.677	4.314	3.259	2.653	4.546	3.436	3.122	4.547	2.124	3.778	3.768	2.001	4.059	4.159
 37830	4.53	-0.099	5.021	4.681	0.339	5.176	4.059	1.431	4.198	3.642	1.548	4.477	3.808	3.149	4.1	3.448	3.15	3.732	2.502	4.371	4.295	2.484	4.628	3.854	5.112	-0.211	4.465	4.621	-0.099	4.47	4.462	1.448	4.852	4.594	1.621	4.416	3.336	2.655	4.633	3.519	3.126	4.679	2.37	3.762	3.684	2.041	3.927	4.058
 37840	4.407	-0.141	4.978	4.53	0.282	5.228	4.232	1.448	4.115	3.745	1.49	4.238	3.87	3.132	3.952	3.506	3.134	3.63	2.61	4.336	4.28	2.606	4.688	3.937	5.266	-0.087	4.692	4.8	-0.108	4.56	4.452	1.48	4.819	4.665	1.666	4.455	3.351	2.693	4.5	3.572	3.132	4.538	2.346	3.84	3.674	2.115	3.998	4.051
 37850	4.323	-0.121	5.007	4.505	0.287	5.246	4.014	1.434	4.148	3.652	1.569	4.449	3.707	3.132	3.866	3.3	3.081	3.652	2.642	4.471	4.063	2.509	4.738	3.679	5.147	-0.101	4.651	4.679	-0.084	4.459	4.493	1.522	4.775	4.599	1.68	4.305	3.418	2.8	4.671	3.64	3.211	4.486	2.401	3.797	3.564	2.187	3.975	3.962
 37860	4.218	0.026	5.148	4.46	0.378	5.36	4.102	1.525	4.2	3.747	1.636	4.585	3.595	3.026	3.761	3.142	2.979	3.592	2.626	4.481	4.005	2.544	4.702	3.558	5.04	0.005	4.678	4.572	0.078	4.636	4.58	1.72	4.865	4.585	1.836	4.353	3.34	2.838	4.534	3.569	3.251	4.341	2.246	3.817	3.512	2.055	4.098	3.864
 37870	4.437	0.1	5.336	4.694	0.51	5.428	4.063	1.557	4.336	3.642	1.627	4.597	3.632	3.07	3.813	3.169	3.065	3.629	2.6	4.563	4.001	2.485	4.709	3.523	5.154	0.072	4.748	4.644	0.097	4.685	4.418	1.687	5.042	4.569	1.864	4.595	3.228	2.838	4.582	3.476	3.261	4.428	2.226	3.89	3.549	2.08	4.219	3.91
 37880	4.476	0.03	5.335	4.707	0.459	5.44	3.975	1.515	4.433	3.7	1.701	4.821	3.657	3.15	3.971	3.217	3.134	3.819	2.565	4.554	4.206	2.633	4.809	3.791	5.088	0.095	4.655	4.603	0.077	4.698	4.468	1.67	5.072	4.616	1.915	4.671	3.237	2.761	4.793	3.389	3.243	4.755	2.347	3.866	3.635	2.156	4.163	3.978
 37890	4.551	0.069	5.201	4.782	0.463	5.214	4.048	1.569	4.371	3.657	1.72	4.668	3.683	3.266	4.078	3.235	3.245	3.894	2.652	4.72	4.23	2.8	4.964	3.798	5.042	0.183	4.354	4.585	0.138	4.558	4.446	1.719	5.016	4.576	1.924	4.602	3.187	2.803	4.723	3.328	3.281	4.809	2.561	4.104	3.646	2.234	4.334	3.955
 37900	4.495	-0.02	5.159	4.672	0.457	5.178	3.883	1.415	4.245	3.427	1.51	4.482	3.622	3.121	4.185	3.351	3.161	3.779	2.752	4.617	4.259	2.859	4.898	3.86	5.058	0.067	4.418	4.592	0.003	4.562	4.158	1.517	4.929	4.34	1.765	4.562	3	2.759	4.588	3.272	3.187	4.698	2.461	4.165	3.634	2.223	4.423	4.029
 37910	4.611	-0.145	5.113	4.72	0.333	5.251	3.986	1.33	4.328	3.518	1.352	4.441	3.607	2.972	4.227	3.249	2.984	3.901	2.815	4.529	4.309	2.855	4.752	3.85	5.038	-0.151	4.447	4.55	-0.127	4.525	4.221	1.378	5.056	4.389	1.65	4.677	3.052	2.663	4.765	3.329	3.078	4.773	2.373	3.972	3.773	2.216	4.316	4.124
 37920	4.531	-0.113	4.994	4.764	0.331	5.056	3.916	1.4	4.315	3.452	1.447	4.524	3.507	2.98	3.985	3.081	3.047	3.824	2.788	4.593	4.307	2.92	4.777	3.862	4.911	-0.174	4.263	4.413	-0.096	4.389	4.238	1.372	4.927	4.44	1.673	4.552	3.139	2.68	4.733	3.414	3.108	4.585	2.401	4.03	3.738	2.256	4.353	4.127
 37930	4.414	-0.066	4.999	4.526	0.394	5.136	3.681	1.403	4.204	3.293	1.506	4.499	3.562	3.107	4.121	3.147	3.184	3.909	2.85	4.761	4.342	2.976	4.963	3.898	4.901	-0.052	4.358	4.389	-0.089	4.385	4.099	1.455	4.861	4.252	1.662	4.437	3.089	2.783	4.773	3.365	3.186	4.747	2.489	4.143	3.731	2.384	4.507	4.073
 37940	4.374	-0.098	5.048	4.629	0.337	5.098	3.767	1.37	4.213	3.423	1.523	4.533	3.636	3.063	4.13	3.315	3.186	3.825	2.762	4.603	4.487	2.838	4.889	4.06	4.829	-0.017	4.237	4.363	-0.031	4.451	4.2	1.522	4.859	4.331	1.763	4.468	3.065	2.776	4.599	3.335	3.218	4.637	2.413	4.188	3.758	2.174	4.463	4.092
 37950	4.506	0.041	5.12	4.73	0.495	5.149	3.842	1.424	4.189	3.44	1.523	4.463	3.615	3.097	4.086	3.224	3.213	3.802	2.82	4.683	4.378	2.838	4.881	3.921	4.897	-0.023	4.379	4.417	0.015	4.479	4.31	1.634	4.816	4.341	1.799	4.372	3.026	2.817	4.554	3.284	3.244	4.642	2.384	4.258	3.699	2.171	4.523	4.098
 37960	4.351	-0.054	5.104	4.498	0.413	5.235	3.674	1.338	4.162	3.341	1.53	4.476	3.658	3.041	3.974	3.337	3.181	3.649	2.984	4.712	4.13	2.946	4.873	3.652	4.933	-0.055	4.533	4.408	-0.06	4.518	4.209	1.546	4.725	4.284	1.665	4.268	3.08	2.761	4.374	3.347	3.158	4.544	2.453	4.194	3.615	2.37	4.537	3.963
 37970	4.311	-0.006	5.304	4.661	0.352	5.173	3.846	1.265	4.215	3.469	1.451	4.464	3.787	3.019	4.013	3.446	3.106	3.673	3.036	4.627	4.274	2.928	4.822	3.818	4.599	-0.188	4.406	4.218	-0.114	4.695	4.288	1.491	4.742	4.452	1.625	4.315	3.222	2.689	4.493	3.44	3.103	4.58	2.464	4.128	3.761	2.377	4.404	4.163
 37980	4.355	0.032	5.412	4.626	0.397	5.162	3.698	1.24	4.214	3.422	1.55	4.525	3.683	2.964	3.803	3.328	3.078	3.512	2.993	4.53	4.216	2.929	4.8	3.771	4.505	-0.259	4.554	4.124	-0.085	4.831	4.223	1.528	4.734	4.289	1.553	4.244	3.159	2.699	4.295	3.404	3.117	4.387	2.369	4.181	3.668	2.325	4.448	4.081
 37990	4.323	0.215	5.448	4.542	0.511	5.117	3.59	1.36	4.238	3.292	1.6	4.557	3.665	3.067	4.117	3.45	3.205	3.693	2.975	4.713	4.172	2.97	4.905	3.686	4.333	-0.3	4.658	4.018	-0.079	4.972	4.209	1.484	4.691	4.169	1.55	4.23	3.059	2.741	4.504	3.313	3.123	4.647	2.477	4.157	3.687	2.416	4.52	4.031
 38000	4.627	0.34	5.397	4.769	0.532	4.966	3.81	1.319	4.151	3.479	1.617	4.408	3.671	3.067	4.097	3.525	3.217	3.661	2.974	4.684	4.065	3.001	4.813	3.568	4.412	-0.289	4.772	4.177	0.073	5.026	4.421	1.525	4.624	4.372	1.616	4.16	3.068	2.595	4.284	3.226	3.021	4.516	2.425	4.092	3.527	2.382	4.426	3.877
 38010	4.656	0.414	5.404	4.861	0.589	5.003	3.786	1.373	4.13	3.519	1.614	4.455	3.641	3.106	3.901	3.396	3.186	3.501	2.882	4.68	3.985	3.013	4.876	3.547	4.521	-0.176	4.672	4.241	0.118	4.977	4.532	1.553	4.39	4.332	1.638	3.963	3.149	2.648	4.307	3.302	3.106	4.39	2.522	4.067	3.34	2.366	4.414	3.698
 38020	4.86	0.467	5.16	4.96	0.633	4.719	3.561	1.354	4.302	3.489	1.726	4.612	3.64	3.085	3.966	3.404	3.182	3.579	2.755	4.646	3.897	2.979	4.895	3.534	4.689	-0.216	4.579	4.391	0.059	4.888	4.418	1.52	4.277	4.107	1.55	3.922	3.057	2.644	4.334	3.284	3.08	4.477	2.513	4.003	3.326	2.284	4.354	3.597
 38030	4.881	0.363	5.171	4.971	0.571	4.711	3.653	1.369	4.354	3.554	1.702	4.727	3.673	3.116	4.01	3.327	3.142	3.648	2.868	4.713	3.904	2.989	4.89	3.432	4.693	-0.245	4.456	4.455	0.018	4.823	4.5	1.55	4.454	4.203	1.619	4.094	3.193	2.765	4.562	3.432	3.2	4.595	2.554	4.008	3.403	2.403	4.352	3.706
 38040	4.857	0.224	5.218	5.056	0.651	5.006	3.786	1.408	4.339	3.653	1.738	4.708	3.526	3.11	3.982	3.282	3.082	3.559	2.853	4.638	3.828	2.861	4.769	3.363	4.762	-0.141	4.507	4.442	0.05	4.844	4.544	1.641	4.438	4.27	1.671	4.05	3.079	2.625	4.443	3.186	3.111	4.514	2.255	3.906	3.406	2.28	4.319	3.734
 38050	4.75	0.288	5.143	4.895	0.732	4.918	3.569	1.331	4.324	3.379	1.636	4.691	3.438	3.047	4.046	3.179	3.089	3.654	2.73	4.659	3.878	2.786	4.786	3.38	4.787	-0.139	4.44	4.377	0.009	4.685	4.293	1.614	4.592	4.097	1.658	4.154	2.879	2.66	4.459	3.062	3.127	4.542	2.254	3.991	3.407	2.217	4.397	3.702
 38060	4.643	0.163	5.256	4.829	0.612	5.234	3.659	1.348	4.303	3.479	1.646	4.684	3.494	3.063	4	3.179	3.115	3.663	2.765	4.68	3.979	2.842	4.766	3.49	4.921	-0.024	4.506	4.446	-0.01	4.687	4.358	1.623	4.518	4.139	1.671	4.096	3.008	2.704	4.522	3.155	3.17	4.548	2.207	4.06	3.564	2.206	4.462	3.871
 38070	4.603	0.163	5.122	4.843	0.606	5.147	3.687	1.509	4.377	3.633	1.864	4.705	3.596	3.255	4.071	3.358	3.29	3.637	2.757	4.776	3.896	2.919	4.92	3.49	4.881	0.009	4.426	4.39	0.026	4.542	4.532	1.69	4.523	4.233	1.75	4.137	3.128	2.718	4.35	3.211	3.157	4.584	2.288	4.061	3.53	2.222	4.447	3.845
 38080	4.563	0.177	5.189	4.815	0.603	5.203	3.648	1.535	4.504	3.66	1.933	4.817	3.653	3.286	4.047	3.415	3.264	3.64	2.85	4.789	3.755	3.028	4.946	3.316	4.797	-0.048	4.407	4.355	0.005	4.628	4.517	1.653	4.556	4.171	1.735	4.201	3.162	2.794	4.498	3.323	3.29	4.566	2.506	4.018	3.361	2.352	4.395	3.679
 38090	4.381	0.025	5.001	4.709	0.395	5.068	3.876	1.571	4.296	3.75	1.848	4.712	3.933	3.305	3.954	3.636	3.235	3.556	3.16	4.816	3.591	3.265	4.902	3.103	4.691	-0.178	4.341	4.248	0.058	4.393	4.628	1.64	4.652	4.452	1.782	4.197	3.399	2.938	4.48	3.658	3.398	4.526	2.67	4.096	3.395	2.647	4.521	3.632
 38100	4.266	0.056	5.121	4.571	0.432	5.242	3.839	1.528	4.273	3.835	1.858	4.66	4.022	3.243	3.805	3.686	3.196	3.453	3.306	4.797	3.491	3.381	4.918	3.01	4.669	-0.204	4.555	4.2	-0.048	4.532	4.629	1.574	4.588	4.511	1.653	4.13	3.519	2.922	4.403	3.795	3.343	4.376	2.873	4.042	3.218	2.789	4.499	3.428
 38110	4.116	0.041	4.982	4.464	0.322	5.191	3.987	1.69	4.395	4.087	2.035	4.764	4.315	3.308	3.82	3.994	3.264	3.424	3.357	4.767	3.611	3.399	4.897	3.119	4.575	-0.206	4.416	4.187	0.069	4.325	4.794	1.568	4.707	4.669	1.706	4.248	3.808	2.927	4.291	4.011	3.382	4.344	3.032	4.056	3.163	2.876	4.416	3.481
 38120	4.152	-0.032	4.925	4.475	0.281	5.146	4.024	1.624	4.275	4.135	1.92	4.621	4.53	3.34	3.953	4.332	3.319	3.472	3.492	4.722	3.648	3.523	4.9	3.198	4.575	-0.252	4.383	4.177	0.02	4.298	4.949	1.479	4.436	4.698	1.667	4.109	3.875	2.867	4.345	4.087	3.311	4.428	3.255	4.009	3.217	3.027	4.29	3.529
 38130	4.407	-0.05	5.09	4.81	0.266	5.149	4.14	1.523	4.286	4.208	1.846	4.634	4.544	3.148	3.891	4.311	3.224	3.446	3.59	4.685	3.689	3.612	4.785	3.198	4.771	-0.256	4.467	4.293	-0.09	4.482	4.942	1.409	4.397	4.737	1.575	3.988	3.957	2.782	4.256	4.172	3.223	4.366	3.234	3.991	3.225	3.063	4.35	3.565
 38140	4.441	0.087	5.14	4.825	0.398	5.182	4.138	1.635	4.358	4.224	2.018	4.654	4.506	3.237	3.755	4.278	3.278	3.342	3.532	4.728	3.586	3.463	4.819	3.082	4.727	-0.255	4.502	4.258	-0.021	4.567	4.959	1.494	4.537	4.756	1.616	4.111	3.95	2.851	4.217	4.167	3.292	4.307	3.094	3.973	3.248	3.022	4.389	3.522
 38150	4.467	0.061	5.244	4.87	0.362	5.288	4.163	1.538	4.393	4.208	1.925	4.736	4.444	3.234	3.843	4.208	3.217	3.43	3.437	4.67	3.589	3.419	4.809	3.116	4.82	-0.279	4.61	4.389	-0.061	4.593	4.965	1.527	4.664	4.807	1.608	4.217	3.873	2.805	4.302	4.071	3.25	4.379	3.081	3.9	3.201	2.96	4.273	3.517
 38160	4.586	0.02	5.273	4.985	0.354	5.212	4.093	1.481	4.409	4.038	1.823	4.79	4.221	3.159	3.922	3.952	3.136	3.523	3.286	4.658	3.718	3.24	4.751	3.22	4.843	-0.308	4.64	4.365	-0.119	4.653	4.89	1.441	4.625	4.73	1.556	4.176	3.762	2.78	4.503	3.998	3.212	4.516	2.874	3.819	3.482	2.807	4.244	3.7
 38170	4.614	0.092	5.297	5.026	0.35	5.165	4.178	1.524	4.368	4.184	1.862	4.758	4.335	3.19	3.846	4.012	3.119	3.46	3.517	4.713	3.574	3.282	4.781	3.119	4.909	-0.284	4.572	4.482	-0.077	4.675	4.986	1.491	4.538	4.762	1.608	4.14	3.907	2.839	4.457	4.12	3.294	4.412	3.021	3.953	3.369	3.007	4.328	3.691
 38180	4.659	0.168	5.366	5.083	0.369	5.165	4.179	1.442	4.275	4.104	1.748	4.657	4.347	3.155	3.961	4.024	3.243	3.57	3.486	4.751	3.95	3.405	4.874	3.458	4.935	-0.218	4.662	4.458	-0.031	4.638	4.922	1.507	4.429	4.742	1.613	3.996	3.774	2.836	4.4	4.019	3.267	4.486	3.096	4.111	3.409	2.884	4.395	3.729
 38190	4.548	0.013	5.205	4.951	0.254	5.058	4.311	1.443	4.124	4.15	1.705	4.518	4.435	3.207	3.852	4.112	3.226	3.495	3.468	4.718	3.933	3.424	4.857	3.428	4.691	-0.314	4.426	4.328	-0.011	4.573	5.038	1.36	4.501	4.961	1.575	4.084	3.937	2.744	4.355	4.133	3.204	4.429	3.111	4.004	3.451	3.004	4.347	3.791
 38200	4.502	0.049	5.119	4.909	0.372	5.173	4.374	1.523	4.126	4.122	1.792	4.498	4.51	3.227	3.838	4.203	3.32	3.454	3.528	4.733	3.984	3.461	4.937	3.518	4.861	-0.245	4.474	4.443	0.024	4.512	5.01	1.552	4.595	4.994	1.696	4.138	3.949	2.896	4.277	4.219	3.294	4.353	3.146	4.17	3.438	2.97	4.437	3.838
 38210	4.801	0.13	5.31	5.134	0.459	5.181	4.336	1.521	4.279	4.15	1.871	4.6	4.516	3.2	3.741	4.139	3.269	3.452	3.485	4.686	3.915	3.434	4.887	3.465	4.933	-0.272	4.633	4.496	-0.029	4.792	5.082	1.509	4.558	4.966	1.618	4.107	4.003	2.887	4.359	4.257	3.293	4.429	3.111	4.012	3.497	2.948	4.351	3.789
 38220	4.603	0.073	5.348	5.017	0.348	5.213	4.385	1.512	4.248	4.354	1.854	4.608	4.614	3.208	3.827	4.275	3.214	3.467	3.583	4.639	3.81	3.435	4.817	3.322	4.756	-0.347	4.701	4.351	-0.048	4.745	5.153	1.394	4.534	4.997	1.521	4.104	4.107	2.735	4.304	4.354	3.198	4.355	3.297	3.948	3.329	3.148	4.204	3.683
 38230	4.766	0.312	5.478	5.132	0.462	5.186	4.262	1.542	4.293	4.26	1.934	4.607	4.489	3.203	3.755	4.218	3.201	3.334	3.451	4.597	3.699	3.311	4.789	3.245	4.596	-0.284	4.925	4.272	0.081	5.06	5.061	1.356	4.454	4.847	1.453	4.033	3.996	2.782	4.291	4.285	3.208	4.28	3.22	3.874	3.207	2.992	4.124	3.516
 38240	4.512	0.225	5.602	4.91	0.383	5.328	4.255	1.442	4.308	4.186	1.874	4.584	4.593	3.142	3.708	4.32	3.172	3.329	3.39	4.481	3.76	3.368	4.73	3.324	4.346	-0.287	5.05	4.067	0.108	5.135	4.982	1.329	4.63	4.827	1.438	4.157	3.987	2.738	4.305	4.261	3.144	4.258	3.244	3.818	3.169	2.988	4.075	3.488
 38250	4.483	0.076	5.79	4.875	0.271	5.547	4.148	1.401	4.566	4.236	1.786	4.84	4.519	3.022	3.939	4.271	2.994	3.541	3.449	4.4	3.8	3.387	4.567	3.34	4.431	-0.399	5.297	4.067	-0.055	5.204	5.005	1.203	4.696	4.733	1.384	4.344	3.985	2.561	4.466	4.186	3.02	4.485	3.216	3.637	3.301	3.05	3.983	3.577
 38260	4.456	0.145	5.768	4.871	0.356	5.596	4.16	1.387	4.512	4.216	1.722	4.831	4.581	2.975	3.941	4.279	3.073	3.593	3.397	4.351	4.012	3.364	4.591	3.524	4.623	-0.384	5.257	4.184	-0.09	5.238	4.975	1.178	4.606	4.728	1.286	4.19	3.995	2.667	4.567	4.305	3.056	4.48	3.183	3.678	3.457	2.987	3.994	3.754
 38270	4.603	0.088	5.686	5.009	0.246	5.477	4.024	1.112	4.442	3.998	1.535	4.702	4.461	2.741	3.747	4.087	2.849	3.441	3.574	4.315	3.983	3.458	4.561	3.561	4.536	-0.569	5.286	4.159	-0.223	5.321	4.863	0.997	4.543	4.615	1.102	4.153	3.923	2.497	4.334	4.233	2.896	4.314	3.136	3.762	3.437	2.998	4.02	3.834
 38280	4.66	0.016	5.756	5.033	0.223	5.487	4.084	1.069	4.475	4.037	1.45	4.815	4.237	2.638	3.72	3.845	2.696	3.455	3.368	4.187	3.765	3.297	4.389	3.318	4.665	-0.566	5.307	4.273	-0.244	5.284	4.912	1.094	4.552	4.65	1.145	4.169	3.805	2.489	4.436	4.133	2.871	4.275	3.02	3.535	3.273	2.811	3.831	3.604
 38290	4.835	0.071	5.809	5.096	0.209	5.413	3.986	1.099	4.582	4.02	1.526	4.803	4.183	2.706	3.673	3.744	2.735	3.472	3.204	4.191	4.011	3.214	4.477	3.589	4.48	-0.451	5.467	4.221	-0.032	5.555	4.82	1.086	4.563	4.518	1.113	4.186	3.817	2.539	4.466	4.062	2.9	4.23	2.802	3.653	3.451	2.656	3.913	3.813
 38300	4.885	0.32	5.856	5.116	0.271	5.412	4.066	1.15	4.539	4.091	1.61	4.779	4.097	2.663	3.62	3.662	2.703	3.386	3.347	4.201	3.952	3.212	4.471	3.517	4.526	-0.328	5.515	4.282	0.123	5.594	4.844	1.076	4.402	4.488	1.102	4.074	3.715	2.473	4.331	3.995	2.835	4.185	2.772	3.733	3.463	2.727	4.013	3.843
 38310	5.068	0.44	5.945	5.256	0.446	5.46	3.978	1.122	4.677	4.014	1.577	4.834	4.115	2.494	3.623	3.695	2.621	3.362	3.49	4.172	3.874	3.396	4.388	3.421	4.736	-0.262	5.718	4.436	0.129	5.801	4.727	1.029	4.477	4.328	1.013	4.199	3.7	2.441	4.321	4.005	2.827	4.167	2.894	3.708	3.331	2.811	3.991	3.727
 38320	4.871	0.827	6.039	5.17	0.739	5.637	3.937	1.19	4.586	4.1	1.63	4.641	3.962	2.514	3.488	3.534	2.594	3.306	3.4	4.112	3.777	3.297	4.452	3.387	4.752	0.039	5.726	4.345	0.302	5.728	4.709	1.03	4.259	4.255	1.019	4.081	3.662	2.472	4.215	3.999	2.812	4.05	2.975	3.795	3.223	2.677	3.954	3.597
 38330	4.773	1.012	6.066	4.982	0.726	5.715	3.791	1.175	4.621	4.026	1.618	4.658	3.958	2.394	3.403	3.527	2.521	3.178	3.467	3.99	3.84	3.277	4.277	3.502	4.585	0.26	5.998	4.167	0.51	5.863	4.566	0.944	4.319	4.116	0.964	4.154	3.637	2.435	4.112	3.969	2.761	3.917	2.772	3.798	3.378	2.603	3.924	3.8
 38340	4.652	0.819	6.205	4.728	0.512	5.811	3.691	1.308	4.805	4.018	1.718	4.788	3.891	2.417	3.488	3.476	2.534	3.295	3.469	4.066	3.704	3.179	4.308	3.342	4.261	0.157	6.003	3.887	0.477	5.941	4.379	1.024	4.478	3.956	1.066	4.247	3.604	2.632	4.246	3.918	2.898	3.942	2.699	3.821	3.306	2.525	3.958	3.741
 38350	4.604	0.877	6.328	4.601	0.592	5.943	3.662	1.433	4.892	4.009	1.784	4.84	3.897	2.454	3.49	3.476	2.607	3.316	3.547	4.128	3.872	3.364	4.445	3.517	4.094	0.239	6.103	3.803	0.581	6.01	4.392	1.091	4.536	3.992	1.143	4.299	3.561	2.604	4.212	3.893	2.922	4.064	2.889	4.057	3.449	2.638	4.09	3.836
 38360	4.304	0.846	6.199	4.506	0.525	5.845	3.571	1.012	4.597	3.561	1.485	4.783	3.867	2.395	3.521	3.455	2.62	3.378	3.521	4.064	3.917	3.381	4.407	3.559	4.063	0.099	6.008	3.703	0.372	5.798	4.374	1.092	4.567	4.097	1.005	4.202	3.599	2.593	4.281	3.963	2.811	4.028	2.98	3.924	3.347	2.628	3.975	3.69
 38370	4.303	0.756	6.128	4.537	0.576	5.738	3.579	1.175	4.495	3.63	1.648	4.669	4.048	2.453	3.32	3.623	2.602	3.116	3.601	4.055	3.764	3.344	4.359	3.468	4.002	0.109	5.878	3.679	0.415	5.651	4.438	1.174	4.502	4.139	1.125	4.157	3.647	2.636	4.006	4.008	2.893	3.81	2.916	3.964	3.263	2.618	3.955	3.65
 38380	4.307	0.99	6.183	4.591	0.676	5.858	3.615	1.148	4.591	3.614	1.603	4.75	3.927	2.416	3.373	3.519	2.578	3.183	3.584	4.013	3.758	3.382	4.336	3.443	4.118	0.198	6.02	3.835	0.501	5.706	4.498	1.197	4.525	4.138	1.103	4.219	3.698	2.663	4.114	4.033	2.884	3.844	2.895	3.975	3.32	2.622	3.955	3.69
 38390	4.094	0.895	6.329	4.47	0.77	6.01	3.654	1.184	4.629	3.613	1.649	4.781	4.072	2.568	3.516	3.636	2.65	3.267	3.491	4.176	3.755	3.325	4.437	3.396	4.093	0.236	5.934	3.742	0.462	5.648	4.52	1.292	4.595	4.184	1.218	4.247	3.724	2.724	4.23	4.021	3.031	3.96	2.923	3.987	3.212	2.594	4.055	3.589
 38400	3.911	1.129	6.202	4.367	0.955	6.044	3.803	1.287	4.513	3.589	1.687	4.71	4.199	2.683	3.54	3.799	2.798	3.302	3.533	4.31	3.72	3.302	4.49	3.31	4.099	0.405	6.102	3.704	0.425	5.79	4.46	1.409	4.887	4.424	1.331	4.401	3.756	2.821	4.24	4.111	3.085	4.015	2.984	3.969	3.198	2.688	4.041	3.588
 38410	4.135	1.109	6.188	4.501	0.86	5.921	3.898	1.214	4.42	3.808	1.665	4.635	4.172	2.666	3.42	3.726	2.819	3.272	3.619	4.272	3.722	3.352	4.528	3.371	4.127	0.373	5.955	3.786	0.482	5.552	4.629	1.47	4.681	4.54	1.343	4.221	3.844	2.817	4.179	4.157	3.093	3.903	3.056	4.057	3.121	2.709	4.029	3.483
 38420	4.058	1.244	6.165	4.392	0.939	5.959	3.794	1.385	4.485	3.685	1.806	4.696	4.083	2.777	3.468	3.696	2.908	3.207	3.62	4.391	3.754	3.396	4.684	3.398	4.055	0.359	5.878	3.745	0.588	5.601	4.551	1.528	4.644	4.375	1.41	4.209	3.723	2.895	4.153	4.071	3.182	3.937	3.063	4.215	3.186	2.719	4.247	3.551
 38430	4.26	1.148	6.128	4.545	0.82	5.82	3.786	1.414	4.468	3.762	1.868	4.672	4.268	2.793	3.488	3.916	2.921	3.16	3.525	4.348	3.704	3.409	4.597	3.29	4.151	0.298	5.885	3.802	0.56	5.631	4.61	1.38	4.544	4.299	1.347	4.158	3.772	2.873	4.092	4.128	3.174	3.979	3.116	4.058	3.022	2.766	4.158	3.371
 38440	4.447	1.049	6.113	4.618	0.741	5.797	3.929	1.413	4.493	3.886	1.889	4.699	4.354	2.718	3.4	3.992	2.838	3.084	3.786	4.282	3.596	3.621	4.551	3.224	4.202	0.264	5.863	3.85	0.534	5.66	4.765	1.393	4.59	4.521	1.327	4.172	3.891	2.826	4.052	4.214	3.123	3.901	3.28	4.096	2.963	2.945	4.154	3.337
 38450	4.493	0.978	5.979	4.681	0.674	5.6	3.954	1.325	4.316	3.829	1.727	4.507	4.161	2.637	3.242	3.756	2.837	3.039	3.656	4.278	3.695	3.583	4.592	3.293	4.271	0.2	5.687	3.914	0.489	5.48	4.715	1.409	4.514	4.559	1.336	4.018	3.701	2.724	3.961	4.052	2.996	3.778	3.179	4.13	2.956	2.845	4.219	3.323
 38460	4.389	0.963	5.71	4.746	0.785	5.436	3.879	1.229	4.079	3.712	1.59	4.336	4.175	2.723	3.26	3.741	2.99	3.135	3.803	4.41	3.687	3.649	4.701	3.312	4.491	0.19	5.481	4.056	0.315	5.23	4.648	1.376	4.249	4.442	1.3	3.804	3.842	2.834	3.996	4.203	3.111	3.809	3.278	4.246	3.076	2.941	4.264	3.426
 38470	4.415	1.052	5.633	4.772	0.853	5.335	3.892	1.237	3.98	3.885	1.696	4.127	4.147	2.635	2.999	3.715	2.818	2.82	3.818	4.346	3.363	3.534	4.567	3.024	4.453	0.276	5.436	4.039	0.467	5.212	4.722	1.293	3.982	4.41	1.202	3.627	3.768	2.729	3.714	4.118	2.989	3.524	3.07	4.136	2.966	2.898	4.185	3.398
 38480	4.557	0.997	5.45	4.777	0.691	5.136	3.748	1.149	3.911	3.79	1.594	4.083	4.158	2.579	2.983	3.776	2.744	2.685	3.785	4.24	3.341	3.5	4.494	2.99	4.458	0.19	5.347	4.041	0.408	5.15	4.655	1.153	3.871	4.275	1.111	3.559	3.653	2.632	3.593	4.017	2.923	3.52	3.033	4.108	2.89	2.853	4.165	3.323
 38490	4.654	0.851	5.577	4.842	0.491	5.264	3.986	0.928	3.939	3.747	1.319	4.149	4.17	2.462	3.199	3.826	2.605	2.878	3.745	4.11	3.554	3.473	4.335	3.197	4.405	0.032	5.487	4.056	0.368	5.277	4.728	1.098	4.172	4.528	1.059	3.729	3.584	2.448	3.715	3.945	2.748	3.771	3.05	3.924	3.022	2.856	4.019	3.493
 38500	4.679	0.941	5.822	4.857	0.63	5.493	3.966	0.988	4.157	3.876	1.513	4.271	4.155	2.477	3.284	3.757	2.582	2.968	3.85	4.146	3.489	3.59	4.403	3.115	4.387	0.139	5.586	4.083	0.514	5.401	4.722	1.155	4.182	4.444	1.032	3.811	3.553	2.374	3.699	3.902	2.698	3.834	3.074	3.968	3.181	3.018	4.131	3.663
 38510	4.741	0.643	5.628	4.858	0.39	5.226	3.829	1.091	4.162	3.879	1.571	4.309	4.229	2.593	3.373	3.885	2.745	3.021	3.844	4.225	3.745	3.595	4.528	3.4	4.491	-0.112	5.412	4.107	0.21	5.308	4.668	1.078	4.097	4.321	1.089	3.749	3.648	2.534	3.825	3.999	2.854	3.957	3.11	4.086	3.338	2.937	4.202	3.812
 38520	4.845	0.611	5.507	5.07	0.422	5.073	3.882	0.997	4.103	3.879	1.436	4.342	4.172	2.594	3.424	3.79	2.706	3.081	3.989	4.229	3.709	3.699	4.523	3.399	4.751	-0.138	5.292	4.302	0.06	5.166	4.704	1.062	4.094	4.389	1.085	3.748	3.592	2.485	3.882	3.933	2.793	4.006	3.212	4.131	3.348	3.103	4.229	3.845
 38530	4.883	0.428	5.462	5.109	0.33	5.038	3.86	1.103	4.241	3.985	1.541	4.473	4.337	2.598	3.535	4.034	2.791	3.197	4.058	4.324	3.833	3.86	4.545	3.419	4.885	-0.351	5.111	4.399	-0.182	5.074	4.719	1.061	4.073	4.334	1.078	3.822	3.757	2.565	4.005	4.121	2.865	4.135	3.391	4.129	3.389	3.201	4.308	3.834
 38540	4.881	0.236	5.357	5.076	0.238	4.91	3.881	1.124	4.179	4.024	1.537	4.423	4.209	2.605	3.365	3.837	2.82	3.149	4.087	4.316	3.813	3.855	4.559	3.426	4.796	-0.339	4.804	4.347	-0.143	4.806	4.664	1.244	3.938	4.274	1.261	3.678	3.705	2.761	3.986	4.068	3.032	4.079	3.259	4.345	3.541	3.264	4.602	4.026
 38550	4.981	0.294	5.314	5.162	0.399	4.845	3.988	1.181	4.088	3.956	1.601	4.363	4.284	2.77	3.465	3.822	2.945	3.333	4.08	4.533	3.794	3.765	4.745	3.448	4.799	-0.221	4.747	4.387	0.109	4.771	4.805	1.438	4.003	4.431	1.443	3.733	3.656	2.834	3.94	3.999	3.141	4.155	3.227	4.474	3.555	3.264	4.71	4.009
 38560	4.852	0.25	5.365	5.092	0.337	4.923	4.1	1.193	3.967	3.956	1.544	4.294	4.243	2.82	3.422	3.807	3.053	3.283	4.18	4.575	3.719	3.857	4.763	3.378	4.704	-0.196	4.706	4.315	0.11	4.716	4.794	1.512	4.084	4.574	1.552	3.666	3.659	2.879	3.884	3.933	3.175	4.163	3.285	4.517	3.502	3.345	4.765	3.959
 38570	5.053	0.428	5.501	5.218	0.302	5.036	4.278	1.195	4.103	4.176	1.602	4.392	4.179	2.71	3.271	3.728	2.893	3.238	4.185	4.476	3.542	3.774	4.654	3.334	4.821	-0.082	4.806	4.456	0.262	4.799	4.905	1.598	4.226	4.788	1.607	3.736	3.751	2.865	3.885	4.023	3.193	4.092	3.227	4.553	3.557	3.313	4.735	3.993
 38580	5.065	0.313	5.358	5.254	0.317	4.879	4.028	1.218	4.238	4.137	1.623	4.548	4.145	2.663	3.377	3.734	2.945	3.421	4.295	4.489	3.496	3.822	4.66	3.34	4.937	-0.21	4.704	4.499	-0.003	4.796	4.77	1.484	4.173	4.537	1.481	3.75	3.866	2.935	4.04	4.256	3.218	4.123	3.356	4.521	3.716	3.61	4.803	4.043
 38590	5.053	0.082	5.404	5.142	0.142	4.923	4.106	1.177	4.318	4.081	1.513	4.661	4.19	2.605	3.469	3.775	2.889	3.496	4.418	4.397	3.568	4.011	4.601	3.335	4.715	-0.305	4.573	4.418	-0.028	4.873	4.844	1.439	4.224	4.58	1.491	3.852	3.951	2.94	4.075	4.347	3.221	4.12	3.488	4.59	3.789	3.772	4.834	4.111
 38600	4.978	0.131	5.32	5.194	0.339	4.914	4.042	1.329	4.36	3.901	1.568	4.739	4.018	2.777	3.619	3.684	3.102	3.806	4.418	4.533	3.697	4.094	4.72	3.344	4.945	-0.266	4.609	4.528	-0.042	4.605	4.807	1.562	4.281	4.485	1.556	3.93	4.037	3.104	4.363	4.417	3.324	4.231	3.549	4.621	3.696	3.61	4.892	4.083
 38610	4.82	0.033	5.383	5.112	0.174	4.961	4.164	1.363	4.387	4.23	1.65	4.772	4.17	2.884	3.73	3.734	3.115	3.867	4.213	4.695	3.761	3.794	4.848	3.514	4.752	-0.245	4.67	4.345	0.068	4.667	4.979	1.521	4.377	4.647	1.615	4.02	4.128	3.097	4.526	4.438	3.359	4.253	3.33	4.556	3.872	3.5	4.886	4.223
 38620	4.829	0.034	5.253	5.203	0.199	4.952	4.15	1.288	4.299	4.411	1.635	4.603	4.091	2.938	3.703	3.739	3.186	3.976	4.223	4.71	3.783	3.889	4.803	3.428	4.891	-0.211	4.511	4.468	0.043	4.427	4.923	1.554	4.054	4.538	1.65	3.768	4.292	3.097	4.513	4.548	3.416	4.272	3.427	4.537	3.818	3.537	4.87	4.176
 38630	4.991	-0.016	5.243	5.316	0.193	4.886	4.201	1.304	4.432	4.48	1.621	4.637	4.116	2.769	3.56	3.708	3.029	3.753	4.271	4.575	3.703	3.929	4.762	3.416	5.025	-0.244	4.471	4.528	-0.099	4.474	4.924	1.453	4.073	4.551	1.528	3.766	4.268	3.017	4.36	4.518	3.304	4.091	3.43	4.504	3.764	3.549	4.824	4.153
 38640	5.071	-0.034	5.174	5.29	0.194	4.768	4.078	1.306	4.617	4.41	1.686	4.678	3.841	2.832	3.637	3.588	3.103	3.992	4.234	4.559	3.765	3.859	4.805	3.533	4.872	-0.271	4.48	4.429	-0.086	4.576	4.668	1.462	4.007	4.208	1.532	3.878	4.114	3.075	4.408	4.386	3.316	4.079	3.362	4.616	3.972	3.55	4.904	4.31
 38650	4.972	-0.143	5.213	5.162	0.069	4.769	4.044	1.276	4.542	4.428	1.573	4.715	4.055	2.781	3.697	3.689	3.035	3.907	4.295	4.463	3.879	3.928	4.772	3.657	4.663	-0.411	4.572	4.275	-0.157	4.73	4.772	1.288	4.056	4.288	1.423	3.909	4.397	2.969	4.399	4.539	3.221	4.008	3.46	4.498	4.013	3.674	4.727	4.405
 38660	4.894	-0.107	5.225	5.163	0.021	4.81	4.035	1.227	4.564	4.342	1.552	4.765	3.856	2.638	3.61	3.636	2.988	3.893	4.311	4.373	3.58	3.963	4.694	3.404	4.669	-0.529	4.706	4.26	-0.227	4.757	4.648	1.167	3.982	4.196	1.321	3.939	4.34	2.893	4.297	4.449	3.045	3.837	3.523	4.406	3.738	3.661	4.576	4.197
 38670	4.86	-0.085	5.281	4.991	-0.07	4.788	3.91	1.161	4.488	4.224	1.517	4.69	3.949	2.577	3.492	3.725	2.969	3.761	4.349	4.315	3.524	3.92	4.6	3.44	4.46	-0.471	4.756	4.125	-0.128	4.814	4.634	1.187	4.021	4.2	1.283	3.867	4.389	2.857	4.169	4.502	3.022	3.705	3.491	4.339	3.802	3.72	4.5	4.234
 38680	4.805	-0.088	5.413	5.036	-0.079	4.999	4.016	1.091	4.373	4.232	1.416	4.686	3.844	2.498	3.558	3.565	2.861	3.792	4.341	4.236	3.587	3.964	4.502	3.369	4.552	-0.529	4.889	4.143	-0.239	4.83	4.755	1.06	4.117	4.363	1.154	3.828	4.309	2.739	4.177	4.373	2.909	3.704	3.519	4.289	3.789	3.774	4.53	4.169
 38690	4.837	0.052	5.588	4.989	0.016	5.096	3.849	0.913	4.347	3.915	1.287	4.668	3.714	2.481	3.502	3.504	2.802	3.811	4.217	4.208	3.574	3.853	4.401	3.268	4.595	-0.522	5.046	4.217	-0.242	5.101	4.625	1.015	4.179	4.251	1.012	3.843	4.182	2.629	4.208	4.271	2.83	3.758	3.429	4.217	3.726	3.661	4.44	4.087
 38700	4.762	-0.022	5.704	4.981	-0.034	5.259	3.926	1.06	4.572	4.221	1.425	4.785	3.626	2.393	3.561	3.463	2.777	3.849	4.089	4.127	3.482	3.726	4.395	3.215	4.595	-0.522	5.1	4.173	-0.246	5.158	4.592	1.028	4.186	4.158	1.017	3.974	4.239	2.632	4.092	4.298	2.784	3.636	3.344	4.136	3.63	3.527	4.346	4.068
 38710	4.88	-0.092	5.664	4.975	-0.087	5.171	3.899	1.132	4.895	4.204	1.479	5.009	3.615	2.388	3.82	3.363	2.742	4.02	4.152	4.065	3.662	3.869	4.387	3.41	4.476	-0.565	5.107	4.121	-0.301	5.371	4.518	0.91	4.332	4.092	0.964	4.14	4.174	2.595	4.325	4.227	2.755	3.889	3.374	4.152	3.821	3.547	4.341	4.235
 38720	4.687	-0.084	5.683	4.711	-0.092	5.203	3.734	1.187	4.956	4.038	1.54	5.061	3.699	2.456	3.732	3.397	2.811	3.904	4.101	4.214	3.792	3.756	4.536	3.573	4.121	-0.583	5.264	3.966	-0.182	5.555	4.373	0.981	4.524	3.954	1.036	4.251	4.196	2.657	4.338	4.22	2.82	3.884	3.295	4.159	3.826	3.423	4.383	4.248
 38730	4.776	-0.129	5.721	4.771	-0.205	5.232	3.794	1.097	4.895	4.071	1.456	5.044	3.805	2.375	3.703	3.47	2.736	3.866	4.156	4.121	3.647	3.707	4.353	3.483	4.103	-0.611	5.494	4.056	-0.145	5.682	4.374	0.832	4.443	3.948	0.938	4.279	4.181	2.554	4.381	4.324	2.679	3.938	3.287	3.981	3.806	3.481	4.217	4.162
 38740	5.011	-0.189	5.685	4.793	-0.304	5.217	3.887	1.039	4.992	4.184	1.405	5.076	3.849	2.18	3.674	3.51	2.544	3.769	4.264	3.917	3.474	3.813	4.166	3.321	4.205	-0.724	5.62	4.188	-0.273	5.804	4.435	0.678	4.533	3.982	0.786	4.394	4.276	2.367	4.331	4.362	2.479	3.887	3.409	3.801	3.625	3.531	4.055	4.045
 38750	5.085	-0.102	5.742	4.883	-0.142	5.263	3.916	1.145	5.07	4.295	1.473	4.958	3.751	2.088	3.599	3.485	2.504	3.686	4.192	3.851	3.476	3.796	4.084	3.282	4.28	-0.678	5.78	4.242	-0.227	6.028	4.236	0.564	4.566	3.81	0.801	4.593	4.261	2.346	4.292	4.306	2.373	3.805	3.382	3.75	3.686	3.55	3.932	4.087
 38760	5.114	0.014	5.651	4.96	-0.154	5.267	3.873	1.089	5.026	4.228	1.427	4.976	3.772	2.032	3.583	3.384	2.377	3.635	4.216	3.639	3.192	3.901	3.922	2.973	4.411	-0.63	5.813	4.354	-0.179	5.953	4.324	0.613	4.497	3.837	0.723	4.464	4.083	2.345	4.259	4.288	2.358	3.801	3.443	3.714	3.388	3.582	3.865	3.794
 38770	5.24	0.085	5.802	5.222	-0.036	5.338	3.899	0.879	4.983	4.211	1.256	4.862	3.792	1.95	3.579	3.433	2.314	3.666	4.337	3.625	3.292	3.991	3.871	3.021	4.759	-0.551	5.797	4.592	-0.083	5.877	4.382	0.519	4.365	3.898	0.6	4.419	4.049	2.241	4.278	4.27	2.289	3.854	3.483	3.682	3.405	3.611	3.956	3.8
 38780	5.401	0.006	5.836	5.279	-0.197	5.378	4.16	0.977	5.066	4.504	1.269	4.852	3.939	1.906	3.604	3.551	2.242	3.667	4.305	3.619	3.404	3.991	3.866	3.055	4.737	-0.55	5.979	4.786	-0.056	5.983	4.487	0.457	4.491	4.027	0.624	4.55	4.249	2.195	4.295	4.419	2.26	3.847	3.572	3.657	3.599	3.802	3.887	3.95
 38790	5.551	-0.061	5.673	5.396	-0.214	5.214	4.263	0.971	5.131	4.608	1.287	4.914	4.016	1.947	3.689	3.626	2.252	3.733	4.286	3.652	3.377	3.975	3.847	3.026	4.851	-0.745	5.742	4.961	-0.261	5.887	4.527	0.465	4.482	4.112	0.685	4.585	4.303	2.259	4.385	4.514	2.372	3.971	3.52	3.588	3.443	3.59	3.862	3.846
 38800	5.719	-0.31	5.584	5.478	-0.433	5.142	4.461	0.833	5.103	4.758	1.195	4.904	4.051	1.785	3.645	3.636	2.058	3.747	4.235	3.508	3.299	3.902	3.71	2.996	5.043	-0.835	5.765	5.058	-0.354	5.881	4.68	0.331	4.42	4.284	0.525	4.578	4.341	2.077	4.323	4.521	2.216	3.902	3.444	3.377	3.513	3.633	3.726	3.783
 38810	5.596	-0.304	5.681	5.458	-0.423	5.192	4.361	0.818	5.075	4.71	1.179	4.985	4.157	1.944	3.712	3.694	2.132	3.8	4.208	3.639	3.312	3.862	3.786	2.981	5.009	-0.981	5.619	4.943	-0.531	5.834	4.844	0.43	4.497	4.375	0.534	4.495	4.403	2.124	4.448	4.604	2.289	4.052	3.44	3.413	3.614	3.689	3.787	3.801
 38820	5.509	-0.218	5.538	5.4	-0.272	5.048	4.279	0.985	5.02	4.599	1.307	4.838	3.959	1.973	3.632	3.554	2.227	3.664	4.22	3.639	3.298	3.975	3.859	2.911	4.872	-0.804	5.636	4.889	-0.38	5.844	4.491	0.421	4.468	4.082	0.652	4.572	4.32	2.174	4.312	4.486	2.3	3.886	3.39	3.502	3.496	3.663	3.849	3.617
 38830	5.542	-0.116	5.585	5.478	-0.205	5.075	4.386	1.02	4.876	4.665	1.236	4.529	3.843	1.86	3.489	3.486	2.183	3.592	4.199	3.583	3.113	3.819	3.759	2.793	5.035	-0.704	5.71	4.905	-0.246	5.824	4.551	0.353	4.308	4.148	0.574	4.467	4.262	2.109	4.156	4.352	2.214	3.704	3.318	3.477	3.471	3.69	3.788	3.507
 38840	5.497	-0.173	5.669	5.613	-0.081	5.179	4.578	1.211	5.046	4.846	1.42	4.687	3.871	2.006	3.629	3.534	2.347	3.834	4.073	3.553	3.014	3.73	3.775	2.713	5.031	-0.846	5.432	4.967	-0.433	5.715	4.699	0.484	4.386	4.355	0.728	4.64	4.455	2.276	4.146	4.453	2.265	3.664	3.371	3.495	3.448	3.682	3.865	3.539
 38850	5.562	-0.066	5.621	5.491	-0.155	5.114	4.637	1.279	5.087	4.902	1.436	4.698	4.072	2.058	3.574	3.725	2.415	3.74	4.158	3.767	3.158	3.896	3.901	2.756	5.008	-0.811	5.47	4.97	-0.378	5.737	4.585	0.562	4.455	4.315	0.859	4.689	4.599	2.308	4.133	4.632	2.362	3.634	3.44	3.441	3.377	3.582	3.873	3.565
 38860	5.684	-0.027	5.55	5.659	-0.01	5.021	4.5	1.12	5.026	4.82	1.401	4.756	3.996	2.137	3.693	3.742	2.507	3.836	4.342	3.838	3.216	4.15	3.95	2.756	5.119	-0.702	5.365	5.123	-0.298	5.683	4.497	0.585	4.397	4.161	0.826	4.616	4.565	2.337	4.249	4.565	2.369	3.733	3.568	3.583	3.367	3.788	4.002	3.48
 38870	5.654	0.102	5.453	5.693	0.145	4.957	4.514	1.263	4.824	4.748	1.484	4.431	3.702	2.106	3.581	3.473	2.508	3.756	4.064	3.832	3.172	3.813	4.03	2.794	5.167	-0.544	5.23	5.079	-0.169	5.541	4.528	0.662	4.213	4.153	0.853	4.417	4.324	2.41	4.143	4.351	2.484	3.647	3.284	3.717	3.457	3.521	4.105	3.605
 38880	5.568	0.29	5.424	5.576	0.2	4.931	4.442	1.359	4.918	4.694	1.541	4.518	3.658	2.254	3.661	3.375	2.632	3.851	3.919	4.013	3.267	3.603	4.184	2.914	5.173	-0.471	5.337	5.009	-0.048	5.56	4.355	0.765	4.264	4.075	1.028	4.572	4.306	2.53	4.068	4.211	2.583	3.603	3.161	3.804	3.488	3.373	4.187	3.733
 38890	5.664	0.257	5.417	5.582	0.297	4.941	4.551	1.569	5.011	4.689	1.688	4.569	3.575	2.373	3.786	3.327	2.733	4.006	3.728	4.111	3.31	3.448	4.158	2.9	5.131	-0.418	5.385	5.114	0.022	5.634	4.354	0.801	4.402	4.163	1.125	4.688	4.229	2.591	4.273	4.122	2.662	3.777	3.016	3.783	3.612	3.228	4.186	3.694
 38900	5.65	0.25	5.508	5.527	0.263	5.005	4.564	1.594	5.061	4.757	1.716	4.593	3.572	2.311	3.766	3.274	2.635	3.954	3.716	4.027	3.242	3.409	4.103	2.874	5.04	-0.436	5.382	5.095	-0.014	5.665	4.582	0.904	4.42	4.221	1.09	4.679	4.293	2.553	4.094	4.109	2.587	3.642	3.025	3.794	3.666	3.275	4.196	3.735
 38910	5.695	0.277	5.379	5.491	0.232	4.908	4.481	1.498	5.083	4.732	1.762	4.706	3.777	2.483	3.799	3.484	2.826	3.993	3.779	4.113	2.995	3.38	4.102	2.703	5.145	-0.41	5.26	5.039	0.004	5.559	4.5	0.984	4.354	4.154	1.171	4.619	4.405	2.74	4.231	4.349	2.781	3.75	3.222	3.931	3.713	3.475	4.315	3.554
 38920	5.547	0.212	5.441	5.51	0.254	4.949	4.319	1.372	5.045	4.66	1.66	4.813	3.688	2.435	3.78	3.462	2.761	4.041	3.636	3.991	3.011	3.177	4.044	2.807	5.08	-0.488	5.234	4.996	-0.088	5.524	4.578	0.931	4.316	4.126	1.066	4.473	4.388	2.654	4.163	4.299	2.708	3.663	3.245	3.965	3.791	3.521	4.31	3.582
 38930	5.518	0.118	5.299	5.44	0.143	4.816	4.255	1.263	5.023	4.531	1.615	4.847	3.692	2.367	3.771	3.337	2.622	3.917	3.619	3.979	2.994	3.139	4.051	2.934	5.041	-0.59	5.246	4.89	-0.171	5.531	4.483	0.843	4.3	4.043	0.977	4.537	4.175	2.595	4.345	4.193	2.672	3.824	3.312	4.075	3.827	3.652	4.311	3.563
 38940	5.426	-0.004	5.225	5.455	0.054	4.737	4.323	1.24	4.881	4.629	1.596	4.693	3.651	2.285	3.7	3.275	2.543	3.891	3.501	3.943	3.026	3.041	3.997	2.936	4.949	-0.716	5.114	4.841	-0.316	5.387	4.536	0.771	4.2	4.127	0.915	4.412	4.227	2.525	4.2	4.174	2.609	3.737	3.199	3.961	3.856	3.56	4.208	3.622
 38950	5.271	-0.05	5.28	5.341	0.078	4.807	4.055	1.08	4.801	4.409	1.424	4.642	3.621	2.236	3.636	3.327	2.577	3.791	3.72	3.88	2.865	3.239	3.988	2.78	4.991	-0.738	5.053	4.7	-0.428	5.316	4.288	0.647	4.114	3.869	0.826	4.336	4.292	2.407	4.071	4.229	2.432	3.609	3.456	3.905	3.685	3.735	4.177	3.418
 38960	5.118	-0.027	5.382	5.173	0.072	4.866	3.942	1.076	4.864	4.293	1.394	4.765	3.548	2.363	3.762	3.317	2.694	3.981	3.588	3.749	2.747	3.152	3.994	2.768	4.865	-0.727	5.049	4.561	-0.434	5.319	4.211	0.65	4.142	3.766	0.771	4.283	4.227	2.367	4.185	4.168	2.446	3.711	3.535	3.972	3.674	3.771	4.098	3.294
 38970	5.154	-0.15	5.082	5.098	-0.039	4.602	3.949	1.116	4.771	4.294	1.445	4.766	3.367	2.384	3.785	3.18	2.729	4.056	3.505	3.838	2.833	3.035	4.005	2.85	4.647	-0.786	4.922	4.568	-0.397	5.222	4.226	0.706	4.042	3.832	0.842	4.261	4.087	2.443	4.022	3.929	2.486	3.574	3.453	4.082	3.719	3.625	4.206	3.293
 38980	5.123	-0.219	4.934	5.105	-0.02	4.46	4.012	1.198	4.793	4.331	1.534	4.639	3.434	2.378	3.618	3.332	2.804	3.868	3.792	3.896	2.727	3.326	4.062	2.648	4.575	-0.803	4.815	4.57	-0.412	5.124	4.254	0.751	4.006	3.86	0.908	4.23	4.247	2.444	3.828	4.01	2.525	3.444	3.578	4.101	3.585	3.843	4.251	3.205
 38990	5.082	-0.254	4.934	5.095	-0.119	4.427	3.951	1.067	4.577	4.306	1.404	4.412	3.455	2.397	3.584	3.293	2.766	3.835	3.754	3.88	2.707	3.289	4.063	2.671	4.557	-0.844	4.759	4.489	-0.45	5.085	4.158	0.657	3.898	3.729	0.79	4.133	4.127	2.354	4.004	4.106	2.445	3.551	3.55	4.005	3.611	3.863	4.161	3.283
 39000	5.117	-0.174	4.766	5.006	-0.138	4.269	3.988	1.153	4.48	4.352	1.474	4.431	3.574	2.483	3.387	3.311	2.751	3.685	3.459	4.087	2.729	3.027	4.333	2.857	4.541	-0.692	4.85	4.573	-0.239	5.102	4.207	0.692	3.817	3.78	0.882	3.985	4.278	2.434	3.819	4.171	2.57	3.361	3.499	4.051	3.677	3.734	4.223	3.264
 39010	5.177	-0.121	4.811	5.035	-0.107	4.348	4.127	1.239	4.551	4.472	1.578	4.366	3.604	2.308	3.246	3.262	2.605	3.462	3.498	3.96	2.569	3.025	4.138	2.641	4.631	-0.734	4.955	4.655	-0.265	5.177	4.299	0.722	3.918	3.899	0.921	4.112	4.211	2.487	3.819	4.271	2.541	3.336	3.389	3.937	3.45	3.68	4.187	3.132
 39020	5.375	-0.153	4.78	5.196	-0.183	4.304	4.226	1.134	4.529	4.501	1.403	4.178	3.565	2.314	3.361	3.236	2.564	3.595	3.66	4.025	2.916	3.248	4.046	2.696	4.832	-0.649	4.876	4.771	-0.2	5.109	4.236	0.653	3.834	3.838	0.863	4.065	4.114	2.417	3.902	4.158	2.54	3.442	3.269	3.923	3.633	3.604	4.224	3.499
 39030	5.269	-0.154	4.949	5.27	-0.113	4.427	4.194	1.152	4.439	4.546	1.454	4.192	3.657	2.329	3.25	3.351	2.609	3.514	3.733	4.004	2.735	3.325	4.023	2.426	4.78	-0.703	4.844	4.668	-0.31	5.122	4.321	0.613	3.797	3.907	0.847	3.99	4.267	2.385	3.803	4.249	2.536	3.328	3.389	3.902	3.409	3.734	4.191	3.318
 39040	5.318	-0.305	4.816	5.181	-0.273	4.324	4.424	1.184	4.458	4.704	1.375	4.052	3.622	2.3	3.361	3.453	2.674	3.649	3.79	3.977	2.721	3.336	3.991	2.461	4.634	-0.664	4.926	4.741	-0.225	5.127	4.333	0.659	3.805	3.959	0.914	4.073	4.353	2.394	3.748	4.296	2.535	3.294	3.348	3.894	3.374	3.67	4.229	3.34
 39050	5.436	-0.418	4.714	5.225	-0.388	4.23	4.438	1.053	4.443	4.787	1.367	4.263	3.836	2.19	3.273	3.523	2.454	3.509	3.768	3.884	2.729	3.332	3.851	2.497	4.816	-0.834	4.871	4.85	-0.375	5.108	4.529	0.584	3.805	4.116	0.781	3.966	4.476	2.331	3.714	4.404	2.478	3.27	3.341	3.722	3.441	3.66	4.034	3.333
 39060	5.312	-0.353	4.714	5.081	-0.305	4.282	4.554	1.248	4.475	4.856	1.44	4.118	3.756	2.188	3.227	3.502	2.507	3.519	3.764	3.909	2.684	3.44	3.833	2.322	4.752	-0.784	4.939	4.898	-0.337	5.142	4.47	0.63	3.876	4.158	0.912	4.129	4.437	2.375	3.661	4.326	2.475	3.21	3.273	3.714	3.279	3.574	4.072	3.232
 39070	5.314	-0.425	4.431	5.05	-0.405	3.984	4.539	1.131	4.357	4.704	1.356	3.926	3.828	2.216	3.114	3.443	2.487	3.322	3.865	3.966	2.72	3.623	3.909	2.274	4.688	-0.794	4.72	4.762	-0.318	4.865	4.292	0.621	3.64	4.048	0.93	3.95	4.322	2.404	3.685	4.374	2.559	3.248	3.205	3.694	3.082	3.453	4.121	3.181
 39080	5.252	-0.552	4.312	5.093	-0.375	3.88	4.461	1.079	4.399	4.688	1.347	4.022	3.833	2.233	3.17	3.493	2.512	3.378	3.868	3.946	2.633	3.587	3.844	2.22	4.677	-0.978	4.452	4.708	-0.556	4.745	4.351	0.601	3.667	4.078	0.882	4.011	4.387	2.35	3.691	4.383	2.515	3.225	3.22	3.61	3.092	3.452	4.022	3.115
 39090	5.151	-0.469	4.126	4.943	-0.265	3.726	4.221	1.066	4.319	4.48	1.37	4.051	3.723	2.344	3.177	3.434	2.685	3.415	4.088	4.027	2.744	3.933	3.951	2.303	4.452	-0.924	4.268	4.693	-0.558	4.523	4.241	0.647	3.484	3.9	0.851	3.821	4.25	2.384	3.778	4.288	2.584	3.33	3.331	3.822	3.132	3.623	4.207	3.154
 39100	5.063	-0.388	4.059	4.69	-0.34	3.704	4.06	1.068	4.309	4.395	1.35	4.03	3.895	2.428	3.278	3.655	2.809	3.484	4.459	4.011	2.687	4.2	4.014	2.272	4.421	-0.85	4.236	4.538	-0.409	4.505	3.983	0.677	3.503	3.667	0.943	3.783	4.327	2.431	3.958	4.516	2.571	3.538	3.665	3.882	3.095	4.019	4.209	3.091
 39110	5.046	-0.425	4.063	4.847	-0.28	3.604	4.037	1.017	4.231	4.375	1.31	4.004	3.774	2.381	3.2	3.549	2.765	3.439	4.437	4.04	2.828	4.121	4.051	2.427	4.51	-0.94	3.975	4.444	-0.582	4.335	3.981	0.673	3.385	3.672	0.904	3.689	4.35	2.355	3.812	4.408	2.55	3.37	3.655	3.955	3.285	4.031	4.27	3.21
 39120	5.181	-0.325	4.282	5.09	-0.139	3.828	4.089	1.041	4.305	4.423	1.323	4.059	3.853	2.355	3.139	3.52	2.638	3.281	4.325	3.963	2.664	4.113	4.044	2.254	4.657	-0.897	4.132	4.571	-0.554	4.488	4.131	0.634	3.436	3.805	0.897	3.744	4.312	2.42	3.813	4.427	2.55	3.369	3.545	3.939	3.147	3.954	4.223	3.081
 39130	5.127	-0.434	4.284	5.198	-0.212	3.848	4.14	1.016	4.198	4.514	1.366	4.092	3.777	2.318	3.124	3.471	2.667	3.306	4.351	3.974	2.749	4.09	3.979	2.3	4.753	-1.045	4.106	4.666	-0.655	4.466	4.252	0.547	3.383	3.937	0.734	3.69	4.324	2.32	3.751	4.331	2.461	3.282	3.548	3.83	3.146	3.916	4.162	3.149
 39140	5.157	-0.318	4.285	5.193	-0.241	3.79	4.24	1.026	4.206	4.579	1.331	4.055	3.921	2.357	3.177	3.663	2.713	3.419	4.221	4.054	2.662	3.88	4.071	2.292	4.713	-0.927	4.207	4.67	-0.527	4.509	4.272	0.621	3.399	3.948	0.837	3.716	4.495	2.368	3.747	4.541	2.51	3.276	3.659	3.889	3.261	4.045	4.234	3.215
 39150	5.316	-0.133	4.367	5.379	0.018	3.869	4.42	1.296	4.305	4.701	1.597	4.068	3.964	2.48	3.1	3.658	2.8	3.302	4.131	4.234	2.589	3.799	4.22	2.222	4.889	-0.798	4.249	4.92	-0.413	4.562	4.36	0.748	3.542	4.06	0.968	3.888	4.567	2.508	3.681	4.538	2.594	3.192	3.588	3.947	3.188	3.952	4.294	3.133
 39160	5.465	-0.028	4.326	5.458	0.252	3.905	4.474	1.418	4.479	4.766	1.735	4.227	3.891	2.579	3.351	3.548	2.882	3.547	3.838	4.154	2.508	3.4	4.132	2.256	5.097	-0.709	4.051	5.116	-0.399	4.458	4.343	0.882	3.749	4.105	1.09	4.138	4.488	2.643	3.887	4.464	2.757	3.414	3.366	3.966	3.278	3.666	4.287	3.077
 39170	5.652	-0.04	4.45	5.652	0.189	3.997	4.566	1.335	4.483	4.786	1.653	4.176	3.609	2.454	3.476	3.567	2.895	3.734	3.904	3.945	2.553	3.481	4.004	2.295	5.208	-0.634	4.249	5.159	-0.352	4.656	4.427	0.806	3.739	4.173	0.998	4.116	4.387	2.592	3.816	4.31	2.627	3.33	3.305	3.917	3.217	3.654	4.264	3.024
 39180	5.59	-0.038	4.417	5.437	0.106	3.989	4.525	1.369	4.51	4.779	1.698	4.221	3.557	2.431	3.565	3.412	2.84	3.825	3.813	4.064	2.825	3.437	4.057	2.517	5.208	-0.723	4.501	5.226	-0.267	4.762	4.494	0.771	3.779	4.185	0.972	4.161	4.407	2.546	3.803	4.22	2.63	3.399	3.273	3.932	3.536	3.573	4.281	3.316
 39190	5.603	-0.1	4.245	5.469	0.053	3.783	4.623	1.331	4.449	4.825	1.654	4.164	3.704	2.409	3.402	3.521	2.826	3.653	3.905	3.99	2.565	3.523	3.967	2.236	5.061	-0.724	4.249	5.188	-0.343	4.563	4.477	0.84	3.648	4.218	1.016	4.046	4.405	2.612	3.733	4.273	2.653	3.273	3.312	3.931	3.204	3.617	4.29	3.012
 39200	5.575	-0.058	4.136	5.474	0.127	3.672	4.611	1.403	4.271	4.841	1.713	4.006	3.757	2.489	3.278	3.489	2.826	3.46	3.94	4.11	2.551	3.601	4.112	2.162	5.091	-0.647	4.128	5.139	-0.261	4.432	4.507	0.942	3.504	4.212	1.087	3.877	4.401	2.693	3.634	4.35	2.718	3.176	3.325	3.963	3.049	3.556	4.369	2.959
 39210	5.591	-0.11	4.311	5.594	0.125	3.838	4.543	1.306	4.323	4.797	1.596	3.993	3.714	2.433	3.331	3.497	2.802	3.568	3.736	3.826	2.283	3.271	3.851	2.132	5.09	-0.656	4.061	5.109	-0.328	4.46	4.434	0.87	3.541	4.18	1.047	3.934	4.415	2.626	3.636	4.292	2.702	3.197	3.361	4.052	3.091	3.633	4.275	2.755
 39220	5.512	-0.053	4.372	5.496	0.206	3.959	4.386	1.309	4.47	4.611	1.641	4.13	3.685	2.406	3.293	3.429	2.764	3.504	3.835	3.83	2.296	3.334	3.94	2.205	5.12	-0.672	4.025	5.073	-0.425	4.449	4.401	0.838	3.622	4.049	0.975	3.995	4.379	2.569	3.71	4.279	2.583	3.232	3.404	3.95	3.061	3.748	4.248	2.81
 39230	5.448	-0.044	4.543	5.526	0.275	4.128	4.377	1.418	4.509	4.595	1.707	4.156	3.666	2.398	3.324	3.389	2.775	3.503	3.622	3.809	2.236	3.163	3.824	2.097	5	-0.567	4.073	4.958	-0.328	4.534	4.448	0.959	3.697	4.079	1.07	3.998	4.225	2.699	3.784	4.269	2.717	3.307	3.202	3.952	3.048	3.438	4.222	2.74
 39240	5.506	0.076	4.506	5.52	0.344	4.07	4.315	1.338	4.533	4.5	1.702	4.268	3.562	2.414	3.421	3.261	2.761	3.614	3.654	3.732	2.339	3.171	3.763	2.11	5.243	-0.585	4.238	5.021	-0.311	4.62	4.308	0.852	3.717	4.011	0.999	4.125	4.118	2.613	3.915	4.154	2.645	3.422	3.114	3.845	3.053	3.406	4.12	2.757
 39250	5.732	0.151	4.871	5.718	0.382	4.435	4.229	1.095	4.57	4.478	1.475	4.339	3.538	2.231	3.349	3.222	2.522	3.555	3.654	3.847	2.674	3.269	3.814	2.37	5.481	-0.499	4.573	5.237	-0.223	4.933	4.559	0.75	3.753	4.127	0.822	3.994	4.09	2.433	3.916	4.092	2.51	3.432	3.101	3.799	3.32	3.435	4.142	3.195
 39260	5.825	0.08	4.825	5.864	0.281	4.36	4.468	1.096	4.446	4.723	1.52	4.287	3.775	2.247	3.34	3.308	2.358	3.498	3.526	3.755	2.609	3.036	3.721	2.44	5.582	-0.557	4.45	5.375	-0.262	4.811	4.779	0.806	3.704	4.334	0.824	3.9	4.185	2.414	3.97	4.251	2.62	3.541	3.02	3.73	3.442	3.328	4.019	3.184
 39270	5.93	0.236	4.853	5.933	0.362	4.363	4.437	1.083	4.501	4.661	1.527	4.495	3.796	2.196	3.381	3.359	2.413	3.545	3.475	3.788	2.653	3.014	3.785	2.471	5.703	-0.486	4.641	5.521	-0.168	4.987	4.853	0.808	3.867	4.375	0.774	3.98	4.182	2.383	4.038	4.246	2.574	3.602	2.966	3.622	3.478	3.238	3.97	3.26
 39280	6.061	0.358	4.994	6.032	0.526	4.516	4.516	1.155	4.555	4.709	1.608	4.587	3.811	2.236	3.419	3.36	2.295	3.57	3.211	3.613	2.589	2.737	3.63	2.511	5.842	-0.32	4.673	5.603	-0.051	5.052	4.967	0.953	3.953	4.49	0.865	4.005	4.215	2.501	4.021	4.223	2.669	3.564	2.768	3.448	3.425	3.042	3.783	3.207
 39290	5.901	0.369	5.115	5.848	0.561	4.643	4.28	1.022	4.597	4.479	1.483	4.657	3.729	2.161	3.435	3.305	2.296	3.576	3.298	3.761	2.812	2.828	3.706	2.686	5.661	-0.352	4.931	5.457	0.01	5.227	4.916	0.914	3.957	4.418	0.828	3.968	4.08	2.456	4.094	4.181	2.594	3.617	2.857	3.584	3.565	3.129	3.968	3.394
 39300	5.872	0.21	5.121	5.904	0.446	4.671	4.354	1.075	4.722	4.572	1.5	4.653	3.573	2.014	3.522	3.161	2.252	3.696	3.354	3.618	2.783	2.906	3.582	2.505	5.609	-0.483	4.893	5.426	-0.122	5.184	4.869	0.881	3.998	4.379	0.725	4.154	4.092	2.333	4.029	4.1	2.399	3.546	2.782	3.403	3.361	3.012	3.811	3.287
 39310	5.78	-0.059	5.125	5.883	0.186	4.746	4.437	1.046	4.739	4.671	1.489	4.713	3.716	2.048	3.529	3.327	2.294	3.736	3.287	3.636	2.806	2.866	3.513	2.532	5.438	-0.704	4.811	5.287	-0.319	5.107	4.904	0.829	4.027	4.418	0.804	4.156	4.201	2.403	4.061	4.187	2.533	3.616	2.768	3.353	3.46	2.923	3.771	3.258
 39320	5.768	-0.097	5.104	5.852	0.221	4.704	4.431	1.038	4.708	4.665	1.432	4.586	3.6	2.048	3.508	3.293	2.338	3.779	3.231	3.686	2.868	2.81	3.594	2.613	5.43	-0.693	4.694	5.292	-0.375	5.055	4.942	0.812	3.947	4.455	0.754	4.106	4.263	2.334	3.918	4.162	2.394	3.458	2.796	3.301	3.51	2.919	3.745	3.408
 39330	5.757	0.026	5.022	5.8	0.274	4.571	4.319	1.008	4.72	4.522	1.445	4.746	3.436	1.926	3.641	3.099	2.25	3.85	3.236	3.596	2.959	2.82	3.56	2.657	5.513	-0.702	4.598	5.407	-0.389	4.968	4.895	0.862	4.007	4.434	0.719	4.157	4.047	2.289	4.038	3.935	2.33	3.563	2.676	3.368	3.543	2.908	3.788	3.44
 39340	5.777	-0.079	5.082	5.782	0.16	4.636	4.359	0.988	4.716	4.619	1.406	4.657	3.652	2.028	3.536	3.259	2.281	3.809	3.246	3.674	2.99	2.781	3.608	2.766	5.433	-0.694	4.721	5.229	-0.339	5.03	4.897	0.869	3.978	4.41	0.79	4.109	4.148	2.442	4.036	4.069	2.484	3.562	2.679	3.39	3.646	2.86	3.813	3.45
 39350	5.662	-0.011	5.127	5.82	0.18	4.704	4.45	1.09	4.545	4.75	1.443	4.371	3.687	2.116	3.354	3.367	2.386	3.63	3.284	3.751	2.75	2.809	3.697	2.569	5.355	-0.679	4.834	5.164	-0.296	5.06	4.95	0.779	3.839	4.434	0.751	3.934	4.284	2.394	3.894	4.2	2.485	3.403	2.812	3.379	3.466	3.004	3.764	3.265
 39360	5.652	0.013	5.172	5.765	0.207	4.705	4.44	1.148	4.6	4.688	1.542	4.404	3.703	1.954	3.208	3.336	2.201	3.473	3.236	3.62	2.715	2.849	3.551	2.371	5.365	-0.612	4.896	5.164	-0.273	5.232	4.914	0.774	3.96	4.41	0.808	4.01	4.175	2.431	3.79	4.146	2.453	3.266	2.664	3.213	3.28	2.825	3.657	3.187
 39370	5.744	0.07	5.223	5.9	0.223	4.783	4.546	1.167	4.519	4.841	1.536	4.373	3.797	1.935	3.208	3.428	2.208	3.474	3.102	3.498	2.702	2.766	3.466	2.361	5.433	-0.554	4.883	5.207	-0.188	5.171	5.033	0.827	3.886	4.537	0.829	3.936	4.298	2.428	3.669	4.232	2.491	3.159	2.665	2.964	3.156	2.691	3.43	3.187
 39380	5.735	-0.048	5.202	5.965	0.105	4.78	4.567	0.917	4.517	4.802	1.345	4.354	3.726	1.902	3.315	3.347	2.063	3.584	3.103	3.536	2.967	2.789	3.447	2.578	5.441	-0.716	4.853	5.271	-0.338	5.139	4.956	0.683	3.86	4.456	0.606	3.934	4.296	2.202	3.757	4.139	2.34	3.313	2.664	3.053	3.482	2.805	3.509	3.494
 39390	5.779	0.048	5.361	5.922	0.138	4.879	4.535	1.033	4.617	4.773	1.412	4.391	3.698	1.821	3.321	3.324	2.011	3.567	3.118	3.526	2.975	2.828	3.478	2.562	5.432	-0.629	4.867	5.307	-0.292	5.208	5.014	0.73	3.951	4.526	0.68	4.053	4.195	2.2	3.804	4.099	2.311	3.333	2.616	2.946	3.366	2.701	3.426	3.459
 39400	5.596	-0.004	5.311	5.765	0.017	4.824	4.455	0.955	4.408	4.724	1.323	4.241	3.572	1.771	3.171	3.247	2	3.472	3.084	3.5	2.879	2.839	3.457	2.446	5.227	-0.644	5.059	5.041	-0.205	5.253	4.869	0.554	3.813	4.379	0.617	3.89	4.186	2.172	3.578	4.027	2.271	3.129	2.626	2.969	3.245	2.665	3.409	3.341
 39410	5.516	0.073	5.247	5.634	0.226	4.802	4.16	0.896	4.414	4.429	1.321	4.347	3.429	1.752	3.099	3.125	2.044	3.368	3.09	3.531	2.731	2.85	3.491	2.284	5.109	-0.667	5.12	4.998	-0.198	5.284	4.752	0.576	3.904	4.286	0.547	3.855	4.109	2.112	3.545	3.929	2.162	3.074	2.561	3.018	3.167	2.69	3.48	3.207
 39420	5.491	0.049	5.358	5.662	0.226	4.922	4.266	1.021	4.604	4.533	1.388	4.42	3.529	1.9	3.277	3.21	2.249	3.513	3.155	3.43	2.507	2.825	3.354	2.147	5.085	-0.635	5.094	4.985	-0.214	5.289	4.683	0.665	3.941	4.22	0.685	4.066	4.143	2.262	3.614	4.012	2.234	3.126	2.615	3.062	3.073	2.727	3.512	2.94
 39430	5.465	-0.122	5.216	5.564	-0.027	4.722	4.363	1.084	4.537	4.644	1.455	4.311	3.556	1.735	3.131	3.137	1.975	3.343	3.221	3.363	2.51	2.917	3.327	2.099	5	-0.744	5.12	4.944	-0.277	5.332	4.847	0.695	4.005	4.324	0.668	4.058	4.076	2.176	3.531	4	2.185	3.052	2.583	2.955	2.905	2.703	3.435	2.855
 39440	5.526	0.005	5.266	5.643	0.073	4.768	4.362	1.023	4.486	4.598	1.475	4.342	3.712	1.901	3.08	3.281	1.995	3.236	3.144	3.417	2.37	2.69	3.329	2.198	5.082	-0.633	5.093	4.979	-0.201	5.326	4.935	0.726	3.948	4.429	0.685	3.957	4.113	2.241	3.685	4.125	2.353	3.2	2.671	3.151	3.15	2.92	3.548	2.949
 39450	5.454	-0.123	5.206	5.622	0.053	4.776	4.354	1.08	4.61	4.626	1.476	4.429	3.853	1.946	3.109	3.368	1.993	3.188	3.19	3.445	2.425	2.719	3.303	2.277	5.133	-0.763	5.06	4.954	-0.38	5.288	4.785	0.616	3.95	4.327	0.744	4.105	4.094	2.257	3.813	4.189	2.382	3.353	2.739	3.103	3.179	2.892	3.564	2.934
 39460	5.645	-0.032	5.31	5.747	0.115	4.849	4.512	1.171	4.566	4.743	1.439	4.254	3.796	1.84	3.021	3.34	1.939	3.197	3.114	3.354	2.395	2.672	3.19	2.261	5.186	-0.667	5.142	5.128	-0.193	5.367	4.853	0.541	3.934	4.412	0.714	4.109	4.128	2.112	3.715	4.173	2.256	3.253	2.751	3.038	3.256	2.84	3.446	3.028
 39470	5.547	-0.04	5.141	5.71	0.08	4.678	4.584	1.25	4.418	4.846	1.529	4.1	3.783	2.011	3.051	3.343	2.023	3.242	2.814	3.294	2.374	2.311	3.191	2.362	4.969	-0.541	4.895	4.945	-0.107	5.165	4.91	0.764	3.775	4.433	0.928	3.936	4.177	2.37	3.7	4.123	2.489	3.214	2.574	3.083	3.324	2.685	3.459	3.011
 39480	5.674	0.01	5.092	5.761	0.137	4.612	4.581	1.194	4.407	4.792	1.617	4.235	3.667	1.955	3.096	3.253	2.1	3.396	2.838	3.297	2.339	2.379	3.095	2.236	5.104	-0.525	4.908	5.128	-0.096	5.131	5.068	0.839	3.774	4.579	0.877	3.867	4.129	2.364	3.635	4.054	2.438	3.141	2.596	3.218	3.222	2.697	3.539	2.853
 39490	5.671	0.089	5.092	5.827	0.2	4.607	4.673	1.374	4.511	4.901	1.749	4.233	3.949	2.031	3.005	3.505	2.018	3.181	2.806	3.181	2.249	2.329	3	2.3	5.218	-0.436	4.748	5.135	-0.063	5.111	4.948	0.972	3.813	4.482	1.088	3.987	4.222	2.544	3.534	4.234	2.624	3.037	2.717	3.169	3.119	2.766	3.53	2.79
 39500	5.835	0.251	4.909	5.881	0.354	4.403	4.859	1.614	4.515	4.976	1.912	4.13	3.782	2.06	3.189	3.358	2.054	3.444	2.568	3.17	2.505	2.116	2.943	2.493	5.276	-0.344	4.903	5.371	0.088	5.14	5.036	1.038	3.821	4.669	1.205	4.119	4.161	2.579	3.683	4.068	2.636	3.19	2.493	3.067	3.356	2.527	3.447	3.075
 39510	5.886	0.305	4.864	5.853	0.397	4.368	4.678	1.533	4.462	4.88	1.828	4.097	3.628	2.144	3.179	3.229	2.148	3.473	2.485	3.251	2.5	2.007	3.066	2.513	5.367	-0.36	4.87	5.426	0.088	5.09	4.872	0.945	3.814	4.495	1.091	4.093	4.151	2.566	3.663	3.998	2.619	3.212	2.427	3.001	3.397	2.441	3.419	3.093
 39520	5.893	0.155	4.669	5.802	0.295	4.185	4.645	1.43	4.411	4.851	1.73	4.047	3.551	2.212	3.263	3.18	2.258	3.618	2.436	3.343	2.624	1.967	3.167	2.675	5.241	-0.382	4.546	5.365	-0.004	4.829	4.783	1.011	3.645	4.361	1.118	3.908	4.024	2.607	3.747	3.899	2.752	3.272	2.333	3.254	3.584	2.301	3.578	3.196
 39530	5.619	0.249	4.937	5.826	0.322	4.493	4.469	1.299	4.398	4.699	1.696	4.173	3.454	2.168	3.33	3.065	2.233	3.649	2.481	3.508	2.77	2.017	3.284	2.713	5.264	-0.449	4.641	5.093	-0.09	4.896	4.622	0.911	3.678	4.189	1.002	3.906	4.03	2.6	3.859	3.845	2.728	3.411	2.326	3.307	3.714	2.363	3.665	3.351
 39540	5.669	0.265	4.981	5.78	0.47	4.537	4.317	1.248	4.532	4.469	1.655	4.379	3.293	2.056	3.417	2.922	2.17	3.689	2.351	3.386	2.693	1.882	3.253	2.654	5.311	-0.373	4.609	5.194	-0.02	4.952	4.529	0.94	3.782	4.103	0.951	4.018	3.742	2.529	3.842	3.652	2.592	3.344	2.161	3.271	3.6	2.201	3.661	3.279
 39550	5.829	0.33	4.954	5.873	0.508	4.506	4.377	1.178	4.54	4.529	1.611	4.318	3.192	1.937	3.479	2.849	2.134	3.791	2.385	3.436	2.906	1.887	3.355	2.971	5.563	-0.393	4.739	5.353	-0.093	5.036	4.781	0.902	3.838	4.303	0.821	4.031	3.779	2.312	3.843	3.647	2.368	3.361	2.324	3.282	3.781	2.408	3.675	3.468
 39560	5.943	0.47	5.033	5.885	0.556	4.557	4.315	1.09	4.61	4.486	1.523	4.448	3.136	1.752	3.528	2.777	1.912	3.825	2.404	3.271	2.94	1.929	3.247	2.977	5.761	-0.231	4.712	5.498	-0.042	5.101	4.628	0.815	3.938	4.166	0.738	4.123	3.681	2.241	3.874	3.52	2.253	3.41	2.257	3.239	3.868	2.401	3.594	3.558
 39570	5.993	0.509	5.069	5.882	0.667	4.589	4.365	1.212	4.768	4.458	1.673	4.575	3.228	1.804	3.617	2.817	1.919	3.86	2.405	3.233	2.895	1.941	3.154	2.992	5.772	-0.207	4.945	5.516	0.127	5.201	4.725	0.991	4.031	4.323	0.824	4.245	3.682	2.309	4.031	3.598	2.326	3.55	2.257	3.252	3.775	2.412	3.634	3.472
 39580	6.003	0.596	5.215	5.915	0.744	4.764	4.32	1.064	4.756	4.41	1.546	4.695	3.255	1.754	3.581	2.817	1.871	3.8	2.447	3.175	2.859	1.937	3.128	2.922	5.748	-0.239	4.94	5.589	0.095	5.266	4.796	0.966	4.084	4.363	0.768	4.183	3.651	2.225	4.079	3.607	2.286	3.607	2.286	3.274	3.718	2.483	3.565	3.375
 39590	5.942	0.545	4.958	5.8	0.526	4.495	4.253	1.065	4.773	4.344	1.565	4.68	3.181	1.8	3.601	2.731	1.901	3.864	2.361	3.105	2.797	1.872	3.085	2.898	5.548	-0.402	4.615	5.599	-0.085	4.977	4.724	0.959	4.073	4.282	0.779	4.212	3.494	2.171	4.156	3.566	2.345	3.692	2.178	3.233	3.67	2.339	3.54	3.278
 39600	5.829	0.57	4.949	5.653	0.484	4.497	4.138	1.083	4.626	4.218	1.566	4.762	3.132	1.851	3.621	2.762	2.096	3.851	2.36	3.195	2.703	1.872	3.087	2.729	5.361	-0.426	4.776	5.315	-0.042	5.067	4.703	1.146	4.145	4.332	0.901	3.937	3.637	2.414	3.852	3.473	2.313	3.369	2.055	3.168	3.519	2.201	3.556	3.225
 39610	5.944	0.407	4.943	5.703	0.282	4.51	4.307	1.107	4.574	4.471	1.585	4.517	3.248	1.855	3.497	2.962	2.098	3.812	2.41	3.21	2.767	1.906	3.093	2.764	5.32	-0.452	4.733	5.237	-0.116	5.082	4.807	1.058	3.998	4.334	0.852	3.976	3.831	2.407	3.724	3.588	2.394	3.277	2.203	3.257	3.608	2.317	3.576	3.284
 39620	5.859	0.29	5.002	5.636	0.272	4.561	4.238	0.965	4.599	4.349	1.466	4.685	3.216	1.856	3.617	2.895	2.149	3.883	2.529	3.219	2.693	2.028	3.162	2.716	5.283	-0.516	4.724	5.226	-0.182	5.08	4.758	1.032	4.052	4.316	0.805	3.98	3.738	2.352	3.816	3.544	2.305	3.348	2.225	3.254	3.553	2.352	3.647	3.323
 39630	5.863	0.309	5.043	5.673	0.249	4.621	4.23	1.001	4.592	4.427	1.467	4.508	3.128	1.884	3.594	2.92	2.223	3.922	2.65	3.319	2.705	2.143	3.253	2.673	5.225	-0.482	4.853	5.18	-0.097	5.157	4.684	0.891	3.948	4.213	0.717	4.006	3.802	2.278	3.824	3.605	2.243	3.354	2.316	3.276	3.511	2.51	3.706	3.323
 39640	5.841	0.324	4.962	5.576	0.162	4.55	4.237	1.061	4.565	4.446	1.448	4.357	3.063	1.744	3.503	2.813	2.083	3.776	2.589	3.309	2.738	2.149	3.225	2.522	5.145	-0.443	4.985	5.168	-0.043	5.225	4.566	0.727	3.897	4.088	0.65	4.061	3.767	2.17	3.604	3.477	2.146	3.198	2.228	3.197	3.44	2.415	3.589	3.311
 39650	5.73	0.253	4.908	5.491	0.088	4.505	4.155	1.031	4.618	4.35	1.485	4.486	3.053	1.725	3.532	2.841	2.113	3.78	2.47	3.214	2.653	1.982	3.094	2.557	5.13	-0.536	4.903	5.153	-0.148	5.166	4.567	0.777	3.916	4.124	0.695	4.017	3.727	2.201	3.491	3.379	2.097	3.152	2.094	3.04	3.369	2.253	3.482	3.197
 39660	5.729	0.563	5.044	5.521	0.414	4.617	4.003	1.036	4.642	4.127	1.51	4.515	2.801	1.627	3.563	2.513	1.962	3.774	2.396	3.115	2.638	1.976	2.999	2.408	5.163	-0.426	5.122	5.287	0.007	5.325	4.552	0.787	4.014	4.115	0.596	4.169	3.512	2.046	3.747	3.266	1.923	3.32	1.978	2.904	3.351	2.165	3.334	3.197
 39670	5.65	0.528	5.071	5.51	0.485	4.598	4.076	1.281	4.67	4.245	1.647	4.344	2.821	1.702	3.541	2.54	2.039	3.795	2.342	3.152	2.651	1.903	3.042	2.46	5.156	-0.458	4.884	5.117	-0.068	5.182	4.58	0.957	3.994	4.14	0.704	4.016	3.474	2.129	3.71	3.264	2.065	3.258	1.922	3.009	3.391	2.09	3.417	3.145
 39680	5.581	0.413	5.222	5.548	0.396	4.718	4.062	1.137	4.706	4.241	1.455	4.371	2.841	1.574	3.577	2.566	1.946	3.78	2.568	3.159	2.746	2.139	3.092	2.485	5.36	-0.546	4.879	5.238	-0.182	5.165	4.599	0.765	3.994	4.141	0.568	4.115	3.557	2.054	3.729	3.307	1.934	3.337	2.013	2.937	3.36	2.232	3.374	3.24
 39690	5.661	0.397	5.256	5.593	0.291	4.762	4.125	1.089	4.768	4.278	1.477	4.491	2.962	1.593	3.626	2.626	1.904	3.842	2.522	3.174	2.839	2.095	3.076	2.579	5.489	-0.57	4.889	5.202	-0.365	5.229	4.542	0.672	4.099	4.078	0.523	4.261	3.554	2.03	3.962	3.417	2	3.475	2.146	3.013	3.534	2.271	3.402	3.32
 39700	5.713	0.371	5.171	5.631	0.182	4.721	4.194	0.935	4.676	4.368	1.352	4.484	3.032	1.509	3.611	2.705	1.789	3.847	2.531	3.059	2.76	2.062	2.943	2.637	5.292	-0.667	5.034	5.182	-0.293	5.313	4.529	0.449	4.069	4.103	0.452	4.319	3.675	1.963	3.849	3.439	1.914	3.423	2.219	2.983	3.533	2.426	3.34	3.271
 39710	5.643	0.266	5.119	5.497	0.051	4.697	4.047	0.86	4.721	4.222	1.25	4.592	3.135	1.677	3.492	2.714	1.787	3.716	2.482	3.016	2.652	1.985	2.931	2.567	5.286	-0.742	5.019	5.159	-0.359	5.287	4.526	0.509	4.013	4.045	0.485	4.135	3.62	2.045	4.023	3.545	2.134	3.53	2.16	2.969	3.534	2.333	3.315	3.227
 39720	5.73	0.033	4.85	5.435	-0.14	4.498	4.089	0.648	4.607	4.248	1.163	4.694	3.23	1.744	3.586	2.803	1.879	3.828	2.54	2.961	2.579	2.072	2.848	2.57	5.101	-0.842	4.92	5.159	-0.455	5.204	4.58	0.613	4.099	4.079	0.455	4.084	3.675	2.045	4.161	3.687	2.189	3.68	2.26	3.003	3.507	2.442	3.264	3.116
 39730	5.785	-0.126	4.971	5.672	-0.143	4.473	4.199	0.564	4.611	4.333	1.056	4.619	3.304	1.592	3.551	2.834	1.626	3.75	2.555	2.777	2.598	2.071	2.64	2.508	5.159	-0.838	4.995	5.315	-0.423	5.129	4.627	0.509	3.915	4.145	0.375	4.005	3.611	1.922	4.168	3.656	2.114	3.715	2.185	2.712	3.408	2.354	3.086	3.115
 39740	5.8	-0.069	4.823	5.494	-0.187	4.429	4.194	0.709	4.672	4.331	1.164	4.513	3.228	1.459	3.436	2.804	1.61	3.656	2.521	2.68	2.443	2.015	2.573	2.424	5.172	-0.85	5.179	5.438	-0.45	5.214	4.624	0.402	4.045	4.134	0.278	4.199	3.66	1.834	3.949	3.693	1.89	3.471	2.318	2.807	3.315	2.507	3.063	2.924
 39750	5.766	0.12	4.836	5.475	-0.108	4.48	4.189	0.858	4.698	4.334	1.264	4.407	3.207	1.433	3.362	2.8	1.641	3.549	2.461	2.641	2.303	1.953	2.63	2.38	5.231	-0.639	5.191	5.426	-0.186	5.234	4.628	0.474	4.023	4.16	0.332	4.091	3.769	1.87	3.684	3.639	1.839	3.206	2.281	2.775	3.173	2.458	3.069	2.818
 39760	5.753	-0.061	4.967	5.451	-0.194	4.588	4.203	0.806	4.713	4.376	1.228	4.517	3.161	1.384	3.425	2.869	1.699	3.638	2.679	2.661	2.309	2.181	2.637	2.295	5.118	-0.726	5.409	5.353	-0.311	5.331	4.668	0.517	4.095	4.186	0.35	4.136	3.792	1.869	3.685	3.659	1.764	3.194	2.393	2.839	3.088	2.629	3.091	2.716
 39770	5.841	0.043	5.002	5.573	-0.023	4.564	4.222	0.804	4.689	4.375	1.287	4.664	3.242	1.441	3.537	2.873	1.759	3.734	2.762	2.666	2.406	2.358	2.602	2.205	5.255	-0.695	5.213	5.498	-0.274	5.254	4.792	0.651	4.124	4.361	0.432	4.093	3.758	1.97	3.862	3.677	1.867	3.383	2.283	2.75	3.135	2.584	3.044	2.868
 39780	5.966	0.196	4.965	5.637	0.068	4.6	4.285	0.765	4.772	4.393	1.259	4.773	3.274	1.486	3.633	2.943	1.798	3.789	2.815	2.858	2.535	2.385	2.689	2.393	5.406	-0.479	5.404	5.523	-0.018	5.403	4.83	0.712	4.155	4.359	0.513	4.177	3.877	2.003	3.789	3.666	1.891	3.379	2.391	2.924	3.268	2.613	3.254	2.944
 39790	5.959	-0.072	4.714	5.599	-0.1	4.358	4.322	0.753	4.716	4.432	1.246	4.651	3.306	1.443	3.518	2.937	1.7	3.755	2.625	2.814	2.576	2.144	2.653	2.46	5.359	-0.544	5.267	5.571	-0.136	5.138	4.725	0.681	4.072	4.25	0.481	4.098	3.717	2.019	3.85	3.598	1.999	3.35	2.241	2.876	3.301	2.452	3.253	3.021
 39800	5.855	-0.052	4.799	5.507	-0.148	4.466	4.233	0.78	4.694	4.372	1.23	4.571	3.107	1.442	3.572	2.822	1.773	3.79	2.539	2.793	2.518	2.042	2.724	2.502	5.3	-0.535	5.342	5.444	-0.111	5.233	4.574	0.497	4.05	4.096	0.451	4.169	3.7	1.942	3.716	3.479	1.814	3.273	2.235	2.903	3.333	2.421	3.22	3.021
 39810	5.825	-0.209	4.642	5.405	-0.405	4.406	4.167	0.558	4.502	4.337	1.008	4.367	3.124	1.361	3.414	2.791	1.656	3.691	2.532	2.846	2.596	2.029	2.725	2.56	5.271	-0.638	5.216	5.37	-0.144	5.108	4.426	0.21	3.817	3.967	0.238	4.042	3.678	1.831	3.723	3.54	1.809	3.271	2.3	2.878	3.441	2.398	3.229	3.138
 39820	5.789	-0.292	4.574	5.373	-0.438	4.324	4.26	0.714	4.613	4.434	1.092	4.347	3.163	1.449	3.493	2.821	1.687	3.752	2.513	2.848	2.596	2.013	2.763	2.597	5.393	-0.642	5.198	5.457	-0.146	5.109	4.446	0.259	3.935	4.027	0.281	4.194	3.745	1.842	3.796	3.605	1.862	3.345	2.307	2.857	3.48	2.454	3.203	3.157
 39830	5.926	-0.094	4.683	5.564	-0.262	4.388	4.358	0.792	4.621	4.462	1.158	4.296	3.205	1.489	3.51	2.842	1.739	3.779	2.536	2.864	2.607	2.044	2.793	2.609	5.514	-0.509	5.234	5.561	0.008	5.248	4.456	0.299	4.055	4.041	0.38	4.32	3.744	1.887	3.847	3.659	1.929	3.342	2.388	2.978	3.465	2.573	3.243	3.105
 39840	5.795	0.027	4.498	5.435	-0.224	4.281	4.241	0.835	4.699	4.389	1.202	4.375	3.214	1.582	3.495	2.854	1.792	3.726	2.549	2.903	2.54	2.056	2.812	2.611	5.603	-0.409	5.103	5.471	0.072	5.081	4.346	0.318	4.08	3.959	0.429	4.343	3.721	1.957	3.958	3.697	1.989	3.471	2.416	3.052	3.427	2.581	3.29	3.008
 39850	5.824	-0.049	4.595	5.394	-0.271	4.397	4.213	0.808	4.744	4.361	1.186	4.444	3.086	1.451	3.541	2.739	1.71	3.823	2.569	2.779	2.616	2.067	2.693	2.629	5.733	-0.385	5.223	5.579	0.103	5.18	4.472	0.215	4.075	4.029	0.278	4.332	3.697	1.806	3.875	3.591	1.765	3.383	2.46	2.947	3.506	2.564	3.21	3.088
 39860	5.745	-0.137	4.593	5.351	-0.345	4.382	4.275	0.83	4.672	4.423	1.224	4.397	3.189	1.496	3.532	2.804	1.742	3.762	2.55	2.745	2.482	2.06	2.655	2.55	5.716	-0.431	5.3	5.624	0.068	5.163	4.503	0.275	4.136	4.071	0.349	4.366	3.812	1.872	3.888	3.654	1.845	3.426	2.398	2.918	3.431	2.568	3.104	2.967
 39870	5.964	-0.111	4.351	5.527	-0.354	4.251	4.361	0.696	4.732	4.464	1.072	4.445	3.295	1.477	3.572	2.934	1.706	3.822	2.659	2.766	2.581	2.183	2.597	2.498	5.698	-0.563	5.156	5.711	-0.092	4.985	4.445	0.176	4.049	4.085	0.275	4.394	3.878	1.81	3.951	3.78	1.836	3.463	2.416	2.748	3.426	2.568	3.097	3.095
 39880	5.995	-0.044	4.45	5.707	-0.127	4.07	4.448	0.737	4.725	4.581	1.156	4.468	3.389	1.576	3.639	2.968	1.731	3.922	2.59	2.794	2.688	2.154	2.584	2.592	5.836	-0.78	4.711	5.701	-0.383	4.929	4.537	0.279	3.979	4.213	0.348	4.285	3.867	1.939	4.177	3.853	2.055	3.686	2.347	2.713	3.618	2.447	3.007	3.256
 39890	5.98	-0.091	4.725	5.828	-0.075	4.229	4.438	0.779	4.603	4.594	1.17	4.289	3.356	1.6	3.471	3.028	1.835	3.746	2.574	2.713	2.427	2.096	2.536	2.43	5.652	-0.814	4.796	5.493	-0.408	5.021	4.613	0.357	3.861	4.195	0.376	4.144	3.962	1.956	3.874	3.838	1.993	3.395	2.451	2.846	3.37	2.567	3.107	2.97
 39900	6.016	0.074	4.711	5.913	0.077	4.222	4.453	0.827	4.445	4.608	1.208	4.142	3.287	1.546	3.334	2.967	1.809	3.623	2.65	2.927	2.456	2.184	2.746	2.384	5.71	-0.636	4.706	5.55	-0.309	5.012	4.618	0.386	3.809	4.215	0.401	4.114	3.9	1.942	3.681	3.721	1.937	3.216	2.45	2.972	3.343	2.563	3.232	2.944
 39910	6.076	0.004	4.593	5.946	0.119	4.137	4.5	0.863	4.491	4.618	1.265	4.251	3.428	1.588	3.328	3.021	1.725	3.554	2.703	2.929	2.489	2.303	2.624	2.337	5.858	-0.688	4.719	5.676	-0.323	4.977	4.72	0.389	3.81	4.321	0.451	4.077	3.893	1.991	3.789	3.843	2.056	3.304	2.381	2.839	3.304	2.495	3.215	3.044
 39920	5.937	0.147	4.551	5.724	0.19	4.128	4.297	0.879	4.625	4.43	1.289	4.398	3.352	1.648	3.301	2.914	1.788	3.485	2.689	3.054	2.426	2.336	2.776	2.211	5.846	-0.645	4.625	5.653	-0.268	4.913	4.66	0.48	3.826	4.244	0.478	4.129	3.785	2.046	3.97	3.757	2.11	3.499	2.229	2.762	3.276	2.414	3.134	2.996
 39930	6.009	0.136	4.713	5.865	0.248	4.279	4.405	0.962	4.675	4.521	1.326	4.389	3.629	1.779	3.309	3.132	1.798	3.383	2.813	3.009	2.284	2.429	2.76	2.094	5.687	-0.656	4.699	5.567	-0.256	4.978	4.637	0.522	3.856	4.268	0.614	4.171	3.839	2.105	3.957	3.94	2.261	3.476	2.373	2.72	3.102	2.488	3.105	2.847
 39940	6.09	-0.004	4.601	5.961	0.023	4.123	4.555	0.796	4.555	4.69	1.178	4.245	3.5	1.522	3.369	3.082	1.66	3.593	2.859	2.947	2.584	2.579	2.642	2.27	5.942	-0.787	4.556	5.702	-0.481	4.864	4.691	0.33	3.823	4.326	0.376	4.166	3.913	1.907	3.906	3.908	2.008	3.42	2.391	2.598	3.294	2.481	3.035	3.058
 39950	6.058	-0.119	4.564	5.939	0.03	4.083	4.534	0.745	4.549	4.671	1.188	4.357	3.469	1.43	3.348	3.075	1.602	3.588	2.768	2.827	2.503	2.43	2.553	2.24	5.869	-0.813	4.375	5.641	-0.617	4.769	4.68	0.354	3.81	4.311	0.352	4.124	3.936	1.92	3.79	3.85	1.951	3.31	2.352	2.605	3.202	2.491	3.058	3.033
 39960	5.918	-0.057	4.428	5.881	0.151	3.977	4.446	0.79	4.422	4.56	1.201	4.122	3.447	1.648	3.302	3.014	1.742	3.516	2.669	3.025	2.537	2.291	2.83	2.26	5.728	-0.768	4.119	5.551	-0.595	4.517	4.518	0.361	3.627	4.208	0.449	3.998	3.856	2.029	3.799	3.828	2.085	3.292	2.319	2.736	3.19	2.44	3.22	3.027
 39970	5.926	-0.162	4.157	5.798	0.015	3.716	4.456	0.81	4.252	4.542	1.235	3.989	3.316	1.618	3.21	2.932	1.796	3.462	2.749	3.218	2.627	2.431	2.982	2.323	5.621	-0.878	4.018	5.52	-0.582	4.383	4.522	0.398	3.48	4.196	0.434	3.837	3.8	1.989	3.755	3.732	2.087	3.268	2.31	2.903	3.269	2.439	3.37	3.105
 39980	5.997	-0.266	4.07	5.843	-0.074	3.613	4.409	0.547	4.139	4.582	0.995	4.004	3.587	1.742	3.216	3.183	1.886	3.421	3.019	3.298	2.594	2.729	3.066	2.289	5.691	-0.976	3.906	5.471	-0.631	4.171	4.77	0.483	3.261	4.342	0.415	3.527	4.009	1.997	3.853	3.966	2.216	3.386	2.507	2.888	3.29	2.687	3.318	3.149
 39990	6.049	-0.422	4.074	5.943	-0.202	3.638	4.669	0.693	4.194	4.856	1.123	3.98	3.63	1.728	3.261	3.287	1.924	3.557	3.101	3.258	2.592	2.742	3.053	2.31	5.621	-1.041	3.845	5.527	-0.708	4.208	4.775	0.468	3.353	4.424	0.47	3.686	4.146	2.056	3.749	4.104	2.208	3.273	2.65	2.927	3.247	2.768	3.385	3.066
 40000	5.972	-0.581	4.004	5.844	-0.3	3.599	4.741	0.693	4.282	4.865	1.053	3.945	3.547	1.535	3.286	3.243	1.807	3.593	3.111	3.133	2.637	2.769	2.981	2.282	5.504	-1.24	3.823	5.49	-0.943	4.202	4.689	0.296	3.49	4.421	0.396	3.91	4.14	1.931	3.656	3.97	2.009	3.192	2.637	2.789	3.223	2.735	3.253	3.092
 40010	5.97	-0.428	3.787	5.759	-0.302	3.359	4.741	0.705	4.202	4.834	1.093	3.963	3.495	1.642	3.381	3.234	1.936	3.684	3.141	3.178	2.624	2.85	2.983	2.243	5.539	-1.077	3.815	5.595	-0.734	4.167	4.538	0.338	3.461	4.304	0.446	3.893	4.037	1.977	3.895	4.055	2.218	3.432	2.635	2.767	3.094	2.72	3.254	3.068
 40020	6.076	-0.234	3.859	5.837	-0.06	3.455	4.696	0.85	4.189	4.761	1.224	3.897	3.453	1.598	3.26	3.163	1.927	3.487	3.078	3.257	2.569	2.881	3.084	2.108	5.691	-0.953	3.868	5.704	-0.62	4.233	4.581	0.343	3.478	4.353	0.464	3.916	4.131	2.035	3.653	4.007	2.129	3.203	2.595	2.746	2.928	2.621	3.236	2.981
 40030	6.057	-0.063	3.761	5.853	0.094	3.322	4.664	0.818	4.14	4.694	1.214	3.799	3.412	1.469	3.2	3.063	1.773	3.37	3.027	3.142	2.49	2.866	2.987	2.025	5.824	-0.815	3.668	5.83	-0.536	4.084	4.533	0.291	3.484	4.306	0.386	3.913	3.96	1.978	3.503	3.803	1.943	3.036	2.469	2.731	2.878	2.503	3.198	2.866
 40040	6.021	-0.157	3.626	5.696	-0.08	3.237	4.639	0.819	4.13	4.654	1.208	3.829	3.456	1.572	3.156	3.081	1.803	3.357	3.022	3.19	2.549	2.939	3.089	2.087	5.732	-0.975	3.756	5.801	-0.596	4.081	4.553	0.235	3.433	4.334	0.4	3.841	3.974	1.954	3.645	3.927	2.042	3.167	2.503	2.681	2.888	2.548	3.195	2.899
 40050	6.113	-0.1	3.576	5.82	-0.031	3.184	4.726	0.89	4.059	4.748	1.267	3.728	3.495	1.602	3.062	3.117	1.799	3.284	2.921	3.239	2.52	2.71	3.055	2.094	5.843	-0.844	3.785	5.878	-0.433	4.027	4.55	0.331	3.371	4.386	0.475	3.795	4.034	1.996	3.533	3.91	2.066	3.068	2.48	2.642	2.939	2.539	3.16	2.957
 40060	6.135	-0.016	3.634	5.955	0.125	3.169	4.695	0.886	3.937	4.797	1.325	3.766	3.446	1.749	3.106	3.156	2.011	3.399	2.934	3.343	2.478	2.667	3.121	2.079	5.975	-0.746	3.644	5.832	-0.419	3.986	4.783	0.527	3.136	4.445	0.547	3.539	4.057	2.132	3.487	3.937	2.211	3.022	2.516	2.848	2.955	2.539	3.349	2.896
 40070	6.132	0.027	3.586	5.878	0.088	3.182	4.629	0.831	4.03	4.726	1.251	3.814	3.487	1.74	3.028	3.156	1.945	3.291	3.023	3.429	2.573	2.725	3.3	2.192	5.924	-0.728	3.664	5.825	-0.395	3.993	4.609	0.396	3.186	4.336	0.506	3.588	4.045	2.079	3.522	3.946	2.194	3.056	2.515	2.985	3.128	2.653	3.449	2.987
 40080	6.078	-0.015	3.463	5.688	-0.118	3.171	4.544	0.781	3.914	4.701	1.254	3.761	3.355	1.696	3.093	3.086	1.993	3.341	3.044	3.387	2.577	2.794	3.347	2.177	5.907	-0.586	3.943	5.861	-0.144	4.085	4.599	0.447	3.225	4.208	0.456	3.522	3.992	2.103	3.461	3.823	2.145	2.982	2.481	3.01	3.027	2.663	3.486	3.019
 40090	6.069	-0.003	3.431	5.64	-0.098	3.178	4.452	0.796	3.803	4.609	1.272	3.716	3.316	1.692	2.942	2.977	1.937	3.212	3.193	3.449	2.621	2.817	3.488	2.281	5.833	-0.55	3.972	5.812	-0.081	4.068	4.711	0.503	3.103	4.272	0.419	3.294	3.911	2.017	3.358	3.782	2.111	2.892	2.598	3.237	3.192	2.885	3.634	3.061
 40100	5.995	-0.159	3.473	5.544	-0.26	3.23	4.456	0.701	4.002	4.565	1.121	3.772	3.445	1.756	2.993	3.081	1.961	3.195	3.25	3.509	2.658	2.881	3.49	2.3	5.797	-0.587	4.04	5.737	-0.075	4.05	4.476	0.336	3.208	4.134	0.391	3.565	3.937	2.015	3.578	3.924	2.143	3.098	2.664	3.177	3.148	2.9	3.61	3.097
 40110	5.85	-0.207	3.425	5.416	-0.334	3.184	4.497	0.737	4.042	4.584	1.136	3.727	3.446	1.772	3.114	3.073	1.995	3.357	3.343	3.563	2.872	3.096	3.552	2.433	5.731	-0.767	3.928	5.654	-0.292	4.019	4.43	0.299	3.325	4.11	0.398	3.73	3.998	1.968	3.681	3.917	2.159	3.251	2.682	3.187	3.273	2.957	3.612	3.231
 40120	5.853	-0.056	3.382	5.385	-0.252	3.348	4.499	0.896	4.08	4.548	1.276	3.756	3.373	1.811	3.113	3	2.02	3.362	3.162	3.608	2.9	2.974	3.529	2.462	5.853	-0.497	3.984	5.731	-0.035	4.108	4.441	0.422	3.352	4.088	0.53	3.677	3.824	2.056	3.726	3.794	2.281	3.283	2.491	3.231	3.223	2.704	3.683	3.263
 40130	5.734	-0.144	3.409	5.251	-0.265	3.441	4.525	0.967	4.127	4.55	1.361	3.82	3.334	1.867	3.205	2.99	2.113	3.474	3.135	3.635	2.834	2.944	3.592	2.376	5.728	-0.555	4.194	5.696	-0.06	4.212	4.463	0.51	3.429	4.115	0.589	3.809	3.852	2.167	3.692	3.808	2.304	3.189	2.503	3.238	3.178	2.675	3.712	3.175
 40140	5.491	-0.109	3.51	4.991	-0.179	3.491	4.292	1.007	4.264	4.413	1.453	4.091	3.307	1.928	3.248	2.944	2.219	3.416	3.2	3.69	2.741	2.941	3.615	2.296	5.619	-0.47	4.207	5.59	0.013	4.12	4.325	0.586	3.539	3.938	0.661	3.875	3.766	2.249	3.823	3.754	2.402	3.353	2.536	3.417	3.168	2.769	3.82	3.076
 40150	5.41	-0.132	3.564	4.922	-0.197	3.543	4.233	1.085	4.238	4.361	1.483	4.023	3.335	2.097	3.155	2.936	2.305	3.324	3.107	3.768	2.555	2.687	3.717	2.261	5.539	-0.296	4.335	5.527	0.138	4.126	4.131	0.544	3.564	3.827	0.739	3.917	3.883	2.322	3.703	3.816	2.461	3.21	2.582	3.504	3.21	2.796	3.912	2.999
 40160	5.628	-0.278	3.615	5.14	-0.343	3.566	4.469	1.011	4.149	4.518	1.379	3.796	3.27	1.951	3.298	2.975	2.194	3.591	3.059	3.572	2.685	2.607	3.541	2.449	5.699	-0.363	4.402	5.713	0.052	4.16	4.32	0.465	3.564	4.024	0.658	3.948	3.961	2.209	3.675	3.78	2.295	3.198	2.59	3.406	3.403	2.833	3.806	3.141
 40170	5.58	-0.344	3.535	5.073	-0.382	3.533	4.575	1.033	4.186	4.59	1.305	3.777	3.421	1.924	3.255	3.078	2.18	3.506	3.029	3.583	2.706	2.664	3.51	2.365	5.596	-0.557	4.34	5.665	-0.122	4.097	4.298	0.441	3.61	4.036	0.649	3.967	4.036	2.228	3.627	3.902	2.312	3.175	2.577	3.278	3.333	2.735	3.705	3.163
 40180	5.444	-0.373	3.671	4.946	-0.348	3.631	4.513	1.078	4.149	4.664	1.453	3.86	3.369	1.886	3.158	3.085	2.178	3.384	3.018	3.611	2.688	2.658	3.553	2.321	5.598	-0.513	4.412	5.655	-0.112	4.166	4.378	0.544	3.55	4.087	0.686	3.895	4.066	2.269	3.432	3.853	2.28	2.979	2.499	3.2	3.176	2.675	3.671	3.157
 40190	5.457	-0.478	3.661	4.954	-0.453	3.63	4.601	1.055	4.046	4.693	1.35	3.663	3.35	1.911	3.185	3.143	2.254	3.453	3.059	3.61	2.626	2.688	3.568	2.284	5.462	-0.626	4.4	5.611	-0.201	4.194	4.276	0.485	3.628	4.06	0.73	4.001	4.122	2.201	3.328	3.815	2.207	2.94	2.631	3.225	3.149	2.79	3.706	3.104
 40200	5.418	-0.629	3.792	4.938	-0.6	3.668	4.574	0.957	4.063	4.718	1.185	3.657	3.482	1.865	3.098	3.265	2.162	3.356	3.091	3.561	2.484	2.72	3.463	2.18	5.263	-0.69	4.577	5.482	-0.352	4.335	4.191	0.383	3.63	4.066	0.732	3.959	4.246	2.136	3.263	3.939	2.185	2.854	2.734	3.161	3.149	2.895	3.634	3.026
 40210	5.385	-0.566	3.8	4.896	-0.502	3.759	4.617	1.067	4.059	4.753	1.313	3.632	3.483	1.825	2.984	3.179	2.105	3.217	3.246	3.565	2.546	2.819	3.614	2.241	5.185	-0.779	4.667	5.417	-0.469	4.39	4.319	0.425	3.573	4.137	0.711	3.956	4.186	2.108	3.274	3.974	2.141	2.822	2.736	3.164	3.056	2.949	3.616	3.02
 40220	5.357	-0.569	3.857	4.867	-0.539	3.798	4.461	1.009	4.113	4.547	1.194	3.646	3.391	1.906	2.999	3.106	2.189	3.24	3.084	3.591	2.499	2.765	3.612	2.125	5.242	-0.756	4.625	5.393	-0.319	4.405	4.207	0.336	3.603	3.932	0.62	3.913	4.067	2.09	3.387	3.907	2.151	2.893	2.628	3.087	3.006	2.794	3.564	2.965
 40230	5.296	-0.666	4.015	4.813	-0.64	3.934	4.428	0.943	4.074	4.589	1.155	3.635	3.279	1.738	2.911	3.104	2.092	3.206	3.086	3.51	2.473	2.645	3.53	2.223	5.122	-0.653	4.838	5.295	-0.332	4.533	4.25	0.283	3.587	3.947	0.597	3.793	4.063	1.995	3.134	3.78	2.013	2.699	2.583	3.025	3.072	2.783	3.495	3.006
 40240	5.278	-0.734	4.232	4.818	-0.754	4.082	4.446	0.854	4.1	4.649	0.976	3.647	3.363	1.639	2.965	3.216	1.999	3.222	3.134	3.26	2.371	2.705	3.316	2.117	4.968	-0.746	4.993	5.176	-0.352	4.804	4.165	0.156	3.67	3.947	0.57	3.889	4.223	1.863	3.1	3.897	1.833	2.688	2.76	2.917	3.031	3.008	3.353	2.982
 40250	5.496	-0.545	4.385	5.164	-0.677	4.095	4.448	0.798	4.017	4.73	0.985	3.61	3.444	1.612	2.924	3.294	1.966	3.178	3.221	3.283	2.236	2.777	3.294	2.078	5.081	-0.734	5.081	5.233	-0.307	4.947	4.34	0.147	3.68	3.995	0.468	3.873	4.26	1.791	3.034	3.942	1.782	2.655	2.906	3	3	3.167	3.402	2.821
 40260	5.616	-0.6	4.248	5.154	-0.723	4.093	4.352	0.696	4.143	4.553	0.866	3.709	3.308	1.555	3.011	3.111	1.935	3.298	3.36	3.25	2.37	2.928	3.296	2.103	5.278	-0.714	4.979	5.447	-0.306	4.774	4.241	-0.032	3.754	3.913	0.287	3.995	4.151	1.632	3.172	3.855	1.689	2.785	2.93	2.981	2.986	3.253	3.374	2.924
 40270	5.603	-0.506	4.112	5.173	-0.686	3.969	4.291	0.69	4.007	4.444	0.861	3.566	3.096	1.529	3.027	2.971	1.963	3.261	3.234	3.138	2.197	2.754	3.341	2.117	5.227	-0.696	4.904	5.392	-0.298	4.642	4.181	-0.058	3.549	3.901	0.253	3.852	3.963	1.65	3.067	3.612	1.659	2.716	2.766	3.021	2.907	3.136	3.356	2.769
 40280	5.597	-0.404	4.136	5.166	-0.562	4.034	4.151	0.686	4.041	4.282	1.008	3.7	2.879	1.358	2.952	2.711	1.741	3.213	3.195	3.092	2.483	2.888	3.157	2.098	5.232	-0.673	4.966	5.385	-0.246	4.751	4.382	0.027	3.534	3.918	0.132	3.781	3.704	1.576	3.26	3.414	1.569	2.814	2.525	2.894	2.934	2.89	3.249	2.974
 40290	5.43	-0.439	4.051	5.014	-0.615	3.93	3.965	0.605	4.044	4.163	0.829	3.644	2.947	1.418	2.818	2.728	1.771	3.03	3.178	3.064	2.276	2.8	3.282	2.001	5.075	-0.799	4.896	5.218	-0.394	4.662	4.047	-0.165	3.564	3.702	0.066	3.823	3.782	1.529	3.117	3.558	1.498	2.695	2.594	2.835	2.771	2.94	3.2	2.865
 40300	5.331	-0.501	4.132	4.924	-0.694	3.885	3.89	0.566	3.868	4.172	0.802	3.526	2.876	1.318	2.715	2.678	1.691	2.918	3.111	3.082	2.365	2.784	3.25	2.029	4.84	-0.853	4.79	4.943	-0.408	4.609	4.014	-0.078	3.348	3.597	0.067	3.554	3.685	1.501	2.893	3.413	1.565	2.477	2.431	2.836	2.797	2.752	3.223	2.819
 40310	5.163	-0.629	4.233	4.736	-0.814	3.986	3.735	0.469	3.861	3.992	0.748	3.494	2.953	1.343	2.444	2.629	1.617	2.669	3.119	3.125	2.278	2.742	3.308	2.031	4.659	-0.835	4.904	4.809	-0.391	4.704	3.843	-0.225	3.403	3.461	0.046	3.575	3.629	1.459	3.012	3.544	1.548	2.508	2.424	2.723	2.711	2.719	3.125	2.777
 40320	5.153	-0.55	4.238	4.81	-0.811	3.98	3.758	0.448	3.852	4.015	0.729	3.573	3.117	1.348	2.501	2.716	1.592	2.659	2.959	3.119	2.204	2.607	3.222	1.863	4.726	-0.871	4.896	4.768	-0.431	4.733	3.937	-0.231	3.374	3.515	-0.024	3.544	3.672	1.455	3.181	3.631	1.549	2.685	2.328	2.506	2.553	2.542	2.939	2.669
 40330	5.231	-0.333	4.534	5.064	-0.586	4.144	3.796	0.501	3.969	4.109	0.779	3.675	3.269	1.412	2.519	2.852	1.562	2.687	2.864	3.137	2.445	2.584	3.271	2.054	4.776	-0.93	4.92	4.782	-0.449	4.939	4.018	-0.191	3.497	3.6	0.073	3.637	3.815	1.535	3.255	3.769	1.667	2.751	2.323	2.453	2.659	2.483	2.912	2.811
 40340	5.242	-0.437	4.561	5.1	-0.599	4.1	3.824	0.417	3.873	4.147	0.731	3.624	3.351	1.433	2.492	2.912	1.617	2.64	2.926	3.209	2.562	2.668	3.292	2.127	4.837	-0.935	4.88	4.707	-0.471	4.889	4.162	-0.211	3.347	3.691	-0.039	3.425	3.882	1.458	3.196	3.839	1.655	2.73	2.398	2.397	2.691	2.498	2.795	2.928
 40350	5.172	-0.455	4.546	5.144	-0.556	4.036	3.756	0.281	3.784	4.034	0.667	3.624	3.268	1.349	2.466	2.867	1.56	2.659	2.926	3.107	2.617	2.605	3.253	2.252	4.879	-1.127	4.745	4.638	-0.704	4.814	4.215	-0.291	3.274	3.772	-0.105	3.391	3.749	1.386	3.181	3.793	1.541	2.688	2.392	2.415	2.719	2.517	2.804	2.989
 40360	5.346	-0.364	4.462	5.346	-0.414	3.968	3.923	0.381	3.776	4.134	0.703	3.463	3.199	1.359	2.465	2.763	1.487	2.631	2.889	3.056	2.414	2.481	3.247	2.165	5.068	-0.971	4.609	4.797	-0.606	4.745	4.178	-0.241	3.224	3.748	-0.072	3.395	3.678	1.421	3.165	3.711	1.594	2.685	2.322	2.492	2.764	2.511	2.942	2.888
 40370	5.349	-0.325	4.332	5.247	-0.577	3.881	3.825	0.273	3.728	4.094	0.638	3.579	3.247	1.278	2.473	2.848	1.505	2.605	3.064	3.044	2.555	2.779	3.255	2.195	5.051	-1.091	4.478	4.722	-0.735	4.576	4.232	-0.223	3.095	3.784	-0.126	3.28	3.674	1.451	3.189	3.781	1.644	2.758	2.409	2.579	2.73	2.607	2.972	2.96
 40380	5.216	-0.288	4.645	5.198	-0.497	4.177	3.873	0.362	3.705	4.161	0.725	3.52	3.335	1.325	2.304	2.862	1.418	2.433	2.868	2.994	2.353	2.473	3.132	2.071	4.937	-1.057	4.599	4.555	-0.755	4.659	4.469	-0.058	3.142	3.964	-0.004	3.184	3.686	1.509	3.088	3.757	1.717	2.645	2.285	2.482	2.585	2.468	2.834	2.845
 40390	4.944	-0.454	4.724	5.108	-0.502	4.248	3.789	0.348	3.745	4.084	0.766	3.64	3.409	1.44	2.391	2.917	1.447	2.408	2.761	3.032	2.476	2.369	3.164	2.178	4.73	-1.275	4.498	4.467	-0.898	4.635	4.498	0.007	3.21	3.978	0.032	3.216	3.619	1.589	3.224	3.692	1.784	2.76	2.174	2.454	2.649	2.317	2.858	2.888
 40400	4.977	-0.402	4.793	5.208	-0.325	4.372	3.825	0.161	3.597	3.997	0.627	3.701	3.323	1.391	2.422	2.85	1.434	2.49	2.782	3.081	2.68	2.408	3.206	2.346	4.745	-1.266	4.435	4.614	-0.835	4.603	4.569	0.09	3.268	4.102	-0.016	3.095	3.543	1.514	3.194	3.644	1.743	2.765	2.194	2.497	2.854	2.338	2.916	3.1
 40410	5.013	-0.447	4.832	5.203	-0.283	4.418	3.827	0.321	3.719	3.949	0.753	3.88	3.222	1.457	2.572	2.777	1.536	2.762	2.663	3.16	2.638	2.341	3.256	2.285	4.777	-1.171	4.294	4.61	-0.854	4.577	4.529	0.29	3.365	4.118	0.169	3.154	3.664	1.722	3.188	3.599	1.902	2.751	2.123	2.545	2.875	2.255	2.979	3.085
 40420	4.978	-0.549	4.806	5.218	-0.385	4.397	3.878	0.304	3.688	4.107	0.768	3.757	3.223	1.39	2.547	2.812	1.471	2.777	2.687	3.051	2.695	2.362	3.19	2.324	4.795	-1.137	4.173	4.516	-0.8	4.404	4.548	0.362	3.225	4.111	0.197	3.065	3.709	1.78	3.071	3.559	1.916	2.621	2.107	2.567	2.87	2.187	2.999	3.125
 40430	5.042	-0.668	4.832	5.261	-0.511	4.44	4.009	0.41	3.867	4.314	0.819	3.862	3.345	1.487	2.698	2.996	1.628	2.989	2.753	3.159	2.763	2.516	3.25	2.322	4.782	-1.12	4.31	4.426	-0.823	4.464	4.618	0.337	3.328	4.166	0.303	3.177	3.843	1.882	3.246	3.709	2.043	2.819	2.205	2.644	2.901	2.249	3.076	3.133
 40440	4.908	-0.718	4.878	5.159	-0.503	4.489	3.962	0.513	3.984	4.272	0.921	3.967	3.195	1.535	2.878	2.9	1.803	3.166	2.791	3.235	2.673	2.626	3.357	2.203	4.627	-1.15	4.38	4.249	-0.925	4.548	4.565	0.376	3.55	4.14	0.301	3.28	3.822	1.902	3.347	3.641	1.979	2.849	2.267	2.66	2.694	2.238	3.06	2.987
 40450	4.705	-0.797	4.913	5.028	-0.632	4.56	3.874	0.418	4.029	4.185	0.836	4.101	3.238	1.497	2.994	2.947	1.794	3.234	2.883	3.295	2.703	2.673	3.309	2.246	4.522	-1.35	4.382	4.213	-1.039	4.613	4.48	0.237	3.587	4.063	0.183	3.362	3.905	1.85	3.362	3.719	1.919	2.908	2.428	2.722	2.924	2.407	3.208	3.105
 40460	4.855	-0.777	5.056	5.027	-0.72	4.579	3.89	0.426	4.237	4.16	0.82	4.327	3.175	1.391	3.144	2.857	1.693	3.377	2.857	3.161	2.815	2.634	3.151	2.364	4.5	-1.375	4.491	4.197	-1.093	4.738	4.51	0.192	3.749	4.024	0.231	3.625	3.73	1.839	3.611	3.598	1.846	3.126	2.238	2.687	3.088	2.315	3.171	3.143
 40470	4.914	-0.676	5.061	5.075	-0.589	4.592	3.825	0.423	4.23	4.075	0.891	4.269	3.131	1.399	3.026	2.77	1.624	3.248	2.831	3.13	2.669	2.533	3.137	2.262	4.612	-1.313	4.578	4.267	-1.036	4.788	4.423	0.256	3.796	3.961	0.182	3.623	3.732	1.812	3.504	3.575	1.836	3.042	2.213	2.692	3.018	2.374	3.149	3.073
 40480	4.975	-0.615	5.046	5.077	-0.515	4.571	3.714	0.337	4.219	3.887	0.781	4.382	2.957	1.469	3.228	2.755	1.818	3.458	2.942	3.13	2.643	2.751	3.121	2.186	4.685	-1.252	4.658	4.379	-0.977	4.908	4.334	0.276	3.834	3.865	0.172	3.651	3.696	1.825	3.518	3.503	1.829	3.041	2.303	2.864	2.97	2.529	3.336	3.006
 40490	5.018	-0.737	5.032	5.183	-0.56	4.588	3.839	0.361	4.295	4.158	0.75	4.319	3.143	1.436	3.249	2.994	1.819	3.468	3.01	3.13	2.572	2.661	3.066	2.21	4.695	-1.336	4.568	4.47	-1.006	4.836	4.378	0.168	3.695	3.871	0.186	3.676	3.897	1.827	3.564	3.722	1.855	3.077	2.446	2.816	3.087	2.604	3.277	3.021
 40500	5.097	-0.74	5.197	5.313	-0.485	4.781	3.98	0.346	4.333	4.215	0.779	4.382	3.225	1.384	3.23	2.994	1.718	3.474	2.984	3.062	2.672	2.716	2.989	2.238	4.834	-1.329	4.662	4.597	-1.013	4.938	4.618	0.174	3.811	4.142	0.14	3.768	3.902	1.746	3.655	3.738	1.733	3.162	2.435	2.686	3.115	2.59	3.159	3.144
 40510	5.025	-0.798	5.267	5.249	-0.539	4.89	3.908	0.333	4.464	4.219	0.701	4.431	3.39	1.37	3.205	3.076	1.698	3.389	3.211	3.021	2.446	2.877	2.908	2.092	4.94	-1.401	4.714	4.57	-1.21	4.951	4.531	0.072	3.88	4.031	0.031	3.852	3.972	1.686	3.709	3.917	1.757	3.216	2.66	2.594	2.92	2.818	3.065	2.969
 40520	5.05	-0.816	5.268	5.3	-0.641	4.873	4.039	0.345	4.447	4.338	0.769	4.504	3.34	1.412	3.369	3.182	1.806	3.601	3.205	3.017	2.461	2.882	2.797	2.146	4.89	-1.421	4.86	4.518	-1.165	5.024	4.641	0.119	3.981	4.172	0.044	3.822	4.141	1.692	3.708	3.916	1.724	3.258	2.696	2.63	3.12	2.83	3.108	2.997
 40530	4.933	-0.871	5.108	5.181	-0.644	4.746	3.866	0.236	4.369	4.157	0.676	4.435	3.079	1.327	3.352	2.976	1.751	3.607	3.117	2.851	2.389	2.722	2.752	2.084	4.951	-1.508	4.679	4.525	-1.301	4.783	4.53	0.095	3.91	4.064	-0.011	3.718	3.901	1.597	3.568	3.614	1.591	3.16	2.589	2.664	3.055	2.806	3.08	2.87
 40540	4.966	-0.989	5.044	5.158	-0.648	4.731	3.722	0.074	4.364	3.896	0.533	4.45	2.881	1.18	3.325	2.84	1.604	3.534	3.024	2.787	2.543	2.647	2.785	2.201	4.877	-1.565	4.521	4.526	-1.329	4.725	4.43	0.088	3.859	4.002	-0.065	3.709	3.725	1.545	3.438	3.404	1.485	3.051	2.444	2.748	3.094	2.734	3.151	2.953
 40550	5.022	-0.963	5.243	5.217	-0.7	4.881	3.795	-0.003	4.298	3.949	0.443	4.472	2.924	1.101	3.422	2.801	1.499	3.612	2.908	2.72	2.529	2.523	2.609	2.217	4.891	-1.528	4.728	4.515	-1.29	4.939	4.498	-0.001	3.922	4.041	-0.123	3.702	3.691	1.512	3.657	3.519	1.474	3.169	2.356	2.612	3.113	2.583	3.024	3.003
 40560	4.843	-1.001	5.314	5.104	-0.795	4.889	3.769	0.001	4.308	3.981	0.434	4.507	3.134	1.152	3.286	2.886	1.466	3.526	2.954	2.698	2.412	2.49	2.599	2.212	4.77	-1.535	4.725	4.4	-1.31	4.911	4.511	0.065	3.977	4.087	0.013	3.728	3.732	1.622	3.693	3.682	1.65	3.212	2.366	2.631	3.113	2.616	3.009	2.911
 40570	4.576	-0.962	5.437	4.872	-0.781	5.085	3.696	0.069	4.314	4.007	0.446	4.314	3.105	1	3.092	2.889	1.364	3.319	2.85	2.573	2.195	2.365	2.477	2.025	4.656	-1.523	4.828	4.235	-1.319	5.02	4.36	-0.154	3.883	3.87	-0.156	3.724	3.775	1.456	3.403	3.571	1.436	2.942	2.308	2.412	2.888	2.499	2.841	2.723
 40580	4.581	-1.04	5.386	4.924	-0.932	5.017	3.81	0.02	4.252	4.041	0.44	4.331	3.147	0.952	3.113	2.872	1.267	3.346	2.793	2.431	2.168	2.325	2.359	2.026	4.407	-1.593	4.815	4.097	-1.243	4.989	4.535	-0.03	3.923	4.113	-0.138	3.658	3.784	1.462	3.331	3.587	1.364	2.89	2.385	2.488	2.92	2.555	2.839	2.591
 40590	4.297	-1.041	5.258	4.688	-0.878	4.952	3.619	0.141	4.197	3.98	0.5	4.192	2.98	1.074	3.028	2.815	1.464	3.238	2.669	2.411	1.925	2.194	2.419	1.923	4.25	-1.655	4.688	3.93	-1.319	4.793	4.408	-0.105	3.797	3.936	-0.103	3.587	3.772	1.467	3.252	3.501	1.372	2.842	2.354	2.509	2.849	2.579	2.764	2.484
 40600	4.401	-0.959	5.098	4.672	-0.722	4.764	3.491	0.078	3.97	3.562	0.529	4.205	2.866	1.127	2.887	2.64	1.503	3.12	2.57	2.377	1.706	2.06	2.376	1.664	4.295	-1.531	4.616	3.924	-1.267	4.757	4.236	0.123	3.942	3.943	-0.002	3.532	3.559	1.569	3.245	3.412	1.464	2.757	2.298	2.662	2.576	2.555	2.817	2.185
 40610	4.389	-1.02	5.133	4.645	-0.769	4.761	3.37	0.007	4.092	3.362	0.443	4.289	2.789	1.131	2.954	2.502	1.471	3.153	2.669	2.397	1.8	2.189	2.362	1.67	4.192	-1.639	4.613	3.902	-1.348	4.871	4.153	0.023	3.97	3.789	-0.104	3.64	3.409	1.442	3.416	3.379	1.409	2.918	2.299	2.611	2.606	2.565	2.847	2.25
 40620	4.368	-1.116	5.107	4.604	-0.825	4.76	3.335	-0.024	4.126	3.438	0.41	4.339	2.705	1.063	3.044	2.53	1.483	3.229	2.561	2.245	1.784	2.068	2.248	1.734	4.176	-1.685	4.58	3.867	-1.38	4.805	4.039	0.002	3.915	3.673	-0.133	3.559	3.395	1.458	3.329	3.271	1.373	2.859	2.184	2.588	2.541	2.478	2.749	2.166
 40630	4.271	-0.945	5.239	4.589	-0.691	4.959	3.38	0.154	4.215	3.566	0.611	4.377	2.686	1.119	3.095	2.44	1.456	3.236	2.543	2.39	1.857	2.072	2.337	1.735	4.293	-1.551	4.768	3.874	-1.34	4.931	4.093	-0.012	3.965	3.62	-0.124	3.728	3.387	1.513	3.407	3.258	1.413	2.946	2.131	2.543	2.655	2.381	2.815	2.319
 40640	4.247	-0.978	5.193	4.545	-0.703	4.886	3.295	0.174	4.271	3.535	0.608	4.352	2.687	1.087	3.094	2.48	1.492	3.255	2.708	2.316	1.815	2.272	2.251	1.599	4.251	-1.588	4.583	3.89	-1.353	4.797	4.025	0.003	3.837	3.531	-0.091	3.767	3.363	1.505	3.357	3.262	1.373	2.88	2.151	2.511	2.485	2.444	2.783	2.131
 40650	4.139	-0.991	5.187	4.411	-0.562	5.106	3.223	0.178	4.213	3.466	0.62	4.29	2.567	1.095	3.031	2.436	1.558	3.154	2.686	2.467	1.85	2.331	2.318	1.524	4.414	-1.478	4.712	3.946	-1.363	4.785	3.955	0.007	3.864	3.469	-0.108	3.724	3.32	1.433	3.223	3.14	1.3	2.795	2.042	2.384	2.477	2.236	2.793	2.247
 40660	4.158	-0.94	5.131	4.424	-0.599	4.881	3.109	0.061	4.155	3.333	0.521	4.17	2.312	1.032	2.981	2.25	1.505	3.156	2.574	2.53	1.926	2.21	2.422	1.594	4.376	-1.431	4.631	3.869	-1.351	4.696	3.808	-0.068	3.663	3.316	-0.187	3.576	3.103	1.428	3.211	2.824	1.329	2.769	1.898	2.49	2.422	2.174	2.856	2.247
 40670	3.865	-0.799	5.25	4.131	-0.413	5.046	3.055	0.22	4.038	3.373	0.58	4.008	2.533	1.133	2.667	2.314	1.505	2.94	2.309	2.717	1.826	2.035	2.535	1.493	4.266	-1.2	4.757	3.751	-1.202	4.771	3.758	-0.062	3.592	3.249	-0.096	3.52	3.315	1.463	2.972	3.066	1.412	2.532	1.851	2.451	2.531	2.001	2.856	2.311
 40680	3.94	-0.69	5.127	4.33	-0.534	4.826	3.168	0.222	3.96	3.392	0.652	4.019	2.626	1.209	2.661	2.486	1.633	2.91	2.302	2.74	1.766	2.042	2.472	1.429	4.085	-1.316	4.61	3.631	-1.095	4.722	3.802	-0.002	3.484	3.313	-0.032	3.422	3.384	1.505	2.903	3.164	1.516	2.444	1.925	2.441	2.416	2.038	2.917	2.29
 40690	3.875	-0.769	5.084	4.206	-0.629	4.71	3.168	0.224	3.777	3.422	0.639	3.887	2.69	1.311	2.614	2.497	1.67	2.875	2.384	2.816	1.687	2.085	2.6	1.371	3.866	-1.329	4.553	3.44	-1.051	4.637	3.919	0.064	3.521	3.507	0.012	3.26	3.491	1.631	2.918	3.237	1.577	2.462	1.964	2.501	2.432	2.132	2.937	2.23
 40700	3.63	-0.874	5.014	3.989	-0.636	4.741	3.056	0.263	3.717	3.388	0.634	3.823	2.644	1.311	2.56	2.619	1.756	2.837	2.207	2.773	1.636	1.797	2.575	1.473	3.775	-1.361	4.413	3.328	-1.082	4.464	3.795	0.092	3.399	3.333	0.015	3.165	3.501	1.586	2.719	3.206	1.583	2.312	1.985	2.625	2.484	2.162	2.998	2.244
 40710	3.48	-0.909	4.8	3.879	-0.672	4.63	3.082	0.337	3.601	3.395	0.703	3.743	2.701	1.478	2.484	2.565	1.812	2.803	2.179	2.791	1.481	1.789	2.492	1.362	3.663	-1.495	4.285	3.26	-1.202	4.247	3.849	0.063	3.393	3.452	-0.026	3.098	3.588	1.582	2.743	3.271	1.571	2.313	2.195	2.736	2.471	2.303	3.04	2.07
 40720	3.617	-0.795	4.715	4.031	-0.548	4.58	3.13	0.323	3.502	3.334	0.73	3.66	2.647	1.501	2.461	2.456	1.849	2.777	2.19	3.002	1.634	1.959	2.717	1.29	3.813	-1.395	4.229	3.377	-1.099	4.191	3.979	0.194	3.376	3.682	0.041	2.999	3.529	1.653	2.707	3.207	1.632	2.327	2.013	2.689	2.437	2.144	3.075	2.166
 40730	3.579	-0.807	4.665	3.997	-0.545	4.514	3.108	0.313	3.427	3.272	0.754	3.612	2.724	1.514	2.257	2.451	1.763	2.589	2.179	2.995	1.513	1.851	2.718	1.249	3.943	-1.36	4.223	3.448	-1.177	4.147	3.92	0.252	3.436	3.721	0.093	2.997	3.519	1.669	2.703	3.336	1.707	2.256	1.995	2.608	2.361	2.151	3.061	2.251
 40740	3.658	-0.913	4.601	4.012	-0.622	4.403	3.07	0.336	3.444	3.338	0.691	3.602	2.656	1.501	2.416	2.411	1.852	2.704	2.249	2.965	1.506	1.804	2.819	1.327	3.85	-1.475	4.124	3.409	-1.245	4.058	3.93	0.092	3.22	3.491	0.056	2.963	3.444	1.705	2.856	3.251	1.732	2.364	1.952	2.69	2.425	2.143	3.069	2.17
 40750	3.733	-0.786	4.515	4.064	-0.511	4.249	3.025	0.533	3.521	3.423	0.841	3.547	2.668	1.547	2.304	2.473	1.909	2.579	2.276	2.976	1.325	1.851	2.751	1.119	3.753	-1.365	4.018	3.336	-1.105	4.128	3.693	0.167	3.088	3.227	0.138	2.951	3.472	1.722	2.639	3.274	1.759	2.157	1.997	2.736	2.205	2.15	3.19	1.998
 40760	3.925	-0.68	4.546	4.198	-0.403	4.223	3.054	0.666	3.71	3.439	0.966	3.628	2.578	1.614	2.395	2.468	2.04	2.683	2.276	3.086	1.394	1.96	2.75	1.163	3.749	-1.196	4.02	3.391	-0.905	4.259	3.57	0.269	3.134	3.058	0.339	3.17	3.368	1.813	2.515	3.099	1.827	2.105	1.998	2.94	2.157	2.157	3.356	1.915
 40770	3.869	-0.687	4.567	4.154	-0.562	4.166	3.11	0.618	3.641	3.474	0.934	3.599	2.583	1.538	2.386	2.453	1.991	2.582	2.264	2.867	1.205	1.81	2.652	1.107	3.646	-1.224	3.912	3.381	-0.881	4.154	3.759	0.321	3.099	3.266	0.297	3.018	3.342	1.831	2.442	3.056	1.795	2.044	1.981	2.821	2	2.079	3.216	1.674
 40780	3.83	-0.489	4.627	4.05	-0.404	4.227	2.976	0.616	3.554	3.409	0.848	3.486	2.554	1.589	2.286	2.45	2.004	2.519	2.096	2.755	1.082	1.648	2.534	0.985	3.628	-1.165	3.972	3.348	-0.832	4.232	3.632	0.337	3.116	3.231	0.241	2.842	3.352	1.868	2.516	3.115	1.822	2.049	1.875	2.702	1.914	1.996	3.093	1.6
 40790	3.919	-0.512	4.682	4.134	-0.367	4.259	3.097	0.735	3.674	3.494	1.065	3.634	2.568	1.516	2.319	2.384	1.939	2.564	2.167	2.893	1.249	1.841	2.561	1.039	3.646	-1.027	4.084	3.386	-0.639	4.329	3.84	0.609	3.351	3.499	0.409	3.028	3.262	1.957	2.556	3.046	1.868	2.111	1.79	2.821	2.029	1.89	3.186	1.747
 40800	3.963	-0.374	4.687	4.243	-0.097	4.36	3.156	0.877	3.671	3.514	1.186	3.547	2.505	1.622	2.327	2.328	2.014	2.529	2.148	2.996	1.226	1.824	2.729	0.981	3.725	-0.883	4.19	3.44	-0.513	4.377	3.755	0.624	3.22	3.303	0.46	3.001	3.241	2.022	2.444	2.979	1.947	2.001	1.782	2.891	1.958	1.914	3.31	1.707
 40810	3.955	-0.328	4.646	4.268	-0.082	4.335	3.199	0.932	3.62	3.563	1.227	3.469	2.649	1.68	2.184	2.394	2.03	2.436	2.12	3.033	1.152	1.775	2.812	0.937	3.726	-0.84	4.079	3.43	-0.51	4.3	3.847	0.619	3.151	3.437	0.481	2.92	3.316	2.096	2.511	3.153	2.064	2.047	1.752	2.837	1.96	1.84	3.207	1.603
 40820	3.9	-0.142	4.635	4.23	0.038	4.315	3.139	1.01	3.57	3.429	1.407	3.46	2.609	1.716	2.079	2.184	1.91	2.262	2.049	3.072	1.048	1.694	2.804	0.83	3.781	-0.743	4.184	3.44	-0.41	4.276	3.795	0.78	3.17	3.399	0.6	2.972	3.039	2.145	2.618	2.978	2.179	2.123	1.533	2.845	1.859	1.705	3.21	1.556
 40830	3.979	-0.102	4.573	4.23	-0.008	4.139	3.035	0.762	3.33	3.18	1.227	3.436	2.741	1.706	1.931	2.245	1.725	2.003	1.905	3.008	1.004	1.451	2.836	0.885	3.727	-0.775	4.173	3.428	-0.4	4.355	3.765	0.644	3.11	3.37	0.524	2.836	2.867	2.085	2.66	2.984	2.22	2.181	1.435	2.656	1.75	1.627	3.117	1.699
 40840	3.845	-0.14	4.616	4.116	0.086	4.271	2.916	0.733	3.397	3.04	1.221	3.479	2.577	1.652	2.006	2.094	1.582	1.989	1.929	2.879	0.998	1.463	2.768	0.804	3.793	-0.708	4.161	3.371	-0.514	4.373	3.639	0.622	3.185	3.225	0.498	2.918	2.739	2.026	2.639	2.912	2.157	2.197	1.387	2.538	1.636	1.565	3.006	1.533
 40850	3.822	-0.131	4.698	4.169	0.082	4.37	2.9	0.601	3.474	3.016	1.116	3.515	2.481	1.504	2.057	1.997	1.498	2.071	1.947	2.88	1.161	1.601	2.729	0.82	3.904	-0.815	4.353	3.469	-0.55	4.421	3.68	0.602	3.288	3.319	0.417	2.963	2.558	1.853	2.795	2.717	1.999	2.339	1.298	2.556	1.723	1.517	3.012	1.615
 40860	4.069	-0.096	4.665	4.287	0.246	4.333	2.906	0.525	3.437	2.959	1.002	3.527	2.505	1.569	2.084	2.024	1.566	2.057	2.027	3.016	1.28	1.722	2.846	0.906	4.136	-0.714	4.246	3.682	-0.559	4.405	3.699	0.581	3.173	3.308	0.374	2.968	2.532	1.804	2.813	2.742	2.028	2.402	1.379	2.528	1.682	1.512	3.018	1.645
 40870	4.167	-0.172	4.589	4.424	0.13	4.254	3.022	0.569	3.478	3.068	1.047	3.578	2.649	1.503	2.035	2.149	1.47	2.064	1.849	2.933	1.375	1.628	2.758	0.956	4.237	-0.861	4.176	3.844	-0.629	4.323	3.815	0.635	3.259	3.407	0.448	3.008	2.703	1.867	2.803	2.785	2.029	2.326	1.281	2.36	1.767	1.419	2.862	1.734
 40880	4.167	-0.085	4.647	4.395	0.223	4.322	2.955	0.574	3.553	3.054	1.058	3.527	2.466	1.337	2.036	1.984	1.448	2.14	1.784	2.93	1.534	1.648	2.835	1.07	4.349	-0.794	4.275	3.901	-0.599	4.393	3.784	0.581	3.243	3.334	0.372	3.084	2.731	1.813	2.721	2.776	1.903	2.23	1.272	2.293	1.78	1.283	2.801	1.848
 40890	4.242	-0.172	4.732	4.488	0.153	4.394	3.192	0.341	3.382	3.101	0.815	3.544	2.533	1.355	2.114	2.046	1.4	2.218	1.818	2.901	1.61	1.613	2.81	1.178	4.465	-0.735	4.26	3.984	-0.602	4.378	3.922	0.568	3.233	3.572	0.355	2.93	2.638	1.716	2.874	2.754	1.879	2.404	1.214	2.324	1.932	1.307	2.803	1.922
 40900	4.235	-0.167	4.695	4.455	0.114	4.35	3.066	0.484	3.535	3.186	0.963	3.615	2.557	1.391	2.217	2.057	1.426	2.234	1.899	2.928	1.643	1.678	2.867	1.183	4.408	-0.762	4.24	3.931	-0.625	4.364	3.82	0.541	3.173	3.391	0.336	2.983	2.707	1.843	2.865	2.768	1.948	2.42	1.323	2.372	1.821	1.299	2.847	1.986
 40910	4.313	-0.256	4.551	4.511	0.01	4.197	3.087	0.58	3.564	3.174	1.071	3.68	2.627	1.515	2.208	2.145	1.629	2.278	1.982	3.091	1.654	1.726	3.014	1.218	4.325	-0.977	4.165	3.931	-0.741	4.338	3.855	0.562	3.293	3.465	0.359	3.041	2.842	1.855	2.948	2.954	1.996	2.466	1.472	2.387	1.85	1.449	2.893	1.957
 40920	4.27	-0.246	4.618	4.535	0.007	4.258	3.132	0.423	3.544	3.26	0.92	3.64	2.615	1.311	2.224	2.157	1.43	2.276	1.96	2.967	1.902	1.749	2.982	1.443	4.441	-0.939	4.293	3.957	-0.755	4.357	3.917	0.376	3.174	3.494	0.222	2.961	2.92	1.771	2.845	2.917	1.821	2.363	1.438	2.362	1.957	1.427	2.813	2.178
 40930	4.365	-0.413	4.712	4.6	-0.106	4.4	3.159	0.414	3.751	3.318	0.88	3.739	2.481	1.128	2.347	2.049	1.319	2.487	1.891	2.734	1.943	1.692	2.748	1.475	4.54	-1.003	4.32	4.05	-0.851	4.378	3.942	0.473	3.381	3.625	0.179	3.097	2.879	1.632	2.922	2.842	1.643	2.447	1.341	2.152	2.023	1.335	2.605	2.238
 40940	4.575	-0.297	4.711	4.769	-0.013	4.342	3.293	0.32	3.686	3.281	0.79	3.896	2.486	1.16	2.527	2.077	1.382	2.672	1.935	2.766	1.86	1.611	2.658	1.493	4.645	-0.963	4.236	4.202	-0.775	4.416	3.976	0.508	3.435	3.653	0.271	3.164	2.872	1.736	3.022	2.815	1.695	2.502	1.342	2.325	2.274	1.44	2.824	2.266
 40950	4.549	-0.28	4.723	4.669	-0.101	4.266	3.216	0.316	3.736	3.221	0.806	3.845	2.571	1.175	2.379	2.126	1.321	2.49	1.976	2.795	1.879	1.713	2.66	1.439	4.37	-0.963	4.382	4.046	-0.646	4.626	3.944	0.559	3.504	3.673	0.331	3.156	2.789	1.735	2.97	2.81	1.737	2.465	1.316	2.31	2.085	1.359	2.781	2.203
 40960	4.524	-0.549	4.715	4.607	-0.246	4.293	3.259	0.469	3.78	3.43	0.964	3.93	2.694	1.356	2.527	2.24	1.382	2.67	2.014	2.758	1.794	1.659	2.646	1.451	4.145	-1.055	4.233	3.938	-0.702	4.547	4.012	0.623	3.564	3.65	0.497	3.245	2.87	1.884	3.152	2.957	1.949	2.679	1.409	2.346	2.231	1.461	2.852	2.205
 40970	4.569	-0.436	4.727	4.606	-0.228	4.27	3.3	0.51	3.814	3.479	0.985	3.923	2.798	1.433	2.475	2.371	1.585	2.65	2.007	2.882	1.716	1.576	2.675	1.517	4.198	-0.966	4.166	4.007	-0.662	4.509	4.002	0.7	3.591	3.669	0.55	3.232	2.961	1.984	3.125	3.006	2.103	2.622	1.453	2.368	2.231	1.497	2.889	2.205
 40980	4.526	-0.515	4.65	4.661	-0.288	4.231	3.413	0.532	3.819	3.494	1.003	4.004	2.961	1.626	2.58	2.481	1.553	2.574	2.023	3.029	1.985	1.744	2.849	1.619	4.181	-1.042	4.041	4.022	-0.748	4.434	4.125	0.696	3.61	3.753	0.565	3.297	2.866	1.885	3.349	3.015	2.204	2.996	1.519	2.35	2.323	1.494	2.846	2.414
 40990	4.634	-0.58	4.78	4.746	-0.483	4.291	3.45	0.338	3.759	3.546	0.803	3.905	3.047	1.55	2.512	2.567	1.444	2.495	2.145	2.87	1.849	1.719	2.661	1.633	4.246	-1.216	4.198	4.112	-0.822	4.523	4.179	0.44	3.484	3.807	0.3	3.194	3.044	1.702	3.268	3.174	2.008	2.865	1.632	2.413	2.452	1.652	2.893	2.57
 41000	4.66	-0.499	4.599	4.731	-0.335	4.125	3.365	0.515	3.729	3.519	0.977	3.869	3.041	1.664	2.455	2.586	1.542	2.405	2.017	3.051	1.956	1.608	2.867	1.728	4.045	-1.023	4.269	4.073	-0.634	4.522	4.128	0.491	3.342	3.673	0.456	3.173	2.983	1.812	3.238	3.126	2.116	2.878	1.572	2.443	2.475	1.628	2.94	2.449
 41010	4.705	-0.378	4.498	4.741	-0.217	4.026	3.367	0.566	3.719	3.501	1.016	3.824	2.893	1.62	2.42	2.408	1.537	2.465	1.9	3.045	1.948	1.556	2.864	1.61	4.172	-1.014	4.208	4.133	-0.592	4.465	4.054	0.559	3.302	3.611	0.477	3.108	2.937	1.934	3.133	3.01	2.185	2.713	1.408	2.462	2.389	1.473	2.959	2.403
 41020	4.585	-0.307	4.551	4.645	-0.3	4.06	3.289	0.544	3.652	3.474	1.027	3.641	2.924	1.778	2.391	2.473	1.65	2.259	1.81	3.12	1.944	1.47	2.907	1.606	4.042	-0.931	4.254	4.024	-0.5	4.517	3.923	0.406	3.124	3.425	0.408	3.085	2.835	1.806	3.191	2.927	2.167	2.842	1.406	2.333	2.248	1.425	2.812	2.408
 41030	4.335	-0.436	4.371	4.589	-0.296	3.971	3.306	0.664	3.581	3.548	1.107	3.493	3.064	1.826	2.292	2.673	1.701	2.067	1.95	3.188	1.951	1.646	3.06	1.566	3.95	-1.003	4.038	3.781	-0.576	4.243	3.922	0.422	2.976	3.418	0.475	2.983	2.926	1.905	3.047	3.103	2.251	2.707	1.577	2.489	2.221	1.55	2.955	2.407
 41040	4.42	-0.537	4.129	4.497	-0.466	3.652	3.253	0.547	3.362	3.505	0.991	3.3	2.902	1.751	2.172	2.44	1.64	2.016	1.907	3.213	1.884	1.53	3.121	1.573	3.879	-1.059	4.04	3.796	-0.598	4.206	3.876	0.331	2.879	3.374	0.334	2.769	2.779	1.721	2.922	2.96	2.116	2.658	1.435	2.601	2.328	1.546	3.073	2.366
 41050	4.447	-0.552	4.079	4.337	-0.422	3.6	3.081	0.477	3.456	3.277	0.951	3.454	2.8	1.808	2.288	2.369	1.71	2.099	1.881	3.298	2.108	1.663	3.268	1.621	3.824	-1.169	4.134	3.833	-0.72	4.232	3.851	0.356	3.037	3.355	0.352	2.921	2.634	1.667	3.051	2.814	2.068	2.81	1.352	2.613	2.21	1.414	3.073	2.398
 41060	4.648	-0.374	4.035	4.416	-0.467	3.594	3.112	0.39	3.537	3.256	0.872	3.548	2.886	1.643	2.264	2.425	1.562	2.102	2.009	3.146	1.966	1.798	3.107	1.512	4.197	-1.009	4.301	4.058	-0.541	4.395	3.855	0.278	3.096	3.374	0.283	2.964	2.708	1.653	3.046	2.905	2.012	2.76	1.446	2.427	2.122	1.562	2.898	2.259
 41070	4.649	-0.448	3.978	4.48	-0.503	3.507	3.143	0.42	3.557	3.328	0.898	3.541	2.89	1.734	2.316	2.412	1.638	2.173	2.006	3.221	2.062	1.816	3.226	1.602	4.165	-1.101	4.141	4.108	-0.63	4.28	3.836	0.247	3.082	3.327	0.298	2.961	2.745	1.687	3.122	2.952	2.034	2.812	1.462	2.49	2.229	1.514	2.952	2.329
 41080	4.629	-0.412	3.999	4.549	-0.402	3.508	3.156	0.412	3.375	3.272	0.88	3.56	2.799	1.73	2.316	2.305	1.698	2.254	1.917	3.285	2.004	1.654	3.229	1.603	4.202	-1.085	4.035	4.072	-0.633	4.24	3.835	0.335	3.005	3.375	0.255	2.82	2.829	1.704	3.152	2.947	2.051	2.81	1.436	2.523	2.341	1.462	3.018	2.399
 41090	4.79	-0.229	4.073	4.714	-0.319	3.561	3.307	0.414	3.356	3.355	0.895	3.567	2.774	1.715	2.292	2.294	1.62	2.306	1.912	3.153	1.877	1.625	3.086	1.473	4.362	-1.015	3.983	4.227	-0.576	4.145	4.009	0.463	3.009	3.567	0.367	2.795	2.896	1.794	3.061	3.021	2.1	2.665	1.458	2.482	2.304	1.48	2.986	2.317
 41100	4.98	-0.188	4.163	4.926	-0.298	3.677	3.46	0.393	3.396	3.555	0.878	3.525	2.825	1.607	2.328	2.371	1.53	2.316	2.013	3.127	2.024	1.831	3.078	1.591	4.546	-1.003	4.111	4.473	-0.518	4.288	4.195	0.39	3	3.744	0.269	2.814	2.878	1.638	3.158	3.026	1.962	2.804	1.515	2.416	2.303	1.583	2.91	2.346
 41110	4.912	-0.083	4.293	4.844	-0.177	3.798	3.378	0.279	3.443	3.362	0.75	3.532	2.713	1.446	2.321	2.218	1.425	2.288	2.025	3.074	2.126	1.926	3.026	1.652	4.483	-0.901	4.209	4.368	-0.426	4.365	4.113	0.453	3.028	3.665	0.269	2.848	2.645	1.464	3.077	2.838	1.827	2.796	1.45	2.401	2.17	1.485	2.88	2.332
 41120	4.907	-0.144	4.209	4.776	-0.241	3.713	3.283	0.332	3.471	3.381	0.803	3.58	2.675	1.56	2.383	2.166	1.539	2.425	1.871	3.131	2.071	1.713	3.038	1.595	4.461	-0.899	4.138	4.262	-0.43	4.273	3.969	0.48	3.022	3.557	0.304	2.838	2.754	1.705	3.146	2.83	2.016	2.79	1.365	2.474	2.274	1.432	2.955	2.449
 41130	4.833	-0.203	4.033	4.743	-0.142	3.524	3.247	0.439	3.39	3.306	0.902	3.559	2.489	1.627	2.341	2.02	1.651	2.467	1.793	3.255	2.147	1.569	3.177	1.7	4.49	-0.893	4.004	4.247	-0.499	4.182	3.917	0.559	3.052	3.502	0.392	2.789	2.71	1.796	3.111	2.811	2.066	2.693	1.266	2.607	2.465	1.317	3.119	2.534
 41140	4.743	-0.117	4.18	4.717	0.002	3.686	3.266	0.559	3.538	3.259	1.046	3.66	2.47	1.507	2.33	1.983	1.565	2.438	1.758	3.164	2.076	1.653	3.087	1.565	4.407	-0.769	4.11	4.193	-0.371	4.38	3.884	0.689	3.174	3.46	0.465	2.949	2.557	1.782	3.092	2.628	2.037	2.669	1.214	2.509	2.124	1.207	3.01	2.241
 41150	4.795	-0.117	4.194	4.722	-0.032	3.712	3.215	0.479	3.494	3.241	0.956	3.639	2.519	1.487	2.28	2.049	1.551	2.381	1.954	3.114	1.922	1.736	3.073	1.457	4.465	-0.809	4.122	4.256	-0.408	4.33	3.901	0.61	3.199	3.524	0.417	2.932	2.689	1.803	3.046	2.785	2.012	2.606	1.325	2.586	2.112	1.407	3.061	2.202
 41160	4.936	-0.068	4.338	4.907	0.132	3.86	3.339	0.473	3.715	3.279	0.911	3.92	2.599	1.439	2.549	2.136	1.485	2.613	2.016	2.958	1.874	1.706	2.84	1.475	4.672	-0.757	4.157	4.459	-0.418	4.433	3.976	0.702	3.369	3.617	0.473	3.128	2.687	1.863	3.193	2.833	2.04	2.72	1.335	2.52	2.208	1.393	3.01	2.201
 41170	4.905	-0.099	4.254	4.865	0.058	3.753	3.316	0.446	3.679	3.212	0.817	3.937	2.545	1.449	2.631	2.086	1.556	2.759	2.019	2.946	1.861	1.775	2.794	1.444	4.71	-0.868	3.954	4.486	-0.575	4.314	3.981	0.684	3.416	3.645	0.458	3.163	2.799	1.884	3.198	2.864	1.972	2.706	1.394	2.505	2.212	1.474	3.005	2.176
 41180	4.955	-0.178	4.136	4.835	-0.027	3.665	3.325	0.386	3.553	3.286	0.81	3.813	2.484	1.399	2.542	2.085	1.59	2.71	2.058	2.926	1.765	1.778	2.79	1.357	4.677	-0.902	3.949	4.466	-0.567	4.235	3.978	0.634	3.275	3.624	0.421	3.002	2.834	1.901	3.084	2.864	1.949	2.586	1.408	2.544	2.159	1.515	3.016	2.071
 41190	5.003	-0.159	4.137	4.974	-0.109	3.638	3.411	0.452	3.572	3.537	0.941	3.709	2.552	1.38	2.525	2.166	1.611	2.691	2.153	3.025	1.862	1.935	2.872	1.439	4.804	-0.923	3.839	4.495	-0.597	4.102	4.007	0.497	3.037	3.556	0.302	2.975	2.975	1.847	3.103	2.968	1.917	2.607	1.529	2.481	2.15	1.593	3.003	2.163
 41200	4.837	-0.073	4.321	4.944	0.022	3.838	3.432	0.396	3.348	3.465	0.874	3.52	2.613	1.4	2.244	2.21	1.62	2.409	2.298	3.161	1.809	2.203	3.065	1.334	4.778	-0.822	3.964	4.448	-0.515	4.178	4.065	0.503	2.938	3.671	0.299	2.767	2.941	1.815	2.891	2.98	1.906	2.408	1.635	2.608	2.051	1.727	3.093	2.002
 41210	5.009	0.053	4.299	5.08	0.199	3.814	3.468	0.285	3.395	3.526	0.759	3.55	2.72	1.433	2.326	2.272	1.605	2.517	2.294	3.046	1.697	2.259	2.873	1.221	4.921	-0.678	3.89	4.583	-0.393	4.119	4.079	0.516	2.855	3.665	0.289	2.815	3.037	1.776	2.963	3.071	1.958	2.502	1.7	2.52	1.964	1.723	3.008	1.982
 41220	5.079	0.014	4.11	5.115	0.018	3.618	3.534	0.315	3.363	3.522	0.801	3.465	2.755	1.333	2.164	2.284	1.408	2.24	2.308	2.951	1.591	2.203	2.816	1.111	4.977	-0.799	3.862	4.647	-0.493	4.111	4.167	0.44	2.857	3.717	0.25	2.737	2.841	1.602	2.924	3.008	1.871	2.51	1.68	2.391	1.775	1.747	2.887	1.857
 41230	5.135	-0.018	4.077	5.085	0.067	3.588	3.524	0.478	3.461	3.522	0.986	3.544	2.81	1.322	2.216	2.328	1.377	2.246	2.292	2.86	1.521	2.237	2.703	1.054	4.991	-0.786	3.985	4.695	-0.425	4.239	4.172	0.54	3.019	3.726	0.308	2.909	2.866	1.733	2.933	3.018	1.881	2.476	1.646	2.435	1.781	1.749	2.917	1.764
 41240	5.086	0.074	4.124	5.06	0.166	3.643	3.471	0.57	3.508	3.517	1.072	3.585	2.86	1.512	2.252	2.41	1.595	2.251	2.455	3.005	1.351	2.342	2.739	0.959	4.851	-0.689	4.043	4.619	-0.344	4.255	4.154	0.602	2.994	3.684	0.41	2.939	2.974	1.914	2.916	3.146	2.035	2.475	1.837	2.649	1.771	1.946	3.14	1.689
 41250	5.074	-0.084	3.924	5.047	0.13	3.474	3.535	0.787	3.619	3.666	1.272	3.583	2.909	1.666	2.238	2.457	1.759	2.31	2.504	3.027	1.24	2.353	2.797	0.82	4.84	-0.79	3.729	4.651	-0.493	4.09	4.089	0.646	3.006	3.611	0.548	3.064	3.077	2.079	2.921	3.184	2.241	2.459	1.836	2.55	1.64	1.917	3.021	1.57
 41260	5.043	0.101	3.958	4.894	0.25	3.5	3.346	0.709	3.594	3.43	1.231	3.612	2.849	1.566	2.208	2.398	1.723	2.189	2.459	2.999	1.142	2.233	2.725	0.769	4.797	-0.729	3.92	4.67	-0.322	4.187	4.055	0.71	3.1	3.604	0.469	3.059	3.081	2.007	2.829	3.216	2.053	2.347	1.825	2.638	1.696	1.994	3.065	1.492
 41270	4.978	0.04	3.963	4.858	0.009	3.467	3.278	0.495	3.376	3.313	0.953	3.606	2.756	1.528	2.204	2.345	1.784	2.305	2.572	3.022	1.224	2.328	2.796	0.844	4.683	-0.838	3.945	4.59	-0.393	4.13	4.018	0.51	2.9	3.529	0.345	2.894	3.062	1.953	2.882	3.16	2.003	2.389	1.906	2.624	1.704	2.058	3.058	1.527
 41280	4.92	0.219	3.799	4.763	0.216	3.334	3.279	0.778	3.688	3.465	1.235	3.602	2.766	1.662	2.297	2.344	1.893	2.327	2.645	3.059	1.188	2.525	2.772	0.789	4.866	-0.625	3.654	4.591	-0.295	3.938	3.734	0.54	2.882	3.295	0.526	3.088	2.874	2.09	2.959	3.106	2.177	2.505	1.895	2.731	1.621	2.093	3.123	1.372
 41290	5.043	0.064	3.844	4.926	0.253	3.39	3.372	0.717	3.71	3.501	1.205	3.575	2.661	1.561	2.381	2.294	1.834	2.478	2.604	3.075	1.423	2.472	2.83	1.013	4.938	-0.643	3.656	4.633	-0.373	3.965	3.735	0.502	2.915	3.291	0.415	3.163	3.008	2.035	2.952	3.123	2.034	2.468	1.864	2.703	1.776	2.003	3.17	1.607
 41300	4.992	0.145	3.688	4.845	0.213	3.214	3.356	0.814	3.646	3.501	1.261	3.435	2.519	1.618	2.395	2.23	1.991	2.478	2.662	3.161	1.454	2.542	2.968	0.999	4.86	-0.667	3.544	4.645	-0.33	3.851	3.674	0.512	2.834	3.258	0.463	3.157	2.938	2.078	2.988	2.995	2.065	2.481	1.942	2.733	1.607	2.051	3.234	1.552
 41310	5.036	0.13	3.741	4.944	0.239	3.27	3.437	0.803	3.499	3.604	1.219	3.219	2.695	1.541	2.193	2.293	1.822	2.241	2.613	3.15	1.39	2.641	3.009	0.924	4.942	-0.611	3.65	4.674	-0.347	3.99	3.649	0.29	2.853	3.255	0.361	3.118	3.007	1.929	2.798	3.138	1.996	2.3	2.017	2.56	1.469	1.984	3.071	1.46
 41320	4.987	0.114	3.765	4.917	0.262	3.29	3.455	0.938	3.552	3.623	1.343	3.332	2.553	1.582	2.203	2.224	1.915	2.314	2.549	3.174	1.323	2.552	2.971	0.845	4.955	-0.655	3.547	4.682	-0.463	3.893	3.841	0.488	2.83	3.388	0.529	3.091	3.01	2.062	2.8	3.073	2.124	2.309	1.848	2.738	1.609	1.959	3.215	1.472
 41330	5.125	0.18	3.785	5.042	0.361	3.332	3.55	1.012	3.594	3.674	1.466	3.403	2.773	1.621	2.184	2.371	1.886	2.237	2.671	3.131	1.206	2.473	2.938	0.772	5.004	-0.573	3.591	4.816	-0.348	3.985	3.84	0.532	2.97	3.449	0.621	3.277	3.093	2.125	2.788	3.206	2.184	2.305	1.885	2.791	1.59	2.09	3.249	1.521
 41340	5.167	0.128	3.879	5.22	0.345	3.423	3.671	0.933	3.445	3.785	1.394	3.272	2.841	1.611	2.059	2.406	1.788	2.139	2.58	3.226	1.345	2.454	3.115	0.927	5.04	-0.566	3.69	4.776	-0.26	4.006	4.065	0.578	2.762	3.609	0.553	2.981	3.205	2.095	2.602	3.225	2.132	2.118	1.838	2.776	1.603	1.962	3.266	1.611
 41350	5.169	0.298	3.972	5.234	0.472	3.506	3.655	0.965	3.34	3.835	1.361	3.085	2.967	1.644	1.861	2.554	1.864	1.952	2.624	3.271	1.15	2.602	3.17	0.651	5.061	-0.413	3.777	4.712	-0.133	4.053	4.121	0.565	2.677	3.633	0.592	2.869	3.322	2.136	2.48	3.342	2.157	1.973	2.06	2.737	1.255	2.043	3.197	1.399
 41360	5.13	0.342	4.114	5.26	0.496	3.657	3.764	0.985	3.213	3.967	1.403	3.002	3.052	1.626	1.742	2.617	1.794	1.84	2.502	3.259	1.304	2.429	3.262	0.818	5.106	-0.392	3.832	4.725	-0.124	4.067	4.281	0.559	2.627	3.799	0.563	2.757	3.462	2.076	2.35	3.429	2.086	1.854	1.985	2.644	1.396	1.965	3.132	1.568
 41370	4.946	0.234	4.161	5.11	0.519	3.78	3.608	0.893	3.157	3.801	1.347	3.028	2.954	1.575	1.691	2.524	1.741	1.803	2.52	3.273	1.246	2.312	3.219	0.798	5.067	-0.423	3.865	4.617	-0.285	4.037	4.299	0.655	2.72	3.797	0.526	2.701	3.396	2.005	2.248	3.368	2.039	1.734	1.924	2.651	1.464	1.888	3.138	1.634
 41380	5.046	0.621	4.012	5.25	0.612	3.532	3.721	0.944	3.046	3.907	1.402	2.923	2.877	1.658	1.716	2.509	1.948	1.865	2.473	3.323	1.095	2.168	3.256	0.724	5.157	-0.131	4.012	4.699	0.076	4.089	4.329	0.613	2.555	3.823	0.533	2.669	3.456	2.053	2.247	3.374	2.035	1.744	1.933	2.671	1.439	1.935	3.133	1.568
 41390	4.772	0.546	4.14	5.018	0.765	3.76	3.616	1.076	3.012	3.705	1.544	2.997	2.906	1.707	1.599	2.461	1.882	1.692	2.427	3.352	0.998	2.054	3.298	0.674	5.023	-0.237	4.054	4.552	-0.039	4.112	4.385	0.739	2.665	3.898	0.65	2.677	3.39	2.128	2.233	3.366	2.078	1.73	1.915	2.699	1.414	2.037	3.185	1.482
 41400	4.558	0.52	4.218	4.674	0.883	3.881	3.332	0.923	3.012	3.561	1.367	2.931	2.843	1.737	1.573	2.505	2.076	1.675	2.531	3.401	0.895	2.163	3.319	0.547	5.008	-0.055	4.054	4.527	-0.07	4.046	4.302	0.773	2.636	3.861	0.547	2.562	3.406	2.066	2.231	3.356	2.024	1.724	2.006	2.669	1.184	2.042	3.175	1.333
 41410	4.619	0.555	4.192	4.9	0.783	3.797	3.474	1.077	3.039	3.714	1.46	2.866	2.829	1.707	1.503	2.43	1.899	1.687	2.373	3.383	1.023	2.086	3.335	0.633	5.06	-0.068	4.03	4.579	-0.005	3.964	4.459	0.977	2.658	4.019	0.723	2.545	3.303	2.175	2.21	3.24	2.096	1.722	1.776	2.829	1.501	1.959	3.283	1.431
 41420	4.597	0.609	4.226	4.809	0.894	3.877	3.521	0.863	2.889	3.65	1.293	2.904	2.885	1.802	1.538	2.429	1.915	1.697	2.338	3.394	1.001	2.13	3.284	0.572	5.063	-0.01	4.06	4.555	0	4.098	4.535	0.842	2.659	4.139	0.604	2.451	3.327	2.051	2.353	3.31	2.087	1.821	1.837	2.723	1.501	1.934	3.188	1.46
 41430	4.6	0.479	4.238	4.837	0.852	3.944	3.544	0.86	2.968	3.686	1.342	2.912	2.852	1.723	1.564	2.465	1.999	1.774	2.438	3.436	1.088	2.272	3.389	0.633	5.153	-0.048	4.125	4.646	-0.067	3.997	4.499	0.926	2.714	4.166	0.59	2.514	3.413	2.001	2.259	3.329	1.999	1.746	1.978	2.706	1.411	2.03	3.202	1.461
 41440	4.665	0.448	4.353	4.906	0.777	4.044	3.55	1.172	3.234	3.835	1.558	3.05	2.916	1.763	1.772	2.503	2.017	1.861	2.545	3.416	1.222	2.364	3.423	0.737	5.094	-0.152	4.054	4.615	-0.117	4.036	4.517	1.008	2.831	4.098	0.799	2.681	3.384	2.241	2.32	3.371	2.175	1.836	1.974	2.88	1.393	2.002	3.35	1.512
 41450	4.661	0.492	4.541	4.849	0.861	4.242	3.491	1.278	3.433	3.784	1.643	3.271	2.699	1.869	2.04	2.469	2.276	2.139	2.689	3.369	1.034	2.529	3.263	0.574	5.014	-0.042	4.106	4.525	0.019	4.212	4.342	1.093	2.975	3.932	0.894	2.805	3.403	2.391	2.355	3.218	2.193	1.903	2.037	2.969	1.307	2.087	3.468	1.328
 41460	4.555	0.645	4.604	4.757	0.932	4.22	3.361	1.212	3.425	3.5	1.647	3.385	2.647	1.804	1.957	2.374	2.187	2.079	2.628	3.387	1.057	2.551	3.264	0.621	4.949	0.011	4.199	4.469	0.14	4.249	4.293	1.197	3.018	3.872	0.959	2.886	3.263	2.368	2.338	3.137	2.178	1.886	1.956	2.986	1.288	2.037	3.504	1.306
 41470	4.58	0.65	4.407	4.83	1.007	4.174	3.492	1.306	3.257	3.554	1.801	3.279	2.65	1.956	1.896	2.358	2.321	2.048	2.414	3.583	1.154	2.451	3.473	0.669	4.825	0.055	3.99	4.361	0.197	4.105	4.218	1.372	2.933	3.823	1.1	2.746	3.173	2.571	2.299	3.059	2.44	1.818	1.826	3.047	1.273	1.772	3.549	1.232
 41480	4.667	0.535	4.344	4.831	0.885	4.029	3.407	1.129	3.219	3.471	1.599	3.259	2.599	2.012	1.96	2.382	2.417	2.138	2.502	3.567	1.043	2.45	3.339	0.572	4.961	-0.008	3.936	4.489	0.021	4.047	4.261	1.158	2.848	3.823	0.974	2.711	3.363	2.474	2.216	3.1	2.314	1.816	1.938	3.172	1.395	1.998	3.67	1.311
 41490	4.65	0.539	4.322	4.736	0.95	4.137	3.406	0.997	3.15	3.33	1.476	3.287	2.585	1.822	1.867	2.373	2.256	2.018	2.571	3.323	0.957	2.393	3.197	0.502	5.084	0.094	3.909	4.574	0.023	3.913	4.208	1.249	2.89	3.878	0.967	2.684	3.24	2.383	2.201	3.089	2.216	1.723	1.858	3.149	1.256	2.05	3.622	1.212
 41500	4.752	0.587	4.266	4.873	0.992	4.017	3.444	1.131	3.203	3.506	1.599	3.245	2.511	1.824	1.949	2.24	2.193	2.099	2.43	3.303	0.993	2.103	3.224	0.634	5.198	0.113	3.832	4.713	0.072	3.892	4.258	1.194	2.804	3.808	0.944	2.725	3.2	2.399	2.201	2.989	2.167	1.789	1.807	3.257	1.527	2.073	3.664	1.366
 41510	4.76	0.56	4.27	4.83	1.022	4.07	3.441	1.11	3.167	3.51	1.575	3.224	2.557	1.863	1.906	2.316	2.248	2.083	2.351	3.344	0.925	1.909	3.244	0.655	5.233	0.188	3.781	4.753	0.114	3.881	4.279	1.246	2.788	3.865	0.988	2.68	3.229	2.429	2.195	3.061	2.248	1.744	1.756	3.261	1.511	2.023	3.623	1.368
 41520	4.686	0.513	4.301	4.775	0.987	4.141	3.411	1.197	3.26	3.532	1.702	3.313	2.576	1.908	2.001	2.29	2.27	2.159	2.358	3.279	0.864	1.91	3.183	0.66	5.203	0.279	3.785	4.728	0.13	3.785	4.127	1.357	2.872	3.77	1.036	2.738	3.169	2.48	2.269	3.012	2.352	1.783	1.799	3.385	1.488	2.07	3.711	1.248
 41530	4.709	0.67	4.324	4.756	1.129	4.208	3.366	1.378	3.322	3.487	1.855	3.381	2.683	2.061	1.965	2.391	2.419	2.1	2.486	3.504	0.846	2.035	3.417	0.687	5.096	0.388	3.683	4.639	0.256	3.811	4.074	1.362	2.898	3.631	1.139	2.843	3.291	2.592	2.261	3.236	2.546	1.783	1.947	3.567	1.547	2.188	3.921	1.297
 41540	4.707	0.807	4.25	4.799	1.159	3.921	3.277	1.55	3.429	3.427	2.032	3.414	2.555	2.183	2.047	2.35	2.636	2.125	2.429	3.521	0.776	1.932	3.514	0.648	4.905	0.251	3.704	4.493	0.28	3.971	3.957	1.471	2.945	3.505	1.225	2.902	3.251	2.687	2.218	3.054	2.523	1.775	1.871	3.613	1.475	2.141	3.938	1.235
 41550	4.66	0.973	4.19	4.774	1.252	3.777	3.19	1.557	3.359	3.309	2.032	3.365	2.568	2.16	1.925	2.207	2.45	1.972	2.487	3.658	0.899	2.048	3.631	0.646	4.826	0.231	3.84	4.456	0.447	4.121	3.911	1.362	2.861	3.424	1.205	2.912	2.998	2.74	2.436	3.029	2.666	1.904	1.764	3.603	1.436	2.096	3.977	1.329
 41560	4.734	1.05	4.306	4.856	1.29	3.884	3.32	1.541	3.336	3.463	1.997	3.303	2.689	2.252	1.886	2.278	2.468	1.984	2.563	3.782	1.003	2.177	3.748	0.686	4.907	0.334	3.955	4.514	0.514	4.196	3.983	1.3	2.829	3.509	1.135	2.887	3.119	2.681	2.474	3.162	2.699	2.008	1.878	3.654	1.559	2.187	4.057	1.439
 41570	4.733	1.083	4.152	4.785	1.388	3.774	3.183	1.545	3.451	3.242	2.06	3.416	2.713	2.204	1.872	2.239	2.295	1.877	2.376	3.707	0.997	1.979	3.692	0.707	5.086	0.416	3.733	4.632	0.48	3.969	3.911	1.464	2.847	3.488	1.224	2.921	2.941	2.701	2.469	3.071	2.682	1.998	1.736	3.564	1.533	2	3.995	1.464
 41580	4.903	1.207	4.112	5.049	1.433	3.724	3.462	1.421	3.201	3.421	1.873	3.222	2.783	2.226	1.776	2.304	2.202	1.838	2.18	3.716	1.182	1.824	3.624	0.812	5.141	0.478	3.799	4.688	0.611	3.951	4.156	1.499	2.684	3.723	1.276	2.694	2.904	2.704	2.442	3.014	2.767	1.968	1.567	3.386	1.503	1.652	3.866	1.642
 41590	4.763	1.213	4.144	4.838	1.509	3.75	3.365	1.587	3.03	3.442	2.093	3.017	2.653	2.244	1.616	2.185	2.386	1.702	2.078	3.92	1.227	1.702	3.875	0.87	5.074	0.621	3.761	4.596	0.651	3.907	4.121	1.595	2.622	3.7	1.334	2.57	2.85	2.709	2.275	2.934	2.77	1.773	1.438	3.429	1.533	1.556	3.914	1.635
 41600	4.82	1.442	3.98	4.912	1.702	3.559	3.361	1.739	3.075	3.452	2.226	2.976	2.598	2.343	1.634	2.132	2.42	1.667	1.988	4.021	1.352	1.624	3.985	0.979	5.14	0.817	3.618	4.672	0.807	3.844	4.035	1.604	2.533	3.592	1.413	2.567	2.748	2.768	2.339	2.815	2.904	1.879	1.309	3.475	1.601	1.406	3.97	1.7
 41610	4.994	1.356	3.757	5.006	1.605	3.297	3.355	1.669	3.165	3.474	2.127	2.941	2.508	2.322	1.708	2.043	2.37	1.821	1.83	3.931	1.314	1.57	3.836	0.863	5.226	0.673	3.381	4.829	0.775	3.684	3.961	1.493	2.495	3.489	1.366	2.657	2.73	2.743	2.398	2.734	2.845	1.904	1.238	3.382	1.606	1.272	3.845	1.625
 41620	5.047	1.347	3.748	5.052	1.533	3.305	3.424	1.707	3.27	3.458	2.131	2.989	2.522	2.225	1.835	2.045	2.222	1.869	1.751	3.727	1.251	1.402	3.577	0.907	5.125	0.642	3.585	4.73	0.814	3.845	3.916	1.428	2.565	3.456	1.361	2.759	2.621	2.644	2.49	2.703	2.829	2.055	1.166	3.233	1.646	1.245	3.73	1.652
 41630	5.077	1.57	3.915	5.061	1.591	3.393	3.429	1.822	3.37	3.419	2.277	3.128	2.701	2.318	1.857	2.212	2.26	1.826	1.82	3.707	1.221	1.623	3.568	0.769	5.162	0.73	3.78	4.8	1.009	4.062	3.948	1.479	2.734	3.52	1.435	2.917	2.661	2.647	2.576	2.767	2.864	2.12	1.312	3.074	1.416	1.293	3.587	1.517
 41640	4.857	1.439	4.125	4.889	1.552	3.631	3.277	1.774	3.451	3.383	2.164	3.151	2.763	2.246	1.823	2.308	2.21	1.755	1.949	3.766	1.301	1.761	3.662	0.844	5.022	0.635	3.897	4.726	0.888	4.246	3.858	1.275	2.884	3.397	1.331	3.071	2.636	2.523	2.556	2.857	2.751	2.169	1.392	3.205	1.561	1.417	3.72	1.657
 41650	4.743	1.14	4.325	4.876	1.441	3.986	3.338	1.854	3.516	3.502	2.251	3.246	2.795	2.401	1.912	2.317	2.389	1.885	1.851	3.886	1.402	1.888	3.887	0.892	4.904	0.492	3.928	4.489	0.61	4.181	3.923	1.451	2.909	3.425	1.483	3.019	2.752	2.764	2.61	2.924	2.975	2.191	1.553	3.169	1.385	1.352	3.615	1.545
 41660	4.726	1.204	4.354	4.86	1.397	3.929	3.346	1.912	3.636	3.5	2.307	3.35	2.742	2.522	2.054	2.265	2.58	2.076	1.865	3.922	1.315	1.878	3.829	0.817	4.809	0.519	3.942	4.388	0.7	4.189	3.775	1.541	2.902	3.326	1.585	3.111	2.772	2.947	2.726	2.882	3.137	2.267	1.543	3.157	1.367	1.344	3.567	1.512
 41670	4.755	1.267	4.421	4.861	1.516	3.96	3.253	1.743	3.627	3.35	2.237	3.489	2.801	2.465	2.129	2.347	2.402	2.039	1.826	3.79	1.382	1.896	3.755	0.904	4.952	0.578	4.065	4.518	0.761	4.28	3.975	1.657	3.007	3.487	1.502	3.144	2.723	2.873	2.797	2.831	3.057	2.373	1.548	3.031	1.405	1.302	3.447	1.472
 41680	4.61	1.483	4.579	4.737	1.576	4.144	3.133	1.732	3.76	3.239	2.175	3.597	2.722	2.516	2.219	2.261	2.454	2.13	1.883	3.907	1.474	2.005	3.819	0.992	4.877	0.702	4.244	4.445	0.866	4.431	3.821	1.547	3.065	3.378	1.456	3.243	2.541	2.781	2.979	2.75	3.038	2.584	1.59	3.09	1.473	1.371	3.56	1.484
 41690	4.697	1.728	4.631	4.789	1.833	4.14	3.178	1.825	3.704	3.254	2.274	3.482	2.635	2.477	2.157	2.177	2.425	2.104	1.806	3.869	1.351	1.914	3.738	0.883	4.841	0.965	4.394	4.396	1.103	4.53	3.865	1.646	3.07	3.412	1.557	3.245	2.498	2.828	2.912	2.611	3.023	2.46	1.455	3.029	1.428	1.323	3.51	1.444
 41700	4.701	1.558	4.47	4.756	1.756	3.986	3.154	1.72	3.695	3.071	2.212	3.549	2.67	2.52	2.164	2.302	2.308	1.948	1.807	3.713	1.198	1.76	3.48	0.732	4.897	0.873	4.238	4.467	0.983	4.422	3.857	1.719	3.062	3.389	1.561	3.161	2.284	2.604	2.849	2.47	2.986	2.579	1.304	3.018	1.39	1.256	3.504	1.354
 41710	4.578	1.607	4.558	4.713	1.704	4.082	3.156	1.747	3.528	3.202	2.238	3.333	2.648	2.617	2.036	2.272	2.367	1.825	1.674	3.753	1.177	1.572	3.494	0.756	4.746	0.865	4.289	4.281	1.058	4.441	3.906	1.777	2.972	3.457	1.578	2.934	2.336	2.612	2.766	2.475	3.005	2.468	1.152	3.02	1.453	1.15	3.525	1.427
 41720	4.47	1.661	4.542	4.615	1.909	4.113	3.165	1.721	3.36	3.176	2.228	3.273	2.592	2.301	1.83	2.132	2.158	1.775	1.539	3.571	1.138	1.431	3.392	0.673	4.801	1.027	4.288	4.31	1.096	4.357	3.99	1.893	2.942	3.59	1.607	2.876	2.379	2.642	2.545	2.536	2.871	2.132	1.066	2.934	1.425	0.987	3.42	1.345
 41730	4.408	1.72	4.57	4.557	1.841	4.103	3.022	1.923	3.46	3.111	2.348	3.24	2.617	2.315	1.791	2.141	2.175	1.695	1.546	3.559	0.971	1.497	3.347	0.52	4.65	1.001	4.296	4.206	1.094	4.479	3.774	1.75	3.033	3.342	1.57	2.984	2.41	2.668	2.452	2.579	2.902	2.054	1.177	2.847	1.221	1.002	3.332	1.197
 41740	4.556	1.677	4.496	4.64	1.823	4.026	3.11	2.027	3.493	3.144	2.475	3.292	2.625	2.521	1.83	2.208	2.302	1.708	1.406	3.517	0.996	1.468	3.354	0.523	4.53	0.956	4.298	4.126	1.242	4.474	3.823	2.023	3.06	3.376	1.789	2.982	2.315	2.792	2.564	2.433	3.036	2.142	1.19	2.705	1.197	0.958	3.143	1.144
 41750	4.553	1.548	4.473	4.709	1.745	4.028	3.219	1.822	3.349	3.212	2.317	3.255	2.708	2.543	1.79	2.284	2.308	1.701	1.566	3.597	0.928	1.558	3.36	0.491	4.648	0.821	4.19	4.205	1.052	4.334	3.984	1.931	2.946	3.59	1.665	2.814	2.475	2.751	2.542	2.587	3.054	2.157	1.258	2.806	1.205	1.082	3.286	1.175
 41760	4.612	1.643	4.253	4.749	1.87	3.866	3.128	1.913	3.455	3.114	2.378	3.302	2.481	2.447	1.878	2.049	2.281	1.825	1.35	3.508	1.03	1.458	3.419	0.535	4.725	0.82	3.997	4.343	1.068	4.211	3.814	1.844	2.865	3.327	1.695	2.973	2.327	2.768	2.57	2.406	3.055	2.185	1.247	2.725	1.097	0.924	3.115	1.205
 41770	4.587	1.501	4.229	4.74	1.702	3.79	3.168	1.901	3.423	3.227	2.406	3.275	2.575	2.529	1.942	2.109	2.358	1.907	1.389	3.588	1.121	1.384	3.439	0.637	4.893	0.84	3.945	4.396	0.877	4.063	3.834	1.789	2.803	3.348	1.627	2.912	2.44	2.93	2.665	2.56	3.114	2.201	1.174	2.826	1.361	0.938	3.277	1.44
 41780	4.802	1.486	4.255	4.94	1.758	3.844	3.325	1.947	3.517	3.336	2.429	3.341	2.676	2.627	2.043	2.216	2.458	2.006	1.394	3.647	1.284	1.472	3.556	0.785	4.971	0.842	3.886	4.529	0.93	4.172	3.944	1.847	2.923	3.476	1.682	3.005	2.483	2.918	2.767	2.577	3.15	2.314	1.227	2.915	1.45	0.986	3.322	1.55
 41790	4.819	1.842	4.237	4.852	1.986	3.742	3.223	1.942	3.477	3.235	2.417	3.279	2.534	2.48	2.008	2.065	2.357	1.944	1.43	3.717	1.275	1.46	3.557	0.804	5.043	1.13	3.988	4.621	1.254	4.241	3.898	1.87	2.887	3.426	1.645	2.96	2.345	2.773	2.673	2.454	3.038	2.259	1.038	2.985	1.422	0.888	3.437	1.513
 41800	4.943	1.966	4.178	4.93	2.073	3.693	3.316	1.882	3.446	3.215	2.338	3.393	2.511	2.41	1.996	2.03	2.318	1.991	1.548	3.701	1.282	1.508	3.568	0.799	5.062	1.143	3.915	4.725	1.335	4.234	3.965	1.972	2.908	3.585	1.635	2.91	2.457	2.806	2.666	2.569	3.006	2.21	1.088	3.039	1.483	1.024	3.542	1.523
 41810	4.86	1.841	4.007	4.834	2.032	3.538	3.192	1.867	3.319	3.19	2.326	3.202	2.406	2.446	1.907	1.913	2.42	1.907	1.544	3.857	1.244	1.44	3.722	0.78	5.021	1.086	3.757	4.644	1.23	3.996	3.883	1.892	2.653	3.465	1.65	2.781	2.429	2.898	2.601	2.529	3.043	2.135	1.079	3.208	1.486	0.951	3.698	1.5
 41820	4.813	1.716	4.045	4.83	1.971	3.619	3.214	1.835	3.323	3.165	2.344	3.259	2.43	2.429	1.865	1.967	2.416	1.905	1.489	3.841	1.254	1.27	3.666	0.835	5.11	1.037	3.661	4.696	1.113	3.949	3.879	1.937	2.731	3.488	1.651	2.791	2.451	2.871	2.588	2.533	3.066	2.138	1.003	3.136	1.505	0.917	3.64	1.554
 41830	4.824	1.822	4.037	4.928	2.02	3.574	3.303	1.948	3.202	3.318	2.454	3.12	2.525	2.604	1.768	2.058	2.452	1.801	1.581	3.835	1.068	1.264	3.678	0.717	5.132	1.144	3.824	4.657	1.253	3.999	4.05	2.016	2.681	3.594	1.763	2.696	2.511	2.938	2.523	2.591	3.151	2.082	1.029	3.294	1.573	1.094	3.754	1.462
 41840	4.735	1.788	4.27	4.793	2.075	3.87	3.216	2.02	3.359	3.234	2.481	3.191	2.646	2.55	1.756	2.188	2.375	1.685	1.567	3.798	1.117	1.347	3.62	0.679	5.071	1.169	3.912	4.621	1.189	4.12	3.943	1.928	2.8	3.515	1.719	2.86	2.505	2.862	2.472	2.624	3.103	2.027	1.104	3.085	1.425	1.048	3.568	1.412
 41850	4.742	1.936	4.27	4.835	2.083	3.799	3.237	2.047	3.347	3.256	2.524	3.192	2.768	2.625	1.716	2.33	2.443	1.605	1.655	3.865	1.158	1.409	3.727	0.754	5.039	1.188	4.071	4.569	1.267	4.26	4.047	2.004	2.857	3.593	1.792	2.893	2.596	2.956	2.442	2.728	3.147	1.997	1.173	3.16	1.438	1.151	3.665	1.517
 41860	4.553	1.852	4.469	4.739	2.093	4.061	3.269	2.11	3.287	3.267	2.627	3.258	2.76	2.862	1.808	2.342	2.644	1.686	1.709	4.002	0.994	1.487	3.787	0.6	4.988	1.183	4.206	4.493	1.217	4.274	4.126	2.155	2.964	3.693	1.925	2.906	2.633	3.053	2.597	2.75	3.304	2.194	1.298	3.287	1.436	1.295	3.8	1.381
 41870	4.421	1.987	4.646	4.598	2.26	4.251	3.229	2.097	3.352	3.25	2.586	3.255	2.764	2.78	1.791	2.326	2.592	1.697	1.661	3.955	1.029	1.378	3.722	0.722	4.835	1.309	4.416	4.354	1.406	4.472	4.073	2.123	3.021	3.637	1.874	2.99	2.669	3.036	2.541	2.801	3.259	2.119	1.237	3.378	1.584	1.292	3.879	1.475
 41880	4.547	2.088	4.493	4.66	2.247	4.042	3.189	2.084	3.382	3.257	2.566	3.274	2.588	2.768	1.841	2.139	2.622	1.861	1.595	3.948	1.076	1.36	3.772	0.677	4.907	1.33	4.327	4.469	1.502	4.433	4.073	2.06	2.903	3.597	1.85	2.923	2.65	3.139	2.616	2.743	3.275	2.155	1.178	3.373	1.612	1.209	3.889	1.567
 41890	4.581	2.013	4.379	4.706	2.268	3.955	3.233	2.063	3.249	3.177	2.595	3.213	2.612	2.813	1.787	2.163	2.645	1.777	1.423	3.93	1.013	1.19	3.656	0.635	4.986	1.34	4.239	4.516	1.422	4.316	4.088	2.24	2.951	3.694	1.915	2.89	2.592	3.05	2.616	2.742	3.288	2.178	1.179	3.334	1.611	1.169	3.793	1.586
 41900	4.603	1.923	4.51	4.721	2.25	4.16	3.37	2.037	3.256	3.237	2.543	3.297	2.762	2.778	1.779	2.335	2.561	1.717	1.453	3.897	1.244	1.322	3.737	0.771	5.13	1.431	4.202	4.633	1.336	4.241	4.132	2.382	3.022	3.81	2.034	2.845	2.58	3.045	2.588	2.688	3.296	2.154	1.117	3.245	1.592	1.066	3.738	1.666
 41910	4.761	1.751	4.41	4.825	2.169	4.173	3.449	1.945	3.26	3.286	2.377	3.399	2.799	2.763	1.928	2.368	2.542	1.824	1.624	3.899	1.287	1.421	3.724	0.847	5.293	1.351	3.967	4.827	1.274	4.022	4.154	2.431	3.031	3.925	2.088	2.803	2.586	3.025	2.637	2.67	3.268	2.206	1.173	3.247	1.544	1.158	3.738	1.623
 41920	4.706	1.726	4.35	4.781	2.177	4.185	3.401	1.945	3.308	3.236	2.429	3.343	2.705	2.806	1.953	2.294	2.618	1.804	1.461	4.012	1.461	1.399	3.895	0.987	5.266	1.476	3.954	4.852	1.262	3.905	4.107	2.42	2.98	3.804	2.041	2.82	2.449	2.92	2.706	2.54	3.271	2.349	1.109	3.227	1.522	0.969	3.699	1.676
 41930	4.564	1.778	4.456	4.506	2.252	4.277	3.308	1.868	3.207	3.035	2.252	3.358	2.634	2.79	1.934	2.214	2.638	1.809	1.594	4.107	1.344	1.519	3.996	0.855	5.174	1.556	4.098	4.738	1.363	4.048	3.986	2.451	3.086	3.784	2.071	2.827	2.347	2.898	2.66	2.506	3.245	2.346	1.158	3.337	1.381	1.061	3.818	1.507
 41940	4.374	1.644	4.389	4.414	2.159	4.33	3.306	2.023	3.141	2.968	2.309	3.366	2.681	2.999	1.953	2.273	2.829	1.779	1.471	4.131	1.17	1.442	3.979	0.711	5.001	1.414	4.075	4.584	1.247	3.964	3.943	2.521	3.127	3.766	2.182	2.781	2.387	3.11	2.741	2.498	3.426	2.364	1.198	3.294	1.343	1.068	3.775	1.425
 41950	4.534	1.524	4.364	4.489	2.011	4.255	3.329	1.914	3.093	3.122	2.352	3.261	2.664	3.01	1.88	2.331	2.723	1.661	1.515	4.122	1.276	1.423	3.975	0.804	5.123	1.377	3.941	4.668	1.164	3.926	4.027	2.491	3.14	3.848	2.197	2.81	2.437	2.883	2.635	2.485	3.299	2.387	1.178	3.279	1.384	1.099	3.761	1.506
 41960	4.325	1.513	4.353	4.315	1.992	4.176	3.201	1.74	2.99	2.969	2.14	3.13	2.661	2.879	1.703	2.318	2.647	1.462	1.567	4.06	1.12	1.383	3.964	0.672	5.008	1.312	4.041	4.588	1.067	4.013	3.932	2.275	3.058	3.738	1.954	2.702	2.336	2.78	2.478	2.48	3.169	2.22	1.112	3.266	1.291	1.118	3.76	1.368
 41970	4.352	1.527	4.375	4.368	2.006	4.214	3.221	1.86	3.057	3.072	2.321	3.155	2.749	2.994	1.722	2.428	2.73	1.508	1.379	3.982	1.154	1.104	3.73	0.773	5.06	1.216	3.994	4.578	1.116	3.967	4.083	2.404	3.08	3.867	2.105	2.757	2.478	2.924	2.583	2.576	3.268	2.234	1.154	3.078	1.396	1.057	3.581	1.562
 41980	4.45	1.45	4.415	4.413	1.967	4.385	3.292	1.941	3.174	3.15	2.419	3.266	2.707	2.885	1.798	2.364	2.586	1.626	1.342	3.819	1.217	1.148	3.583	0.826	5.132	1.329	4.076	4.71	1.127	3.96	4.089	2.397	3.133	3.827	2.06	2.86	2.476	2.906	2.632	2.541	3.243	2.26	1.095	2.991	1.554	0.955	3.475	1.605
 41990	4.422	1.655	4.565	4.467	2.139	4.376	3.474	1.849	3.117	3.185	2.217	3.271	2.715	2.86	1.833	2.39	2.561	1.673	1.287	3.691	1.148	1.096	3.405	0.775	5.143	1.433	4.127	4.672	1.302	4.139	4.212	2.485	3.115	3.966	2.186	2.806	2.483	2.856	2.699	2.533	3.219	2.344	1.152	2.782	1.535	0.982	3.198	1.607
 42000	4.402	1.719	4.792	4.373	2.198	4.621	3.381	1.982	3.352	3.221	2.445	3.392	2.86	2.822	1.868	2.516	2.539	1.718	1.326	3.632	1.328	1.216	3.407	0.883	5.078	1.566	4.372	4.629	1.353	4.302	4.104	2.498	3.245	3.868	2.169	2.963	2.477	2.864	2.618	2.584	3.184	2.309	1.184	2.771	1.527	0.962	3.21	1.602
 42010	4.118	1.674	4.748	4.054	2.181	4.646	3.341	1.934	3.169	3	2.276	3.313	2.743	2.759	1.789	2.407	2.487	1.584	1.44	3.735	1.136	1.325	3.6	0.643	4.857	1.597	4.485	4.465	1.351	4.347	3.854	2.598	3.423	3.82	2.29	3	2.328	2.779	2.577	2.429	3.146	2.243	1.08	2.928	1.314	1.022	3.399	1.367
 42020	3.889	1.489	4.664	3.9	1.987	4.586	3.173	1.817	3.117	2.905	2.227	3.225	2.758	2.905	1.806	2.537	2.61	1.507	1.514	3.82	0.927	1.355	3.557	0.566	4.673	1.379	4.6	4.299	1.187	4.293	3.883	2.468	3.348	3.746	2.099	3.013	2.331	2.712	2.494	2.421	3.122	2.24	1.239	2.911	1.137	1.117	3.378	1.278
 42030	3.736	1.582	4.733	3.894	2.022	4.609	3.304	1.757	3.083	2.981	2.106	3.206	2.759	2.787	1.777	2.499	2.474	1.514	1.513	3.639	0.86	1.374	3.369	0.471	4.599	1.457	4.613	4.265	1.229	4.395	3.951	2.345	3.227	3.827	2.015	2.872	2.369	2.627	2.498	2.487	3.058	2.255	1.209	2.882	1.29	1.085	3.361	1.241
 42040	3.793	1.683	4.766	3.867	2.1	4.537	3.121	1.718	3.129	2.83	2.119	3.236	2.67	2.682	1.736	2.336	2.4	1.486	1.46	3.636	0.834	1.293	3.399	0.424	4.601	1.451	4.695	4.222	1.225	4.512	3.828	2.294	3.321	3.74	1.957	2.942	2.332	2.61	2.485	2.484	3.003	2.207	1.159	2.861	1.273	1.078	3.366	1.205
 42050	3.839	1.605	4.774	3.922	2.054	4.62	3.141	1.777	3.183	2.89	2.19	3.276	2.587	2.616	1.793	2.24	2.34	1.584	1.309	3.61	1.074	1.161	3.379	0.651	4.632	1.501	4.649	4.287	1.245	4.378	3.834	2.373	3.299	3.71	1.985	2.959	2.258	2.614	2.538	2.377	2.976	2.221	1.001	2.763	1.313	0.875	3.233	1.356
 42060	3.923	1.512	4.735	3.997	2.017	4.592	3.063	1.717	3.28	2.859	2.186	3.308	2.624	2.692	1.909	2.342	2.449	1.597	1.246	3.649	1.193	1.162	3.423	0.737	4.682	1.37	4.612	4.359	1.171	4.357	3.838	2.291	3.284	3.617	1.862	3.054	2.209	2.501	2.611	2.298	2.936	2.387	0.978	2.802	1.454	0.841	3.264	1.412
 42070	3.875	1.421	4.747	3.866	1.915	4.619	2.971	1.652	3.244	2.661	1.978	3.329	2.627	2.652	1.815	2.244	2.376	1.608	1.26	3.638	1.242	1.123	3.507	0.748	4.672	1.419	4.569	4.304	1.128	4.393	3.591	2.258	3.422	3.475	1.909	3.091	2.2	2.656	2.527	2.351	3.019	2.223	1.141	2.74	1.125	0.882	3.103	1.342
 42080	3.853	1.477	4.675	3.847	1.948	4.597	3.013	1.719	3.2	2.759	2.134	3.291	2.491	2.759	1.846	2.201	2.467	1.568	0.953	3.508	1.432	0.848	3.523	0.925	4.577	1.458	4.533	4.273	1.184	4.266	3.645	2.415	3.319	3.524	2.086	2.957	2.071	2.593	2.491	2.134	3.056	2.317	0.905	2.745	1.284	0.577	2.995	1.575
 42090	3.805	1.488	4.738	3.629	1.953	4.666	2.836	1.693	3.217	2.551	2.083	3.357	2.353	2.797	1.925	2.097	2.459	1.619	0.915	3.553	1.307	0.829	3.438	0.837	4.574	1.578	4.533	4.24	1.261	4.383	3.456	2.318	3.4	3.338	1.991	3.059	1.972	2.508	2.53	1.959	2.987	2.41	0.783	2.739	1.29	0.484	3.057	1.539
 42100	3.692	1.511	4.711	3.533	1.979	4.658	2.583	1.662	3.352	2.439	2.154	3.366	2.259	2.771	2.007	2.019	2.519	1.663	0.894	3.699	1.352	0.812	3.59	0.871	4.482	1.683	4.477	4.197	1.331	4.275	3.306	2.251	3.287	3.097	1.848	3.07	1.733	2.582	2.613	1.859	3.024	2.424	0.766	2.858	1.208	0.455	3.21	1.431
 42110	3.578	1.406	4.693	3.481	1.893	4.556	2.495	1.5	3.273	2.235	1.894	3.402	2.109	2.677	2.17	1.854	2.441	1.777	1.04	3.787	1.351	0.829	3.632	0.93	4.297	1.342	4.537	3.993	0.989	4.42	3.309	1.962	3.277	3.033	1.662	3.019	1.627	2.473	2.748	1.775	2.957	2.641	0.697	2.943	1.444	0.497	3.373	1.559
 42120	3.294	1.401	4.893	3.254	1.868	4.758	2.458	1.497	3.362	2.175	1.895	3.456	2.125	2.606	2.078	1.785	2.404	1.787	0.876	3.723	1.321	0.722	3.499	0.91	4.106	1.445	4.801	3.785	1.089	4.652	3.211	2.071	3.422	2.993	1.683	3.189	1.675	2.529	2.746	1.836	2.94	2.501	0.511	2.912	1.534	0.418	3.405	1.591
 42130	3.129	1.342	4.74	3.2	1.814	4.621	2.453	1.556	3.153	2.142	1.904	3.324	1.999	2.776	2.004	1.736	2.532	1.691	0.807	3.824	1.183	0.74	3.696	0.714	4.084	1.249	4.654	3.653	1.056	4.595	3.169	2.14	3.434	2.976	1.782	3.12	1.583	2.538	2.743	1.726	2.945	2.527	0.572	2.876	1.344	0.433	3.349	1.41
 42140	3.156	1.149	4.781	3.107	1.652	4.729	2.271	1.45	3.304	2.014	1.88	3.372	1.943	2.599	1.959	1.61	2.356	1.655	0.823	3.77	1.435	0.683	3.734	0.943	3.96	1.128	4.705	3.594	0.833	4.512	2.992	2.022	3.51	2.833	1.646	3.204	1.568	2.408	2.626	1.72	2.847	2.428	0.461	2.917	1.35	0.376	3.378	1.49
 42150	3.039	1.389	4.757	3.139	1.822	4.528	2.368	1.388	3.116	1.935	1.637	3.25	1.858	2.597	1.958	1.502	2.391	1.641	0.701	3.812	1.468	0.606	3.809	0.96	3.841	1.144	4.68	3.396	0.943	4.538	2.903	2.022	3.418	2.886	1.69	3.033	1.421	2.357	2.683	1.562	2.808	2.529	0.454	2.945	1.296	0.291	3.368	1.5
 42160	3.069	1.394	4.84	3.006	1.87	4.669	2.182	1.444	3.288	1.869	1.775	3.391	1.765	2.631	2.104	1.443	2.45	1.752	0.651	3.867	1.542	0.508	3.861	1.044	3.85	1.349	4.691	3.506	1.056	4.615	2.901	1.995	3.402	2.755	1.622	3.09	1.395	2.41	2.807	1.549	2.859	2.605	0.447	3.022	1.378	0.202	3.336	1.66
 42170	3.092	1.351	4.783	3.055	1.837	4.66	2.206	1.376	3.307	1.859	1.677	3.423	1.646	2.523	2.092	1.316	2.333	1.796	0.417	3.702	1.684	0.359	3.724	1.186	3.888	1.281	4.728	3.544	1.002	4.528	2.886	1.974	3.358	2.698	1.579	3.136	1.302	2.306	2.824	1.425	2.738	2.641	0.246	2.854	1.484	-0.014	3.199	1.747
 42180	3.147	1.292	4.8	3.12	1.751	4.606	2.239	1.345	3.283	1.934	1.711	3.42	1.749	2.619	2.192	1.449	2.417	1.844	0.412	3.659	1.694	0.345	3.67	1.18	3.923	1.266	4.626	3.56	0.924	4.497	2.971	1.912	3.297	2.794	1.576	3.017	1.344	2.344	2.809	1.455	2.817	2.691	0.303	2.84	1.517	0.008	3.19	1.713
 42190	3.227	1.217	4.782	3.166	1.72	4.791	2.301	1.582	3.416	2.053	2.003	3.533	1.784	2.781	2.235	1.529	2.545	1.908	0.394	3.73	1.822	0.339	3.744	1.301	3.965	1.26	4.747	3.682	0.943	4.469	3.01	2.103	3.513	2.836	1.759	3.162	1.41	2.473	2.902	1.488	2.936	2.774	0.312	2.853	1.628	0.035	3.194	1.831
 42200	3.225	1.127	4.803	3.185	1.622	4.86	2.271	1.498	3.486	2.028	1.92	3.598	1.866	2.573	2.183	1.531	2.385	1.9	0.369	3.59	1.852	0.334	3.578	1.382	4.024	1.053	4.763	3.68	0.805	4.507	3.024	2.068	3.639	2.863	1.695	3.323	1.441	2.299	2.895	1.576	2.777	2.71	0.289	2.758	1.675	0	3.056	1.949
 42210	3.269	1.06	4.716	3.195	1.56	4.685	2.437	1.312	3.281	2.089	1.577	3.439	1.73	2.509	2.237	1.438	2.3	1.884	0.361	3.569	1.77	0.324	3.522	1.259	4.053	1.09	4.58	3.725	0.818	4.351	3.074	1.969	3.362	2.883	1.65	3.031	1.425	2.225	2.883	1.433	2.692	2.723	0.176	2.652	1.639	-0.028	3.067	1.83
 42220	3.394	1.082	4.72	3.211	1.539	4.684	2.429	1.354	3.283	2.11	1.701	3.458	1.846	2.505	2.114	1.508	2.257	1.812	0.447	3.52	1.666	0.293	3.433	1.173	4.099	1.239	4.619	3.822	0.892	4.373	3.019	1.961	3.415	2.897	1.649	3.045	1.458	2.33	2.788	1.536	2.768	2.57	0.212	2.641	1.564	0.023	3.045	1.754
 42230	3.291	1.119	4.688	3.127	1.566	4.612	2.667	1.452	3.037	2.198	1.452	3.22	1.788	2.556	2.069	1.483	2.272	1.807	0.439	3.537	1.712	0.347	3.583	1.225	4.106	1.17	4.618	3.751	0.913	4.405	2.923	2.032	3.539	3.053	1.849	3.089	1.46	2.245	2.799	1.562	2.739	2.612	0.325	2.691	1.535	0.037	3.004	1.782
 42240	3.202	1.02	4.666	3.149	1.531	4.61	2.596	1.384	3.063	2.161	1.585	3.233	1.856	2.489	1.93	1.461	2.257	1.708	0.377	3.494	1.747	0.283	3.509	1.258	4.039	1.004	4.566	3.688	0.774	4.327	3.007	2.048	3.53	3.021	1.814	3.079	1.5	2.292	2.7	1.588	2.73	2.491	0.207	2.635	1.55	-0.007	3.007	1.834
 42250	3.296	1.107	4.578	3.392	1.563	4.431	2.611	1.395	2.993	2.204	1.561	3.196	1.804	2.451	1.872	1.334	2.266	1.775	0.221	3.409	1.805	0.084	3.415	1.326	4.162	0.957	4.46	3.759	0.738	4.268	3.119	2.019	3.455	3.111	1.757	3.018	1.613	2.42	2.819	1.673	2.718	2.435	0.276	2.462	1.568	0.022	2.812	1.866
 42260	3.343	1.273	4.617	3.202	1.729	4.492	2.526	1.334	3.044	2.047	1.449	3.184	1.565	2.306	1.895	1.09	2.117	1.873	0.263	3.512	1.781	0.093	3.489	1.3	4.058	1.141	4.393	3.671	0.888	4.26	2.822	2.012	3.421	2.929	1.799	2.97	1.395	2.297	2.747	1.46	2.644	2.387	0.001	2.691	1.682	-0.183	3.082	1.948
 42270	3.44	1.073	4.595	3.381	1.542	4.448	2.459	1.222	3.099	2.052	1.406	3.325	1.558	2.344	2.104	1.187	2.103	1.903	0.126	3.349	1.71	0.139	3.392	1.203	4.119	0.864	4.181	3.662	0.7	4.132	2.901	1.955	3.385	2.839	1.707	2.941	1.281	2.223	2.91	1.342	2.632	2.592	0.084	2.539	1.548	-0.237	2.805	1.87
 42280	3.411	1.005	4.475	3.381	1.496	4.308	2.341	1.219	3.064	1.937	1.431	3.32	1.435	2.222	2.036	0.975	2.056	1.984	0.007	3.323	1.869	0.07	3.52	1.407	4.02	0.755	4.091	3.559	0.603	4.005	2.813	1.878	3.308	2.752	1.647	2.876	1.276	2.37	2.889	1.322	2.632	2.468	0.02	2.546	1.584	-0.331	2.842	1.797
 42290	3.413	1.086	4.395	3.339	1.551	4.205	2.201	1.144	3.096	1.903	1.45	3.312	1.405	2.356	2.123	1.008	2.153	1.891	-0.03	3.444	1.853	0.005	3.546	1.364	4.01	0.899	4.002	3.592	0.648	4.009	2.819	1.717	3.017	2.573	1.398	2.735	1.104	2.109	2.831	1.16	2.575	2.63	-0.05	2.59	1.491	-0.351	2.929	1.753
 42300	3.431	1.148	4.229	3.463	1.548	3.965	2.111	1.1	3.09	1.801	1.421	3.279	1.438	2.33	2.15	1.036	2.218	1.858	0.202	3.633	1.859	0.182	3.641	1.382	3.983	0.689	4.001	3.503	0.535	3.979	2.792	1.638	2.964	2.543	1.283	2.687	1.069	2.033	2.784	1.17	2.503	2.673	-0.013	2.776	1.534	-0.25	3.128	1.819
 42310	3.384	1.081	4.236	3.424	1.533	4.001	2.317	1.133	2.847	2.012	1.493	3.004	1.592	2.399	1.976	1.208	2.298	1.686	0.183	3.544	2.071	0.179	3.672	1.57	3.952	0.674	3.921	3.515	0.56	3.912	2.975	1.664	2.766	2.738	1.345	2.472	1.265	2.017	2.665	1.331	2.506	2.558	-0.046	2.77	1.688	-0.219	3.114	1.994
 42320	3.627	0.938	4.323	3.63	1.437	4.198	2.512	1.071	3.034	2.189	1.461	3.171	1.737	2.244	1.963	1.325	2.066	1.708	0.387	3.385	2.009	0.362	3.558	1.528	4.259	0.761	3.856	3.795	0.549	3.915	3.067	1.707	2.98	2.862	1.356	2.663	1.372	1.906	2.531	1.418	2.428	2.478	0.075	2.719	1.57	-0.133	3.053	1.91
 42330	3.56	0.878	4.193	3.508	1.352	4.055	2.298	0.996	3.002	2.059	1.432	3.105	1.804	2.297	1.928	1.396	2.169	1.654	0.427	3.465	1.953	0.458	3.666	1.487	4.261	0.636	3.864	3.836	0.425	3.817	3.092	1.531	2.863	2.834	1.224	2.6	1.396	1.972	2.542	1.474	2.442	2.466	0.26	2.782	1.403	-0.018	3.032	1.76
 42340	3.63	0.914	4.091	3.566	1.407	3.988	2.328	1.188	2.924	2.121	1.648	3.029	1.772	2.378	1.769	1.37	2.207	1.513	0.358	3.474	1.719	0.421	3.729	1.288	4.198	0.604	3.658	3.724	0.439	3.744	3.096	1.665	2.793	2.788	1.359	2.556	1.385	2.136	2.456	1.52	2.59	2.313	0.215	2.792	1.314	-0.071	3.034	1.579
 42350	3.82	1.007	4.03	3.798	1.459	3.879	2.57	1.247	2.828	2.325	1.626	2.997	1.793	2.351	1.74	1.353	2.199	1.564	0.359	3.415	1.689	0.359	3.623	1.232	4.244	0.627	3.494	3.792	0.531	3.634	3.204	1.802	2.735	2.977	1.512	2.393	1.503	2.262	2.48	1.58	2.676	2.264	0.23	2.675	1.287	-0.064	2.992	1.574
 42360	3.794	1.05	4.032	3.855	1.53	3.849	2.674	1.155	2.752	2.422	1.588	2.887	1.885	2.335	1.758	1.545	2.194	1.437	0.383	3.334	1.703	0.465	3.604	1.279	4.321	0.667	3.696	3.823	0.564	3.676	3.32	1.734	2.628	3.075	1.415	2.332	1.594	2.057	2.432	1.628	2.537	2.267	0.367	2.711	1.246	0.03	2.871	1.578
 42370	3.711	1.031	4.078	3.718	1.469	3.812	2.571	1.043	2.68	2.293	1.413	2.873	1.895	2.296	1.634	1.454	2.142	1.413	0.546	3.469	1.721	0.586	3.726	1.308	4.367	0.773	3.688	3.911	0.546	3.755	3.291	1.551	2.559	3.031	1.229	2.333	1.656	2.04	2.337	1.759	2.514	2.181	0.347	2.77	1.341	0.108	3.01	1.659
 42380	3.655	0.997	3.937	3.764	1.336	3.569	2.487	0.99	2.594	2.23	1.388	2.786	1.96	2.409	1.694	1.655	2.297	1.335	0.534	3.465	1.595	0.493	3.65	1.116	4.335	0.564	3.575	3.843	0.458	3.663	3.242	1.533	2.539	2.995	1.231	2.291	1.555	2.07	2.278	1.665	2.536	2.187	0.504	2.789	1.047	0.146	2.992	1.365
 42390	3.788	0.992	3.99	3.819	1.344	3.642	2.519	1.076	2.7	2.281	1.457	2.884	1.802	2.352	1.712	1.422	2.122	1.468	0.452	3.475	1.403	0.277	3.41	0.917	4.177	0.464	3.517	3.691	0.483	3.681	3.22	1.606	2.556	2.93	1.332	2.307	1.522	2.084	2.41	1.563	2.549	2.25	0.307	2.629	1.222	0.052	2.997	1.509
 42400	3.802	0.903	3.87	3.856	1.291	3.549	2.409	1.14	2.735	2.306	1.613	2.854	1.722	2.374	1.674	1.366	2.161	1.4	0.466	3.569	1.494	0.317	3.531	1.003	4.142	0.375	3.447	3.648	0.404	3.55	3.175	1.621	2.539	2.868	1.355	2.316	1.461	2.06	2.398	1.518	2.533	2.298	0.106	2.739	1.408	-0.023	3.15	1.604
 42410	3.756	0.76	3.818	3.916	1.149	3.487	2.431	1.185	2.81	2.284	1.619	2.979	1.835	2.438	1.69	1.49	2.199	1.411	0.505	3.523	1.467	0.363	3.566	1.023	4.19	0.327	3.338	3.689	0.286	3.427	3.142	1.596	2.584	2.825	1.347	2.341	1.514	2.258	2.384	1.61	2.695	2.192	0.142	2.741	1.415	0.035	3.177	1.648
 42420	3.79	0.685	3.984	3.892	1.078	3.679	2.466	1.061	2.827	2.366	1.545	2.937	1.944	2.335	1.683	1.589	2.143	1.385	0.642	3.5	1.391	0.55	3.506	0.942	4.209	0.222	3.47	3.71	0.215	3.6	3.235	1.502	2.677	2.942	1.244	2.369	1.602	2.033	2.349	1.662	2.52	2.287	0.396	2.646	1.227	0.204	3.048	1.484
 42430	3.644	0.614	4.027	3.79	1.042	3.853	2.637	1.123	2.685	2.494	1.586	2.859	2.07	2.5	1.779	1.783	2.32	1.368	0.711	3.556	1.56	0.627	3.669	1.081	4.183	0.216	3.532	3.691	0.156	3.548	3.437	1.486	2.631	3.095	1.34	2.325	1.768	1.992	2.293	1.742	2.499	2.298	0.561	2.693	1.186	0.334	3.02	1.495
 42440	3.587	0.503	3.956	3.698	0.958	3.8	2.58	1.043	2.575	2.347	1.387	2.836	1.984	2.535	1.847	1.757	2.419	1.459	0.45	3.408	1.598	0.392	3.48	1.101	4.162	0.204	3.577	3.664	0.107	3.513	3.281	1.53	2.737	3.044	1.346	2.362	1.625	1.993	2.364	1.631	2.487	2.368	0.459	2.588	1.189	0.164	2.86	1.5
 42450	3.562	0.53	4.036	3.754	0.97	3.848	2.609	1.272	2.754	2.393	1.679	2.963	2.039	2.66	1.783	1.736	2.435	1.436	0.514	3.55	1.5	0.453	3.616	1.02	3.995	0.201	3.511	3.459	0.217	3.547	3.291	1.669	2.835	3.068	1.524	2.42	1.696	2.246	2.401	1.725	2.745	2.284	0.475	2.689	1.206	0.198	2.997	1.495
 42460	3.418	0.528	4.102	3.629	0.944	3.926	2.501	1.353	2.834	2.289	1.723	3.075	2.04	2.785	1.919	1.763	2.545	1.544	0.555	3.639	1.418	0.581	3.639	0.929	3.851	0.154	3.587	3.338	0.174	3.572	3.196	1.702	2.961	3.015	1.63	2.533	1.676	2.397	2.5	1.698	2.903	2.395	0.54	2.737	1.23	0.254	3.074	1.42
 42470	3.3	0.713	4.196	3.544	1.078	3.967	2.435	1.181	2.743	2.182	1.581	2.951	1.955	2.675	1.796	1.714	2.407	1.421	0.537	3.547	1.257	0.5	3.577	0.762	3.834	0.26	3.763	3.326	0.223	3.705	3.186	1.628	2.871	2.946	1.51	2.482	1.555	2.297	2.42	1.673	2.783	2.315	0.563	2.773	1.088	0.221	3.009	1.374
 42480	3.442	0.763	4.172	3.551	1.202	3.99	2.422	1.237	2.762	2.177	1.657	2.961	1.891	2.593	1.691	1.597	2.31	1.366	0.562	3.597	1.13	0.48	3.494	0.645	3.983	0.362	3.721	3.491	0.352	3.65	3.12	1.692	2.82	2.914	1.478	2.461	1.574	2.327	2.336	1.651	2.802	2.16	0.329	2.717	1.198	0.151	3.118	1.309
 42490	3.42	0.723	4.059	3.609	1.144	3.837	2.407	1.282	2.739	2.222	1.68	2.903	1.956	2.604	1.632	1.682	2.353	1.305	0.562	3.585	1.192	0.468	3.529	0.718	3.874	0.344	3.641	3.396	0.293	3.561	3.192	1.658	2.645	2.857	1.473	2.352	1.583	2.349	2.294	1.666	2.81	2.126	0.366	2.715	1.093	0.132	3.126	1.283
 42500	3.329	0.868	3.987	3.557	1.294	3.826	2.471	1.466	2.609	2.304	1.927	2.761	1.991	2.796	1.49	1.728	2.576	1.134	0.485	3.661	1.12	0.414	3.591	0.627	3.804	0.445	3.559	3.281	0.407	3.551	3.202	1.827	2.697	2.958	1.643	2.33	1.659	2.398	2.146	1.673	2.877	2.01	0.351	2.728	1.039	0.157	3.096	1.259
 42510	3.413	0.944	4.011	3.592	1.29	3.717	2.381	1.423	2.613	2.237	1.862	2.815	1.872	2.663	1.507	1.536	2.44	1.234	0.49	3.744	1.131	0.452	3.698	0.633	3.804	0.383	3.573	3.314	0.459	3.598	3.132	1.854	2.707	2.907	1.662	2.315	1.558	2.412	2.216	1.629	2.877	2.03	0.306	2.843	1.069	0.089	3.282	1.22
 42520	3.399	0.905	3.943	3.598	1.251	3.633	2.34	1.471	2.606	2.131	1.88	2.859	1.742	2.775	1.568	1.458	2.479	1.27	0.624	3.883	0.945	0.547	3.778	0.461	3.674	0.371	3.485	3.173	0.467	3.588	3.049	1.83	2.69	2.787	1.703	2.291	1.454	2.511	2.289	1.548	2.957	2.078	0.3	3.022	1.047	0.195	3.521	1.211
 42530	3.289	0.682	3.953	3.509	1.063	3.712	2.246	1.302	2.707	2.023	1.701	2.9	1.77	2.606	1.61	1.384	2.431	1.352	0.688	3.905	1.07	0.542	3.801	0.602	3.534	0.081	3.495	3.056	0.24	3.583	2.991	1.68	2.765	2.736	1.508	2.383	1.423	2.378	2.332	1.566	2.836	2.17	0.268	3.087	1.157	0.226	3.556	1.273
 42540	3.367	0.661	3.946	3.558	0.942	3.54	2.168	1.186	2.708	2.024	1.616	2.947	1.674	2.659	1.868	1.392	2.445	1.532	0.629	3.903	1.237	0.573	3.828	0.745	3.543	0.095	3.471	3.075	0.226	3.597	2.89	1.491	2.569	2.526	1.381	2.289	1.293	2.304	2.48	1.418	2.805	2.365	0.238	3.095	1.267	0.122	3.528	1.438
 42550	3.341	0.727	3.831	3.498	0.989	3.42	2.06	1.193	2.692	1.89	1.598	2.907	1.518	2.602	1.849	1.279	2.443	1.459	0.382	3.823	1.293	0.336	3.796	0.785	3.493	0.072	3.442	3.041	0.244	3.542	2.811	1.622	2.661	2.512	1.426	2.319	1.111	2.185	2.384	1.157	2.676	2.351	0.039	2.96	1.168	-0.072	3.423	1.368
 42560	3.057	0.747	3.937	3.216	1.107	3.654	1.834	1.204	2.733	1.754	1.646	2.857	1.432	2.581	1.686	1.157	2.405	1.318	0.312	3.821	1.197	0.278	3.841	0.709	3.405	0.294	3.485	2.89	0.254	3.576	2.633	1.555	2.624	2.324	1.384	2.275	1.036	2.238	2.233	1.093	2.742	2.205	-0.018	2.96	0.98	-0.146	3.402	1.226
 42570	2.956	0.836	3.851	3.203	1.165	3.541	1.873	1.217	2.567	1.71	1.646	2.751	1.521	2.718	1.654	1.212	2.589	1.272	0.173	3.869	1.3	0.136	3.9	0.831	3.358	0.311	3.467	2.852	0.288	3.536	2.679	1.526	2.487	2.328	1.398	2.176	1.066	2.271	2.185	1.107	2.765	2.179	-0.026	3.016	1.016	-0.228	3.398	1.28
 42580	2.986	0.878	3.691	3.158	1.223	3.403	1.84	1.144	2.422	1.592	1.547	2.566	1.309	2.64	1.593	1.027	2.529	1.201	0.061	3.847	1.392	0.134	4.016	0.946	3.387	0.34	3.328	2.883	0.324	3.418	2.536	1.556	2.407	2.278	1.365	2.035	0.909	2.096	2.071	0.945	2.593	2.127	-0.134	3.082	1.012	-0.368	3.413	1.263
 42590	2.989	0.888	3.838	3.209	1.135	3.521	1.801	1.114	2.603	1.679	1.561	2.756	1.272	2.489	1.691	1.01	2.301	1.331	0.012	3.615	1.284	0.094	3.778	0.813	3.424	0.315	3.416	2.919	0.326	3.429	2.595	1.578	2.441	2.258	1.346	2.17	0.868	2.125	2.252	0.952	2.636	2.22	-0.145	2.895	1.024	-0.435	3.229	1.313
 42600	3.127	0.987	3.965	3.226	1.339	3.675	1.869	1.195	2.741	1.715	1.663	2.839	1.267	2.449	1.579	0.927	2.186	1.309	0.011	3.532	1.23	0.001	3.627	0.71	3.445	0.395	3.602	2.951	0.477	3.652	2.621	1.601	2.511	2.274	1.344	2.308	0.917	2.098	2.217	1	2.599	2.117	-0.173	2.794	1.015	-0.438	3.136	1.319
 42610	3.129	0.96	3.987	3.338	1.224	3.59	1.894	1.324	2.796	1.758	1.784	2.87	1.357	2.404	1.509	0.994	2.143	1.287	0.135	3.51	1.023	0.044	3.413	0.533	3.393	0.334	3.501	2.911	0.478	3.611	2.61	1.75	2.619	2.326	1.517	2.347	0.95	2.21	2.158	1.063	2.692	2.012	-0.323	2.838	1.109	-0.426	3.283	1.23
 42620	3.151	1.004	3.949	3.305	1.188	3.503	1.929	1.277	2.681	1.781	1.737	2.794	1.407	2.4	1.465	0.978	2.187	1.22	0.229	3.627	1.003	0.04	3.52	0.512	3.216	0.2	3.606	2.854	0.457	3.785	2.682	1.563	2.529	2.369	1.308	2.282	1.083	2.242	2.136	1.231	2.695	1.955	-0.108	2.852	1.001	-0.29	3.271	1.241
 42630	3.163	0.954	3.85	3.269	1.094	3.379	1.856	1.316	2.693	1.765	1.797	2.762	1.371	2.418	1.332	1.007	2.18	1.16	0.177	3.528	0.86	0.053	3.551	0.353	3.093	0.246	3.642	2.689	0.554	3.757	2.584	1.602	2.498	2.264	1.364	2.192	1.157	2.43	2.085	1.254	2.797	1.803	-0.038	2.758	0.805	-0.272	3.126	1.043
 42640	3.149	0.923	3.805	3.262	1.062	3.372	1.794	1.208	2.666	1.708	1.706	2.753	1.465	2.381	1.348	1.097	2.154	1.076	0.234	3.56	0.954	0.1	3.57	0.469	3.1	0.177	3.523	2.672	0.426	3.68	2.551	1.528	2.471	2.23	1.316	2.204	1.078	2.385	2.017	1.216	2.767	1.775	-0.121	2.815	0.788	-0.341	3.202	1.019
 42650	3.135	0.792	3.784	3.262	0.916	3.304	1.903	1.153	2.482	1.734	1.577	2.682	1.444	2.396	1.337	1.099	2.173	1.059	0.207	3.571	0.974	0.183	3.646	0.519	3.074	0.096	3.477	2.671	0.376	3.555	2.613	1.512	2.455	2.34	1.324	2.077	1.08	2.275	2.015	1.202	2.721	1.816	-0.059	2.789	0.754	-0.286	3.188	0.967
 42660	2.968	0.929	3.76	3.16	0.983	3.271	1.782	1.232	2.476	1.562	1.648	2.638	1.358	2.416	1.219	0.953	2.234	0.992	0.152	3.65	0.8	0.236	3.662	0.293	2.914	0.153	3.522	2.521	0.452	3.6	2.503	1.57	2.482	2.272	1.404	2.101	0.964	2.317	1.934	1.123	2.747	1.716	-0.123	2.866	0.651	-0.327	3.28	0.866
 42670	2.955	0.837	3.833	3.106	1.016	3.381	1.835	1.126	2.449	1.54	1.497	2.607	1.395	2.393	1.279	0.997	2.202	1.026	0.199	3.613	0.888	0.262	3.699	0.402	2.936	0.124	3.46	2.525	0.414	3.563	2.458	1.616	2.477	2.3	1.369	2.081	0.911	2.214	1.912	1.059	2.694	1.765	-0.076	2.899	0.585	-0.32	3.275	0.85
 42680	2.971	0.973	3.74	3.212	0.954	3.311	1.923	1.161	2.301	1.707	1.548	2.479	1.505	2.543	1.297	1.156	2.364	0.975	0.06	3.58	1.061	0.02	3.653	0.575	3.033	0.177	3.307	2.624	0.471	3.38	2.586	1.643	2.353	2.36	1.445	1.938	0.994	2.191	1.822	1.073	2.71	1.782	-0.137	2.88	0.691	-0.469	3.084	0.984
 42690	2.976	0.854	3.621	3.142	0.97	3.125	1.814	1.322	2.316	1.763	1.818	2.42	1.541	2.66	1.187	1.175	2.488	0.893	0.105	3.755	1.045	0.067	3.78	0.584	3.033	0.133	3.161	2.614	0.403	3.246	2.562	1.675	2.26	2.302	1.464	1.915	1.037	2.279	1.713	1.1	2.784	1.688	-0.163	2.979	0.652	-0.468	3.249	0.976
 42700	3.009	0.772	3.515	3.169	0.94	3.071	1.794	1.253	2.349	1.591	1.667	2.519	1.362	2.73	1.434	1.122	2.563	1.007	-0.057	3.718	0.862	0.018	3.716	0.393	2.911	0.109	2.925	2.582	0.364	3.221	2.471	1.744	2.3	2.18	1.573	1.932	0.805	2.316	1.878	0.837	2.794	1.79	-0.1	2.961	0.458	-0.5	3.134	0.742
 42710	3.043	0.791	3.584	3.176	1.047	3.211	1.892	1.239	2.386	1.593	1.613	2.551	1.358	2.599	1.387	1.014	2.474	1.052	0.006	3.79	1.07	0.031	3.817	0.594	3.007	0.093	3.12	2.675	0.37	3.352	2.518	1.713	2.417	2.302	1.513	2.016	0.874	2.244	1.96	0.956	2.748	1.861	-0.101	2.965	0.619	-0.417	3.246	0.909
 42720	3.079	0.778	3.57	3.068	0.999	3.139	1.808	1.185	2.39	1.537	1.58	2.61	1.277	2.482	1.346	0.918	2.342	1.069	-0.101	3.631	1.028	-0.007	3.772	0.548	3.087	0.066	3.152	2.703	0.314	3.386	2.41	1.632	2.527	2.272	1.5	2.095	0.885	2.271	1.963	0.973	2.734	1.831	-0.144	2.829	0.611	-0.482	3.133	0.817
 42730	2.899	0.714	3.717	3.099	0.95	3.315	1.752	1.111	2.422	1.483	1.452	2.702	1.22	2.432	1.444	0.817	2.228	1.181	-0.138	3.544	1.098	-0.079	3.71	0.609	2.922	0.034	3.324	2.506	0.326	3.424	2.4	1.536	2.471	2.263	1.393	2.054	0.876	2.252	2.19	0.928	2.696	1.993	-0.075	2.739	0.696	-0.448	3.036	0.882
 42740	2.999	0.803	3.798	3.11	0.96	3.343	1.765	1.078	2.505	1.515	1.478	2.635	1.294	2.397	1.432	0.975	2.228	1.094	-0.024	3.509	0.984	0.115	3.721	0.555	3.067	0.065	3.391	2.642	0.31	3.587	2.45	1.493	2.478	2.221	1.299	2.118	0.82	2.118	2.005	0.926	2.592	1.905	0.063	2.799	0.505	-0.306	3.076	0.7
 42750	2.914	0.732	3.831	3.055	0.847	3.353	1.674	1.058	2.553	1.508	1.521	2.678	1.327	2.394	1.438	1.009	2.231	1.099	-0.032	3.509	0.991	0.149	3.686	0.564	3.073	0.001	3.298	2.643	0.185	3.519	2.415	1.428	2.478	2.113	1.246	2.167	0.847	2.041	1.97	0.892	2.531	1.928	-0.056	2.75	0.587	-0.405	3.056	0.772
 42760	2.766	0.746	3.865	2.966	0.841	3.406	1.64	0.983	2.477	1.445	1.417	2.698	1.337	2.491	1.642	1.089	2.41	1.214	0.178	3.784	1.129	0.265	3.824	0.652	2.933	-0.023	3.352	2.577	0.243	3.53	2.347	1.428	2.474	2.084	1.225	2.14	0.792	2.119	2.091	0.878	2.617	2.045	-0.058	2.945	0.729	-0.303	3.318	0.974
 42770	2.62	0.782	3.876	2.837	0.859	3.412	1.68	1.052	2.38	1.436	1.469	2.527	1.33	2.504	1.411	1.011	2.365	1.017	0.137	3.754	1.064	0.177	3.827	0.575	2.853	-0.017	3.36	2.469	0.238	3.548	2.346	1.479	2.511	2.155	1.303	2.083	0.863	2.097	1.847	0.902	2.598	1.861	-0.16	2.997	0.675	-0.313	3.367	0.997
 42780	2.583	0.881	3.848	2.827	0.95	3.415	1.592	0.927	2.337	1.352	1.329	2.511	1.272	2.448	1.464	1.005	2.357	1.058	0.041	3.696	1.107	0.195	3.89	0.661	2.824	0.08	3.525	2.367	0.345	3.548	2.34	1.357	2.334	2.04	1.159	1.997	0.74	2.098	1.912	0.868	2.594	1.907	-0.023	2.958	0.598	-0.344	3.325	0.782
 42790	2.387	0.809	3.927	2.628	1.005	3.521	1.547	1.147	2.356	1.234	1.523	2.492	1.167	2.584	1.475	0.937	2.51	1.059	0	3.86	1.149	0.207	4.063	0.738	2.751	0.096	3.362	2.327	0.273	3.581	2.229	1.625	2.634	2.095	1.415	2.207	0.681	2.05	1.844	0.73	2.537	1.958	-0.111	3.063	0.648	-0.362	3.417	0.865
 42800	2.649	0.856	3.924	2.852	0.952	3.483	1.648	1.183	2.452	1.382	1.507	2.69	1.122	2.605	1.58	0.824	2.427	1.202	-0.084	3.797	1.125	0.218	4.075	0.839	2.912	0.125	3.323	2.433	0.286	3.462	2.306	1.703	2.601	2.137	1.508	2.2	0.691	2.25	2.153	0.771	2.744	2.054	0.037	3.041	0.671	-0.305	3.386	0.774
 42810	2.662	0.806	4.011	2.872	1.087	3.695	1.782	1.209	2.531	1.417	1.46	2.729	1.198	2.585	1.587	0.765	2.499	1.379	-0.038	3.854	1.378	0.193	4.184	1.057	2.955	0.119	3.454	2.551	0.309	3.627	2.352	1.702	2.84	2.28	1.55	2.357	0.855	2.324	2.288	0.969	2.772	2.172	0.108	3.197	0.897	-0.311	3.446	1.027
 42820	2.736	0.827	4.173	2.913	1.146	3.843	1.868	1.296	2.646	1.529	1.567	2.856	1.272	2.714	1.791	0.907	2.573	1.462	-0.154	3.796	1.497	0.068	4.116	1.175	2.912	0.168	3.57	2.574	0.425	3.773	2.452	1.781	2.888	2.365	1.628	2.456	0.918	2.344	2.383	0.974	2.833	2.346	0.078	3.074	1.014	-0.338	3.266	1.159
 42830	2.842	1.014	4.175	3.008	1.204	3.789	1.787	1.35	2.725	1.51	1.668	2.943	1.261	2.759	1.798	0.864	2.591	1.537	-0.244	3.757	1.57	-0.099	4.111	1.245	3.03	0.255	3.59	2.672	0.484	3.874	2.53	1.799	2.893	2.313	1.636	2.513	0.847	2.258	2.486	0.839	2.75	2.441	0.116	3.158	1.043	-0.321	3.249	1.211
 42840	2.489	0.834	4.155	2.795	1.164	3.938	1.661	1.463	2.788	1.457	1.877	2.982	1.286	2.895	1.749	0.927	2.699	1.435	-0.269	3.792	1.424	-0.096	4.144	1.114	3.136	0.456	3.467	2.694	0.464	3.702	2.39	1.904	2.927	2.188	1.703	2.557	0.836	2.521	2.346	0.913	3.022	2.226	0.029	3.225	0.9	-0.426	3.288	1.064
 42850	2.299	0.864	4.271	2.588	1.218	4.037	1.43	1.43	2.865	1.268	1.879	3.051	1.147	2.79	1.735	0.697	2.653	1.527	-0.25	3.877	1.458	-0.068	4.212	1.143	3.015	0.51	3.745	2.495	0.518	3.809	2.202	1.901	2.952	1.932	1.653	2.636	0.678	2.632	2.471	0.846	3.051	2.238	0.041	3.276	0.892	-0.417	3.422	0.999
 42860	2.297	0.955	4.284	2.541	1.326	4.073	1.377	1.445	2.905	1.274	1.907	3.036	1.196	2.817	1.836	0.841	2.729	1.487	-0.174	3.953	1.483	-0.025	4.294	1.158	3.027	0.579	3.725	2.525	0.551	3.851	2.254	1.901	2.93	1.945	1.642	2.625	0.658	2.538	2.399	0.781	3	2.283	0.044	3.409	0.87	-0.4	3.496	1.058
 42870	2.365	1.086	4.2	2.549	1.484	3.966	1.317	1.361	2.87	1.196	1.827	2.961	1.16	2.721	1.716	0.804	2.667	1.378	-0.079	4.007	1.425	0.057	4.295	1.027	3.06	0.638	3.786	2.58	0.629	3.838	2.176	1.825	2.784	1.862	1.525	2.549	0.653	2.56	2.32	0.854	3.015	2.202	0.13	3.399	0.842	-0.307	3.606	0.982
 42880	2.186	1.149	4.254	2.478	1.487	4.009	1.322	1.38	2.814	1.151	1.835	2.928	1.239	2.783	1.776	0.974	2.715	1.355	0.031	4.007	1.375	0.146	4.305	0.952	3.044	0.773	4.044	2.618	0.546	3.902	2.207	1.774	2.888	1.989	1.435	2.582	0.756	2.542	2.395	0.972	2.971	2.269	0.253	3.364	0.851	-0.181	3.505	1.026
 42890	2.25	1.218	4.344	2.512	1.503	4.028	1.376	1.448	2.838	1.15	1.865	2.979	1.193	2.809	1.777	0.868	2.686	1.4	-0.044	4.01	1.307	0.088	4.281	0.891	2.894	0.653	4.094	2.44	0.5	3.924	2.164	1.834	2.973	1.975	1.568	2.608	0.711	2.562	2.364	0.91	3.03	2.26	0.092	3.328	0.888	-0.331	3.516	1.009
 42900	2.221	1.108	4.366	2.47	1.434	4.074	1.462	1.421	2.794	1.141	1.769	2.958	1.05	2.798	1.778	0.816	2.655	1.365	-0.305	3.858	1.292	-0.098	4.11	0.91	2.794	0.574	4.095	2.429	0.513	3.778	2.056	1.936	3.054	2.015	1.73	2.601	0.631	2.346	2.297	0.653	2.853	2.186	-0.044	3.165	0.748	-0.443	3.381	0.956
 42910	2.379	0.868	4.28	2.56	1.295	4.009	1.601	1.375	2.698	1.262	1.696	2.947	1.112	2.722	1.72	0.699	2.578	1.477	-0.203	3.941	1.457	-0.064	4.171	1.025	2.917	0.47	3.807	2.41	0.441	3.792	2.2	1.876	3.022	2.083	1.715	2.559	0.638	2.404	2.419	0.718	2.885	2.242	-0.183	3.166	0.937	-0.547	3.43	1.149
 42920	2.527	0.956	4.327	2.692	1.35	4.041	1.756	1.4	2.712	1.363	1.611	2.913	1.173	2.725	1.711	0.802	2.524	1.422	-0.159	3.867	1.473	-0.128	4.062	1.037	2.925	0.446	3.924	2.44	0.525	3.818	2.283	1.934	3.037	2.199	1.77	2.581	0.767	2.489	2.38	0.854	2.956	2.245	-0.251	3.111	1.026	-0.557	3.418	1.304
 42930	2.429	0.923	4.16	2.57	1.388	4.035	1.63	1.471	2.653	1.294	1.76	2.911	1.152	2.751	1.626	0.735	2.593	1.392	-0.195	3.908	1.413	-0.091	4.193	0.993	3.055	0.617	3.93	2.591	0.517	3.724	2.261	1.941	2.961	2.157	1.766	2.511	0.811	2.675	2.42	0.944	3.069	2.142	-0.099	3.253	0.921	-0.502	3.374	1.157
 42940	2.362	1.085	4.187	2.504	1.554	4.079	1.455	1.656	2.779	1.167	1.978	3.029	0.915	2.751	1.609	0.45	2.616	1.473	-0.455	3.948	1.387	-0.265	4.249	1.05	2.992	0.858	3.817	2.514	0.67	3.728	2.102	2.109	3.007	1.977	1.936	2.551	0.6	2.884	2.42	0.732	3.165	2.044	-0.401	3.26	0.984	-0.789	3.522	1.167
 42950	2.271	1.271	4.165	2.475	1.668	3.921	1.615	1.64	2.551	1.197	1.841	2.695	0.965	2.782	1.409	0.513	2.644	1.244	-0.435	3.921	1.493	-0.373	4.222	1.057	2.864	0.776	3.716	2.353	0.767	3.728	2.072	2.205	2.952	2.086	2.034	2.468	0.605	2.641	2.2	0.725	3.046	1.919	-0.512	3.27	0.907	-0.822	3.532	1.188
 42960	2.4	1.254	4.167	2.632	1.645	3.933	1.693	1.668	2.606	1.372	2.007	2.793	0.962	2.777	1.418	0.501	2.595	1.288	-0.476	3.876	1.486	-0.337	4.207	1.103	2.864	0.799	3.582	2.352	0.85	3.684	2.247	2.21	2.767	2.158	1.974	2.32	0.748	2.705	2.253	0.782	3.102	1.92	-0.461	3.186	0.969	-0.839	3.415	1.236
 42970	2.414	1.185	4.242	2.595	1.593	4.011	1.702	1.552	2.657	1.366	1.898	2.821	1.107	2.91	1.585	0.669	2.733	1.411	-0.404	3.919	1.547	-0.284	4.283	1.211	2.887	0.726	3.823	2.406	0.762	3.755	2.246	2.227	2.97	2.159	1.995	2.552	0.683	2.681	2.329	0.829	3.109	2.084	-0.202	3.438	0.97	-0.682	3.497	1.175
 42980	2.53	0.986	4.299	2.615	1.415	4.129	1.819	1.532	2.705	1.425	1.721	2.902	1.087	2.776	1.711	0.631	2.6	1.558	-0.429	3.77	1.702	-0.365	4.141	1.317	2.943	0.539	3.824	2.446	0.618	3.788	2.227	2.069	3.107	2.234	1.947	2.637	0.822	2.694	2.499	0.886	3.085	2.186	-0.188	3.272	1.134	-0.686	3.228	1.271
 42990	2.349	1.264	4.422	2.574	1.618	4.176	1.694	1.533	2.79	1.293	1.821	2.952	1.158	2.75	1.679	0.675	2.644	1.487	-0.293	3.899	1.581	-0.256	4.141	1.134	2.851	0.708	4.173	2.368	0.747	4.105	2.3	2	3.065	2.189	1.775	2.641	0.767	2.566	2.449	0.92	2.993	2.217	-0.159	3.251	1.049	-0.578	3.38	1.303
 43000	2.297	1.132	4.324	2.553	1.546	4.158	1.657	1.511	2.757	1.339	1.831	2.969	1.171	2.859	1.716	0.736	2.73	1.505	-0.319	3.904	1.493	-0.246	4.212	1.096	2.938	0.788	4.16	2.476	0.655	3.955	2.352	1.964	3.013	2.182	1.793	2.582	0.781	2.671	2.515	0.96	3.059	2.238	-0.03	3.282	1.044	-0.505	3.332	1.222
 43010	2.461	1.267	4.424	2.637	1.685	4.203	1.552	1.445	2.947	1.334	1.912	3.086	1.078	2.5	1.686	0.632	2.38	1.486	-0.309	3.713	1.51	-0.182	3.961	1.097	3.028	0.874	4.195	2.547	0.762	4.014	2.272	1.937	2.891	2.058	1.629	2.606	0.682	2.516	2.414	0.832	2.897	2.132	-0.181	3.054	0.996	-0.639	3.183	1.106
 43020	2.655	1.398	4.397	2.818	1.801	4.107	1.586	1.524	3.027	1.431	2.015	3.121	1.094	2.569	1.739	0.7	2.379	1.499	-0.343	3.591	1.37	-0.311	3.812	0.914	3.283	1.049	4.069	2.797	0.886	4.054	2.255	1.973	2.929	2.035	1.609	2.618	0.735	2.528	2.452	0.813	2.921	2.13	-0.259	2.91	0.974	-0.696	3.085	1.175
 43030	2.98	1.7	4.458	2.972	2.093	4.131	1.814	1.522	3.109	1.493	1.908	3.212	1.105	2.289	1.709	0.602	2.179	1.677	-0.284	3.483	1.423	-0.269	3.54	0.892	3.439	1.178	4.102	2.977	1.15	4.175	2.313	2.115	2.986	2.249	1.739	2.697	0.8	2.473	2.46	0.897	2.78	2.093	-0.206	2.761	1.009	-0.669	2.929	1.165
 43040	2.967	1.596	4.394	2.917	2.014	4.165	1.893	1.527	2.945	1.583	1.877	3.115	1.159	2.405	1.627	0.749	2.177	1.506	-0.374	3.405	1.607	-0.306	3.647	1.152	3.578	1.423	3.94	3.149	1.123	3.956	2.461	2.063	2.799	2.261	1.725	2.506	0.846	2.559	2.361	0.882	2.839	1.983	-0.408	2.713	1.147	-0.789	2.991	1.338
 43050	2.866	1.656	4.403	2.924	2.083	4.172	1.794	1.653	3.059	1.488	2.023	3.215	1.064	2.451	1.703	0.608	2.236	1.667	-0.404	3.438	1.467	-0.277	3.639	1.022	3.492	1.401	4.019	3.03	1.198	3.981	2.335	2.287	2.958	2.223	1.919	2.621	0.795	2.758	2.443	0.884	2.953	1.977	-0.428	2.72	1.133	-0.83	2.989	1.317
 43060	2.812	1.443	4.405	2.786	1.9	4.264	1.722	1.69	2.99	1.496	2.081	3.203	1.004	2.53	1.755	0.595	2.286	1.597	-0.348	3.58	1.301	-0.229	3.707	0.827	3.432	1.359	3.974	3.004	1.141	3.85	2.357	2.296	2.899	2.192	1.95	2.645	0.732	2.633	2.509	0.776	2.986	2.154	-0.339	2.779	1.035	-0.704	3.095	1.203
 43070	2.704	1.429	4.27	2.734	1.914	4.122	1.702	1.623	2.854	1.437	2.03	3.026	0.942	2.637	1.675	0.563	2.376	1.44	-0.526	3.561	1.313	-0.494	3.703	0.814	3.367	1.414	3.812	2.985	1.115	3.75	2.233	2.291	2.851	2.131	1.972	2.475	0.583	2.509	2.345	0.606	2.949	2.143	-0.43	2.848	0.886	-0.856	3.001	1.104
 43080	2.86	1.466	4.113	2.799	1.945	4.005	1.691	1.659	2.82	1.38	1.986	3.081	0.88	2.581	1.657	0.432	2.386	1.573	-0.598	3.607	1.301	-0.55	3.684	0.775	3.46	1.45	3.676	3.059	1.183	3.576	2.186	2.359	2.801	2.063	2.032	2.45	0.529	2.602	2.433	0.565	3.001	2.1	-0.555	2.821	0.946	-0.947	3.116	1.141
 43090	2.82	1.599	4.052	2.754	2.098	3.939	1.69	1.733	2.735	1.406	2.125	2.944	0.891	2.57	1.483	0.468	2.377	1.368	-0.47	3.698	1.165	-0.558	3.715	0.648	3.469	1.673	3.746	3.151	1.317	3.552	2.245	2.392	2.668	2.138	2.047	2.346	0.613	2.679	2.238	0.714	3.026	1.848	-0.544	2.808	0.877	-0.88	3.148	1.055
 43100	2.806	1.738	4.152	2.735	2.193	4.011	1.702	1.812	2.77	1.393	2.157	2.91	0.88	2.592	1.487	0.471	2.349	1.324	-0.565	3.6	1.179	-0.594	3.671	0.674	3.429	1.732	3.749	3.059	1.39	3.682	2.167	2.451	2.744	2.128	2.127	2.375	0.55	2.484	2.19	0.559	2.941	1.913	-0.591	2.815	0.834	-0.964	3.107	1.041
 43110	2.835	1.834	4.231	2.824	2.299	4.022	1.642	1.885	2.943	1.33	2.271	3.06	0.854	2.728	1.665	0.531	2.377	1.42	-0.712	3.413	1.165	-0.618	3.496	0.689	3.441	1.657	3.705	2.987	1.467	3.743	2.187	2.564	2.849	2.009	2.182	2.53	0.441	2.514	2.291	0.449	2.949	2.063	-0.586	2.655	0.849	-1.029	2.842	1.032
 43120	2.704	1.726	4.031	2.65	2.172	3.784	1.481	1.61	2.782	1.157	1.998	2.92	0.863	2.793	1.674	0.549	2.562	1.35	-0.682	3.528	1.017	-0.533	3.652	0.549	3.428	1.647	3.609	3.031	1.338	3.691	2.097	2.224	2.634	1.891	1.833	2.37	0.433	2.554	2.3	0.534	3.02	2.13	-0.43	2.776	0.794	-0.872	2.954	0.979
 43130	2.829	1.677	4.066	2.691	2.136	3.886	1.514	1.669	2.841	1.354	2.13	2.894	0.853	2.746	1.585	0.514	2.462	1.341	-0.531	3.682	0.93	-0.469	3.596	0.443	3.481	1.733	3.614	3.118	1.374	3.615	2.185	2.256	2.599	1.944	1.873	2.385	0.515	2.527	2.248	0.523	2.989	2.037	-0.634	2.773	0.891	-0.89	3.211	1.018
 43140	2.901	1.547	3.88	2.853	2.021	3.717	1.59	1.686	2.713	1.334	2.104	2.837	0.787	2.681	1.542	0.42	2.424	1.305	-0.614	3.631	0.982	-0.545	3.581	0.495	3.418	1.362	3.348	2.979	1.134	3.393	2.216	2.212	2.453	1.894	1.888	2.239	0.463	2.522	2.211	0.443	2.976	1.974	-0.679	2.72	0.821	-0.953	3.109	0.94
 43150	2.93	1.523	3.699	2.94	1.979	3.516	1.523	1.729	2.71	1.32	2.195	2.786	0.716	2.69	1.547	0.406	2.393	1.254	-0.665	3.576	0.927	-0.583	3.533	0.411	3.436	1.221	3.179	2.984	1.041	3.296	2.18	2.217	2.455	1.88	1.923	2.216	0.402	2.48	2.215	0.403	2.944	1.98	-0.792	2.678	0.889	-1.048	3.103	1.006
 43160	2.988	1.694	3.674	3.048	2.098	3.415	1.633	1.827	2.601	1.449	2.285	2.717	0.752	2.846	1.468	0.55	2.525	1.156	-0.816	3.465	0.934	-0.644	3.513	0.486	3.543	1.4	3.229	3.081	1.203	3.279	2.329	2.361	2.386	2.038	2.058	2.1	0.556	2.519	2.143	0.458	2.968	1.99	-0.753	2.58	0.937	-1.076	2.956	1.049
 43170	3.075	1.911	3.725	3.077	2.315	3.398	1.716	1.784	2.616	1.552	2.256	2.622	0.878	2.657	1.296	0.541	2.34	1.15	-0.664	3.428	0.859	-0.54	3.402	0.376	3.582	1.655	3.304	3.125	1.404	3.359	2.369	2.209	2.139	2.039	1.853	2.027	0.646	2.561	2.051	0.607	2.959	1.783	-0.756	2.587	0.932	-1.052	2.961	1.03
 43180	3.201	1.991	3.64	3.183	2.337	3.32	1.764	1.834	2.633	1.543	2.288	2.66	0.805	2.643	1.367	0.493	2.276	1.204	-0.718	3.325	0.854	-0.559	3.246	0.391	3.641	1.549	3.154	3.165	1.443	3.303	2.338	2.421	2.273	2.057	2.034	2.093	0.568	2.501	2.111	0.472	2.907	1.87	-0.815	2.495	0.911	-1.117	2.883	1.031
 43190	3.178	2.056	3.508	3.132	2.423	3.174	1.696	1.817	2.636	1.421	2.216	2.682	0.771	2.723	1.439	0.462	2.39	1.176	-0.73	3.467	0.856	-0.573	3.448	0.397	3.705	1.748	3.031	3.245	1.566	3.164	2.242	2.399	2.198	1.999	1.988	2.089	0.485	2.541	2.133	0.461	2.989	1.896	-0.736	2.653	0.832	-1.082	3.011	1.023
 43200	3.223	2.107	3.472	3.216	2.429	3.123	1.73	1.86	2.686	1.457	2.268	2.735	0.732	2.576	1.474	0.424	2.252	1.289	-0.752	3.367	0.949	-0.626	3.455	0.447	3.651	1.643	3.017	3.22	1.489	3.183	2.223	2.348	2.217	1.945	1.942	2.101	0.415	2.411	2.166	0.332	2.852	1.921	-0.704	2.583	0.697	-1.078	2.85	0.902
 43210	3.295	2.091	3.56	3.163	2.454	3.226	1.744	1.845	2.643	1.45	2.247	2.716	0.853	2.57	1.326	0.563	2.22	1.114	-0.574	3.41	0.882	-0.527	3.501	0.396	3.685	1.628	3.02	3.245	1.545	3.27	2.277	2.448	2.284	2.058	2.02	2.126	0.519	2.368	1.992	0.447	2.831	1.774	-0.712	2.593	0.651	-0.997	2.927	0.797
 43220	3.242	1.908	3.449	3.223	2.297	3.12	1.784	1.685	2.559	1.498	2.106	2.605	0.84	2.461	1.288	0.452	2.172	1.151	-0.689	3.34	0.899	-0.691	3.304	0.396	3.774	1.519	3.101	3.342	1.322	3.229	2.365	2.172	2.162	2.063	1.785	2.026	0.622	2.421	2.061	0.581	2.781	1.702	-0.655	2.436	0.775	-0.978	2.798	0.929
 43230	3.168	1.931	3.44	3.286	2.21	3.039	1.831	1.64	2.484	1.558	2.047	2.653	0.831	2.557	1.355	0.477	2.237	1.209	-0.776	3.252	0.979	-0.769	3.294	0.477	3.588	1.365	3.182	3.094	1.326	3.28	2.381	2.162	2.128	2.065	1.826	1.961	0.602	2.383	2.109	0.572	2.82	1.812	-0.643	2.37	0.801	-0.99	2.702	0.978
 43240	3.21	1.739	3.452	3.231	2.112	3.092	1.788	1.641	2.452	1.536	2.067	2.564	0.78	2.653	1.339	0.532	2.294	1.093	-0.831	3.23	0.937	-0.837	3.255	0.434	3.611	1.255	3.043	3.136	1.138	3.171	2.374	2.188	2.118	2.057	1.843	1.943	0.563	2.263	2.03	0.466	2.73	1.882	-0.686	2.378	0.748	-1.055	2.679	0.943
 43250	3.141	1.757	3.647	3.095	2.089	3.268	1.636	1.614	2.61	1.455	2.068	2.728	0.747	2.61	1.446	0.521	2.258	1.17	-0.861	3.207	0.991	-0.74	3.331	0.531	3.556	1.309	3.223	3.09	1.199	3.422	2.288	2.148	2.341	1.97	1.793	2.12	0.53	2.334	2.161	0.479	2.803	1.987	-0.634	2.41	0.802	-1.048	2.604	0.973
 43260	3.113	1.98	3.692	3.076	2.342	3.344	1.763	1.72	2.606	1.443	2.099	2.711	0.775	2.627	1.455	0.536	2.253	1.172	-0.956	2.835	0.883	-0.848	3.063	0.449	3.606	1.542	3.339	3.13	1.386	3.447	2.287	2.349	2.375	2.061	1.936	2.167	0.548	2.304	2.131	0.414	2.748	1.942	-0.437	2.124	0.679	-0.939	2.202	0.796
 43270	3.2	2.001	3.616	3.145	2.291	3.21	1.689	1.716	2.677	1.393	2.092	2.791	0.759	2.571	1.454	0.547	2.207	1.184	-0.871	2.834	0.757	-0.755	3.091	0.338	3.538	1.374	3.337	3.091	1.418	3.534	2.258	2.317	2.483	2.046	1.943	2.196	0.526	2.324	2.197	0.409	2.746	1.939	-0.349	2.231	0.613	-0.847	2.219	0.73
 43280	3.252	2.129	3.635	3.238	2.344	3.172	1.852	1.638	2.582	1.49	1.955	2.76	0.798	2.647	1.499	0.661	2.297	1.158	-0.806	3.018	0.904	-0.722	3.266	0.493	3.595	1.515	3.413	3.13	1.542	3.587	2.357	2.265	2.439	2.138	1.956	2.124	0.569	2.178	2.163	0.449	2.629	2.04	-0.373	2.32	0.664	-0.858	2.398	0.822
 43290	3.248	2.162	3.737	3.223	2.385	3.314	1.954	1.724	2.597	1.565	2.053	2.663	0.908	2.635	1.505	0.754	2.31	1.137	-0.777	2.917	1.044	-0.742	3.188	0.597	3.535	1.441	3.532	3.058	1.571	3.67	2.403	2.359	2.435	2.249	1.999	2.137	0.713	2.059	2.044	0.495	2.502	2.013	-0.268	2.399	0.568	-0.767	2.348	0.731
 43300	2.951	1.994	3.843	3.044	2.228	3.443	1.866	1.652	2.481	1.523	2.015	2.554	0.908	2.629	1.322	0.734	2.313	0.97	-0.734	2.998	0.855	-0.745	3.233	0.407	3.435	1.423	3.374	2.955	1.439	3.541	2.32	2.332	2.349	2.185	2	1.982	0.625	2.16	1.888	0.483	2.642	1.785	-0.375	2.355	0.419	-0.844	2.463	0.559
 43310	2.715	2.065	3.823	2.907	2.238	3.401	1.654	1.696	2.482	1.376	2.113	2.56	0.888	2.481	1.216	0.563	2.218	0.953	-0.823	3.056	0.893	-0.808	3.304	0.451	3.352	1.475	3.507	2.851	1.466	3.611	2.278	2.326	2.358	2.142	1.941	2.078	0.545	2.289	1.9	0.51	2.714	1.617	-0.417	2.453	0.341	-0.895	2.495	0.508
 43320	2.796	2.083	3.915	2.905	2.262	3.452	1.636	1.7	2.557	1.346	2.078	2.654	0.792	2.41	1.179	0.434	2.101	1.06	-0.899	3.028	0.993	-0.896	3.177	0.492	3.254	1.45	3.589	2.762	1.518	3.661	2.286	2.259	2.315	2.1	1.871	2.069	0.554	2.362	2.009	0.559	2.729	1.658	-0.548	2.329	0.586	-1.009	2.431	0.792
 43330	2.77	2.175	3.905	2.806	2.424	3.496	1.571	1.754	2.685	1.278	2.159	2.734	0.715	2.426	1.36	0.362	2.13	1.184	-1.021	2.962	0.995	-0.944	3.223	0.572	3.352	1.668	3.475	2.869	1.564	3.635	2.14	2.368	2.363	1.935	1.959	2.225	0.364	2.35	2.132	0.303	2.706	1.79	-0.675	2.3	0.611	-1.139	2.41	0.75
 43340	2.62	2.19	4.075	2.787	2.415	3.675	1.534	1.748	2.768	1.32	2.197	2.756	0.747	2.436	1.407	0.44	2.095	1.177	-0.931	2.931	0.925	-0.84	3.313	0.654	3.362	1.817	3.611	2.879	1.626	3.706	2.137	2.437	2.449	1.941	1.973	2.311	0.404	2.226	2.12	0.322	2.656	1.84	-0.411	2.402	0.494	-0.913	2.412	0.614
 43350	2.779	2.218	3.976	2.884	2.464	3.549	1.52	1.837	2.831	1.307	2.311	2.765	0.801	2.476	1.406	0.491	2.145	1.192	-0.938	2.898	0.948	-0.824	3.261	0.634	3.378	1.68	3.584	2.89	1.651	3.734	2.166	2.369	2.425	1.878	1.941	2.362	0.399	2.422	2.121	0.36	2.747	1.739	-0.522	2.237	0.524	-1.003	2.321	0.64
 43360	2.761	2.207	3.892	2.81	2.538	3.561	1.481	2.056	2.739	1.235	2.471	2.666	0.686	2.588	1.306	0.39	2.237	1.09	-1.087	2.972	0.952	-0.927	3.224	0.531	3.217	1.635	3.416	2.759	1.623	3.613	2.095	2.557	2.4	1.818	2.175	2.261	0.352	2.361	2.021	0.259	2.757	1.725	-0.701	2.245	0.582	-1.189	2.335	0.708
 43370	2.663	2.127	3.882	2.753	2.431	3.488	1.406	1.911	2.672	1.176	2.353	2.69	0.595	2.624	1.3	0.284	2.263	1.098	-1.086	3.08	0.797	-0.983	3.361	0.414	3.102	1.614	3.365	2.649	1.633	3.592	1.993	2.507	2.338	1.693	2.103	2.192	0.248	2.501	2.01	0.169	2.915	1.732	-0.675	2.456	0.47	-1.156	2.449	0.589
 43380	2.637	2.234	4.019	2.695	2.573	3.642	1.397	2.034	2.772	1.144	2.446	2.825	0.548	2.656	1.399	0.254	2.288	1.214	-1.089	3.109	0.87	-0.98	3.438	0.524	3.152	1.72	3.415	2.754	1.735	3.653	1.986	2.568	2.439	1.745	2.155	2.274	0.278	2.592	2.12	0.17	2.963	1.877	-0.711	2.478	0.633	-1.183	2.537	0.704
 43390	2.635	2.227	4.065	2.702	2.477	3.672	1.518	1.911	2.71	1.133	2.209	2.882	0.588	2.678	1.508	0.35	2.323	1.237	-0.991	3.024	0.774	-0.924	3.342	0.411	3.129	1.657	3.455	2.75	1.72	3.788	1.93	2.612	2.646	1.849	2.209	2.34	0.211	2.431	2.178	0.173	2.857	1.896	-0.465	2.505	0.507	-0.962	2.404	0.54
 43400	2.632	2.39	4.258	2.736	2.669	3.866	1.658	1.995	2.822	1.233	2.194	2.974	0.647	2.752	1.638	0.532	2.374	1.302	-0.904	3.065	0.836	-0.753	3.281	0.399	3.256	1.864	3.642	2.834	1.899	3.923	1.927	2.749	2.904	1.956	2.467	2.487	0.337	2.325	2.238	0.155	2.744	2.005	-0.413	2.351	0.569	-0.888	2.506	0.622
 43410	2.626	2.069	4.33	2.65	2.452	4.02	1.61	1.921	2.876	1.198	2.106	3.038	0.65	2.81	1.72	0.527	2.447	1.359	-0.873	3.108	0.914	-0.743	3.434	0.516	3.267	1.832	3.615	2.908	1.684	3.887	1.904	2.634	3.027	1.947	2.395	2.566	0.367	2.411	2.329	0.217	2.842	2.122	-0.329	2.49	0.652	-0.803	2.585	0.685
 43420	2.641	2.102	4.168	2.503	2.51	3.932	1.579	1.904	2.716	1.125	2.093	2.883	0.777	2.849	1.473	0.677	2.468	1.124	-0.798	3.054	0.711	-0.656	3.308	0.277	3.302	1.949	3.638	2.87	1.709	3.768	1.815	2.669	2.968	1.959	2.516	2.506	0.361	2.558	2.132	0.267	2.902	1.796	-0.285	2.407	0.428	-0.8	2.499	0.475
 43430	2.476	2.177	4.113	2.375	2.572	3.886	1.762	1.99	2.497	1.274	1.936	2.594	0.691	2.75	1.368	0.496	2.422	1.035	-0.982	2.975	0.71	-0.882	3.357	0.367	3.099	1.923	3.756	2.635	1.701	3.732	1.737	2.642	2.847	1.928	2.601	2.372	0.373	2.231	1.908	0.207	2.691	1.81	-0.366	2.515	0.304	-0.877	2.488	0.343
 43440	2.457	2.27	4.186	2.397	2.655	3.852	1.844	2.093	2.472	1.372	1.925	2.598	0.736	2.782	1.342	0.64	2.445	0.982	-0.884	3.022	0.584	-0.724	3.368	0.223	3.151	2.226	3.85	2.837	1.871	3.72	1.715	2.692	2.877	1.918	2.691	2.399	0.41	2.239	1.893	0.233	2.666	1.676	-0.268	2.507	0.192	-0.766	2.475	0.25
 43450	2.511	2.318	4.246	2.327	2.708	3.968	1.874	2.032	2.578	1.409	1.832	2.631	0.831	2.771	1.433	0.74	2.431	1.07	-0.755	3.007	0.642	-0.621	3.285	0.215	3.225	2.384	3.881	2.876	2.012	3.828	1.67	2.626	2.981	1.874	2.684	2.536	0.473	2.172	1.867	0.283	2.641	1.746	-0.184	2.491	0.198	-0.688	2.448	0.249
 43460	2.499	2.421	4.288	2.237	2.76	4.025	1.906	2.129	2.572	1.438	1.952	2.63	0.799	2.944	1.491	0.75	2.631	1.101	-0.79	3.011	0.632	-0.699	3.273	0.253	3.168	2.378	3.931	2.812	2.052	3.915	1.645	2.717	3.036	1.876	2.811	2.62	0.474	2.396	1.974	0.241	2.819	1.771	-0.183	2.507	0.264	-0.686	2.44	0.37
 43470	2.595	2.575	4.265	2.282	2.911	4.097	1.855	2.242	2.68	1.374	2.119	2.788	0.748	2.746	1.455	0.676	2.378	1.132	-0.85	2.895	0.693	-0.713	3.038	0.239	3.226	2.638	3.853	2.889	2.253	3.838	1.634	2.916	3.026	1.853	2.879	2.561	0.47	2.177	1.928	0.236	2.612	1.825	-0.342	2.212	0.34	-0.83	2.294	0.457
 43480	2.563	2.52	4.299	2.217	2.844	4.126	1.838	2.061	2.743	1.318	1.974	2.829	0.769	2.717	1.537	0.669	2.364	1.189	-0.826	2.805	0.731	-0.702	3.162	0.392	3.191	2.798	3.879	2.983	2.373	3.876	1.58	2.73	3.116	1.812	2.809	2.672	0.46	2.176	2.016	0.248	2.639	1.861	-0.236	2.373	0.379	-0.734	2.241	0.397
 43490	2.436	2.327	4.333	2.003	2.579	4.219	1.703	1.991	2.709	1.211	1.94	2.832	0.603	2.637	1.498	0.544	2.314	1.148	-0.987	2.704	0.626	-0.812	3.024	0.293	2.982	2.706	4.024	2.831	2.273	3.876	1.525	2.755	2.99	1.783	2.654	2.576	0.301	2.118	2.035	0.088	2.503	1.899	-0.311	2.156	0.418	-0.791	2.179	0.339
 43500	2.358	2.285	4.259	2.02	2.614	4.143	1.581	1.893	2.725	1.12	1.996	2.826	0.548	2.671	1.561	0.535	2.344	1.158	-0.992	2.651	0.644	-0.835	2.912	0.248	2.903	2.692	4.118	2.82	2.234	3.874	1.691	2.799	2.815	1.776	2.422	2.486	0.235	2.133	2.04	0.03	2.58	1.971	-0.4	2.112	0.48	-0.904	2.091	0.431
 43510	2.354	2.025	4.244	2.059	2.416	4.084	1.569	1.923	2.637	1.124	2.113	2.805	0.563	2.719	1.463	0.529	2.379	1.098	-0.992	2.835	0.597	-0.787	2.979	0.147	2.962	2.558	4.155	2.929	2.141	3.878	1.785	2.771	2.916	1.859	2.441	2.517	0.362	2.169	2.007	0.171	2.613	1.915	-0.48	2.103	0.494	-0.989	2.225	0.545
 43520	2.34	2.181	4.118	2.014	2.549	3.955	1.536	1.875	2.533	1.093	2.046	2.634	0.417	2.714	1.527	0.428	2.494	1.071	-1.116	2.958	0.672	-1.033	3.084	0.22	2.997	2.45	4.016	2.81	2.056	3.743	1.698	2.795	2.785	1.778	2.443	2.424	0.296	2.033	1.946	0.048	2.477	1.899	-0.597	2.207	0.408	-1.06	2.336	0.503
 43530	2.156	2.222	4.158	1.848	2.59	3.972	1.51	1.832	2.552	1.027	1.917	2.609	0.427	2.809	1.556	0.38	2.564	1.103	-1.207	2.821	0.782	-1.194	3.111	0.377	2.843	2.469	4.092	2.654	2.072	3.86	1.627	2.737	2.759	1.734	2.382	2.404	0.211	2.122	1.91	-0.036	2.568	1.887	-0.547	2.433	0.331	-0.994	2.285	0.432
 43540	2.128	2.543	4.366	1.88	2.929	4.145	1.602	2.104	2.756	1.114	2.041	2.798	0.472	2.775	1.701	0.507	2.627	1.24	-1.101	2.662	0.801	-1.044	3.022	0.466	2.85	2.714	4.19	2.606	2.322	4.083	1.661	2.945	2.86	1.785	2.627	2.526	0.432	2.016	1.952	0.055	2.348	1.956	-0.378	2.305	0.392	-0.871	2.233	0.472
 43550	2.095	2.551	4.408	1.848	2.902	4.153	1.699	2.088	2.727	1.216	2.014	2.7	0.476	2.675	1.617	0.613	2.661	1.142	-0.985	2.821	0.724	-0.885	3.17	0.364	2.798	2.827	4.27	2.605	2.379	4.08	1.55	2.919	2.962	1.745	2.667	2.577	0.655	1.922	1.74	0.207	2.117	1.804	-0.254	2.447	0.248	-0.734	2.341	0.331
 43560	2.181	2.38	4.358	1.867	2.716	4.179	1.701	1.998	2.722	1.206	1.953	2.674	0.532	2.791	1.572	0.699	2.699	1.091	-0.874	2.67	0.578	-0.798	3.108	0.328	2.891	2.729	4.046	2.71	2.264	4.006	1.522	2.793	3.004	1.712	2.625	2.597	0.633	1.985	1.7	0.193	2.235	1.664	-0.129	2.447	0.119	-0.624	2.367	0.141
 43570	2.454	2.389	4.304	2.152	2.775	4.166	1.691	1.995	2.776	1.222	2.077	2.818	0.618	2.677	1.584	0.726	2.473	1.148	-0.802	2.657	0.62	-0.854	3.108	0.502	3.08	2.87	4.089	3.002	2.437	3.82	1.659	2.892	2.995	1.84	2.57	2.62	0.547	1.947	1.91	0.185	2.278	1.823	-0.018	2.431	0.263	-0.478	2.328	0.258
 43580	2.849	2.351	4.288	2.41	2.623	4.28	2.07	2.211	2.73	1.642	2.047	2.886	0.664	2.791	1.852	0.793	2.615	1.407	-0.793	2.763	0.882	-0.708	3.209	0.639	3.215	2.924	4.214	3.214	2.594	3.843	1.781	2.959	3.121	1.938	2.775	2.678	0.63	2.042	2.165	0.24	2.369	2.125	-0.007	2.462	0.571	-0.507	2.328	0.523
 43590	2.819	2.201	4.341	2.402	2.438	4.35	2.012	2.059	2.792	1.545	1.942	2.868	0.791	2.849	1.837	0.868	2.744	1.37	-0.639	2.666	0.764	-0.663	3.155	0.581	3.201	2.844	4.279	3.196	2.473	3.936	1.749	2.872	3.178	1.96	2.659	2.773	0.664	2.091	2.041	0.34	2.454	1.987	0.135	2.638	0.397	-0.297	2.448	0.296
 43600	2.762	2.275	4.196	2.335	2.5	4.248	1.789	2.025	2.793	1.307	2.141	2.875	0.652	2.855	1.779	0.709	2.681	1.31	-0.786	2.681	0.701	-0.81	3.149	0.512	3.1	3.026	4.173	3.165	2.639	3.857	1.751	2.954	3.041	1.905	2.695	2.654	0.629	2.038	1.999	0.244	2.37	1.973	0.079	2.66	0.38	-0.388	2.462	0.299
 43610	2.586	2.263	4.329	2.169	2.52	4.342	1.874	2.25	2.761	1.381	2.209	2.914	0.498	2.948	1.884	0.597	2.849	1.398	-0.964	2.634	0.86	-1.012	3.084	0.682	3.013	2.913	4.319	2.977	2.569	3.962	1.61	3.032	3.221	1.802	2.922	2.768	0.601	2.154	2.049	0.168	2.432	2.055	-0.102	2.624	0.463	-0.538	2.403	0.446
 43620	2.655	2.311	4.534	2.201	2.586	4.521	1.848	2.23	2.95	1.345	2.162	3.044	0.476	2.957	2.063	0.593	2.869	1.57	-0.997	2.809	1.093	-1.052	3.249	0.852	3.042	2.928	4.443	3.018	2.513	4.146	1.627	2.952	3.401	1.771	2.847	2.941	0.606	2.171	2.147	0.166	2.428	2.208	-0.171	2.857	0.646	-0.567	2.549	0.602
 43630	2.626	2.157	4.702	2.292	2.56	4.716	1.829	2.314	3.12	1.357	2.21	3.224	0.457	3.014	2.244	0.624	3.002	1.751	-0.889	2.757	1.119	-0.869	3.219	0.922	3.124	2.72	4.496	3.036	2.329	4.208	1.611	2.955	3.635	1.698	2.944	3.127	0.653	2.217	2.34	0.22	2.412	2.314	-0.017	2.696	0.7	-0.49	2.476	0.701
 43640	2.332	1.896	4.71	2.133	2.342	4.682	1.771	2.344	3.063	1.285	2.244	3.115	0.382	3.078	2.291	0.497	3.227	1.842	-0.939	2.784	1.175	-0.912	3.225	0.897	2.976	2.279	4.505	2.768	1.93	4.193	1.631	2.931	3.637	1.711	2.934	3.127	0.69	2.383	2.22	0.206	2.497	2.29	-0.152	2.798	0.721	-0.561	2.494	0.652
 43650	2.51	1.932	4.581	2.167	2.292	4.573	1.759	2.356	3.019	1.302	2.191	3.091	0.221	3.075	2.338	0.398	3.178	1.869	-1.115	2.972	1.208	-1.086	3.356	0.875	3.1	2.379	4.348	2.863	2.052	4.042	1.551	2.985	3.613	1.631	2.945	3.118	0.491	2.308	2.32	0.04	2.474	2.372	-0.275	2.86	0.801	-0.734	2.654	0.853
 43660	2.254	1.895	4.609	1.962	2.294	4.532	1.631	2.364	2.97	1.201	2.122	3.022	0.186	2.981	2.274	0.301	3.095	1.795	-1.225	2.773	1.25	-1.283	3.182	0.943	2.861	2.3	4.384	2.578	1.999	4.078	1.313	2.865	3.59	1.493	2.918	3.153	0.403	2.196	2.231	-0.047	2.391	2.325	-0.479	2.73	0.754	-0.927	2.517	0.789
 43670	2.25	1.856	4.457	1.985	2.276	4.476	1.515	2.259	2.917	1.028	2.087	2.989	0.139	3.093	2.165	0.208	3.087	1.673	-1.354	2.905	1.179	-1.361	3.34	0.899	2.847	2.263	4.326	2.673	1.927	3.99	1.334	2.685	3.52	1.51	2.897	3.079	0.243	2.353	2.257	-0.181	2.618	2.373	-0.566	2.814	0.787	-1.013	2.586	0.773
 43680	2.235	1.765	4.377	1.94	2.137	4.47	1.304	2.155	2.925	0.823	2.168	3.096	-0.084	3.16	2.282	0.044	3.178	1.808	-1.47	3.06	1.128	-1.373	3.368	0.76	2.833	2.218	4.21	2.62	1.89	3.886	1.331	2.864	3.487	1.368	2.756	3.005	0.062	2.377	2.388	-0.351	2.647	2.448	-0.648	2.744	0.824	-1.125	2.572	0.859
[truncated: 2,303,513 more chars]
