# Supplementary material for: Double helical conformation and extreme rigidity in a rodlike polyelectrolyte
Source: Nat Commun. 2019 Feb 18;10:801. doi: 10.1038/s41467-019-08756-3 (PMC6379425; doi:10.1038/s41467-019-08756-3)
Supplement: Supplementary file 3 — Source Data [file 41467_2019_8756_MOESM3_ESM.zip › 168025_3_data_set_3526439_pljmyj.txt]

Two_Rod_Mol_water
35924
    1LIG      C    1   2.389   7.468   2.126
    1LIG     C1    2   2.290   7.411   2.049
    1LIG     C2    3   2.176   7.486   2.033
    1LIG     C3    4   2.153   7.601   2.105
    1LIG     C4    5   2.257   7.660   2.172
    1LIG     C5    6   2.375   7.591   2.186
    1LIG     C6    7   2.316   7.284   2.005
    1LIG     C7    8   2.420   7.239   1.928
    1LIG     C8    9   2.434   7.104   1.912
    1LIG     C9   10   2.353   7.011   1.972
    1LIG    C10   11   2.252   7.057   2.053
    1LIG    C11   12   2.227   7.193   2.057
    1LIG    C13   13   2.433   6.668   1.861
    1LIG    C14   14   2.539   6.584   1.834
    1LIG    C15   15   2.507   6.453   1.806
    1LIG    C16   16   2.381   6.399   1.814
    1LIG    C17   17   2.280   6.486   1.845
    1LIG    C18   18   2.306   6.618   1.873
    1LIG    C20   19   2.438   6.042   1.710
    1LIG    C21   20   2.555   5.969   1.702
    1LIG    C22   21   2.547   5.835   1.673
    1LIG    C23   22   2.429   5.771   1.647
    1LIG    C24   23   2.314   5.846   1.656
    1LIG    C25   24   2.317   5.978   1.694
    1LIG    C26   25   2.450   5.636   1.636
    1LIG    C27   26   2.506   5.576   1.526
    1LIG    C28   27   2.533   5.442   1.524
    1LIG    C29   28   2.502   5.362   1.632
    1LIG    C30   29   2.447   5.419   1.744
    1LIG    C31   30   2.421   5.554   1.743
    1LIG    C33   31   2.575   5.000   1.586
    1LIG    C34   32   2.606   4.908   1.489
    1LIG    C35   33   2.626   4.776   1.522
    1LIG    C36   34   2.605   4.724   1.647
    1LIG    C37   35   2.579   4.820   1.742
    1LIG    C38   36   2.568   4.954   1.715
    1LIG    C40   37   2.661   4.359   1.595
    1LIG    C41   38   2.661   4.284   1.711
    1LIG    C42   39   2.663   4.147   1.704
    1LIG    C43   40   2.674   4.083   1.583
    1LIG    C44   41   2.660   4.156   1.467
    1LIG    C45   42   2.658   4.293   1.475
    1LIG    C46   43   2.689   3.947   1.594
    1LIG    C47   44   2.797   3.884   1.650
    1LIG    C48   45   2.797   3.747   1.663
    1LIG    C49   46   2.692   3.669   1.620
    1LIG    C50   47   2.586   3.732   1.561
    1LIG    C51   48   2.584   3.869   1.553
    1LIG    C53   49   2.743   3.300   1.650
    1LIG    C54   50   2.617   3.248   1.630
    1LIG    C55   51   2.602   3.116   1.593
    1LIG    C56   52   2.712   3.043   1.553
    1LIG    C57   53   2.837   3.092   1.581
    1LIG    C58   54   2.853   3.222   1.625
    1LIG    C60   55   2.812   2.712   1.410
    1LIG    C61   56   2.926   2.675   1.343
    1LIG    C62   57   2.937   2.545   1.301
    1LIG    C63   58   2.835   2.453   1.312
    1LIG    C64   59   2.714   2.494   1.363
    1LIG    C65   60   2.706   2.624   1.406
    1LIG    C66   61   2.866   2.324   1.275
    1LIG    C67   62   2.923   2.280   1.158
    1LIG    C68   63   2.972   2.152   1.148
    1LIG    C69   64   2.962   2.062   1.251
    1LIG    C70   65   2.892   2.098   1.363
    1LIG    C71   66   2.854   2.230   1.375
    1LIG    C73   67   3.099   1.721   1.191
    1LIG    C74   68   3.151   1.641   1.092
    1LIG    C75   69   3.172   1.507   1.114
    1LIG    C76   70   3.147   1.456   1.239
    1LIG    C77   71   3.090   1.533   1.337
    1LIG    C78   72   3.066   1.666   1.312
    1LIG      N   73   2.236   7.777   2.245
    1LIG     N1   74   2.359   6.874   1.951
    1LIG    C12   75   2.466   6.804   1.900
    1LIG      O   76   2.581   6.844   1.897
    1LIG    C19   77   2.348   6.264   1.769
    1LIG     O1   78   2.230   6.236   1.784
    1LIG     N2   79   2.450   6.178   1.735
    1LIG      S   80   2.061   7.447   1.904
    1LIG     S1   81   2.545   7.346   1.861
    1LIG     S2   82   2.155   5.769   1.649
    1LIG     S3   83   2.551   5.665   1.379
    1LIG     N3   84   2.532   5.226   1.641
    1LIG    C32   85   2.584   5.141   1.548
    1LIG     O2   86   2.612   5.168   1.432
    1LIG    C39   87   2.632   4.587   1.689
    1LIG     O3   88   2.651   4.566   1.808
    1LIG     N4   89   2.637   4.496   1.587
    1LIG     S4   90   2.675   4.081   1.308
    1LIG     O4   91   2.692   4.190   1.214
    1LIG     S5   92   2.946   3.965   1.701
    1LIG     N5   93   2.683   3.531   1.643
    1LIG    C52   94   2.773   3.437   1.687
    1LIG     O5   95   2.888   3.453   1.725
    1LIG    C59   96   2.684   2.909   1.504
    1LIG     O6   97   2.568   2.870   1.505
    1LIG     N6   98   2.793   2.844   1.453
    1LIG     S6   99   2.573   2.388   1.358
    1LIG     S7  100   2.942   2.385   1.017
    1LIG     N7  101   3.016   1.933   1.257
    1LIG    C72  102   3.061   1.856   1.153
    1LIG     O7  103   3.085   1.899   1.041
    1LIG    C79  104   3.157   1.316   1.279
    1LIG     O8  105   3.134   1.275   1.392
    1LIG      H  106   2.453   7.635   2.248
    1LIG     H1  107   2.182   6.993   2.107
    1LIG     H2  108   2.515   7.066   1.850
    1LIG     H3  109   2.222   6.684   1.895
    1LIG     H4  110   2.642   6.613   1.824
    1LIG     H5  111   2.596   6.393   1.792
    1LIG     H6  112   2.173   6.471   1.854
    1LIG     H7  113   2.546   6.211   1.737
    1LIG     H8  114   2.284   6.816   1.987
    1LIG     H9  115   2.316   7.840   2.244
    1LIG    H10  116   2.144   7.821   2.239
    1LIG    H11  117   2.225   6.035   1.693
    1LIG    H12  118   2.651   6.009   1.732
    1LIG    H13  119   2.429   5.369   1.838
    1LIG    H14  120   2.577   5.396   1.436
    1LIG    H15  121   2.521   5.191   1.736
    1LIG    H16  122   2.625   4.932   1.385
    1LIG    H17  123   2.664   4.710   1.445
    1LIG    H18  124   2.580   4.815   1.851
    1LIG    H19  125   2.560   5.022   1.799
    1LIG    H20  126   2.651   4.350   1.383
    1LIG    H21  127   2.655   4.324   1.811
    1LIG    H22  128   2.495   3.674   1.548
    1LIG    H23  129   2.879   3.706   1.721
    1LIG    H24  130   2.601   3.495   1.596
    1LIG    H25  131   2.633   4.530   1.491
    1LIG    H26  132   2.951   3.267   1.628
    1LIG    H27  133   2.529   3.309   1.642
    1LIG    H28  134   2.921   3.034   1.545
    1LIG    H29  135   2.500   3.085   1.578
    1LIG    H30  136   2.872   2.908   1.448
    1LIG    H31  137   2.604   2.644   1.434
    1LIG    H32  138   3.000   2.753   1.337
    1LIG    H33  139   2.893   2.030   1.447
    1LIG    H34  140   3.034   2.138   1.060
    1LIG    H35  141   3.001   1.892   1.348
    1LIG    H36  142   3.029   1.723   1.397
    1LIG    H37  143   3.071   1.494   1.437
    1LIG    H38  144   3.189   1.690   1.003
    1LIG    H39  145   3.184   1.443   1.027
    1LIG     O9  146   3.169   1.229   1.176
    1LIG    O10  147   2.839   2.487   1.024
    1LIG    O11  148   2.923   2.289   0.910
    1LIG    O12  149   3.079   2.431   1.028
    1LIG    H40  150   3.033   2.511   1.263
    1LIG    O13  151   2.460   2.478   1.346
    1LIG    O14  152   2.590   2.298   1.246
    1LIG    O15  153   2.590   2.318   1.484
    1LIG    H41  154   2.821   2.258   1.474
    1LIG    O16  155   3.048   3.862   1.709
    1LIG    O17  156   2.966   4.059   1.592
    1LIG    O18  157   2.917   4.028   1.828
    1LIG    O19  158   2.549   4.013   1.285
    1LIG    O20  159   2.791   3.997   1.330
    1LIG    H42  160   2.496   3.907   1.502
    1LIG    H43  161   2.653   4.094   1.798
    1LIG    O21  162   2.534   5.563   1.277
    1LIG    O22  163   2.457   5.774   1.364
    1LIG    O23  164   2.688   5.701   1.409
    1LIG    H44  165   2.062   7.657   2.087
    1LIG    O24  166   2.596   7.267   1.751
    1LIG    O25  167   2.476   7.466   1.818
    1LIG    O26  168   2.638   7.373   1.969
    1LIG    O27  169   2.027   7.573   1.840
    1LIG    O28  170   1.957   7.390   1.987
    1LIG    O29  171   2.138   7.363   1.815
    1LIG    O30  172   2.070   5.879   1.606
    1LIG    O31  173   2.135   5.735   1.789
    1LIG    O32  174   2.163   5.656   1.558
    1LIG    H45  175   2.482   7.417   2.149
    1LIG    H46  176   2.139   7.218   2.115
    1LIG    H47  177   2.637   5.779   1.695
    1LIG    H48  178   2.390   5.597   1.838
    1LIG    H49  179   3.168   1.135   1.204
    2LIG      C  180   2.385   6.783   1.329
    2LIG     C1  181   2.286   6.726   1.252
    2LIG     C2  182   2.172   6.801   1.236
    2LIG     C3  183   2.149   6.916   1.308
    2LIG     C4  184   2.253   6.975   1.375
    2LIG     C5  185   2.371   6.906   1.389
    2LIG     C6  186   2.312   6.599   1.208
    2LIG     C7  187   2.416   6.554   1.131
    2LIG     C8  188   2.430   6.419   1.115
    2LIG     C9  189   2.349   6.326   1.175
    2LIG    C10  190   2.248   6.372   1.256
    2LIG    C11  191   2.223   6.508   1.260
    2LIG    C13  192   2.429   5.983   1.064
    2LIG    C14  193   2.535   5.899   1.037
    2LIG    C15  194   2.503   5.768   1.009
    2LIG    C16  195   2.377   5.714   1.017
    2LIG    C17  196   2.276   5.801   1.048
    2LIG    C18  197   2.302   5.933   1.076
    2LIG    C20  198   2.434   5.357   0.913
    2LIG    C21  199   2.551   5.284   0.905
    2LIG    C22  200   2.543   5.150   0.876
    2LIG    C23  201   2.425   5.086   0.850
    2LIG    C24  202   2.310   5.161   0.859
    2LIG    C25  203   2.313   5.293   0.897
    2LIG    C26  204   2.446   4.951   0.839
    2LIG    C27  205   2.502   4.891   0.729
    2LIG    C28  206   2.529   4.757   0.727
    2LIG    C29  207   2.498   4.677   0.835
    2LIG    C30  208   2.443   4.734   0.947
    2LIG    C31  209   2.417   4.869   0.946
    2LIG    C33  210   2.571   4.315   0.789
    2LIG    C34  211   2.602   4.223   0.692
    2LIG    C35  212   2.622   4.091   0.725
    2LIG    C36  213   2.601   4.039   0.850
    2LIG    C37  214   2.575   4.135   0.945
    2LIG    C38  215   2.564   4.269   0.918
    2LIG    C40  216   2.657   3.674   0.798
    2LIG    C41  217   2.657   3.599   0.914
    2LIG    C42  218   2.659   3.462   0.907
    2LIG    C43  219   2.670   3.398   0.786
    2LIG    C44  220   2.656   3.471   0.670
    2LIG    C45  221   2.654   3.608   0.678
    2LIG    C46  222   2.685   3.262   0.797
    2LIG    C47  223   2.793   3.199   0.853
    2LIG    C48  224   2.793   3.062   0.866
    2LIG    C49  225   2.688   2.984   0.823
    2LIG    C50  226   2.582   3.047   0.764
    2LIG    C51  227   2.580   3.184   0.756
    2LIG    C53  228   2.739   2.615   0.853
    2LIG    C54  229   2.613   2.563   0.833
    2LIG    C55  230   2.598   2.431   0.796
    2LIG    C56  231   2.708   2.358   0.756
    2LIG    C57  232   2.833   2.407   0.784
    2LIG    C58  233   2.849   2.537   0.828
    2LIG    C60  234   2.808   2.027   0.613
    2LIG    C61  235   2.922   1.990   0.546
    2LIG    C62  236   2.933   1.860   0.504
    2LIG    C63  237   2.831   1.768   0.515
    2LIG    C64  238   2.710   1.809   0.566
    2LIG    C65  239   2.702   1.939   0.609
    2LIG    C66  240   2.862   1.639   0.478
    2LIG    C67  241   2.919   1.595   0.361
    2LIG    C68  242   2.968   1.467   0.351
    2LIG    C69  243   2.958   1.377   0.454
    2LIG    C70  244   2.888   1.413   0.566
    2LIG    C71  245   2.850   1.545   0.578
    2LIG    C73  246   3.095   1.036   0.394
    2LIG    C74  247   3.147   0.956   0.295
    2LIG    C75  248   3.168   0.822   0.317
    2LIG    C76  249   3.143   0.771   0.442
    2LIG    C77  250   3.086   0.848   0.540
    2LIG    C78  251   3.062   0.981   0.515
    2LIG      N  252   2.232   7.092   1.448
    2LIG     N1  253   2.355   6.189   1.154
    2LIG    C12  254   2.462   6.119   1.103
    2LIG      O  255   2.577   6.159   1.100
    2LIG    C19  256   2.344   5.579   0.972
    2LIG     O1  257   2.226   5.551   0.987
    2LIG     N2  258   2.446   5.493   0.938
    2LIG      S  259   2.057   6.762   1.107
    2LIG     S1  260   2.541   6.661   1.064
    2LIG     S2  261   2.151   5.084   0.852
    2LIG     S3  262   2.547   4.980   0.582
    2LIG     N3  263   2.528   4.541   0.844
    2LIG    C32  264   2.580   4.456   0.751
    2LIG     O2  265   2.608   4.483   0.635
    2LIG    C39  266   2.628   3.902   0.892
    2LIG     O3  267   2.647   3.881   1.011
    2LIG     N4  268   2.633   3.811   0.790
    2LIG     S4  269   2.671   3.396   0.511
    2LIG     O4  270   2.688   3.505   0.417
    2LIG     S5  271   2.942   3.280   0.904
    2LIG     N5  272   2.679   2.846   0.846
    2LIG    C52  273   2.769   2.752   0.890
    2LIG     O5  274   2.884   2.768   0.928
    2LIG    C59  275   2.680   2.224   0.707
    2LIG     O6  276   2.564   2.185   0.708
    2LIG     N6  277   2.789   2.159   0.656
    2LIG     S6  278   2.569   1.703   0.561
    2LIG     S7  279   2.938   1.700   0.220
    2LIG     N7  280   3.012   1.248   0.460
    2LIG    C72  281   3.057   1.171   0.356
    2LIG     O7  282   3.081   1.214   0.244
    2LIG    C79  283   3.153   0.631   0.482
    2LIG     O8  284   3.130   0.590   0.595
    2LIG      H  285   2.449   6.950   1.451
    2LIG     H1  286   2.178   6.308   1.310
    2LIG     H2  287   2.511   6.381   1.053
    2LIG     H3  288   2.218   5.999   1.098
    2LIG     H4  289   2.638   5.928   1.027
    2LIG     H5  290   2.592   5.708   0.995
    2LIG     H6  291   2.169   5.786   1.057
    2LIG     H7  292   2.542   5.526   0.940
    2LIG     H8  293   2.280   6.131   1.190
    2LIG     H9  294   2.312   7.155   1.447
    2LIG    H10  295   2.140   7.136   1.442
    2LIG    H11  296   2.221   5.350   0.896
    2LIG    H12  297   2.647   5.324   0.935
    2LIG    H13  298   2.425   4.684   1.041
    2LIG    H14  299   2.573   4.711   0.639
    2LIG    H15  300   2.517   4.506   0.939
    2LIG    H16  301   2.621   4.247   0.588
    2LIG    H17  302   2.660   4.025   0.648
    2LIG    H18  303   2.576   4.130   1.054
    2LIG    H19  304   2.556   4.337   1.002
    2LIG    H20  305   2.647   3.665   0.586
    2LIG    H21  306   2.651   3.639   1.014
    2LIG    H22  307   2.491   2.989   0.751
    2LIG    H23  308   2.875   3.021   0.924
    2LIG    H24  309   2.597   2.810   0.799
    2LIG    H25  310   2.629   3.845   0.694
    2LIG    H26  311   2.947   2.582   0.831
    2LIG    H27  312   2.525   2.624   0.845
    2LIG    H28  313   2.917   2.349   0.748
    2LIG    H29  314   2.496   2.400   0.781
    2LIG    H30  315   2.868   2.223   0.651
    2LIG    H31  316   2.600   1.959   0.637
    2LIG    H32  317   2.996   2.068   0.540
    2LIG    H33  318   2.889   1.345   0.650
    2LIG    H34  319   3.030   1.453   0.263
    2LIG    H35  320   2.997   1.207   0.551
    2LIG    H36  321   3.025   1.038   0.600
    2LIG    H37  322   3.067   0.809   0.640
    2LIG    H38  323   3.185   1.005   0.206
    2LIG    H39  324   3.180   0.758   0.230
    2LIG     O9  325   3.165   0.544   0.379
    2LIG    O10  326   2.835   1.802   0.227
    2LIG    O11  327   2.919   1.604   0.113
    2LIG    O12  328   3.075   1.746   0.231
    2LIG    H40  329   3.029   1.826   0.466
    2LIG    O13  330   2.456   1.793   0.549
    2LIG    O14  331   2.586   1.613   0.449
    2LIG    O15  332   2.586   1.633   0.687
    2LIG    H41  333   2.817   1.573   0.677
    2LIG    O16  334   3.044   3.177   0.912
    2LIG    O17  335   2.962   3.374   0.795
    2LIG    O18  336   2.913   3.343   1.031
    2LIG    O19  337   2.545   3.328   0.488
    2LIG    O20  338   2.787   3.312   0.533
    2LIG    H42  339   2.492   3.222   0.705
    2LIG    H43  340   2.649   3.409   1.001
    2LIG    O21  341   2.530   4.878   0.480
    2LIG    O22  342   2.453   5.089   0.567
    2LIG    O23  343   2.684   5.016   0.612
    2LIG    H44  344   2.058   6.972   1.290
    2LIG    O24  345   2.592   6.582   0.954
    2LIG    O25  346   2.472   6.781   1.021
    2LIG    O26  347   2.634   6.688   1.172
    2LIG    O27  348   2.023   6.888   1.043
    2LIG    O28  349   1.953   6.705   1.190
    2LIG    O29  350   2.134   6.678   1.018
    2LIG    O30  351   2.066   5.194   0.809
    2LIG    O31  352   2.131   5.050   0.992
    2LIG    O32  353   2.159   4.971   0.761
    2LIG    H45  354   2.478   6.732   1.352
    2LIG    H46  355   2.135   6.533   1.318
    2LIG    H47  356   2.633   5.094   0.898
    2LIG    H48  357   2.386   4.912   1.041
    2LIG    H49  358   3.164   0.450   0.407
    3NA      NA  359   1.863   7.449   2.188
    4NA      NA  360   2.788   7.405   2.125
    5NA      NA  361   1.919   5.591   2.331
    6NA      NA  362   2.753   5.607   1.591
    7NA      NA  363   2.965   4.206   1.926
    8NA      NA  364   3.069   3.977   2.492
    9NA      NA  365   2.441   2.315   1.825
   10NA      NA  366   3.183   2.544   1.502
   11NA      NA  367   1.803   6.934   1.563
   12NA      NA  368   2.735   6.827   1.286
   13NA      NA  369   2.020   5.027   1.164
   14NA      NA  370   2.717   5.065   1.111
   15NA      NA  371   2.926   3.554   0.968
   16NA      NA  372   3.271   3.306   1.675
   17NA      NA  373   2.296   1.820   0.996
   18NA      NA  374   2.872   2.082   0.900
   19SOL     OW  375   2.938   5.400   4.810
   19SOL    HW1  376   2.911   5.333   4.745
   19SOL    HW2  377   3.034   5.383   4.816
   20SOL     OW  378   2.988   8.288   1.293
   20SOL    HW1  379   2.908   8.312   1.342
   20SOL    HW2  380   3.058   8.341   1.334
   21SOL     OW  381   5.777   2.949   0.267
   21SOL    HW1  382   5.715   2.883   0.229
   21SOL    HW2  383   5.856   2.896   0.280
   22SOL     OW  384   2.664   0.522   1.755
   22SOL    HW1  385   2.731   0.561   1.696
   22SOL    HW2  386   2.720   0.462   1.807
   23SOL     OW  387   5.760   3.378   2.626
   23SOL    HW1  388   5.752   3.291   2.586
   23SOL    HW2  389   5.692   3.429   2.578
   24SOL     OW  390   5.125   5.674   2.014
   24SOL    HW1  391   5.117   5.753   1.958
   24SOL    HW2  392   5.048   5.680   2.072
   25SOL     OW  393   2.635   5.808   2.942
   25SOL    HW1  394   2.683   5.876   2.993
   25SOL    HW2  395   2.641   5.731   2.999
   26SOL     OW  396   5.240   8.312   2.290
   26SOL    HW1  397   5.170   8.312   2.358
   26SOL    HW2  398   5.260   8.406   2.283
   27SOL     OW  399   4.016   7.512   0.705
   27SOL    HW1  400   3.971   7.454   0.769
   27SOL    HW2  401   4.080   7.452   0.663
   28SOL     OW  402   4.667   0.839   3.243
   28SOL    HW1  403   4.640   0.840   3.149
   28SOL    HW2  404   4.602   0.900   3.282
   29SOL     OW  405   2.003   1.961   2.899
   29SOL    HW1  406   1.911   1.930   2.912
   29SOL    HW2  407   2.019   2.012   2.982
   30SOL     OW  408   2.637   7.840   5.401
   30SOL    HW1  409   2.731   7.863   5.413
   30SOL    HW2  410   2.620   7.876   5.313
   31SOL     OW  411   0.393   2.664   1.982
   31SOL    HW1  412   0.421   2.705   2.066
   31SOL    HW2  413   0.384   2.741   1.924
   32SOL     OW  414   0.540   1.920   2.809
   32SOL    HW1  415   0.555   2.014   2.796
   32SOL    HW2  416   0.473   1.920   2.879
   33SOL     OW  417   3.966   2.249   3.908
   33SOL    HW1  418   3.908   2.323   3.932
   33SOL    HW2  419   4.051   2.295   3.897
   34SOL     OW  420   4.901   1.051   5.320
   34SOL    HW1  421   4.970   1.116   5.344
   34SOL    HW2  422   4.954   0.985   5.270
   35SOL     OW  423   0.360   5.927   5.239
   35SOL    HW1  424   0.264   5.914   5.227
   35SOL    HW2  425   0.395   5.846   5.198
   36SOL     OW  426   5.079   3.749   3.343
   36SOL    HW1  427   5.116   3.755   3.433
   36SOL    HW2  428   4.993   3.791   3.357
   37SOL     OW  429   0.586   3.664   4.331
   37SOL    HW1  430   0.646   3.609   4.386
   37SOL    HW2  431   0.643   3.741   4.315
   38SOL     OW  432   2.982   4.537   1.096
   38SOL    HW1  433   3.056   4.475   1.106
   38SOL    HW2  434   2.906   4.478   1.103
   39SOL     OW  435   5.206   1.002   4.029
   39SOL    HW1  436   5.210   0.953   3.945
   39SOL    HW2  437   5.134   1.063   4.011
   40SOL     OW  438   1.732   8.014   5.599
   40SOL    HW1  439   1.814   8.014   5.548
   40SOL    HW2  440   1.684   8.089   5.560
   41SOL     OW  441   1.678   2.812   3.078
   41SOL    HW1  442   1.694   2.728   3.031
   41SOL    HW2  443   1.768   2.841   3.100
   42SOL     OW  444   5.155   1.122   3.669
   42SOL    HW1  445   5.181   1.175   3.747
   42SOL    HW2  446   5.238   1.120   3.619
   43SOL     OW  447   4.661   3.494   3.679
   43SOL    HW1  448   4.600   3.417   3.686
   43SOL    HW2  449   4.744   3.449   3.659
   44SOL     OW  450   1.021   8.256   2.316
   44SOL    HW1  451   0.994   8.195   2.245
   44SOL    HW2  452   0.935   8.282   2.356
   45SOL     OW  453   3.464   8.092   2.107
   45SOL    HW1  454   3.377   8.053   2.093
   45SOL    HW2  455   3.512   8.019   2.150
   46SOL     OW  456   1.579   2.558   3.290
   46SOL    HW1  457   1.543   2.486   3.237
   46SOL    HW2  458   1.520   2.631   3.266
   47SOL     OW  459   1.223   5.482   1.769
   47SOL    HW1  460   1.178   5.567   1.778
   47SOL    HW2  461   1.307   5.509   1.728
   48SOL     OW  462   4.101   2.995   5.029
   48SOL    HW1  463   4.141   2.988   4.940
   48SOL    HW2  464   4.081   2.902   5.048
   49SOL     OW  465   0.561   5.711   5.739
   49SOL    HW1  466   0.525   5.706   5.828
   49SOL    HW2  467   0.480   5.720   5.686
   50SOL     OW  468   5.209   8.497   0.633
   50SOL    HW1  469   5.208   8.532   0.541
   50SOL    HW2  470   5.136   8.432   0.629
   51SOL     OW  471   4.301   2.942   1.759
   51SOL    HW1  472   4.345   2.858   1.782
   51SOL    HW2  473   4.234   2.952   1.829
   52SOL     OW  474   0.809   7.770   1.790
   52SOL    HW1  475   0.761   7.797   1.869
   52SOL    HW2  476   0.893   7.817   1.802
   53SOL     OW  477   4.507   4.458   3.774
   53SOL    HW1  478   4.570   4.466   3.848
   53SOL    HW2  479   4.512   4.548   3.736
   54SOL     OW  480   1.793   8.469   3.029
   54SOL    HW1  481   1.786   8.377   2.998
   54SOL    HW2  482   1.720   8.511   2.982
   55SOL     OW  483   1.602   2.424   3.969
   55SOL    HW1  484   1.514   2.467   3.971
   55SOL    HW2  485   1.659   2.495   3.936
   56SOL     OW  486   4.590   5.921   3.170
   56SOL    HW1  487   4.524   5.963   3.228
   56SOL    HW2  488   4.657   5.993   3.168
   57SOL     OW  489   4.681   9.292   3.256
   57SOL    HW1  490   4.712   9.206   3.288
   57SOL    HW2  491   4.658   9.272   3.162
   58SOL     OW  492   0.294   1.677   0.478
   58SOL    HW1  493   0.273   1.752   0.418
   58SOL    HW2  494   0.268   1.601   0.424
   59SOL     OW  495   0.484   4.544   4.216
   59SOL    HW1  496   0.390   4.523   4.196
   59SOL    HW2  497   0.485   4.640   4.198
   60SOL     OW  498   4.427   7.340   0.124
   60SOL    HW1  499   4.451   7.254   0.085
   60SOL    HW2  500   4.496   7.398   0.088
   61SOL     OW  501   4.995   5.816   0.662
   61SOL    HW1  502   4.923   5.753   0.684
   61SOL    HW2  503   4.954   5.866   0.590
   62SOL     OW  504   3.027   7.680   0.979
   62SOL    HW1  505   3.041   7.628   1.061
   62SOL    HW2  506   2.985   7.614   0.921
   63SOL     OW  507   3.768   0.986   1.424
   63SOL    HW1  508   3.736   1.065   1.471
   63SOL    HW2  509   3.834   1.025   1.365
   64SOL     OW  510   2.552   0.906   5.298
   64SOL    HW1  511   2.483   0.859   5.348
   64SOL    HW2  512   2.534   0.998   5.322
   65SOL     OW  513   1.962   5.573   3.079
   65SOL    HW1  514   1.957   5.477   3.063
   65SOL    HW2  515   1.881   5.604   3.033
   66SOL     OW  516   5.130   2.111   4.298
   66SOL    HW1  517   5.203   2.089   4.237
   66SOL    HW2  518   5.166   2.081   4.383
   67SOL     OW  519   0.947   6.020   0.148
   67SOL    HW1  520   0.998   6.085   0.199
   67SOL    HW2  521   0.930   6.067   0.066
   68SOL     OW  522   0.705   4.844   3.854
   68SOL    HW1  523   0.743   4.881   3.936
   68SOL    HW2  524   0.771   4.777   3.830
   69SOL     OW  525   0.754   9.076   1.740
   69SOL    HW1  526   0.689   9.047   1.674
   69SOL    HW2  527   0.788   9.157   1.700
   70SOL     OW  528   3.047   7.415   2.655
   70SOL    HW1  529   3.108   7.415   2.578
   70SOL    HW2  530   3.005   7.503   2.643
   71SOL     OW  531   0.121   2.884   4.591
   71SOL    HW1  532   0.149   2.817   4.656
   71SOL    HW2  533   0.029   2.898   4.621
   72SOL     OW  534   5.454   8.747   3.256
   72SOL    HW1  535   5.537   8.701   3.278
   72SOL    HW2  536   5.430   8.781   3.345
   73SOL     OW  537   3.702   2.456   3.832
   73SOL    HW1  538   3.727   2.426   3.922
   73SOL    HW2  539   3.712   2.553   3.841
   74SOL     OW  540   4.631   8.868   4.762
   74SOL    HW1  541   4.650   8.775   4.784
   74SOL    HW2  542   4.558   8.859   4.698
   75SOL     OW  543   4.298   4.021   2.237
   75SOL    HW1  544   4.341   4.031   2.150
   75SOL    HW2  545   4.348   3.946   2.275
   76SOL     OW  546   1.589   2.063   0.393
   76SOL    HW1  547   1.610   2.043   0.300
   76SOL    HW2  548   1.525   2.136   0.384
   77SOL     OW  549   3.741   7.921   4.424
   77SOL    HW1  550   3.694   8.001   4.453
   77SOL    HW2  551   3.701   7.853   4.480
   78SOL     OW  552   1.421   9.534   3.515
   78SOL    HW1  553   1.458   9.618   3.482
   78SOL    HW2  554   1.472   9.469   3.463
   79SOL     OW  555   1.625   5.942   1.053
   79SOL    HW1  556   1.602   5.950   1.147
   79SOL    HW2  557   1.643   6.034   1.031
   80SOL     OW  558   1.173   6.639   4.756
   80SOL    HW1  559   1.215   6.719   4.789
   80SOL    HW2  560   1.251   6.589   4.722
   81SOL     OW  561   4.709   3.230   2.345
   81SOL    HW1  562   4.745   3.147   2.381
   81SOL    HW2  563   4.618   3.202   2.323
   82SOL     OW  564   0.541   4.925   2.649
   82SOL    HW1  565   0.521   5.020   2.662
   82SOL    HW2  566   0.553   4.895   2.740
   83SOL     OW  567   5.198   1.781   0.165
   83SOL    HW1  568   5.213   1.730   0.085
   83SOL    HW2  569   5.101   1.781   0.172
   84SOL     OW  570   0.628   6.743   1.427
   84SOL    HW1  571   0.685   6.694   1.490
   84SOL    HW2  572   0.589   6.812   1.484
   85SOL     OW  573   5.131   9.382   3.735
   85SOL    HW1  574   5.069   9.424   3.796
   85SOL    HW2  575   5.196   9.341   3.796
   86SOL     OW  576   0.752   0.838   2.852
   86SOL    HW1  577   0.819   0.858   2.784
   86SOL    HW2  578   0.734   0.926   2.891
   87SOL     OW  579   3.562   3.191   2.192
   87SOL    HW1  580   3.551   3.284   2.166
   87SOL    HW2  581   3.477   3.174   2.235
   88SOL     OW  582   4.437   1.328   0.477
   88SOL    HW1  583   4.361   1.288   0.432
   88SOL    HW2  584   4.407   1.420   0.487
   89SOL     OW  585   3.184   4.539   0.074
   89SOL    HW1  586   3.133   4.515   0.153
   89SOL    HW2  587   3.246   4.604   0.113
   90SOL     OW  588   3.496   3.161   3.598
   90SOL    HW1  589   3.505   3.063   3.595
   90SOL    HW2  590   3.437   3.173   3.676
   91SOL     OW  591   2.133   5.879   3.536
   91SOL    HW1  592   2.142   5.912   3.627
   91SOL    HW2  593   2.037   5.887   3.518
   92SOL     OW  594   1.732   9.044   5.359
   92SOL    HW1  595   1.685   8.971   5.317
   92SOL    HW2  596   1.669   9.073   5.428
   93SOL     OW  597   1.154   8.367   4.475
   93SOL    HW1  598   1.175   8.316   4.394
   93SOL    HW2  599   1.182   8.304   4.544
   94SOL     OW  600   3.804   0.569   2.752
   94SOL    HW1  601   3.799   0.581   2.849
   94SOL    HW2  602   3.781   0.474   2.741
   95SOL     OW  603   5.817   6.741   0.425
   95SOL    HW1  604   5.818   6.759   0.330
   95SOL    HW2  605   5.751   6.805   0.457
   96SOL     OW  606   2.964   0.150   3.182
   96SOL    HW1  607   2.905   0.082   3.217
   96SOL    HW2  608   2.951   0.224   3.245
   97SOL     OW  609   4.251   2.881   0.453
   97SOL    HW1  610   4.304   2.940   0.398
   97SOL    HW2  611   4.278   2.907   0.543
   98SOL     OW  612   2.084   0.891   3.948
   98SOL    HW1  613   2.130   0.977   3.952
   98SOL    HW2  614   2.059   0.886   3.855
   99SOL     OW  615   2.621   3.993   5.614
   99SOL    HW1  616   2.655   4.082   5.620
   99SOL    HW2  617   2.530   4.009   5.579
  100SOL     OW  618   0.636   1.427   3.554
  100SOL    HW1  619   0.638   1.474   3.468
  100SOL    HW2  620   0.730   1.403   3.560
  101SOL     OW  621   1.111   3.082   5.841
  101SOL    HW1  622   1.190   3.036   5.813
  101SOL    HW2  623   1.042   3.039   5.791
  102SOL     OW  624   4.623   7.508   0.045
  102SOL    HW1  625   4.633   7.560   0.127
  102SOL    HW2  626   4.708   7.520   0.001
  103SOL     OW  627   4.516   1.654   1.106
  103SOL    HW1  628   4.574   1.722   1.145
  103SOL    HW2  629   4.529   1.580   1.168
  104SOL     OW  630   5.235   4.371   4.022
  104SOL    HW1  631   5.306   4.305   4.013
  104SOL    HW2  632   5.189   4.361   3.936
  105SOL     OW  633   5.337   8.024   5.406
  105SOL    HW1  634   5.402   8.083   5.448
  105SOL    HW2  635   5.256   8.042   5.458
  106SOL     OW  636   5.549   3.552   3.230
  106SOL    HW1  637   5.578   3.614   3.299
  106SOL    HW2  638   5.528   3.472   3.284
  107SOL     OW  639   5.765   3.070   4.185
  107SOL    HW1  640   5.755   3.150   4.237
  107SOL    HW2  641   5.740   3.100   4.096
  108SOL     OW  642   5.525   0.134   4.538
  108SOL    HW1  643   5.606   0.187   4.549
  108SOL    HW2  644   5.559   0.050   4.503
  109SOL     OW  645   2.106   7.662   3.404
  109SOL    HW1  646   2.161   7.618   3.336
  109SOL    HW2  647   2.152   7.636   3.486
  110SOL     OW  648   1.915   9.438   4.630
  110SOL    HW1  649   1.857   9.438   4.551
  110SOL    HW2  650   1.884   9.519   4.673
  111SOL     OW  651   3.827   1.920   1.246
  111SOL    HW1  652   3.832   2.015   1.228
  111SOL    HW2  653   3.920   1.902   1.265
  112SOL     OW  654   3.059   7.757   3.902
  112SOL    HW1  655   2.982   7.790   3.950
  112SOL    HW2  656   3.048   7.798   3.815
  113SOL     OW  657   3.080   9.436   3.087
  113SOL    HW1  658   3.029   9.353   3.080
  113SOL    HW2  659   3.076   9.472   2.997
  114SOL     OW  660   1.820   9.749   0.659
  114SOL    HW1  661   1.733   9.746   0.702
  114SOL    HW2  662   1.872   9.796   0.727
  115SOL     OW  663   4.337   9.635   1.797
  115SOL    HW1  664   4.413   9.644   1.737
  115SOL    HW2  665   4.269   9.690   1.754
  116SOL     OW  666   4.934   5.542   4.111
  116SOL    HW1  667   4.850   5.516   4.153
  116SOL    HW2  668   4.962   5.613   4.171
  117SOL     OW  669   4.677   7.529   1.699
  117SOL    HW1  670   4.726   7.595   1.750
  117SOL    HW2  671   4.728   7.529   1.616
  118SOL     OW  672   2.189   0.176   5.292
  118SOL    HW1  673   2.197   0.082   5.311
  118SOL    HW2  674   2.235   0.214   5.370
  119SOL     OW  675   3.799   1.412   2.824
  119SOL    HW1  676   3.770   1.343   2.762
  119SOL    HW2  677   3.822   1.485   2.766
  120SOL     OW  678   2.081   8.637   3.669
  120SOL    HW1  679   2.071   8.571   3.739
  120SOL    HW2  680   2.053   8.717   3.717
  121SOL     OW  681   1.704   3.424   5.187
  121SOL    HW1  682   1.623   3.415   5.134
  121SOL    HW2  683   1.754   3.345   5.159
  122SOL     OW  684   2.054   8.846   0.112
  122SOL    HW1  685   1.967   8.888   0.102
  122SOL    HW2  686   2.031   8.752   0.107
  123SOL     OW  687   5.044   0.294   4.035
  123SOL    HW1  688   5.019   0.249   4.118
  123SOL    HW2  689   5.087   0.373   4.075
  124SOL     OW  690   2.339   1.202   4.435
  124SOL    HW1  691   2.273   1.262   4.395
  124SOL    HW2  692   2.392   1.175   4.358
  125SOL     OW  693   3.886   2.226   5.410
  125SOL    HW1  694   3.846   2.151   5.363
  125SOL    HW2  695   3.824   2.235   5.485
  126SOL     OW  696   1.201   6.237   3.564
  126SOL    HW1  697   1.196   6.140   3.575
  126SOL    HW2  698   1.276   6.258   3.623
  127SOL     OW  699   0.860   3.092   4.857
  127SOL    HW1  700   0.792   3.136   4.911
  127SOL    HW2  701   0.818   3.006   4.836
  128SOL     OW  702   0.184   5.901   3.179
  128SOL    HW1  703   0.230   5.929   3.261
  128SOL    HW2  704   0.160   5.988   3.142
  129SOL     OW  705   1.686   5.455   3.195
  129SOL    HW1  706   1.739   5.436   3.274
  129SOL    HW2  707   1.662   5.548   3.207
  130SOL     OW  708   2.295   6.470   3.282
  130SOL    HW1  709   2.339   6.557   3.274
  130SOL    HW2  710   2.366   6.418   3.325
  131SOL     OW  711   5.213   5.921   3.789
  131SOL    HW1  712   5.178   6.013   3.780
  131SOL    HW2  713   5.132   5.871   3.807
  132SOL     OW  714   2.535   8.033   1.697
  132SOL    HW1  715   2.477   7.964   1.664
  132SOL    HW2  716   2.584   8.060   1.616
  133SOL     OW  717   4.061   9.371   5.515
  133SOL    HW1  718   3.977   9.324   5.506
  133SOL    HW2  719   4.040   9.434   5.586
  134SOL     OW  720   3.445   1.038   0.964
  134SOL    HW1  721   3.493   1.029   1.046
  134SOL    HW2  722   3.390   0.958   0.962
  135SOL     OW  723   5.669   1.268   2.876
  135SOL    HW1  724   5.636   1.360   2.871
  135SOL    HW2  725   5.706   1.268   2.966
  136SOL     OW  726   3.662   2.916   0.584
  136SOL    HW1  727   3.714   2.948   0.507
  136SOL    HW2  728   3.580   2.967   0.576
  137SOL     OW  729   2.661   8.517   0.762
  137SOL    HW1  730   2.659   8.522   0.859
  137SOL    HW2  731   2.680   8.424   0.745
  138SOL     OW  732   3.276   2.098   4.622
  138SOL    HW1  733   3.294   2.050   4.706
  138SOL    HW2  734   3.212   2.164   4.652
  139SOL     OW  735   4.130   5.940   3.256
  139SOL    HW1  736   4.064   5.966   3.190
  139SOL    HW2  737   4.193   6.013   3.252
  140SOL     OW  738   3.615   5.839   5.838
  140SOL    HW1  739   3.609   5.752   5.795
  140SOL    HW2  740   3.653   5.895   5.769
  141SOL     OW  741   0.816   3.675   3.815
  141SOL    HW1  742   0.794   3.648   3.905
  141SOL    HW2  743   0.768   3.610   3.761
  142SOL     OW  744   5.222   0.239   1.972
  142SOL    HW1  745   5.244   0.219   1.880
  142SOL    HW2  746   5.174   0.323   1.964
  143SOL     OW  747   1.921   4.336   4.755
  143SOL    HW1  748   1.848   4.275   4.739
  143SOL    HW2  749   1.973   4.328   4.675
  144SOL     OW  750   0.475   9.279   3.254
  144SOL    HW1  751   0.549   9.338   3.231
  144SOL    HW2  752   0.521   9.197   3.277
  145SOL     OW  753   5.537   3.635   2.232
  145SOL    HW1  754   5.609   3.701   2.218
  145SOL    HW2  755   5.492   3.642   2.146
  146SOL     OW  756   3.226   0.780   4.335
  146SOL    HW1  757   3.273   0.799   4.419
  146SOL    HW2  758   3.189   0.691   4.351
  147SOL     OW  759   5.562   1.994   1.541
  147SOL    HW1  760   5.551   1.910   1.588
  147SOL    HW2  761   5.641   1.977   1.486
  148SOL     OW  762   4.331   4.413   1.034
  148SOL    HW1  763   4.298   4.379   1.120
  148SOL    HW2  764   4.292   4.348   0.972
  149SOL     OW  765   4.584   4.757   3.993
  149SOL    HW1  766   4.674   4.719   3.992
  149SOL    HW2  767   4.605   4.853   4.001
  150SOL     OW  768   5.153   6.205   3.065
  150SOL    HW1  769   5.202   6.146   3.005
  150SOL    HW2  770   5.184   6.293   3.034
  151SOL     OW  771   3.270   8.914   2.014
  151SOL    HW1  772   3.332   8.846   2.044
  151SOL    HW2  773   3.236   8.945   2.100
  152SOL     OW  774   4.058   5.426   2.626
  152SOL    HW1  775   3.989   5.388   2.568
  152SOL    HW2  776   4.121   5.352   2.635
  153SOL     OW  777   0.217   5.979   1.656
  153SOL    HW1  778   0.162   5.922   1.600
  153SOL    HW2  779   0.295   5.994   1.599
  154SOL     OW  780   1.178   0.270   4.825
  154SOL    HW1  781   1.236   0.330   4.774
  154SOL    HW2  782   1.089   0.300   4.802
  155SOL     OW  783   1.912   2.306   4.159
  155SOL    HW1  784   1.835   2.259   4.123
  155SOL    HW2  785   1.942   2.360   4.083
  156SOL     OW  786   1.158   8.470   0.792
  156SOL    HW1  787   1.168   8.566   0.799
  156SOL    HW2  788   1.061   8.461   0.778
  157SOL     OW  789   2.423   3.217   4.003
  157SOL    HW1  790   2.472   3.200   3.920
  157SOL    HW2  791   2.403   3.126   4.032
  158SOL     OW  792   4.711   5.592   3.279
  158SOL    HW1  793   4.761   5.555   3.204
  158SOL    HW2  794   4.780   5.596   3.347
  159SOL     OW  795   0.945   2.880   1.118
  159SOL    HW1  796   0.873   2.920   1.170
  159SOL    HW2  797   0.905   2.878   1.029
  160SOL     OW  798   1.527   4.010   2.292
  160SOL    HW1  799   1.493   4.024   2.202
  160SOL    HW2  800   1.588   3.935   2.280
  161SOL     OW  801   4.285   4.419   3.224
  161SOL    HW1  802   4.244   4.346   3.273
  161SOL    HW2  803   4.227   4.495   3.244
  162SOL     OW  804   3.681   9.808   3.668
  162SOL    HW1  805   3.647   9.725   3.630
  162SOL    HW2  806   3.729   9.780   3.746
  163SOL     OW  807   0.404   0.382   4.774
  163SOL    HW1  808   0.497   0.404   4.789
  163SOL    HW2  809   0.412   0.298   4.725
  164SOL     OW  810   0.207   5.741   2.255
  164SOL    HW1  811   0.189   5.827   2.294
  164SOL    HW2  812   0.262   5.699   2.323
  165SOL     OW  813   5.587   5.750   2.779
  165SOL    HW1  814   5.520   5.690   2.818
  165SOL    HW2  815   5.622   5.792   2.859
  166SOL     OW  816   0.878   8.221   4.352
  166SOL    HW1  817   0.939   8.163   4.303
  166SOL    HW2  818   0.826   8.260   4.281
  167SOL     OW  819   2.654   2.020   4.928
  167SOL    HW1  820   2.745   2.055   4.923
  167SOL    HW2  821   2.601   2.098   4.954
  168SOL     OW  822   3.568   5.664   4.818
  168SOL    HW1  823   3.578   5.708   4.731
  168SOL    HW2  824   3.559   5.571   4.791
  169SOL     OW  825   0.632   0.768   0.172
  169SOL    HW1  826   0.536   0.783   0.177
  169SOL    HW2  827   0.665   0.846   0.220
  170SOL     OW  828   4.378   1.982   5.446
  170SOL    HW1  829   4.455   1.953   5.496
  170SOL    HW2  830   4.323   2.021   5.515
  171SOL     OW  831   1.653   2.384   2.762
  171SOL    HW1  832   1.711   2.308   2.744
  171SOL    HW2  833   1.611   2.397   2.675
  172SOL     OW  834   5.205   5.294   4.610
  172SOL    HW1  835   5.123   5.302   4.660
  172SOL    HW2  836   5.272   5.329   4.671
  173SOL     OW  837   3.357   9.207   3.011
  173SOL    HW1  838   3.351   9.115   3.040
  173SOL    HW2  839   3.288   9.251   3.062
  174SOL     OW  840   5.195   5.479   4.140
  174SOL    HW1  841   5.099   5.488   4.127
  174SOL    HW2  842   5.211   5.390   4.101
  175SOL     OW  843   5.510   7.499   3.919
  175SOL    HW1  844   5.584   7.556   3.941
  175SOL    HW2  845   5.523   7.426   3.983
  176SOL     OW  846   0.113   5.416   0.218
  176SOL    HW1  847   0.057   5.478   0.171
  176SOL    HW2  848   0.162   5.474   0.278
  177SOL     OW  849   0.597   2.144   4.598
  177SOL    HW1  850   0.573   2.114   4.508
  177SOL    HW2  851   0.683   2.188   4.581
  178SOL     OW  852   4.018   3.175   2.155
  178SOL    HW1  853   3.970   3.132   2.228
  178SOL    HW2  854   3.974   3.260   2.148
  179SOL     OW  855   5.366   5.520   1.178
  179SOL    HW1  856   5.374   5.426   1.150
  179SOL    HW2  857   5.405   5.516   1.268
  180SOL     OW  858   4.354   6.722   5.244
  180SOL    HW1  859   4.297   6.764   5.311
  180SOL    HW2  860   4.381   6.798   5.192
  181SOL     OW  861   2.797   2.529   5.519
  181SOL    HW1  862   2.743   2.536   5.599
  181SOL    HW2  863   2.863   2.598   5.533
  182SOL     OW  864   3.489   7.673   1.654
  182SOL    HW1  865   3.514   7.606   1.720
  182SOL    HW2  866   3.571   7.724   1.643
  183SOL     OW  867   5.435   6.473   4.571
  183SOL    HW1  868   5.463   6.384   4.598
  183SOL    HW2  869   5.360   6.492   4.630
  184SOL     OW  870   5.776   4.037   4.718
  184SOL    HW1  871   5.755   4.109   4.781
  184SOL    HW2  872   5.774   3.960   4.776
  185SOL     OW  873   1.929   4.892   2.766
  185SOL    HW1  874   1.883   4.971   2.800
  185SOL    HW2  875   1.908   4.826   2.833
  186SOL     OW  876   0.661   7.670   3.359
  186SOL    HW1  877   0.574   7.673   3.315
  186SOL    HW2  878   0.711   7.609   3.302
  187SOL     OW  879   2.688   0.846   3.689
  187SOL    HW1  880   2.616   0.781   3.675
  187SOL    HW2  881   2.637   0.928   3.687
  188SOL     OW  882   3.462   0.419   0.890
  188SOL    HW1  883   3.423   0.417   0.802
  188SOL    HW2  884   3.492   0.327   0.899
  189SOL     OW  885   1.289   1.727   4.078
  189SOL    HW1  886   1.336   1.807   4.107
  189SOL    HW2  887   1.249   1.696   4.161
  190SOL     OW  888   3.604   7.963   3.495
  190SOL    HW1  889   3.519   7.978   3.537
  190SOL    HW2  890   3.578   7.913   3.415
  191SOL     OW  891   5.621   0.726   1.556
  191SOL    HW1  892   5.578   0.801   1.600
  191SOL    HW2  893   5.658   0.768   1.476
  192SOL     OW  894   2.103   0.524   5.148
  192SOL    HW1  895   2.035   0.529   5.080
  192SOL    HW2  896   2.148   0.441   5.123
  193SOL     OW  897   4.306   6.047   0.794
  193SOL    HW1  898   4.262   6.040   0.707
  193SOL    HW2  899   4.254   6.119   0.835
  194SOL     OW  900   5.366   3.296   1.201
  194SOL    HW1  901   5.453   3.336   1.214
  194SOL    HW2  902   5.379   3.206   1.237
  195SOL     OW  903   1.081   8.339   4.833
  195SOL    HW1  904   1.059   8.254   4.791
  195SOL    HW2  905   1.173   8.352   4.804
  196SOL     OW  906   2.321   3.809   5.374
  196SOL    HW1  907   2.281   3.755   5.303
  196SOL    HW2  908   2.385   3.747   5.412
  197SOL     OW  909   0.319   5.805   2.935
  197SOL    HW1  910   0.284   5.844   3.016
  197SOL    HW2  911   0.412   5.830   2.936
  198SOL     OW  912   0.329   1.338   3.711
  198SOL    HW1  913   0.238   1.306   3.721
  198SOL    HW2  914   0.352   1.299   3.625
  199SOL     OW  915   5.645   4.761   5.322
  199SOL    HW1  916   5.627   4.817   5.245
  199SOL    HW2  917   5.693   4.687   5.283
  200SOL     OW  918   3.528   0.660   3.364
  200SOL    HW1  919   3.569   0.739   3.324
  200SOL    HW2  920   3.453   0.697   3.414
  201SOL     OW  921   2.373   9.352   0.897
  201SOL    HW1  922   2.327   9.426   0.940
  201SOL    HW2  923   2.301   9.310   0.847
  202SOL     OW  924   4.784   9.303   0.742
  202SOL    HW1  925   4.871   9.261   0.755
  202SOL    HW2  926   4.799   9.389   0.785
  203SOL     OW  927   4.610   1.058   5.719
  203SOL    HW1  928   4.598   0.966   5.690
  203SOL    HW2  929   4.568   1.059   5.805
  204SOL     OW  930   1.278   9.216   0.414
  204SOL    HW1  931   1.363   9.242   0.376
  204SOL    HW2  932   1.284   9.120   0.413
  205SOL     OW  933   3.547   4.937   2.007
  205SOL    HW1  934   3.457   4.965   1.989
  205SOL    HW2  935   3.542   4.898   2.095
  206SOL     OW  936   5.632   2.978   4.972
  206SOL    HW1  937   5.677   2.893   4.962
  206SOL    HW2  938   5.694   3.026   5.030
  207SOL     OW  939   2.211   2.294   2.235
  207SOL    HW1  940   2.136   2.304   2.173
  207SOL    HW2  941   2.176   2.336   2.314
  208SOL     OW  942   0.124   9.083   2.224
  208SOL    HW1  943   0.194   9.074   2.158
  208SOL    HW2  944   0.175   9.081   2.307
  209SOL     OW  945   4.537   2.150   4.106
  209SOL    HW1  946   4.506   2.219   4.046
  209SOL    HW2  947   4.634   2.165   4.106
  210SOL     OW  948   5.087   4.652   4.625
  210SOL    HW1  949   5.007   4.642   4.679
  210SOL    HW2  950   5.148   4.692   4.690
  211SOL     OW  951   2.896   7.417   3.989
  211SOL    HW1  952   2.950   7.447   4.064
  211SOL    HW2  953   2.839   7.495   3.974
  212SOL     OW  954   2.319   0.846   0.923
  212SOL    HW1  955   2.224   0.849   0.948
  212SOL    HW2  956   2.325   0.927   0.868
  213SOL     OW  957   3.203   3.633   4.972
  213SOL    HW1  958   3.264   3.672   5.036
  213SOL    HW2  959   3.210   3.538   4.989
  214SOL     OW  960   2.336   1.855   1.952
  214SOL    HW1  961   2.249   1.845   1.996
  214SOL    HW2  962   2.358   1.762   1.936
  215SOL     OW  963   4.445   6.151   1.999
  215SOL    HW1  964   4.447   6.056   2.018
  215SOL    HW2  965   4.365   6.157   1.942
  216SOL     OW  966   2.285   4.379   4.253
  216SOL    HW1  967   2.290   4.314   4.325
  216SOL    HW2  968   2.190   4.390   4.239
  217SOL     OW  969   1.647   5.928   3.715
  217SOL    HW1  970   1.676   5.998   3.777
  217SOL    HW2  971   1.712   5.857   3.736
  218SOL     OW  972   0.260   0.903   2.481
  218SOL    HW1  973   0.273   0.999   2.487
  218SOL    HW2  974   0.187   0.887   2.543
  219SOL     OW  975   4.462   6.749   1.891
  219SOL    HW1  976   4.547   6.763   1.937
  219SOL    HW2  977   4.435   6.840   1.870
  220SOL     OW  978   3.216   6.190   1.933
  220SOL    HW1  979   3.298   6.201   1.881
  220SOL    HW2  980   3.187   6.102   1.902
  221SOL     OW  981   1.603   3.696   5.121
  221SOL    HW1  982   1.592   3.614   5.172
  221SOL    HW2  983   1.536   3.684   5.052
  222SOL     OW  984   1.348   6.630   0.140
  222SOL    HW1  985   1.426   6.582   0.171
  222SOL    HW2  986   1.292   6.559   0.108
  223SOL     OW  987   3.585   5.597   5.719
  223SOL    HW1  988   3.550   5.580   5.629
  223SOL    HW2  989   3.539   5.527   5.769
  224SOL     OW  990   2.977   5.084   0.468
  224SOL    HW1  991   2.991   5.004   0.413
  224SOL    HW2  992   2.881   5.096   0.457
  225SOL     OW  993   4.577   6.586   2.171
  225SOL    HW1  994   4.579   6.630   2.258
  225SOL    HW2  995   4.601   6.660   2.112
  226SOL     OW  996   4.545   7.271   2.937
  226SOL    HW1  997   4.466   7.315   2.970
  226SOL    HW2  998   4.567   7.209   3.009
  227SOL     OW  999   3.193   5.491   3.311
  227SOL    HW1 1000   3.102   5.509   3.341
  227SOL    HW2 1001   3.243   5.537   3.381
  228SOL     OW 1002   5.588   4.513   5.623
  228SOL    HW1 1003   5.660   4.561   5.581
  228SOL    HW2 1004   5.634   4.460   5.690
  229SOL     OW 1005   3.279   8.219   1.054
  229SOL    HW1 1006   3.196   8.227   1.003
  229SOL    HW2 1007   3.344   8.263   0.995
  230SOL     OW 1008   4.716   1.216   4.200
  230SOL    HW1 1009   4.767   1.264   4.133
  230SOL    HW2 1010   4.649   1.282   4.224
  231SOL     OW 1011   1.258   7.098   4.399
  231SOL    HW1 1012   1.355   7.105   4.393
  231SOL    HW2 1013   1.238   7.139   4.484
  232SOL     OW 1014   0.734   3.663   2.498
  232SOL    HW1 1015   0.708   3.756   2.508
  232SOL    HW2 1016   0.810   3.670   2.435
  233SOL     OW 1017   5.355   3.261   0.364
  233SOL    HW1 1018   5.388   3.207   0.438
  233SOL    HW2 1019   5.263   3.280   0.390
  234SOL     OW 1020   4.332   1.722   5.602
  234SOL    HW1 1021   4.418   1.681   5.588
  234SOL    HW2 1022   4.299   1.731   5.511
  235SOL     OW 1023   3.540   0.160   0.876
  235SOL    HW1 1024   3.529   0.064   0.885
  235SOL    HW2 1025   3.616   0.168   0.817
  236SOL     OW 1026   0.397   1.427   3.248
  236SOL    HW1 1027   0.461   1.425   3.176
  236SOL    HW2 1028   0.380   1.522   3.257
  237SOL     OW 1029   5.041   6.490   3.749
  237SOL    HW1 1030   5.088   6.477   3.665
  237SOL    HW2 1031   5.110   6.471   3.815
  238SOL     OW 1032   3.277   1.176   3.796
  238SOL    HW1 1033   3.303   1.173   3.890
  238SOL    HW2 1034   3.293   1.084   3.771
  239SOL     OW 1035   1.230   1.899   3.086
  239SOL    HW1 1036   1.223   1.848   3.004
  239SOL    HW2 1037   1.285   1.841   3.142
  240SOL     OW 1038   5.009   4.052   3.683
  240SOL    HW1 1039   4.950   4.034   3.607
  240SOL    HW2 1040   4.949   4.098   3.745
  241SOL     OW 1041   5.428   2.277   4.805
  241SOL    HW1 1042   5.510   2.223   4.802
  241SOL    HW2 1043   5.381   2.242   4.727
  242SOL     OW 1044   4.666   2.997   4.577
  242SOL    HW1 1045   4.632   2.999   4.486
  242SOL    HW2 1046   4.737   3.063   4.572
  243SOL     OW 1047   4.006   4.032   4.811
  243SOL    HW1 1048   3.970   3.965   4.870
  243SOL    HW2 1049   4.093   4.049   4.851
  244SOL     OW 1050   5.803   8.462   4.173
  244SOL    HW1 1051   5.759   8.439   4.257
  244SOL    HW2 1052   5.852   8.540   4.201
  245SOL     OW 1053   4.706   9.516   4.029
  245SOL    HW1 1054   4.703   9.595   4.086
  245SOL    HW2 1055   4.640   9.539   3.962
  246SOL     OW 1056   0.273   9.534   3.487
  246SOL    HW1 1057   0.219   9.562   3.412
  246SOL    HW2 1058   0.302   9.446   3.458
  247SOL     OW 1059   0.382   5.765   0.706
  247SOL    HW1 1060   0.367   5.861   0.705
  247SOL    HW2 1061   0.479   5.757   0.698
  248SOL     OW 1062   0.219   4.100   5.054
  248SOL    HW1 1063   0.246   4.063   4.968
  248SOL    HW2 1064   0.305   4.111   5.100
  249SOL     OW 1065   5.088   8.355   2.513
  249SOL    HW1 1066   5.011   8.383   2.565
  249SOL    HW2 1067   5.154   8.339   2.581
  250SOL     OW 1068   4.348   0.875   3.639
  250SOL    HW1 1069   4.291   0.816   3.587
  250SOL    HW2 1070   4.283   0.913   3.702
  251SOL     OW 1071   5.259   6.524   0.506
  251SOL    HW1 1072   5.301   6.437   0.487
  251SOL    HW2 1073   5.167   6.507   0.480
  252SOL     OW 1074   2.362   9.255   5.447
  252SOL    HW1 1075   2.424   9.294   5.511
  252SOL    HW2 1076   2.360   9.162   5.474
  253SOL     OW 1077   1.095   8.489   2.709
  253SOL    HW1 1078   1.105   8.576   2.665
  253SOL    HW2 1079   1.131   8.431   2.639
  254SOL     OW 1080   4.889   5.645   2.155
  254SOL    HW1 1081   4.875   5.576   2.087
  254SOL    HW2 1082   4.797   5.675   2.172
  255SOL     OW 1083   5.468   0.472   4.663
  255SOL    HW1 1084   5.372   0.484   4.657
  255SOL    HW2 1085   5.477   0.382   4.697
  256SOL     OW 1086   0.385   3.719   1.866
  256SOL    HW1 1087   0.368   3.708   1.961
  256SOL    HW2 1088   0.296   3.701   1.830
  257SOL     OW 1089   0.879   3.362   0.443
  257SOL    HW1 1090   0.784   3.379   0.433
  257SOL    HW2 1091   0.877   3.272   0.481
  258SOL     OW 1092   1.214   4.530   2.009
  258SOL    HW1 1093   1.269   4.605   2.035
  258SOL    HW2 1094   1.282   4.462   1.994
  259SOL     OW 1095   2.168   8.119   5.200
  259SOL    HW1 1096   2.237   8.081   5.259
  259SOL    HW2 1097   2.095   8.057   5.210
  260SOL     OW 1098   3.912   3.981   1.232
  260SOL    HW1 1099   3.962   3.909   1.271
  260SOL    HW2 1100   3.879   4.026   1.312
  261SOL     OW 1101   0.237   2.155   0.346
  261SOL    HW1 1102   0.267   2.214   0.416
  261SOL    HW2 1103   0.257   2.207   0.265
  262SOL     OW 1104   1.531   4.669   5.084
  262SOL    HW1 1105   1.527   4.631   4.994
  262SOL    HW2 1106   1.488   4.756   5.073
  263SOL     OW 1107   3.628   6.109   0.264
  263SOL    HW1 1108   3.662   6.055   0.191
  263SOL    HW2 1109   3.684   6.080   0.337
  264SOL     OW 1110   3.617   5.783   3.700
  264SOL    HW1 1111   3.632   5.859   3.641
  264SOL    HW2 1112   3.582   5.828   3.779
  265SOL     OW 1113   0.982   8.572   4.637
  265SOL    HW1 1114   0.999   8.659   4.597
  265SOL    HW2 1115   1.026   8.582   4.724
  266SOL     OW 1116   4.049   3.733   4.017
  266SOL    HW1 1117   3.973   3.681   4.043
  266SOL    HW2 1118   4.049   3.803   4.085
  267SOL     OW 1119   4.392   1.563   4.094
  267SOL    HW1 1120   4.366   1.614   4.172
  267SOL    HW2 1121   4.306   1.550   4.050
  268SOL     OW 1122   5.816   0.274   2.458
  268SOL    HW1 1123   5.738   0.320   2.495
  268SOL    HW2 1124   5.887   0.316   2.507
  269SOL     OW 1125   4.422   1.137   2.887
  269SOL    HW1 1126   4.332   1.102   2.875
  269SOL    HW2 1127   4.416   1.228   2.853
  270SOL     OW 1128   0.119   8.414   3.681
  270SOL    HW1 1129   0.146   8.330   3.637
  270SOL    HW2 1130   0.067   8.381   3.755
  271SOL     OW 1131   1.809   8.689   2.708
  271SOL    HW1 1132   1.830   8.595   2.695
  271SOL    HW2 1133   1.730   8.686   2.762
  272SOL     OW 1134   4.603   7.040   3.443
  272SOL    HW1 1135   4.529   7.069   3.386
  272SOL    HW2 1136   4.575   6.950   3.468
  273SOL     OW 1137   0.720   1.005   5.244
  273SOL    HW1 1138   0.767   1.036   5.164
  273SOL    HW2 1139   0.777   0.930   5.268
  274SOL     OW 1140   5.789   3.607   0.832
  274SOL    HW1 1141   5.755   3.684   0.782
  274SOL    HW2 1142   5.882   3.603   0.801
  275SOL     OW 1143   3.650   8.851   1.502
  275SOL    HW1 1144   3.662   8.806   1.588
  275SOL    HW2 1145   3.584   8.919   1.523
  276SOL     OW 1146   5.005   7.162   3.802
  276SOL    HW1 1147   5.088   7.169   3.751
  276SOL    HW2 1148   5.033   7.112   3.880
  277SOL     OW 1149   4.033   8.115   0.639
  277SOL    HW1 1150   4.088   8.042   0.674
  277SOL    HW2 1151   3.990   8.073   0.561
  278SOL     OW 1152   0.962   7.408   5.105
  278SOL    HW1 1153   0.984   7.316   5.129
  278SOL    HW2 1154   0.870   7.412   5.138
  279SOL     OW 1155   3.648   3.861   1.311
  279SOL    HW1 1156   3.709   3.799   1.355
  279SOL    HW2 1157   3.698   3.887   1.232
  280SOL     OW 1158   2.502   8.733   3.563
  280SOL    HW1 1159   2.591   8.761   3.537
  280SOL    HW2 1160   2.514   8.716   3.659
  281SOL     OW 1161   4.456   3.182   2.267
  281SOL    HW1 1162   4.391   3.142   2.325
  281SOL    HW2 1163   4.400   3.229   2.202
  282SOL     OW 1164   2.192   1.619   4.454
  282SOL    HW1 1165   2.097   1.636   4.437
  282SOL    HW2 1166   2.232   1.664   4.378
  283SOL     OW 1167   0.276   5.757   5.684
  283SOL    HW1 1168   0.188   5.795   5.680
  283SOL    HW2 1169   0.323   5.804   5.612
  284SOL     OW 1170   4.011   6.258   5.370
  284SOL    HW1 1171   3.977   6.319   5.437
  284SOL    HW2 1172   4.041   6.184   5.426
  285SOL     OW 1173   0.211   2.351   3.072
  285SOL    HW1 1174   0.288   2.390   3.027
  285SOL    HW2 1175   0.181   2.424   3.127
  286SOL     OW 1176   4.527   5.603   3.632
  286SOL    HW1 1177   4.566   5.673   3.578
  286SOL    HW2 1178   4.602   5.543   3.646
  287SOL     OW 1179   3.839   9.568   2.638
  287SOL    HW1 1180   3.755   9.524   2.618
  287SOL    HW2 1181   3.900   9.493   2.639
  288SOL     OW 1182   2.414   1.860   3.975
  288SOL    HW1 1183   2.350   1.902   4.036
  288SOL    HW2 1184   2.390   1.904   3.891
  289SOL     OW 1185   1.653   8.898   5.033
  289SOL    HW1 1186   1.678   8.842   5.109
  289SOL    HW2 1187   1.592   8.960   5.075
  290SOL     OW 1188   3.202   6.681   3.589
  290SOL    HW1 1189   3.191   6.736   3.669
  290SOL    HW2 1190   3.298   6.665   3.589
  291SOL     OW 1191   1.950   2.655   2.887
  291SOL    HW1 1192   2.042   2.686   2.878
  291SOL    HW2 1193   1.947   2.645   2.985
  292SOL     OW 1194   0.493   1.489   4.789
  292SOL    HW1 1195   0.546   1.440   4.855
  292SOL    HW2 1196   0.458   1.417   4.735
  293SOL     OW 1197   5.767   7.386   0.784
  293SOL    HW1 1198   5.809   7.334   0.712
  293SOL    HW2 1199   5.797   7.340   0.864
  294SOL     OW 1200   5.344   4.457   1.686
  294SOL    HW1 1201   5.386   4.512   1.753
  294SOL    HW2 1202   5.356   4.367   1.719
  295SOL     OW 1203   5.242   0.359   0.025
  295SOL    HW1 1204   5.200   0.377   0.111
  295SOL    HW2 1205   5.333   0.391   0.040
  296SOL     OW 1206   1.830   3.883   3.717
  296SOL    HW1 1207   1.853   3.799   3.674
  296SOL    HW2 1208   1.839   3.860   3.811
  297SOL     OW 1209   0.657   4.266   1.821
  297SOL    HW1 1210   0.735   4.243   1.769
  297SOL    HW2 1211   0.605   4.315   1.755
  298SOL     OW 1212   2.583   4.760   2.427
  298SOL    HW1 1213   2.628   4.793   2.348
  298SOL    HW2 1214   2.495   4.737   2.391
  299SOL     OW 1215   0.473   4.329   3.264
  299SOL    HW1 1216   0.495   4.383   3.342
  299SOL    HW2 1217   0.393   4.284   3.293
  300SOL     OW 1218   5.683   0.600   4.811
  300SOL    HW1 1219   5.594   0.581   4.777
  300SOL    HW2 1220   5.672   0.684   4.859
  301SOL     OW 1221   3.115   8.290   2.862
  301SOL    HW1 1222   3.034   8.251   2.899
  301SOL    HW2 1223   3.137   8.353   2.933
  302SOL     OW 1224   0.889   5.804   2.631
  302SOL    HW1 1225   0.853   5.862   2.561
  302SOL    HW2 1226   0.890   5.718   2.587
  303SOL     OW 1227   1.884   4.996   3.526
  303SOL    HW1 1228   1.786   4.996   3.523
  303SOL    HW2 1229   1.902   4.901   3.531
  304SOL     OW 1230   0.546   9.470   5.298
  304SOL    HW1 1231   0.489   9.458   5.376
  304SOL    HW2 1232   0.589   9.382   5.294
  305SOL     OW 1233   4.608   5.841   2.546
  305SOL    HW1 1234   4.522   5.883   2.546
  305SOL    HW2 1235   4.640   5.859   2.637
  306SOL     OW 1236   3.140   3.149   3.547
  306SOL    HW1 1237   3.044   3.153   3.539
  306SOL    HW2 1238   3.153   3.058   3.579
  307SOL     OW 1239   1.291   8.984   4.508
  307SOL    HW1 1240   1.297   9.079   4.487
  307SOL    HW2 1241   1.279   8.947   4.419
  308SOL     OW 1242   2.209   1.163   3.350
  308SOL    HW1 1243   2.144   1.112   3.400
  308SOL    HW2 1244   2.269   1.188   3.423
  309SOL     OW 1245   0.136   8.669   4.824
  309SOL    HW1 1246   0.216   8.621   4.796
  309SOL    HW2 1247   0.063   8.615   4.788
  310SOL     OW 1248   4.717   4.701   5.404
  310SOL    HW1 1249   4.741   4.714   5.497
  310SOL    HW2 1250   4.795   4.654   5.369
  311SOL     OW 1251   3.888   2.443   1.552
  311SOL    HW1 1252   3.971   2.476   1.513
  311SOL    HW2 1253   3.865   2.512   1.615
  312SOL     OW 1254   3.675   7.339   4.680
  312SOL    HW1 1255   3.638   7.411   4.733
  312SOL    HW2 1256   3.599   7.279   4.668
  313SOL     OW 1257   0.894   9.197   3.862
  313SOL    HW1 1258   0.838   9.264   3.820
  313SOL    HW2 1259   0.844   9.177   3.944
  314SOL     OW 1260   3.170   9.495   5.436
  314SOL    HW1 1261   3.115   9.576   5.438
  314SOL    HW2 1262   3.217   9.501   5.350
  315SOL     OW 1263   1.715   2.719   1.614
  315SOL    HW1 1264   1.723   2.761   1.701
  315SOL    HW2 1265   1.649   2.774   1.571
  316SOL     OW 1266   4.162   9.771   3.785
  316SOL    HW1 1267   4.131   9.861   3.799
  316SOL    HW2 1268   4.174   9.766   3.689
  317SOL     OW 1269   5.674   9.424   3.879
  317SOL    HW1 1270   5.745   9.387   3.933
  317SOL    HW2 1271   5.633   9.488   3.941
  318SOL     OW 1272   4.149   3.752   2.103
  318SOL    HW1 1273   4.243   3.737   2.111
  318SOL    HW2 1274   4.132   3.730   2.010
  319SOL     OW 1275   4.456   7.433   4.250
  319SOL    HW1 1276   4.385   7.373   4.278
  319SOL    HW2 1277   4.525   7.370   4.222
  320SOL     OW 1278   5.555   0.941   0.262
  320SOL    HW1 1279   5.506   0.858   0.253
  320SOL    HW2 1280   5.616   0.938   0.188
  321SOL     OW 1281   4.236   5.039   1.204
  321SOL    HW1 1282   4.265   4.986   1.128
  321SOL    HW2 1283   4.140   5.041   1.191
  322SOL     OW 1284   1.382   3.746   3.296
  322SOL    HW1 1285   1.331   3.663   3.299
  322SOL    HW2 1286   1.325   3.805   3.348
  323SOL     OW 1287   3.279   2.836   4.795
  323SOL    HW1 1288   3.235   2.921   4.779
  323SOL    HW2 1289   3.368   2.853   4.760
  324SOL     OW 1290   5.072   6.177   3.451
  324SOL    HW1 1291   5.017   6.223   3.384
  324SOL    HW2 1292   5.149   6.235   3.456
  325SOL     OW 1293   3.241   0.035   3.958
  325SOL    HW1 1294   3.211   0.114   4.005
  325SOL    HW2 1295   3.282  -0.020   4.027
  326SOL     OW 1296   1.128   2.720   1.283
  326SOL    HW1 1297   1.218   2.754   1.294
  326SOL    HW2 1298   1.093   2.778   1.213
  327SOL     OW 1299   4.714   7.896   2.470
  327SOL    HW1 1300   4.778   7.830   2.503
  327SOL    HW2 1301   4.630   7.849   2.475
  328SOL     OW 1302   1.327   4.959   1.533
  328SOL    HW1 1303   1.371   5.018   1.597
  328SOL    HW2 1304   1.276   4.903   1.593
  329SOL     OW 1305   1.112   5.308   5.790
  329SOL    HW1 1306   1.058   5.268   5.720
  329SOL    HW2 1307   1.172   5.236   5.812
  330SOL     OW 1308   3.369   2.285   4.449
  330SOL    HW1 1309   3.294   2.331   4.489
  330SOL    HW2 1310   3.368   2.204   4.501
  331SOL     OW 1311   3.847   0.927   2.753
  331SOL    HW1 1312   3.753   0.900   2.757
  331SOL    HW2 1313   3.851   0.960   2.662
  332SOL     OW 1314   3.839   4.533   4.605
  332SOL    HW1 1315   3.809   4.624   4.590
  332SOL    HW2 1316   3.759   4.491   4.641
  333SOL     OW 1317   5.759   3.108   2.018
  333SOL    HW1 1318   5.675   3.141   2.057
  333SOL    HW2 1319   5.817   3.183   2.033
  334SOL     OW 1320   0.649   0.981   0.355
  334SOL    HW1 1321   0.567   0.969   0.406
  334SOL    HW2 1322   0.715   0.989   0.425
  335SOL     OW 1323   0.503   1.262   2.351
  335SOL    HW1 1324   0.519   1.339   2.293
  335SOL    HW2 1325   0.571   1.201   2.322
  336SOL     OW 1326   2.398   7.088   4.145
  336SOL    HW1 1327   2.336   7.146   4.097
  336SOL    HW2 1328   2.476   7.144   4.152
  337SOL     OW 1329   4.175   1.495   3.943
  337SOL    HW1 1330   4.109   1.487   4.013
  337SOL    HW2 1331   4.128   1.454   3.868
  338SOL     OW 1332   1.549   1.374   4.630
  338SOL    HW1 1333   1.634   1.367   4.584
  338SOL    HW2 1334   1.504   1.294   4.599
  339SOL     OW 1335   0.237   8.155   5.380
  339SOL    HW1 1336   0.150   8.179   5.344
  339SOL    HW2 1337   0.296   8.216   5.332
  340SOL     OW 1338   0.989   0.554   3.671
  340SOL    HW1 1339   1.030   0.544   3.758
  340SOL    HW2 1340   0.920   0.486   3.670
  341SOL     OW 1341   3.793   9.083   3.435
  341SOL    HW1 1342   3.701   9.077   3.467
  341SOL    HW2 1343   3.840   9.031   3.503
  342SOL     OW 1344   0.109   5.828   5.195
  342SOL    HW1 1345   0.075   5.800   5.110
  342SOL    HW2 1346   0.118   5.744   5.244
  343SOL     OW 1347   2.401   2.831   3.344
  343SOL    HW1 1348   2.393   2.787   3.257
  343SOL    HW2 1349   2.309   2.853   3.365
  344SOL     OW 1350   4.044   2.542   3.066
  344SOL    HW1 1351   4.011   2.631   3.051
  344SOL    HW2 1352   4.025   2.531   3.162
  345SOL     OW 1353   3.006   3.785   4.023
  345SOL    HW1 1354   3.000   3.759   4.116
  345SOL    HW2 1355   2.919   3.824   4.006
  346SOL     OW 1356   5.076   8.070   1.919
  346SOL    HW1 1357   5.004   8.004   1.908
  346SOL    HW2 1358   5.058   8.130   1.844
  347SOL     OW 1359   2.945   8.765   0.176
  347SOL    HW1 1360   2.960   8.733   0.267
  347SOL    HW2 1361   2.879   8.702   0.145
  348SOL     OW 1362   3.754   0.722   0.231
  348SOL    HW1 1363   3.757   0.641   0.179
  348SOL    HW2 1364   3.658   0.735   0.240
  349SOL     OW 1365   0.872   7.024   3.635
  349SOL    HW1 1366   0.853   6.951   3.697
  349SOL    HW2 1367   0.802   7.089   3.659
  350SOL     OW 1368   0.239   3.252   2.194
  350SOL    HW1 1369   0.149   3.247   2.159
  350SOL    HW2 1370   0.230   3.318   2.265
  351SOL     OW 1371   4.647   2.310   2.924
  351SOL    HW1 1372   4.675   2.331   2.834
  351SOL    HW2 1373   4.732   2.309   2.971
  352SOL     OW 1374   3.553   0.646   1.003
  352SOL    HW1 1375   3.529   0.563   0.956
  352SOL    HW2 1376   3.594   0.609   1.083
  353SOL     OW 1377   4.953   5.854   0.282
  353SOL    HW1 1378   4.901   5.839   0.363
  353SOL    HW2 1379   4.932   5.946   0.264
  354SOL     OW 1380   3.126   5.069   4.887
  354SOL    HW1 1381   3.152   5.155   4.854
  354SOL    HW2 1382   3.032   5.081   4.909
  355SOL     OW 1383   3.052   8.243   0.905
  355SOL    HW1 1384   2.964   8.236   0.946
  355SOL    HW2 1385   3.042   8.183   0.829
  356SOL     OW 1386   3.145   5.148   1.829
  356SOL    HW1 1387   3.196   5.203   1.768
  356SOL    HW2 1388   3.087   5.213   1.874
  357SOL     OW 1389   5.642   1.345   5.476
  357SOL    HW1 1390   5.550   1.314   5.471
  357SOL    HW2 1391   5.673   1.303   5.558
  358SOL     OW 1392   0.911   0.439   3.150
  358SOL    HW1 1393   0.861   0.504   3.097
  358SOL    HW2 1394   0.946   0.381   3.081
  359SOL     OW 1395   4.359   3.163   5.010
  359SOL    HW1 1396   4.287   3.099   5.019
  359SOL    HW2 1397   4.436   3.105   4.996
  360SOL     OW 1398   4.066   4.710   0.705
  360SOL    HW1 1399   4.016   4.773   0.758
  360SOL    HW2 1400   3.994   4.661   0.661
  361SOL     OW 1401   1.350   8.583   1.357
  361SOL    HW1 1402   1.278   8.648   1.359
  361SOL    HW2 1403   1.302   8.499   1.346
  362SOL     OW 1404   4.363   3.981   0.853
  362SOL    HW1 1405   4.382   4.031   0.772
  362SOL    HW2 1406   4.426   4.022   0.917
  363SOL     OW 1407   1.654   4.487   1.482
  363SOL    HW1 1408   1.689   4.423   1.418
  363SOL    HW2 1409   1.603   4.548   1.426
  364SOL     OW 1410   4.018   5.818   0.522
  364SOL    HW1 1411   3.956   5.751   0.558
  364SOL    HW2 1412   4.036   5.869   0.603
  365SOL     OW 1413   1.940   7.318   5.419
  365SOL    HW1 1414   1.876   7.244   5.430
  365SOL    HW2 1415   1.948   7.322   5.322
  366SOL     OW 1416   5.478   3.313   3.348
  366SOL    HW1 1417   5.426   3.256   3.407
  366SOL    HW2 1418   5.507   3.249   3.281
  367SOL     OW 1419   0.383   1.702   3.253
  367SOL    HW1 1420   0.463   1.734   3.301
  367SOL    HW2 1421   0.387   1.755   3.171
  368SOL     OW 1422   5.547   9.018   5.435
  368SOL    HW1 1423   5.510   9.092   5.485
  368SOL    HW2 1424   5.641   9.019   5.459
  369SOL     OW 1425   1.715   7.483   4.908
  369SOL    HW1 1426   1.770   7.518   4.981
  369SOL    HW2 1427   1.627   7.516   4.933
  370SOL     OW 1428   0.869   0.361   0.928
  370SOL    HW1 1429   0.878   0.450   0.965
  370SOL    HW2 1430   0.777   0.341   0.951
  371SOL     OW 1431   4.839   8.681   4.142
  371SOL    HW1 1432   4.828   8.618   4.070
  371SOL    HW2 1433   4.882   8.756   4.097
  372SOL     OW 1434   5.746   5.876   5.311
  372SOL    HW1 1435   5.836   5.903   5.334
  372SOL    HW2 1436   5.721   5.822   5.388
  373SOL     OW 1437   5.017   3.998   2.376
  373SOL    HW1 1438   5.086   3.986   2.444
  373SOL    HW2 1439   4.948   3.935   2.403
  374SOL     OW 1440   2.202   2.731   2.919
  374SOL    HW1 1441   2.278   2.788   2.895
  374SOL    HW2 1442   2.186   2.760   3.010
  375SOL     OW 1443   3.895   7.324   1.493
  375SOL    HW1 1444   3.980   7.277   1.482
  375SOL    HW2 1445   3.881   7.355   1.402
  376SOL     OW 1446   3.277   8.127   5.551
  376SOL    HW1 1447   3.299   8.139   5.645
  376SOL    HW2 1448   3.311   8.036   5.540
  377SOL     OW 1449   3.481   8.467   1.406
  377SOL    HW1 1450   3.520   8.381   1.382
  377SOL    HW2 1451   3.516   8.481   1.496
  378SOL     OW 1452   4.637   3.921   1.886
  378SOL    HW1 1453   4.721   3.872   1.881
  378SOL    HW2 1454   4.583   3.863   1.943
  379SOL     OW 1455   3.544   1.916   3.911
  379SOL    HW1 1456   3.613   1.851   3.891
  379SOL    HW2 1457   3.511   1.937   3.822
  380SOL     OW 1458   1.113   1.824   3.640
  380SOL    HW1 1459   1.133   1.770   3.718
  380SOL    HW2 1460   1.201   1.859   3.617
  381SOL     OW 1461   4.194   0.176   1.417
  381SOL    HW1 1462   4.289   0.160   1.430
  381SOL    HW2 1463   4.169   0.098   1.367
  382SOL     OW 1464   4.244   1.731   0.888
  382SOL    HW1 1465   4.205   1.748   0.800
  382SOL    HW2 1466   4.339   1.742   0.869
  383SOL     OW 1467   1.730   4.198   2.607
  383SOL    HW1 1468   1.650   4.144   2.617
  383SOL    HW2 1469   1.695   4.279   2.567
  384SOL     OW 1470   2.902   6.063   4.963
  384SOL    HW1 1471   2.903   6.152   5.003
  384SOL    HW2 1472   2.842   6.016   5.024
  385SOL     OW 1473   3.358   6.605   4.727
  385SOL    HW1 1474   3.322   6.623   4.638
  385SOL    HW2 1475   3.302   6.531   4.756
  386SOL     OW 1476   2.475   1.782   2.181
  386SOL    HW1 1477   2.451   1.845   2.111
  386SOL    HW2 1478   2.439   1.700   2.144
  387SOL     OW 1479   4.639   2.021   3.504
  387SOL    HW1 1480   4.728   2.059   3.510
  387SOL    HW2 1481   4.589   2.069   3.572
  388SOL     OW 1482   3.008   6.240   0.616
  388SOL    HW1 1483   2.949   6.296   0.667
  388SOL    HW2 1484   2.962   6.237   0.529
  389SOL     OW 1485   4.630   2.987   0.908
  389SOL    HW1 1486   4.557   2.926   0.896
  389SOL    HW2 1487   4.674   2.947   0.986
  390SOL     OW 1488   5.378   8.098   3.695
  390SOL    HW1 1489   5.361   8.004   3.714
  390SOL    HW2 1490   5.453   8.093   3.632
  391SOL     OW 1491   3.048   3.309   5.214
  391SOL    HW1 1492   3.093   3.392   5.234
  391SOL    HW2 1493   3.093   3.246   5.271
  392SOL     OW 1494   1.123   7.098   1.366
  392SOL    HW1 1495   1.194   7.127   1.308
  392SOL    HW2 1496   1.172   7.043   1.430
  393SOL     OW 1497   1.147   1.398   2.063
  393SOL    HW1 1498   1.226   1.440   2.028
  393SOL    HW2 1499   1.151   1.422   2.157
  394SOL     OW 1500   5.570   3.793   4.965
  394SOL    HW1 1501   5.568   3.709   4.915
  394SOL    HW2 1502   5.498   3.844   4.924
  395SOL     OW 1503   0.979   4.143   1.525
  395SOL    HW1 1504   1.022   4.061   1.494
  395SOL    HW2 1505   0.981   4.128   1.621
  396SOL     OW 1506   4.842   4.136   1.796
  396SOL    HW1 1507   4.778   4.150   1.868
  396SOL    HW2 1508   4.904   4.076   1.841
  397SOL     OW 1509   2.295   4.698   2.613
  397SOL    HW1 1510   2.263   4.780   2.656
  397SOL    HW2 1511   2.386   4.694   2.645
  398SOL     OW 1512   5.135   1.280   1.999
  398SOL    HW1 1513   5.150   1.372   2.026
  398SOL    HW2 1514   5.195   1.273   1.923
  399SOL     OW 1515   2.290   9.585   1.027
  399SOL    HW1 1516   2.330   9.660   1.077
  399SOL    HW2 1517   2.269   9.524   1.101
  400SOL     OW 1518   5.510   1.553   4.197
  400SOL    HW1 1519   5.416   1.535   4.179
  400SOL    HW2 1520   5.511   1.648   4.180
  401SOL     OW 1521   1.035   3.202   0.110
  401SOL    HW1 1522   1.068   3.171   0.025
  401SOL    HW2 1523   1.031   3.299   0.096
  402SOL     OW 1524   4.412   1.945   3.957
  402SOL    HW1 1525   4.439   1.994   4.037
  402SOL    HW2 1526   4.336   1.894   3.990
  403SOL     OW 1527   0.810   6.620   0.195
  403SOL    HW1 1528   0.858   6.552   0.246
  403SOL    HW2 1529   0.792   6.575   0.112
  404SOL     OW 1530   2.461   1.843   2.437
  404SOL    HW1 1531   2.380   1.793   2.456
  404SOL    HW2 1532   2.471   1.827   2.341
  405SOL     OW 1533   0.522   6.778   5.750
  405SOL    HW1 1534   0.469   6.859   5.736
  405SOL    HW2 1535   0.468   6.710   5.707
  406SOL     OW 1536   1.271   9.313   2.445
  406SOL    HW1 1537   1.367   9.293   2.442
  406SOL    HW2 1538   1.258   9.327   2.540
  407SOL     OW 1539   3.296   4.708   2.082
  407SOL    HW1 1540   3.249   4.648   2.142
  407SOL    HW2 1541   3.291   4.658   1.998
  408SOL     OW 1542   2.631   7.646   1.973
  408SOL    HW1 1543   2.546   7.656   1.927
  408SOL    HW2 1544   2.640   7.550   1.962
  409SOL     OW 1545   2.002   0.118   3.759
  409SOL    HW1 1546   2.000   0.129   3.662
  409SOL    HW2 1547   2.027   0.023   3.765
  410SOL     OW 1548   1.558   6.483   0.231
  410SOL    HW1 1549   1.519   6.396   0.252
  410SOL    HW2 1550   1.565   6.520   0.321
  411SOL     OW 1551   3.899   0.779   4.828
  411SOL    HW1 1552   3.880   0.762   4.734
  411SOL    HW2 1553   3.976   0.840   4.822
  412SOL     OW 1554   0.754   9.118   4.072
  412SOL    HW1 1555   0.673   9.069   4.051
  412SOL    HW2 1556   0.741   9.143   4.164
  413SOL     OW 1557   2.170   4.644   1.657
  413SOL    HW1 1558   2.120   4.629   1.741
  413SOL    HW2 1559   2.257   4.611   1.680
  414SOL     OW 1560   2.232   4.279   5.576
  414SOL    HW1 1561   2.191   4.364   5.594
  414SOL    HW2 1562   2.306   4.279   5.640
  415SOL     OW 1563   0.667   6.080   4.099
  415SOL    HW1 1564   0.736   6.032   4.147
  415SOL    HW2 1565   0.588   6.035   4.132
  416SOL     OW 1566   0.972   4.431   3.166
  416SOL    HW1 1567   0.885   4.459   3.200
  416SOL    HW2 1568   0.973   4.471   3.076
  417SOL     OW 1569   3.417   1.079   0.455
  417SOL    HW1 1570   3.429   1.101   0.548
  417SOL    HW2 1571   3.466   0.995   0.449
  418SOL     OW 1572   1.144   6.443   3.805
  418SOL    HW1 1573   1.185   6.360   3.836
  418SOL    HW2 1574   1.089   6.468   3.881
  419SOL     OW 1575   4.479   3.871   2.847
  419SOL    HW1 1576   4.491   3.862   2.943
  419SOL    HW2 1577   4.551   3.813   2.814
  420SOL     OW 1578   1.090   0.770   5.081
  420SOL    HW1 1579   1.144   0.770   5.162
  420SOL    HW2 1580   1.127   0.694   5.032
  421SOL     OW 1581   1.377   7.709   4.687
  421SOL    HW1 1582   1.295   7.662   4.664
  421SOL    HW2 1583   1.433   7.637   4.721
  422SOL     OW 1584   1.284   4.863   3.813
  422SOL    HW1 1585   1.318   4.920   3.883
  422SOL    HW2 1586   1.338   4.888   3.738
  423SOL     OW 1587   1.475   2.280   1.619
  423SOL    HW1 1588   1.498   2.195   1.577
  423SOL    HW2 1589   1.422   2.252   1.694
  424SOL     OW 1590   3.814   7.228   1.120
  424SOL    HW1 1591   3.832   7.160   1.188
  424SOL    HW2 1592   3.721   7.246   1.141
  425SOL     OW 1593   0.276   4.786   1.943
  425SOL    HW1 1594   0.280   4.729   2.022
  425SOL    HW2 1595   0.368   4.816   1.936
  426SOL     OW 1596   2.629   6.982   4.565
  426SOL    HW1 1597   2.534   6.987   4.545
  426SOL    HW2 1598   2.630   7.004   4.660
  427SOL     OW 1599   5.613   0.308   5.334
  427SOL    HW1 1600   5.552   0.376   5.368
  427SOL    HW2 1601   5.579   0.228   5.375
  428SOL     OW 1602   0.466   2.822   0.212
  428SOL    HW1 1603   0.550   2.839   0.167
  428SOL    HW2 1604   0.438   2.736   0.177
  429SOL     OW 1605   0.903   2.711   5.015
  429SOL    HW1 1606   0.902   2.615   5.032
  429SOL    HW2 1607   0.895   2.746   5.105
  430SOL     OW 1608   1.175   8.401   3.732
  430SOL    HW1 1609   1.131   8.441   3.655
  430SOL    HW2 1610   1.216   8.478   3.775
  431SOL     OW 1611   0.561   6.098   0.856
  431SOL    HW1 1612   0.532   6.175   0.805
  431SOL    HW2 1613   0.618   6.052   0.790
  432SOL     OW 1614   3.043   7.969   1.850
  432SOL    HW1 1615   3.039   7.892   1.790
  432SOL    HW2 1616   2.960   8.013   1.827
  433SOL     OW 1617   0.932   8.029   5.127
  433SOL    HW1 1618   0.924   8.123   5.102
  433SOL    HW2 1619   0.861   8.020   5.194
  434SOL     OW 1620   5.520   7.798   0.372
  434SOL    HW1 1621   5.555   7.787   0.282
  434SOL    HW2 1622   5.598   7.827   0.421
  435SOL     OW 1623   5.683   7.649   2.359
  435SOL    HW1 1624   5.740   7.574   2.338
  435SOL    HW2 1625   5.654   7.626   2.450
  436SOL     OW 1626   0.636   3.232   0.684
  436SOL    HW1 1627   0.711   3.187   0.639
  436SOL    HW2 1628   0.620   3.173   0.758
  437SOL     OW 1629   4.579   0.977   3.524
  437SOL    HW1 1630   4.632   0.996   3.603
  437SOL    HW2 1631   4.496   0.943   3.561
  438SOL     OW 1632   5.043   3.826   3.923
  438SOL    HW1 1633   4.977   3.849   3.855
  438SOL    HW2 1634   5.102   3.766   3.873
  439SOL     OW 1635   1.002   9.685   1.061
  439SOL    HW1 1636   1.061   9.610   1.077
  439SOL    HW2 1637   0.958   9.661   0.979
  440SOL     OW 1638   0.680   2.490   5.189
  440SOL    HW1 1639   0.715   2.546   5.261
  440SOL    HW2 1640   0.764   2.471   5.142
  441SOL     OW 1641   5.314   2.699   5.156
  441SOL    HW1 1642   5.342   2.607   5.172
  441SOL    HW2 1643   5.246   2.688   5.087
  442SOL     OW 1644   5.629   7.393   0.207
  442SOL    HW1 1645   5.676   7.309   0.218
  442SOL    HW2 1646   5.693   7.458   0.239
  443SOL     OW 1647   1.230   3.056   1.397
  443SOL    HW1 1648   1.145   3.014   1.419
  443SOL    HW2 1649   1.289   2.978   1.398
  444SOL     OW 1650   0.507   8.783   5.167
  444SOL    HW1 1651   0.460   8.708   5.206
  444SOL    HW2 1652   0.595   8.779   5.208
  445SOL     OW 1653   5.182   3.491   1.218
  445SOL    HW1 1654   5.239   3.411   1.208
  445SOL    HW2 1655   5.237   3.558   1.175
  446SOL     OW 1656   0.254   2.623   1.457
  446SOL    HW1 1657   0.329   2.608   1.396
  446SOL    HW2 1658   0.178   2.594   1.405
  447SOL     OW 1659   3.620   4.168   5.360
  447SOL    HW1 1660   3.662   4.107   5.423
  447SOL    HW2 1661   3.641   4.127   5.274
  448SOL     OW 1662   1.097   7.204   1.834
  448SOL    HW1 1663   1.026   7.156   1.880
  448SOL    HW2 1664   1.059   7.210   1.744
  449SOL     OW 1665   5.724   9.235   2.834
  449SOL    HW1 1666   5.669   9.313   2.820
  449SOL    HW2 1667   5.715   9.189   2.749
  450SOL     OW 1668   2.881   8.588   4.155
  450SOL    HW1 1669   2.929   8.668   4.129
  450SOL    HW2 1670   2.826   8.572   4.077
  451SOL     OW 1671   3.299   6.677   5.250
  451SOL    HW1 1672   3.340   6.642   5.169
  451SOL    HW2 1673   3.227   6.731   5.211
  452SOL     OW 1674   0.669   8.465   2.237
  452SOL    HW1 1675   0.731   8.479   2.310
  452SOL    HW2 1676   0.719   8.400   2.183
  453SOL     OW 1677   0.352   4.627   5.020
  453SOL    HW1 1678   0.327   4.561   4.954
  453SOL    HW2 1679   0.366   4.571   5.099
  454SOL     OW 1680   2.700   0.504   1.062
  454SOL    HW1 1681   2.735   0.575   1.119
  454SOL    HW2 1682   2.716   0.424   1.114
  455SOL     OW 1683   2.065   6.690   4.044
  455SOL    HW1 1684   2.097   6.649   3.961
  455SOL    HW2 1685   2.134   6.757   4.061
  456SOL     OW 1686   3.399   0.338   4.231
  456SOL    HW1 1687   3.344   0.310   4.305
  456SOL    HW2 1688   3.360   0.291   4.156
  457SOL     OW 1689   1.015   7.774   5.156
  457SOL    HW1 1690   0.923   7.742   5.156
  457SOL    HW2 1691   1.001   7.870   5.159
  458SOL     OW 1692   3.164   7.467   4.940
  458SOL    HW1 1693   3.208   7.412   4.873
  458SOL    HW2 1694   3.133   7.541   4.886
  459SOL     OW 1695   4.539   8.651   3.199
  459SOL    HW1 1696   4.441   8.644   3.202
  459SOL    HW2 1697   4.556   8.723   3.262
  460SOL     OW 1698   2.929   1.380   4.237
  460SOL    HW1 1699   2.857   1.315   4.244
  460SOL    HW2 1700   2.920   1.411   4.145
  461SOL     OW 1701   2.420   9.659   5.482
  461SOL    HW1 1702   2.368   9.591   5.437
  461SOL    HW2 1703   2.360   9.736   5.476
  462SOL     OW 1704   2.490   1.186   5.491
  462SOL    HW1 1705   2.562   1.180   5.426
  462SOL    HW2 1706   2.464   1.279   5.479
  463SOL     OW 1707   5.046   6.430   0.072
  463SOL    HW1 1708   5.037   6.527   0.085
  463SOL    HW2 1709   4.953   6.406   0.053
  464SOL     OW 1710   4.327   8.964   0.826
  464SOL    HW1 1711   4.302   8.950   0.733
  464SOL    HW2 1712   4.406   8.908   0.833
  465SOL     OW 1713   0.608   2.979   4.466
  465SOL    HW1 1714   0.592   2.932   4.382
  465SOL    HW2 1715   0.548   2.931   4.526
  466SOL     OW 1716   0.719   6.908   4.128
  466SOL    HW1 1717   0.720   6.819   4.088
  466SOL    HW2 1718   0.657   6.896   4.201
  467SOL     OW 1719   0.291   7.598   0.138
  467SOL    HW1 1720   0.368   7.542   0.154
  467SOL    HW2 1721   0.257   7.613   0.228
  468SOL     OW 1722   2.020   6.414   5.712
  468SOL    HW1 1723   1.959   6.398   5.639
  468SOL    HW2 1724   2.016   6.329   5.761
  469SOL     OW 1725   1.672   2.568   4.457
  469SOL    HW1 1726   1.732   2.496   4.480
  469SOL    HW2 1727   1.687   2.577   4.362
  470SOL     OW 1728   0.459   8.135   4.350
  470SOL    HW1 1729   0.520   8.128   4.425
  470SOL    HW2 1730   0.469   8.049   4.306
  471SOL     OW 1731   1.644   7.118   2.812
  471SOL    HW1 1732   1.704   7.068   2.754
  471SOL    HW2 1733   1.631   7.200   2.759
  472SOL     OW 1734   3.913   4.542   4.879
  472SOL    HW1 1735   3.899   4.572   4.788
  472SOL    HW2 1736   3.900   4.446   4.867
  473SOL     OW 1737   2.287   1.265   2.955
  473SOL    HW1 1738   2.325   1.187   2.910
  473SOL    HW2 1739   2.201   1.274   2.909
  474SOL     OW 1740   3.812   9.368   5.297
  474SOL    HW1 1741   3.817   9.366   5.201
  474SOL    HW2 1742   3.748   9.297   5.315
  475SOL     OW 1743   3.842   3.463   4.814
  475SOL    HW1 1744   3.922   3.411   4.799
  475SOL    HW2 1745   3.877   3.552   4.829
  476SOL     OW 1746   0.609   2.779   1.051
  476SOL    HW1 1747   0.653   2.775   1.138
  476SOL    HW2 1748   0.615   2.687   1.022
  477SOL     OW 1749   0.060   0.591   0.888
  477SOL    HW1 1750   0.124   0.544   0.946
  477SOL    HW2 1751   0.076   0.683   0.914
  478SOL     OW 1752   1.583   1.706   2.864
  478SOL    HW1 1753   1.552   1.630   2.810
  478SOL    HW2 1754   1.575   1.780   2.801
  479SOL     OW 1755   4.189   2.394   5.586
  479SOL    HW1 1756   4.112   2.354   5.544
  479SOL    HW2 1757   4.214   2.462   5.520
  480SOL     OW 1758   5.422   5.442   0.513
  480SOL    HW1 1759   5.387   5.400   0.593
  480SOL    HW2 1760   5.343   5.444   0.456
  481SOL     OW 1761   2.590   4.865   4.181
  481SOL    HW1 1762   2.632   4.946   4.212
  481SOL    HW2 1763   2.652   4.836   4.112
  482SOL     OW 1764   4.413   4.292   4.939
  482SOL    HW1 1765   4.363   4.347   4.877
  482SOL    HW2 1766   4.501   4.334   4.935
  483SOL     OW 1767   5.219   7.532   4.831
  483SOL    HW1 1768   5.144   7.542   4.891
  483SOL    HW2 1769   5.225   7.621   4.792
  484SOL     OW 1770   5.386   3.928   0.555
  484SOL    HW1 1771   5.345   3.961   0.636
  484SOL    HW2 1772   5.478   3.959   0.565
  485SOL     OW 1773   1.290   2.612   4.426
  485SOL    HW1 1774   1.360   2.618   4.358
  485SOL    HW2 1775   1.211   2.606   4.369
  486SOL     OW 1776   0.379   0.637   1.611
  486SOL    HW1 1777   0.353   0.594   1.694
  486SOL    HW2 1778   0.297   0.636   1.561
  487SOL     OW 1779   3.379   9.797   4.025
  487SOL    HW1 1780   3.385   9.703   4.052
  487SOL    HW2 1781   3.384   9.791   3.929
  488SOL     OW 1782   3.956   8.608   1.315
  488SOL    HW1 1783   3.966   8.520   1.273
  488SOL    HW2 1784   3.937   8.664   1.239
  489SOL     OW 1785   4.190   1.589   4.503
  489SOL    HW1 1786   4.160   1.603   4.595
  489SOL    HW2 1787   4.196   1.492   4.496
  490SOL     OW 1788   0.689   5.909   5.135
  490SOL    HW1 1789   0.756   5.971   5.168
  490SOL    HW2 1790   0.631   5.966   5.083
  491SOL     OW 1791   1.586   1.476   5.789
  491SOL    HW1 1792   1.615   1.385   5.768
  491SOL    HW2 1793   1.500   1.480   5.747
  492SOL     OW 1794   0.751   4.657   4.249
  492SOL    HW1 1795   0.655   4.646   4.257
  492SOL    HW2 1796   0.767   4.730   4.311
  493SOL     OW 1797   2.397   2.557   2.807
  493SOL    HW1 1798   2.328   2.613   2.846
  493SOL    HW2 1799   2.438   2.615   2.739
  494SOL     OW 1800   1.022   6.534   2.651
  494SOL    HW1 1801   1.100   6.512   2.703
  494SOL    HW2 1802   0.955   6.543   2.721
  495SOL     OW 1803   2.606   7.628   0.872
  495SOL    HW1 1804   2.594   7.702   0.936
  495SOL    HW2 1805   2.514   7.612   0.842
  496SOL     OW 1806   1.013   5.155   5.556
  496SOL    HW1 1807   1.004   5.210   5.476
  496SOL    HW2 1808   1.106   5.131   5.553
  497SOL     OW 1809   5.668   1.409   4.378
  497SOL    HW1 1810   5.604   1.336   4.383
  497SOL    HW2 1811   5.625   1.469   4.314
  498SOL     OW 1812   1.938   2.628   3.151
  498SOL    HW1 1813   1.889   2.668   3.225
  498SOL    HW2 1814   2.012   2.587   3.198
  499SOL     OW 1815   4.710   4.819   3.037
  499SOL    HW1 1816   4.716   4.731   2.997
  499SOL    HW2 1817   4.804   4.843   3.049
  500SOL     OW 1818   5.363   0.103   5.307
  500SOL    HW1 1819   5.320   0.123   5.392
  500SOL    HW2 1820   5.308   0.030   5.273
  501SOL     OW 1821   4.748   9.541   3.695
  501SOL    HW1 1822   4.803   9.566   3.618
  501SOL    HW2 1823   4.815   9.535   3.765
  502SOL     OW 1824   4.494   8.174   1.913
  502SOL    HW1 1825   4.447   8.199   1.993
  502SOL    HW2 1826   4.536   8.090   1.941
  503SOL     OW 1827   3.682   0.560   5.135
  503SOL    HW1 1828   3.712   0.484   5.186
  503SOL    HW2 1829   3.589   0.536   5.116
  504SOL     OW 1830   5.003   8.115   2.173
  504SOL    HW1 1831   5.030   8.089   2.083
  504SOL    HW2 1832   4.913   8.077   2.179
  505SOL     OW 1833   3.303   7.823   4.008
  505SOL    HW1 1834   3.328   7.821   3.914
  505SOL    HW2 1835   3.214   7.786   4.003
  506SOL     OW 1836   3.988   6.259   0.102
  506SOL    HW1 1837   3.962   6.193   0.168
  506SOL    HW2 1838   3.901   6.297   0.078
  507SOL     OW 1839   4.966   4.860   0.201
  507SOL    HW1 1840   5.030   4.896   0.264
  507SOL    HW2 1841   4.977   4.764   0.210
  508SOL     OW 1842   5.374   2.781   2.883
  508SOL    HW1 1843   5.457   2.784   2.935
  508SOL    HW2 1844   5.347   2.688   2.894
  509SOL     OW 1845   3.028   1.445   3.184
  509SOL    HW1 1846   2.969   1.388   3.131
  509SOL    HW2 1847   3.011   1.532   3.145
  510SOL     OW 1848   0.420   0.900   5.469
  510SOL    HW1 1849   0.438   0.883   5.375
  510SOL    HW2 1850   0.390   0.992   5.466
  511SOL     OW 1851   0.556   8.246   0.550
  511SOL    HW1 1852   0.531   8.191   0.626
  511SOL    HW2 1853   0.469   8.263   0.510
  512SOL     OW 1854   4.947   7.168   5.595
  512SOL    HW1 1855   4.874   7.206   5.647
  512SOL    HW2 1856   4.933   7.071   5.605
  513SOL     OW 1857   0.504   0.509   0.803
  513SOL    HW1 1858   0.438   0.577   0.780
  513SOL    HW2 1859   0.588   0.549   0.773
  514SOL     OW 1860   0.168   7.791   2.635
  514SOL    HW1 1861   0.155   7.712   2.691
  514SOL    HW2 1862   0.214   7.853   2.693
  515SOL     OW 1863   3.082   0.941   4.772
  515SOL    HW1 1864   3.128   0.858   4.746
  515SOL    HW2 1865   3.120   1.004   4.709
  516SOL     OW 1866   2.232   2.100   3.333
  516SOL    HW1 1867   2.297   2.103   3.260
  516SOL    HW2 1868   2.286   2.056   3.402
  517SOL     OW 1869   3.780   3.618   0.450
  517SOL    HW1 1870   3.781   3.713   0.429
  517SOL    HW2 1871   3.831   3.613   0.532
  518SOL     OW 1872   1.029   5.372   3.008
  518SOL    HW1 1873   1.053   5.327   2.926
  518SOL    HW2 1874   0.949   5.323   3.033
  519SOL     OW 1875   5.204   4.567   1.956
  519SOL    HW1 1876   5.146   4.607   1.889
  519SOL    HW2 1877   5.291   4.611   1.940
  520SOL     OW 1878   1.010   8.905   2.976
  520SOL    HW1 1879   1.054   8.823   2.999
  520SOL    HW2 1880   0.919   8.888   3.001
  521SOL     OW 1881   4.006   8.376   1.180
  521SOL    HW1 1882   3.934   8.311   1.178
  521SOL    HW2 1883   4.057   8.349   1.101
  522SOL     OW 1884   0.131   1.277   1.902
  522SOL    HW1 1885   0.035   1.279   1.883
  522SOL    HW2 1886   0.170   1.314   1.821
  523SOL     OW 1887   3.005   7.770   3.419
  523SOL    HW1 1888   2.921   7.820   3.415
  523SOL    HW2 1889   3.051   7.812   3.495
  524SOL     OW 1890   1.891   9.383   0.104
  524SOL    HW1 1891   1.818   9.446   0.092
  524SOL    HW2 1892   1.910   9.355   0.012
  525SOL     OW 1893   1.096   4.094   3.849
  525SOL    HW1 1894   1.077   4.057   3.760
  525SOL    HW2 1895   1.036   4.041   3.904
  526SOL     OW 1896   0.687   1.789   2.512
  526SOL    HW1 1897   0.596   1.756   2.519
  526SOL    HW2 1898   0.692   1.805   2.416
  527SOL     OW 1899   0.972   6.053   1.257
  527SOL    HW1 1900   1.065   6.037   1.280
  527SOL    HW2 1901   0.964   6.148   1.271
  528SOL     OW 1902   3.772   6.153   2.832
  528SOL    HW1 1903   3.758   6.090   2.760
  528SOL    HW2 1904   3.683   6.155   2.871
  529SOL     OW 1905   3.730   7.879   5.587
  529SOL    HW1 1906   3.778   7.925   5.516
  529SOL    HW2 1907   3.774   7.915   5.665
  530SOL     OW 1908   4.400   9.746   0.884
  530SOL    HW1 1909   4.307   9.764   0.867
  530SOL    HW2 1910   4.425   9.695   0.804
  531SOL     OW 1911   1.227   7.929   4.783
  531SOL    HW1 1912   1.287   7.877   4.727
  531SOL    HW2 1913   1.219   7.867   4.859
  532SOL     OW 1914   1.473   4.029   4.089
  532SOL    HW1 1915   1.455   4.125   4.096
  532SOL    HW2 1916   1.382   3.994   4.080
  533SOL     OW 1917   3.701   6.543   4.058
  533SOL    HW1 1918   3.749   6.497   3.986
  533SOL    HW2 1919   3.774   6.559   4.120
  534SOL     OW 1920   4.602   6.347   5.416
  534SOL    HW1 1921   4.576   6.323   5.325
  534SOL    HW2 1922   4.623   6.441   5.402
  535SOL     OW 1923   1.280   8.634   2.962
  535SOL    HW1 1924   1.260   8.562   3.025
  535SOL    HW2 1925   1.360   8.601   2.919
  536SOL     OW 1926   1.528   1.333   1.529
  536SOL    HW1 1927   1.480   1.368   1.607
  536SOL    HW2 1928   1.497   1.240   1.531
  537SOL     OW 1929   0.617   7.006   3.870
  537SOL    HW1 1930   0.622   7.097   3.906
  537SOL    HW2 1931   0.700   6.969   3.902
  538SOL     OW 1932   3.364   5.218   4.607
  538SOL    HW1 1933   3.396   5.168   4.685
  538SOL    HW2 1934   3.393   5.157   4.537
  539SOL     OW 1935   3.346   0.481   3.601
  539SOL    HW1 1936   3.413   0.418   3.636
  539SOL    HW2 1937   3.383   0.563   3.638
  540SOL     OW 1938   4.454   2.074   1.291
  540SOL    HW1 1939   4.519   2.102   1.357
  540SOL    HW2 1940   4.419   1.992   1.331
  541SOL     OW 1941   2.774   4.946   3.512
  541SOL    HW1 1942   2.817   5.019   3.561
  541SOL    HW2 1943   2.681   4.956   3.542
  542SOL     OW 1944   3.698   6.219   5.431
  542SOL    HW1 1945   3.764   6.150   5.411
  542SOL    HW2 1946   3.696   6.268   5.348
  543SOL     OW 1947   4.663   4.958   3.719
  543SOL    HW1 1948   4.687   5.005   3.800
  543SOL    HW2 1949   4.743   4.966   3.665
  544SOL     OW 1950   3.519   1.317   4.499
  544SOL    HW1 1951   3.480   1.249   4.440
  544SOL    HW2 1952   3.495   1.398   4.451
  545SOL     OW 1953   0.203   2.184   4.518
  545SOL    HW1 1954   0.180   2.255   4.456
  545SOL    HW2 1955   0.263   2.229   4.580
  546SOL     OW 1956   2.974   2.785   2.469
  546SOL    HW1 1957   3.044   2.721   2.453
  546SOL    HW2 1958   3.017   2.869   2.449
  547SOL     OW 1959   1.377   7.196   2.058
  547SOL    HW1 1960   1.296   7.144   2.046
  547SOL    HW2 1961   1.441   7.126   2.079
  548SOL     OW 1962   1.631   5.328   3.864
  548SOL    HW1 1963   1.612   5.233   3.847
  548SOL    HW2 1964   1.694   5.321   3.937
  549SOL     OW 1965   5.032   6.953   2.977
  549SOL    HW1 1966   4.969   6.883   3.006
  549SOL    HW2 1967   5.014   6.958   2.883
  550SOL     OW 1968   0.666   5.460   2.946
  550SOL    HW1 1969   0.645   5.531   3.007
  550SOL    HW2 1970   0.579   5.417   2.933
  551SOL     OW 1971   2.847   6.996   5.249
  551SOL    HW1 1972   2.938   7.026   5.235
  551SOL    HW2 1973   2.799   7.080   5.255
  552SOL     OW 1974   4.585   9.806   3.366
  552SOL    HW1 1975   4.558   9.760   3.448
  552SOL    HW2 1976   4.583   9.898   3.396
  553SOL     OW 1977   3.468   5.438   1.327
  553SOL    HW1 1978   3.532   5.420   1.255
  553SOL    HW2 1979   3.498   5.373   1.394
  554SOL     OW 1980   3.552   8.889   4.628
  554SOL    HW1 1981   3.552   8.912   4.534
  554SOL    HW2 1982   3.472   8.936   4.658
  555SOL     OW 1983   4.142   6.869   3.027
  555SOL    HW1 1984   4.179   6.837   2.943
  555SOL    HW2 1985   4.050   6.886   3.001
  556SOL     OW 1986   1.358   8.843   5.849
  556SOL    HW1 1987   1.316   8.782   5.912
  556SOL    HW2 1988   1.282   8.886   5.807
  557SOL     OW 1989   5.809   8.808   1.502
  557SOL    HW1 1990   5.809   8.785   1.597
  557SOL    HW2 1991   5.833   8.903   1.502
  558SOL     OW 1992   2.581   8.808   4.719
  558SOL    HW1 1993   2.530   8.772   4.642
  558SOL    HW2 1994   2.634   8.730   4.741
  559SOL     OW 1995   5.107   7.393   5.334
  559SOL    HW1 1996   5.188   7.342   5.347
  559SOL    HW2 1997   5.119   7.464   5.400
  560SOL     OW 1998   5.226   7.861   2.884
  560SOL    HW1 1999   5.283   7.897   2.954
  560SOL    HW2 2000   5.262   7.902   2.805
  561SOL     OW 2001   3.711   7.656   3.524
  561SOL    HW1 2002   3.673   7.604   3.451
  561SOL    HW2 2003   3.705   7.746   3.491
  562SOL     OW 2004   2.584   8.858   5.084
  562SOL    HW1 2005   2.649   8.834   5.016
  562SOL    HW2 2006   2.634   8.923   5.137
  563SOL     OW 2007   3.749   1.144   1.118
  563SOL    HW1 2008   3.782   1.080   1.052
  563SOL    HW2 2009   3.828   1.199   1.130
  564SOL     OW 2010   3.644   9.744   0.624
  564SOL    HW1 2011   3.729   9.761   0.667
  564SOL    HW2 2012   3.669   9.678   0.557
  565SOL     OW 2013   2.264   2.965   5.003
  565SOL    HW1 2014   2.276   3.044   5.059
  565SOL    HW2 2015   2.325   2.901   5.044
  566SOL     OW 2016   3.080   8.915   4.872
  566SOL    HW1 2017   3.060   8.989   4.812
  566SOL    HW2 2018   3.081   8.839   4.812
  567SOL     OW 2019   0.582   8.730   4.659
  567SOL    HW1 2020   0.513   8.691   4.602
  567SOL    HW2 2021   0.648   8.660   4.660
  568SOL     OW 2022   5.438   8.567   3.821
  568SOL    HW1 2023   5.402   8.562   3.911
  568SOL    HW2 2024   5.362   8.598   3.771
  569SOL     OW 2025   4.697   2.805   5.335
  569SOL    HW1 2026   4.765   2.811   5.265
  569SOL    HW2 2027   4.620   2.775   5.285
  570SOL     OW 2028   5.158   2.726   4.914
  570SOL    HW1 2029   5.094   2.669   4.961
  570SOL    HW2 2030   5.132   2.715   4.821
  571SOL     OW 2031   1.649   5.356   0.730
  571SOL    HW1 2032   1.655   5.453   0.726
  571SOL    HW2 2033   1.739   5.330   0.753
  572SOL     OW 2034   5.166   0.201   5.818
  572SOL    HW1 2035   5.166   0.123   5.874
  572SOL    HW2 2036   5.195   0.270   5.881
  573SOL     OW 2037   2.966   8.340   3.763
  573SOL    HW1 2038   2.923   8.317   3.846
  573SOL    HW2 2039   2.987   8.253   3.726
  574SOL     OW 2040   1.697   4.419   5.007
  574SOL    HW1 2041   1.792   4.434   5.023
  574SOL    HW2 2042   1.696   4.322   4.999
  575SOL     OW 2043   3.320   8.052   3.388
  575SOL    HW1 2044   3.383   8.007   3.330
  575SOL    HW2 2045   3.263   8.097   3.323
  576SOL     OW 2046   1.965   4.694   4.389
  576SOL    HW1 2047   1.903   4.748   4.340
  576SOL    HW2 2048   2.034   4.676   4.322
  577SOL     OW 2049   1.607   7.689   0.459
  577SOL    HW1 2050   1.687   7.713   0.507
  577SOL    HW2 2051   1.643   7.638   0.384
  578SOL     OW 2052   0.526   2.250   1.056
  578SOL    HW1 2053   0.573   2.200   0.986
  578SOL    HW2 2054   0.442   2.271   1.012
  579SOL     OW 2055   0.138   6.138   2.701
  579SOL    HW1 2056   0.043   6.162   2.712
  579SOL    HW2 2057   0.137   6.046   2.727
  580SOL     OW 2058   0.507   9.248   1.286
  580SOL    HW1 2059   0.563   9.326   1.295
  580SOL    HW2 2060   0.572   9.176   1.293
  581SOL     OW 2061   4.169   4.328   1.590
  581SOL    HW1 2062   4.203   4.302   1.678
  581SOL    HW2 2063   4.241   4.386   1.560
  582SOL     OW 2064   5.650   4.035   0.554
  582SOL    HW1 2065   5.700   4.101   0.608
  582SOL    HW2 2066   5.624   4.088   0.478
  583SOL     OW 2067   4.357   6.950   3.277
  583SOL    HW1 2068   4.298   6.873   3.266
  583SOL    HW2 2069   4.293   7.020   3.302
  584SOL     OW 2070   1.586   9.142   1.135
  584SOL    HW1 2071   1.523   9.189   1.078
  584SOL    HW2 2072   1.672   9.162   1.091
  585SOL     OW 2073   2.687   9.162   4.604
  585SOL    HW1 2074   2.664   9.114   4.523
  585SOL    HW2 2075   2.737   9.095   4.655
  586SOL     OW 2076   2.234   3.950   3.950
  586SOL    HW1 2077   2.162   3.998   3.992
  586SOL    HW2 2078   2.278   3.907   4.026
  587SOL     OW 2079   0.394   0.353   5.485
  587SOL    HW1 2080   0.456   0.413   5.440
  587SOL    HW2 2081   0.382   0.285   5.418
  588SOL     OW 2082   4.933   6.276   5.204
  588SOL    HW1 2083   4.995   6.200   5.207
  588SOL    HW2 2084   4.864   6.246   5.144
  589SOL     OW 2085   4.052   8.276   1.911
  589SOL    HW1 2086   4.036   8.354   1.855
  589SOL    HW2 2087   3.969   8.268   1.959
  590SOL     OW 2088   4.971   9.766   2.795
  590SOL    HW1 2089   5.017   9.756   2.878
  590SOL    HW2 2090   4.880   9.739   2.817
  591SOL     OW 2091   0.718   3.464   4.457
  591SOL    HW1 2092   0.700   3.370   4.438
  591SOL    HW2 2093   0.654   3.483   4.527
  592SOL     OW 2094   4.150   9.675   4.172
  592SOL    HW1 2095   4.062   9.714   4.160
  592SOL    HW2 2096   4.132   9.618   4.249
  593SOL     OW 2097   3.259   7.133   2.650
  593SOL    HW1 2098   3.163   7.117   2.640
  593SOL    HW2 2099   3.292   7.086   2.570
  594SOL     OW 2100   4.636   6.714   3.274
  594SOL    HW1 2101   4.645   6.617   3.276
  594SOL    HW2 2102   4.576   6.730   3.349
  595SOL     OW 2103   0.845   5.543   2.310
  595SOL    HW1 2104   0.808   5.454   2.316
  595SOL    HW2 2105   0.789   5.592   2.373
  596SOL     OW 2106   4.949   7.855   1.415
  596SOL    HW1 2107   5.045   7.867   1.402
  596SOL    HW2 2108   4.925   7.811   1.332
  597SOL     OW 2109   1.965   3.469   0.922
  597SOL    HW1 2110   1.979   3.547   0.867
  597SOL    HW2 2111   2.026   3.405   0.882
  598SOL     OW 2112   4.434   2.844   5.472
  598SOL    HW1 2113   4.400   2.803   5.553
  598SOL    HW2 2114   4.530   2.846   5.486
  599SOL     OW 2115   5.746   3.267   4.498
  599SOL    HW1 2116   5.836   3.302   4.503
  599SOL    HW2 2117   5.711   3.285   4.588
  600SOL     OW 2118   2.597   6.170   4.021
  600SOL    HW1 2119   2.685   6.208   4.034
  600SOL    HW2 2120   2.561   6.233   3.957
  601SOL     OW 2121   1.312   3.060   5.463
  601SOL    HW1 2122   1.353   3.148   5.459
  601SOL    HW2 2123   1.383   3.003   5.429
  602SOL     OW 2124   2.670   7.631   2.514
  602SOL    HW1 2125   2.703   7.651   2.603
  602SOL    HW2 2126   2.632   7.717   2.487
  603SOL     OW 2127   3.458   7.479   3.555
  603SOL    HW1 2128   3.407   7.432   3.624
  603SOL    HW2 2129   3.508   7.542   3.609
  604SOL     OW 2130   3.284   7.134   4.933
  604SOL    HW1 2131   3.332   7.200   4.878
  604SOL    HW2 2132   3.196   7.140   4.895
  605SOL     OW 2133   0.191   0.082   1.499
  605SOL    HW1 2134   0.179   0.164   1.448
  605SOL    HW2 2135   0.215   0.117   1.585
  606SOL     OW 2136   3.845   2.978   3.873
  606SOL    HW1 2137   3.823   3.072   3.877
  606SOL    HW2 2138   3.938   2.981   3.902
  607SOL     OW 2139   4.135   9.738   4.660
  607SOL    HW1 2140   4.142   9.822   4.612
  607SOL    HW2 2141   4.206   9.685   4.619
  608SOL     OW 2142   1.029   6.301   3.340
  608SOL    HW1 2143   1.097   6.317   3.272
  608SOL    HW2 2144   1.083   6.286   3.419
  609SOL     OW 2145   5.286   6.721   2.536
  609SOL    HW1 2146   5.282   6.631   2.573
  609SOL    HW2 2147   5.257   6.776   2.611
  610SOL     OW 2148   5.067   5.421   0.664
  610SOL    HW1 2149   4.976   5.391   0.682
  610SOL    HW2 2150   5.082   5.391   0.574
  611SOL     OW 2151   4.299   2.296   0.936
  611SOL    HW1 2152   4.350   2.361   0.887
  611SOL    HW2 2153   4.208   2.328   0.925
  612SOL     OW 2154   1.578   9.336   1.923
  612SOL    HW1 2155   1.533   9.269   1.868
  612SOL    HW2 2156   1.669   9.301   1.922
  613SOL     OW 2157   0.708   0.256   0.660
  613SOL    HW1 2158   0.615   0.259   0.633
  613SOL    HW2 2159   0.704   0.238   0.755
  614SOL     OW 2160   4.535   4.400   0.809
  614SOL    HW1 2161   4.506   4.313   0.838
  614SOL    HW2 2162   4.616   4.413   0.861
  615SOL     OW 2163   0.975   0.203   1.283
  615SOL    HW1 2164   0.888   0.197   1.240
  615SOL    HW2 2165   1.037   0.191   1.210
  616SOL     OW 2166   4.591   1.431   5.756
  616SOL    HW1 2167   4.558   1.422   5.665
  616SOL    HW2 2168   4.575   1.344   5.794
  617SOL     OW 2169   4.453   3.190   0.862
  617SOL    HW1 2170   4.517   3.117   0.871
  617SOL    HW2 2171   4.479   3.232   0.779
  618SOL     OW 2172   3.770   1.522   1.045
  618SOL    HW1 2173   3.750   1.611   1.011
  618SOL    HW2 2174   3.744   1.467   0.968
  619SOL     OW 2175   2.216   2.360   1.317
  619SOL    HW1 2176   2.162   2.431   1.280
  619SOL    HW2 2177   2.304   2.404   1.324
  620SOL     OW 2178   0.978   8.678   2.019
  620SOL    HW1 2179   1.025   8.603   2.060
  620SOL    HW2 2180   0.929   8.714   2.095
  621SOL     OW 2181   4.697   3.742   2.763
  621SOL    HW1 2182   4.757   3.695   2.826
  621SOL    HW2 2183   4.758   3.808   2.726
  622SOL     OW 2184   3.579   4.245   2.955
  622SOL    HW1 2185   3.628   4.184   3.013
  622SOL    HW2 2186   3.647   4.271   2.891
  623SOL     OW 2187   2.988   6.047   0.067
  623SOL    HW1 2188   3.055   6.067  -0.002
  623SOL    HW2 2189   3.033   5.977   0.118
  624SOL     OW 2190   3.321   8.718   0.235
  624SOL    HW1 2191   3.401   8.696   0.185
  624SOL    HW2 2192   3.314   8.814   0.218
  625SOL     OW 2193   5.067   6.043   4.666
  625SOL    HW1 2194   5.087   6.120   4.610
  625SOL    HW2 2195   5.043   5.976   4.600
  626SOL     OW 2196   3.168   2.792   3.381
  626SOL    HW1 2197   3.119   2.792   3.296
  626SOL    HW2 2198   3.257   2.817   3.350
  627SOL     OW 2199   5.475   9.047   5.825
  627SOL    HW1 2200   5.529   9.123   5.800
  627SOL    HW2 2201   5.448   9.070   5.916
  628SOL     OW 2202   3.154   0.217   2.743
  628SOL    HW1 2203   3.231   0.244   2.796
  628SOL    HW2 2204   3.196   0.197   2.657
  629SOL     OW 2205   5.143   6.101   0.257
  629SOL    HW1 2206   5.050   6.123   0.274
  629SOL    HW2 2207   5.147   6.008   0.284
  630SOL     OW 2208   2.675   5.999   2.715
  630SOL    HW1 2209   2.721   6.084   2.723
  630SOL    HW2 2210   2.707   5.950   2.792
  631SOL     OW 2211   5.154   0.408   0.287
  631SOL    HW1 2212   5.093   0.370   0.352
  631SOL    HW2 2213   5.186   0.487   0.334
  632SOL     OW 2214   4.371   4.167   0.645
  632SOL    HW1 2215   4.452   4.182   0.592
  632SOL    HW2 2216   4.330   4.255   0.644
  633SOL     OW 2217   3.520   9.250   1.278
  633SOL    HW1 2218   3.545   9.324   1.220
  633SOL    HW2 2219   3.588   9.185   1.256
  634SOL     OW 2220   2.782   5.727   4.853
  634SOL    HW1 2221   2.812   5.799   4.794
  634SOL    HW2 2222   2.727   5.675   4.792
  635SOL     OW 2223   1.253   2.371   1.444
  635SOL    HW1 2224   1.283   2.392   1.533
  635SOL    HW2 2225   1.167   2.328   1.461
  636SOL     OW 2226   3.423   7.896   5.067
  636SOL    HW1 2227   3.410   7.951   5.146
  636SOL    HW2 2228   3.337   7.851   5.062
  637SOL     OW 2229   0.370   4.000   1.793
  637SOL    HW1 2230   0.279   3.997   1.827
  637SOL    HW2 2231   0.401   3.910   1.814
  638SOL     OW 2232   2.826   9.239   5.174
  638SOL    HW1 2233   2.764   9.165   5.173
  638SOL    HW2 2234   2.865   9.234   5.084
  639SOL     OW 2235   2.901   8.789   4.643
  639SOL    HW1 2236   2.874   8.869   4.692
  639SOL    HW2 2237   2.869   8.719   4.703
  640SOL     OW 2238   1.850   7.670   5.816
  640SOL    HW1 2239   1.842   7.702   5.908
  640SOL    HW2 2240   1.946   7.668   5.803
  641SOL     OW 2241   2.584   6.555   4.984
  641SOL    HW1 2242   2.670   6.575   4.946
  641SOL    HW2 2243   2.607   6.539   5.077
  642SOL     OW 2244   4.895   3.745   0.055
  642SOL    HW1 2245   4.943   3.829   0.068
  642SOL    HW2 2246   4.946   3.685   0.109
  643SOL     OW 2247   5.478   4.340   0.705
  643SOL    HW1 2248   5.385   4.354   0.681
  643SOL    HW2 2249   5.524   4.346   0.619
  644SOL     OW 2250   0.563   5.987   2.031
  644SOL    HW1 2251   0.491   5.974   1.967
  644SOL    HW2 2252   0.607   6.068   1.997
  645SOL     OW 2253   4.702   4.962   2.656
  645SOL    HW1 2254   4.784   4.987   2.705
  645SOL    HW2 2255   4.635   4.996   2.718
  646SOL     OW 2256   1.107   6.666   4.484
  646SOL    HW1 2257   1.122   6.646   4.578
  646SOL    HW2 2258   1.114   6.763   4.487
  647SOL     OW 2259   5.792   7.722   3.526
  647SOL    HW1 2260   5.714   7.725   3.469
  647SOL    HW2 2261   5.843   7.797   3.494
  648SOL     OW 2262   3.689   8.730   2.344
  648SOL    HW1 2263   3.655   8.650   2.387
  648SOL    HW2 2264   3.651   8.800   2.400
  649SOL     OW 2265   2.293   7.340   4.858
  649SOL    HW1 2266   2.228   7.288   4.909
  649SOL    HW2 2267   2.236   7.393   4.802
  650SOL     OW 2268   5.314   5.923   2.342
  650SOL    HW1 2269   5.341   6.008   2.302
  650SOL    HW2 2270   5.224   5.944   2.371
  651SOL     OW 2271   2.071   0.122   2.274
  651SOL    HW1 2272   2.071   0.135   2.178
  651SOL    HW2 2273   1.982   0.147   2.298
  652SOL     OW 2274   1.328   6.606   2.040
  652SOL    HW1 2275   1.329   6.557   1.956
  652SOL    HW2 2276   1.290   6.540   2.101
  653SOL     OW 2277   2.188   2.947   2.703
  653SOL    HW1 2278   2.268   2.951   2.648
  653SOL    HW2 2279   2.128   2.890   2.650
  654SOL     OW 2280   2.870   2.505   2.750
  654SOL    HW1 2281   2.850   2.409   2.754
  654SOL    HW2 2282   2.837   2.527   2.661
  655SOL     OW 2283   4.795   0.593   0.960
  655SOL    HW1 2284   4.881   0.548   0.953
  655SOL    HW2 2285   4.824   0.687   0.967
  656SOL     OW 2286   4.158   3.685   3.331
  656SOL    HW1 2287   4.255   3.682   3.317
  656SOL    HW2 2288   4.126   3.704   3.240
  657SOL     OW 2289   1.909   0.778   1.872
  657SOL    HW1 2290   1.973   0.846   1.896
  657SOL    HW2 2291   1.828   0.808   1.917
  658SOL     OW 2292   0.138   1.134   3.608
  658SOL    HW1 2293   0.105   1.213   3.563
  658SOL    HW2 2294   0.159   1.073   3.536
  659SOL     OW 2295   3.561   5.317   1.934
  659SOL    HW1 2296   3.472   5.319   1.971
  659SOL    HW2 2297   3.614   5.289   2.013
  660SOL     OW 2298   5.332   2.494   5.519
  660SOL    HW1 2299   5.390   2.421   5.495
  660SOL    HW2 2300   5.384   2.572   5.495
  661SOL     OW 2301   5.127   1.629   2.671
  661SOL    HW1 2302   5.084   1.681   2.742
  661SOL    HW2 2303   5.049   1.598   2.621
  662SOL     OW 2304   2.685   4.163   4.378
  662SOL    HW1 2305   2.607   4.168   4.320
  662SOL    HW2 2306   2.747   4.111   4.322
  663SOL     OW 2307   1.894   1.408   2.384
  663SOL    HW1 2308   1.900   1.491   2.433
  663SOL    HW2 2309   1.844   1.353   2.447
  664SOL     OW 2310   0.853   4.956   3.272
  664SOL    HW1 2311   0.871   4.863   3.255
  664SOL    HW2 2312   0.925   5.000   3.224
  665SOL     OW 2313   1.366   2.825   1.411
  665SOL    HW1 2314   1.463   2.837   1.405
  665SOL    HW2 2315   1.357   2.742   1.461
  666SOL     OW 2316   0.742   8.637   5.749
  666SOL    HW1 2317   0.756   8.555   5.697
  666SOL    HW2 2318   0.827   8.680   5.741
  667SOL     OW 2319   0.656   0.967   5.715
  667SOL    HW1 2320   0.594   1.037   5.736
  667SOL    HW2 2321   0.712   1.008   5.647
  668SOL     OW 2322   1.455   8.790   3.561
  668SOL    HW1 2323   1.517   8.760   3.629
  668SOL    HW2 2324   1.392   8.842   3.615
  669SOL     OW 2325   1.642   8.643   4.489
  669SOL    HW1 2326   1.589   8.564   4.509
  669SOL    HW2 2327   1.637   8.695   4.571
  670SOL     OW 2328   4.310   6.532   1.933
  670SOL    HW1 2329   4.354   6.619   1.928
  670SOL    HW2 2330   4.301   6.521   2.029
  671SOL     OW 2331   1.470   7.888   2.571
  671SOL    HW1 2332   1.394   7.852   2.523
  671SOL    HW2 2333   1.531   7.912   2.499
  672SOL     OW 2334   0.193   4.716   1.075
  672SOL    HW1 2335   0.097   4.711   1.066
  672SOL    HW2 2336   0.209   4.654   1.148
  673SOL     OW 2337   2.261   8.424   2.846
  673SOL    HW1 2338   2.183   8.467   2.886
  673SOL    HW2 2339   2.334   8.470   2.893
  674SOL     OW 2340   4.232   1.603   2.416
  674SOL    HW1 2341   4.192   1.598   2.327
  674SOL    HW2 2342   4.259   1.511   2.428
  675SOL     OW 2343   4.382   8.729   0.317
  675SOL    HW1 2344   4.440   8.653   0.339
  675SOL    HW2 2345   4.334   8.692   0.241
  676SOL     OW 2346   2.904   9.695   4.976
  676SOL    HW1 2347   2.859   9.771   4.940
  676SOL    HW2 2348   2.892   9.708   5.073
  677SOL     OW 2349   5.459   3.363   3.039
  677SOL    HW1 2350   5.499   3.429   3.098
  677SOL    HW2 2351   5.375   3.407   3.017
  678SOL     OW 2352   5.288   8.817   1.979
  678SOL    HW1 2353   5.229   8.890   1.950
  678SOL    HW2 2354   5.371   8.842   1.934
  679SOL     OW 2355   2.736   6.121   0.027
  679SOL    HW1 2356   2.685   6.087   0.103
  679SOL    HW2 2357   2.827   6.091   0.047
  680SOL     OW 2358   1.436   5.895   2.433
  680SOL    HW1 2359   1.442   5.981   2.479
  680SOL    HW2 2360   1.491   5.909   2.355
  681SOL     OW 2361   0.430   8.512   4.197
  681SOL    HW1 2362   0.519   8.510   4.158
  681SOL    HW2 2363   0.402   8.602   4.174
  682SOL     OW 2364   1.255   8.591   2.318
  682SOL    HW1 2365   1.207   8.673   2.340
  682SOL    HW2 2366   1.192   8.548   2.257
  683SOL     OW 2367   1.321   3.019   2.184
  683SOL    HW1 2368   1.310   3.104   2.138
  683SOL    HW2 2369   1.401   3.039   2.237
  684SOL     OW 2370   1.971   1.072   0.392
  684SOL    HW1 2371   1.906   1.143   0.380
  684SOL    HW2 2372   2.047   1.121   0.428
  685SOL     OW 2373   3.734   5.861   0.943
  685SOL    HW1 2374   3.776   5.907   0.869
  685SOL    HW2 2375   3.641   5.854   0.913
  686SOL     OW 2376   5.054   3.702   1.414
  686SOL    HW1 2377   5.106   3.737   1.339
  686SOL    HW2 2378   4.968   3.747   1.400
  687SOL     OW 2379   1.006   6.400   1.216
  687SOL    HW1 2380   0.972   6.490   1.207
  687SOL    HW2 2381   1.039   6.378   1.127
  688SOL     OW 2382   0.199   6.082   2.092
  688SOL    HW1 2383   0.239   6.029   2.020
  688SOL    HW2 2384   0.107   6.087   2.066
  689SOL     OW 2385   0.806   5.495   5.476
  689SOL    HW1 2386   0.783   5.566   5.413
  689SOL    HW2 2387   0.858   5.435   5.420
  690SOL     OW 2388   1.566   4.398   4.628
  690SOL    HW1 2389   1.538   4.313   4.591
  690SOL    HW2 2390   1.651   4.413   4.584
  691SOL     OW 2391   2.058   8.539   2.980
  691SOL    HW1 2392   2.088   8.509   3.067
  691SOL    HW2 2393   1.962   8.523   2.985
  692SOL     OW 2394   3.374   8.335   5.373
  692SOL    HW1 2395   3.343   8.426   5.381
  692SOL    HW2 2396   3.324   8.290   5.443
  693SOL     OW 2397   3.804   7.392   5.359
  693SOL    HW1 2398   3.808   7.296   5.360
  693SOL    HW2 2399   3.707   7.408   5.359
  694SOL     OW 2400   2.430   6.295   4.945
  694SOL    HW1 2401   2.440   6.338   4.857
  694SOL    HW2 2402   2.495   6.344   4.996
  695SOL     OW 2403   1.705   5.683   3.487
  695SOL    HW1 2404   1.630   5.651   3.435
  695SOL    HW2 2405   1.687   5.639   3.573
  696SOL     OW 2406   4.541   2.753   2.178
  696SOL    HW1 2407   4.445   2.748   2.165
  696SOL    HW2 2408   4.573   2.748   2.086
  697SOL     OW 2409   3.378   3.513   3.064
  697SOL    HW1 2410   3.351   3.513   2.971
  697SOL    HW2 2411   3.300   3.476   3.108
  698SOL     OW 2412   2.708   1.661   5.218
  698SOL    HW1 2413   2.770   1.637   5.147
  698SOL    HW2 2414   2.766   1.663   5.296
  699SOL     OW 2415   4.280   0.980   5.808
  699SOL    HW1 2416   4.319   0.907   5.760
  699SOL    HW2 2417   4.293   1.055   5.747
  700SOL     OW 2418   4.931   4.841   3.756
  700SOL    HW1 2419   4.934   4.923   3.808
  700SOL    HW2 2420   5.024   4.829   3.733
  701SOL     OW 2421   3.366   3.838   3.063
  701SOL    HW1 2422   3.294   3.809   3.004
  701SOL    HW2 2423   3.324   3.913   3.111
  702SOL     OW 2424   1.544   9.813   5.673
  702SOL    HW1 2425   1.619   9.750   5.675
  702SOL    HW2 2426   1.482   9.770   5.733
  703SOL     OW 2427   3.365   4.367   3.053
  703SOL    HW1 2428   3.408   4.412   3.126
  703SOL    HW2 2429   3.441   4.322   3.011
  704SOL     OW 2430   0.153   5.498   1.000
  704SOL    HW1 2431   0.245   5.501   0.968
  704SOL    HW2 2432   0.106   5.533   0.924
  705SOL     OW 2433   5.020   0.242   4.304
  705SOL    HW1 2434   5.028   0.329   4.344
  705SOL    HW2 2435   5.085   0.190   4.356
  706SOL     OW 2436   3.671   5.322   1.184
  706SOL    HW1 2437   3.764   5.352   1.190
  706SOL    HW2 2438   3.678   5.230   1.217
  707SOL     OW 2439   5.275   3.967   5.583
  707SOL    HW1 2440   5.352   3.927   5.628
  707SOL    HW2 2441   5.289   4.062   5.599
  708SOL     OW 2442   1.953   2.509   2.654
  708SOL    HW1 2443   1.947   2.558   2.738
  708SOL    HW2 2444   1.867   2.527   2.614
  709SOL     OW 2445   4.562   1.411   1.232
  709SOL    HW1 2446   4.478   1.363   1.246
  709SOL    HW2 2447   4.603   1.403   1.321
  710SOL     OW 2448   5.513   8.794   4.090
  710SOL    HW1 2449   5.442   8.829   4.032
  710SOL    HW2 2450   5.472   8.712   4.123
  711SOL     OW 2451   4.323   6.821   5.677
  711SOL    HW1 2452   4.318   6.790   5.769
  711SOL    HW2 2453   4.418   6.818   5.658
  712SOL     OW 2454   2.078   8.790   2.351
  712SOL    HW1 2455   2.011   8.852   2.320
  712SOL    HW2 2456   2.051   8.707   2.311
  713SOL     OW 2457   2.322   0.810   5.412
  713SOL    HW1 2458   2.252   0.742   5.414
  713SOL    HW2 2459   2.283   0.877   5.354
  714SOL     OW 2460   0.508   4.808   4.166
  714SOL    HW1 2461   0.433   4.844   4.115
  714SOL    HW2 2462   0.549   4.889   4.202
  715SOL     OW 2463   5.553   6.894   5.374
  715SOL    HW1 2464   5.512   6.957   5.313
  715SOL    HW2 2465   5.509   6.912   5.458
  716SOL     OW 2466   4.067   0.235   5.195
  716SOL    HW1 2467   4.086   0.297   5.123
  716SOL    HW2 2468   4.104   0.279   5.273
  717SOL     OW 2469   0.390   3.238   4.858
  717SOL    HW1 2470   0.467   3.193   4.820
  717SOL    HW2 2471   0.320   3.175   4.835
  718SOL     OW 2472   5.269   8.840   4.329
  718SOL    HW1 2473   5.232   8.877   4.248
  718SOL    HW2 2474   5.248   8.910   4.393
  719SOL     OW 2475   5.537   0.684   0.527
  719SOL    HW1 2476   5.479   0.703   0.603
  719SOL    HW2 2477   5.502   0.744   0.459
  720SOL     OW 2478   4.931   5.267   2.926
  720SOL    HW1 2479   4.916   5.321   2.846
  720SOL    HW2 2480   5.025   5.243   2.915
  721SOL     OW 2481   3.666   3.958   1.037
  721SOL    HW1 2482   3.696   4.030   0.979
  721SOL    HW2 2483   3.602   3.914   0.979
  722SOL     OW 2484   0.332   5.290   1.208
  722SOL    HW1 2485   0.326   5.384   1.227
  722SOL    HW2 2486   0.391   5.259   1.278
  723SOL     OW 2487   0.169   5.655   3.612
  723SOL    HW1 2488   0.137   5.667   3.522
  723SOL    HW2 2489   0.206   5.743   3.633
  724SOL     OW 2490   3.622   3.906   4.167
  724SOL    HW1 2491   3.698   3.912   4.107
  724SOL    HW2 2492   3.553   3.953   4.117
  725SOL     OW 2493   1.471   9.684   1.409
  725SOL    HW1 2494   1.439   9.728   1.329
  725SOL    HW2 2495   1.396   9.627   1.430
  726SOL     OW 2496   1.827   6.790   4.427
  726SOL    HW1 2497   1.750   6.730   4.432
  726SOL    HW2 2498   1.889   6.748   4.488
  727SOL     OW 2499   2.144   5.607   5.523
  727SOL    HW1 2500   2.205   5.659   5.469
  727SOL    HW2 2501   2.179   5.517   5.511
  728SOL     OW 2502   1.183   7.487   0.194
  728SOL    HW1 2503   1.114   7.556   0.195
  728SOL    HW2 2504   1.263   7.539   0.207
  729SOL     OW 2505   2.990   3.094   2.257
  729SOL    HW1 2506   3.033   3.110   2.343
  729SOL    HW2 2507   3.031   3.009   2.234
  730SOL     OW 2508   4.859   0.703   0.332
  730SOL    HW1 2509   4.773   0.744   0.346
  730SOL    HW2 2510   4.837   0.639   0.262
  731SOL     OW 2511   1.801   4.481   2.718
  731SOL    HW1 2512   1.741   4.537   2.664
  731SOL    HW2 2513   1.782   4.513   2.807
  732SOL     OW 2514   3.560   0.431   4.707
  732SOL    HW1 2515   3.614   0.426   4.788
  732SOL    HW2 2516   3.470   0.440   4.743
  733SOL     OW 2517   2.260   1.051   4.127
  733SOL    HW1 2518   2.268   1.143   4.096
  733SOL    HW2 2519   2.351   1.031   4.153
  734SOL     OW 2520   1.188   3.539   4.458
  734SOL    HW1 2521   1.256   3.491   4.510
  734SOL    HW2 2522   1.111   3.530   4.516
  735SOL     OW 2523   4.170   9.272   0.555
  735SOL    HW1 2524   4.261   9.282   0.520
  735SOL    HW2 2525   4.119   9.338   0.504
  736SOL     OW 2526   2.963   0.380   3.334
  736SOL    HW1 2527   3.030   0.357   3.401
  736SOL    HW2 2528   2.893   0.421   3.388
  737SOL     OW 2529   2.324   7.990   4.775
  737SOL    HW1 2530   2.356   7.922   4.714
  737SOL    HW2 2531   2.362   7.963   4.860
  738SOL     OW 2532   3.463   4.113   1.863
  738SOL    HW1 2533   3.465   4.176   1.936
  738SOL    HW2 2534   3.407   4.157   1.797
  739SOL     OW 2535   3.945   5.209   5.443
  739SOL    HW1 2536   3.860   5.252   5.466
  739SOL    HW2 2537   4.005   5.264   5.496
  740SOL     OW 2538   2.342   9.649   1.717
  740SOL    HW1 2539   2.298   9.651   1.804
  740SOL    HW2 2540   2.432   9.677   1.738
  741SOL     OW 2541   3.348   5.962   2.209
  741SOL    HW1 2542   3.383   5.871   2.200
  741SOL    HW2 2543   3.314   5.961   2.300
  742SOL     OW 2544   4.261   4.791   3.525
  742SOL    HW1 2545   4.327   4.720   3.509
  742SOL    HW2 2546   4.197   4.744   3.583
  743SOL     OW 2547   5.365   2.171   4.548
  743SOL    HW1 2548   5.458   2.197   4.532
  743SOL    HW2 2549   5.318   2.250   4.515
  744SOL     OW 2550   1.056   7.815   3.743
  744SOL    HW1 2551   1.143   7.850   3.717
  744SOL    HW2 2552   1.031   7.766   3.662
  745SOL     OW 2553   2.464   1.576   4.903
  745SOL    HW1 2554   2.543   1.625   4.871
  745SOL    HW2 2555   2.465   1.500   4.842
  746SOL     OW 2556   5.291   7.508   2.501
  746SOL    HW1 2557   5.207   7.531   2.546
  746SOL    HW2 2558   5.348   7.493   2.577
  747SOL     OW 2559   1.826   7.546   1.188
  747SOL    HW1 2560   1.882   7.487   1.238
  747SOL    HW2 2561   1.831   7.509   1.098
  748SOL     OW 2562   4.302   0.494   4.114
  748SOL    HW1 2563   4.343   0.485   4.027
  748SOL    HW2 2564   4.345   0.574   4.149
  749SOL     OW 2565   1.166   8.734   5.616
  749SOL    HW1 2566   1.197   8.642   5.604
  749SOL    HW2 2567   1.080   8.729   5.571
  750SOL     OW 2568   0.894   7.514   1.744
  750SOL    HW1 2569   0.813   7.459   1.743
  750SOL    HW2 2570   0.855   7.604   1.747
  751SOL     OW 2571   1.137   7.963   2.788
  751SOL    HW1 2572   1.216   7.906   2.800
  751SOL    HW2 2573   1.129   7.966   2.691
  752SOL     OW 2574   4.908   2.403   1.369
  752SOL    HW1 2575   4.822   2.424   1.410
  752SOL    HW2 2576   4.918   2.310   1.393
  753SOL     OW 2577   3.535   6.970   1.327
  753SOL    HW1 2578   3.577   7.023   1.397
  753SOL    HW2 2579   3.441   6.974   1.354
  754SOL     OW 2580   0.660   0.931   3.717
  754SOL    HW1 2581   0.721   0.867   3.758
  754SOL    HW2 2582   0.721   1.001   3.690
  755SOL     OW 2583   3.163   1.560   5.457
  755SOL    HW1 2584   3.139   1.472   5.424
  755SOL    HW2 2585   3.232   1.583   5.391
  756SOL     OW 2586   4.621   1.209   3.365
  756SOL    HW1 2587   4.666   1.246   3.442
  756SOL    HW2 2588   4.591   1.123   3.400
  757SOL     OW 2589   4.864   6.999   1.938
  757SOL    HW1 2590   4.926   7.045   1.997
  757SOL    HW2 2591   4.882   7.049   1.855
  758SOL     OW 2592   1.197   3.783   2.630
  758SOL    HW1 2593   1.288   3.815   2.618
  758SOL    HW2 2594   1.184   3.729   2.551
  759SOL     OW 2595   2.210   5.690   0.245
  759SOL    HW1 2596   2.299   5.654   0.252
  759SOL    HW2 2597   2.159   5.623   0.295
  760SOL     OW 2598   2.715   0.645   4.818
  760SOL    HW1 2599   2.657   0.648   4.896
  760SOL    HW2 2600   2.737   0.739   4.806
  761SOL     OW 2601   4.051   8.689   4.848
  761SOL    HW1 2602   4.020   8.723   4.762
  761SOL    HW2 2603   4.038   8.764   4.908
  762SOL     OW 2604   0.637   2.083   2.477
  762SOL    HW1 2605   0.680   2.162   2.515
  762SOL    HW2 2606   0.645   2.018   2.548
  763SOL     OW 2607   0.557   2.925   5.210
  763SOL    HW1 2608   0.481   2.873   5.241
  763SOL    HW2 2609   0.623   2.906   5.279
  764SOL     OW 2610   4.824   4.910   1.742
  764SOL    HW1 2611   4.895   4.919   1.807
  764SOL    HW2 2612   4.860   4.843   1.682
  765SOL     OW 2613   4.794   2.562   1.168
  765SOL    HW1 2614   4.842   2.501   1.226
  765SOL    HW2 2615   4.704   2.526   1.172
  766SOL     OW 2616   2.777   8.285   4.661
  766SOL    HW1 2617   2.808   8.232   4.736
  766SOL    HW2 2618   2.852   8.344   4.644
  767SOL     OW 2619   5.011   1.771   2.873
  767SOL    HW1 2620   5.081   1.739   2.934
  767SOL    HW2 2621   4.931   1.745   2.923
  768SOL     OW 2622   1.435   8.924   5.490
  768SOL    HW1 2623   1.490   9.001   5.514
  768SOL    HW2 2624   1.493   8.849   5.511
  769SOL     OW 2625   5.489   5.489   4.479
  769SOL    HW1 2626   5.398   5.512   4.455
  769SOL    HW2 2627   5.534   5.513   4.396
  770SOL     OW 2628   5.293   6.982   3.050
  770SOL    HW1 2629   5.196   6.982   3.036
  770SOL    HW2 2630   5.310   7.074   3.077
  771SOL     OW 2631   4.690   6.652   1.393
  771SOL    HW1 2632   4.603   6.644   1.434
  771SOL    HW2 2633   4.737   6.706   1.461
  772SOL     OW 2634   4.057   3.118   3.993
  772SOL    HW1 2635   4.078   3.188   4.056
  772SOL    HW2 2636   4.018   3.168   3.918
  773SOL     OW 2637   5.385   4.476   2.205
  773SOL    HW1 2638   5.406   4.382   2.198
  773SOL    HW2 2639   5.406   4.510   2.118
  774SOL     OW 2640   5.071   1.290   5.341
  774SOL    HW1 2641   5.132   1.245   5.280
  774SOL    HW2 2642   4.994   1.310   5.283
  775SOL     OW 2643   5.713   1.090   4.055
  775SOL    HW1 2644   5.666   1.176   4.061
  775SOL    HW2 2645   5.638   1.028   4.051
  776SOL     OW 2646   0.490   2.737   0.482
  776SOL    HW1 2647   0.429   2.664   0.468
  776SOL    HW2 2648   0.488   2.781   0.395
  777SOL     OW 2649   0.380   2.455   2.357
  777SOL    HW1 2650   0.339   2.474   2.271
  777SOL    HW2 2651   0.433   2.376   2.334
  778SOL     OW 2652   2.307   9.541   3.505
  778SOL    HW1 2653   2.237   9.489   3.461
  778SOL    HW2 2654   2.256   9.609   3.550
  779SOL     OW 2655   5.102   8.139   1.472
  779SOL    HW1 2656   5.137   8.130   1.381
  779SOL    HW2 2657   5.176   8.101   1.523
  780SOL     OW 2658   1.719   4.145   5.252
  780SOL    HW1 2659   1.742   4.156   5.158
  780SOL    HW2 2660   1.642   4.205   5.260
  781SOL     OW 2661   5.322   4.062   1.974
  781SOL    HW1 2662   5.269   4.141   1.992
  781SOL    HW2 2663   5.294   4.003   2.046
  782SOL     OW 2664   0.248   1.871   5.291
  782SOL    HW1 2665   0.225   1.778   5.306
  782SOL    HW2 2666   0.344   1.867   5.278
  783SOL     OW 2667   4.094   6.476   4.023
  783SOL    HW1 2668   4.179   6.506   4.057
  783SOL    HW2 2669   4.030   6.530   4.073
  784SOL     OW 2670   4.242   8.398   2.072
  784SOL    HW1 2671   4.193   8.339   2.012
  784SOL    HW2 2672   4.278   8.464   2.011
  785SOL     OW 2673   5.523   6.095   3.048
  785SOL    HW1 2674   5.504   6.184   3.083
  785SOL    HW2 2675   5.445   6.080   2.992
  786SOL     OW 2676   4.326   4.876   3.777
  786SOL    HW1 2677   4.404   4.818   3.779
  786SOL    HW2 2678   4.304   4.873   3.683
  787SOL     OW 2679   5.739   5.220   2.837
  787SOL    HW1 2680   5.752   5.171   2.753
  787SOL    HW2 2681   5.753   5.148   2.900
  788SOL     OW 2682   1.819   3.685   4.917
  788SOL    HW1 2683   1.801   3.663   4.824
  788SOL    HW2 2684   1.730   3.702   4.952
  789SOL     OW 2685   3.625   9.538   4.688
  789SOL    HW1 2686   3.579   9.587   4.618
  789SOL    HW2 2687   3.717   9.569   4.679
  790SOL     OW 2688   3.160   2.894   3.627
  790SOL    HW1 2689   3.153   2.856   3.536
  790SOL    HW2 2690   3.210   2.825   3.673
  791SOL     OW 2691   0.412   0.360   3.072
  791SOL    HW1 2692   0.458   0.311   3.003
  791SOL    HW2 2693   0.319   0.332   3.058
  792SOL     OW 2694   1.798   3.752   2.768
  792SOL    HW1 2695   1.766   3.821   2.707
  792SOL    HW2 2696   1.809   3.801   2.851
  793SOL     OW 2697   5.773   7.216   4.859
  793SOL    HW1 2698   5.696   7.252   4.814
  793SOL    HW2 2699   5.844   7.276   4.833
  794SOL     OW 2700   3.482   9.675   3.139
  794SOL    HW1 2701   3.523   9.753   3.177
  794SOL    HW2 2702   3.387   9.688   3.158
  795SOL     OW 2703   2.893   7.485   5.670
  795SOL    HW1 2704   2.823   7.441   5.621
  795SOL    HW2 2705   2.970   7.478   5.611
  796SOL     OW 2706   1.713   6.238   0.073
  796SOL    HW1 2707   1.738   6.299   0.143
  796SOL    HW2 2708   1.618   6.247   0.071
  797SOL     OW 2709   5.595   1.032   5.502
  797SOL    HW1 2710   5.536   1.095   5.458
  797SOL    HW2 2711   5.629   1.084   5.578
  798SOL     OW 2712   0.114   5.422   1.716
  798SOL    HW1 2713   0.174   5.499   1.710
  798SOL    HW2 2714   0.125   5.381   1.630
  799SOL     OW 2715   3.992   5.570   2.847
  799SOL    HW1 2716   3.896   5.559   2.854
  799SOL    HW2 2717   4.014   5.514   2.769
  800SOL     OW 2718   1.367   3.637   0.849
  800SOL    HW1 2719   1.383   3.577   0.774
  800SOL    HW2 2720   1.412   3.718   0.823
  801SOL     OW 2721   4.192   7.778   1.028
  801SOL    HW1 2722   4.179   7.681   1.019
  801SOL    HW2 2723   4.236   7.783   1.115
  802SOL     OW 2724   0.095   0.166   5.022
  802SOL    HW1 2725   0.171   0.226   5.032
  802SOL    HW2 2726   0.043   0.183   5.100
  803SOL     OW 2727   3.139   4.304   4.658
  803SOL    HW1 2728   3.224   4.334   4.622
  803SOL    HW2 2729   3.076   4.366   4.619
  804SOL     OW 2730   4.488   4.174   2.489
  804SOL    HW1 2731   4.447   4.089   2.514
  804SOL    HW2 2732   4.417   4.218   2.440
  805SOL     OW 2733   0.232   3.859   4.387
  805SOL    HW1 2734   0.316   3.842   4.434
  805SOL    HW2 2735   0.209   3.770   4.356
  806SOL     OW 2736   4.601   9.196   5.616
  806SOL    HW1 2737   4.698   9.202   5.610
  806SOL    HW2 2738   4.573   9.213   5.525
  807SOL     OW 2739   1.655   3.181   1.775
  807SOL    HW1 2740   1.643   3.133   1.859
  807SOL    HW2 2741   1.732   3.236   1.797
  808SOL     OW 2742   4.612   1.929   0.245
  808SOL    HW1 2743   4.640   2.015   0.281
  808SOL    HW2 2744   4.642   1.868   0.314
  809SOL     OW 2745   1.425   9.801   2.001
  809SOL    HW1 2746   1.392   9.857   2.072
  809SOL    HW2 2747   1.515   9.779   2.033
  810SOL     OW 2748   4.339   5.084   1.815
  810SOL    HW1 2749   4.339   5.064   1.720
  810SOL    HW2 2750   4.428   5.052   1.839
  811SOL     OW 2751   3.974   2.410   0.629
  811SOL    HW1 2752   4.028   2.429   0.549
  811SOL    HW2 2753   3.884   2.414   0.590
  812SOL     OW 2754   2.355   9.763   2.170
  812SOL    HW1 2755   2.370   9.854   2.196
  812SOL    HW2 2756   2.339   9.719   2.255
  813SOL     OW 2757   3.399   4.265   0.784
  813SOL    HW1 2758   3.346   4.199   0.832
  813SOL    HW2 2759   3.418   4.216   0.702
  814SOL     OW 2760   0.301   3.916   2.499
  814SOL    HW1 2761   0.372   3.969   2.456
  814SOL    HW2 2762   0.340   3.896   2.585
  815SOL     OW 2763   4.493   7.978   0.678
  815SOL    HW1 2764   4.450   7.912   0.621
  815SOL    HW2 2765   4.470   8.062   0.634
  816SOL     OW 2766   5.893   8.736   1.000
  816SOL    HW1 2767   5.865   8.717   1.092
  816SOL    HW2 2768   5.815   8.712   0.949
  817SOL     OW 2769   4.759   7.686   2.247
  817SOL    HW1 2770   4.808   7.610   2.209
  817SOL    HW2 2771   4.832   7.748   2.262
  818SOL     OW 2772   5.411   6.164   1.358
  818SOL    HW1 2773   5.320   6.191   1.344
  818SOL    HW2 2774   5.401   6.090   1.420
  819SOL     OW 2775   3.734   6.595   2.490
  819SOL    HW1 2776   3.676   6.571   2.563
  819SOL    HW2 2777   3.821   6.562   2.520
  820SOL     OW 2778   0.375   2.160   1.268
  820SOL    HW1 2779   0.440   2.174   1.197
  820SOL    HW2 2780   0.428   2.181   1.347
  821SOL     OW 2781   0.114   3.972   1.876
  821SOL    HW1 2782   0.129   3.961   1.971
  821SOL    HW2 2783   0.048   3.904   1.859
  822SOL     OW 2784   4.714   8.775   2.556
  822SOL    HW1 2785   4.661   8.829   2.618
  822SOL    HW2 2786   4.690   8.814   2.470
  823SOL     OW 2787   1.049   8.809   4.525
  823SOL    HW1 2788   0.968   8.861   4.545
  823SOL    HW2 2789   1.102   8.876   4.479
  824SOL     OW 2790   3.916   8.901   1.839
  824SOL    HW1 2791   3.942   8.994   1.835
  824SOL    HW2 2792   3.930   8.880   1.933
  825SOL     OW 2793   1.856   7.662   5.099
  825SOL    HW1 2794   1.796   7.640   5.173
  825SOL    HW2 2795   1.855   7.760   5.101
  826SOL     OW 2796   1.253   8.342   0.576
  826SOL    HW1 2797   1.216   8.387   0.655
  826SOL    HW2 2798   1.212   8.254   0.587
  827SOL     OW 2799   4.130   0.994   4.341
  827SOL    HW1 2800   4.191   1.000   4.417
  827SOL    HW2 2801   4.074   1.072   4.358
  828SOL     OW 2802   4.990   1.529   1.828
  828SOL    HW1 2803   5.071   1.517   1.881
  828SOL    HW2 2804   4.942   1.593   1.884
  829SOL     OW 2805   5.281   0.143   5.573
  829SOL    HW1 2806   5.236   0.154   5.659
  829SOL    HW2 2807   5.337   0.066   5.589
  830SOL     OW 2808   1.064   7.952   0.316
  830SOL    HW1 2809   0.987   7.993   0.360
  830SOL    HW2 2810   1.108   8.031   0.281
  831SOL     OW 2811   2.908   6.586   5.221
  831SOL    HW1 2812   2.818   6.549   5.233
  831SOL    HW2 2813   2.910   6.654   5.290
  832SOL     OW 2814   1.728   2.194   3.986
  832SOL    HW1 2815   1.654   2.132   3.974
  832SOL    HW2 2816   1.681   2.279   3.975
  833SOL     OW 2817   2.888   0.441   4.558
  833SOL    HW1 2818   2.803   0.483   4.538
  833SOL    HW2 2819   2.872   0.348   4.536
  834SOL     OW 2820   0.404   0.954   4.630
  834SOL    HW1 2821   0.363   1.021   4.573
  834SOL    HW2 2822   0.493   0.948   4.593
  835SOL     OW 2823   1.155   3.303   1.468
  835SOL    HW1 2824   1.188   3.213   1.453
  835SOL    HW2 2825   1.072   3.300   1.416
  836SOL     OW 2826   0.236   0.608   5.138
  836SOL    HW1 2827   0.210   0.578   5.228
  836SOL    HW2 2828   0.189   0.691   5.131
  837SOL     OW 2829   5.089   2.122   4.936
  837SOL    HW1 2830   5.113   2.198   4.879
  837SOL    HW2 2831   5.116   2.046   4.882
  838SOL     OW 2832   3.232   7.082   2.091
  838SOL    HW1 2833   3.309   7.022   2.094
  838SOL    HW2 2834   3.163   7.027   2.053
  839SOL     OW 2835   2.837   8.553   3.338
  839SOL    HW1 2836   2.813   8.491   3.268
  839SOL    HW2 2837   2.771   8.530   3.406
  840SOL     OW 2838   0.663   6.008   3.360
  840SOL    HW1 2839   0.635   5.967   3.444
  840SOL    HW2 2840   0.598   6.080   3.354
  841SOL     OW 2841   2.001   3.141   2.735
  841SOL    HW1 2842   1.913   3.098   2.726
  841SOL    HW2 2843   2.060   3.067   2.710
  842SOL     OW 2844   2.524   8.469   2.293
  842SOL    HW1 2845   2.553   8.550   2.339
  842SOL    HW2 2846   2.455   8.502   2.234
  843SOL     OW 2847   3.977   2.124   4.449
  843SOL    HW1 2848   4.024   2.051   4.409
  843SOL    HW2 2849   3.884   2.105   4.424
  844SOL     OW 2850   3.732   8.739   1.734
  844SOL    HW1 2851   3.730   8.678   1.809
  844SOL    HW2 2852   3.793   8.808   1.768
  845SOL     OW 2853   5.252   6.342   0.213
  845SOL    HW1 2854   5.224   6.251   0.235
  845SOL    HW2 2855   5.176   6.370   0.157
  846SOL     OW 2856   4.956   0.575   2.803
  846SOL    HW1 2857   4.917   0.614   2.724
  846SOL    HW2 2858   4.878   0.579   2.862
  847SOL     OW 2859   4.100   5.548   1.005
  847SOL    HW1 2860   4.126   5.530   0.914
  847SOL    HW2 2861   4.011   5.585   0.990
  848SOL     OW 2862   0.459   9.000   5.325
  848SOL    HW1 2863   0.470   8.935   5.253
  848SOL    HW2 2864   0.450   8.941   5.402
  849SOL     OW 2865   2.818   3.399   3.033
  849SOL    HW1 2866   2.871   3.481   3.033
  849SOL    HW2 2867   2.760   3.412   3.111
  850SOL     OW 2868   0.973   2.414   4.769
  850SOL    HW1 2869   1.032   2.476   4.817
  850SOL    HW2 2870   0.990   2.332   4.820
  851SOL     OW 2871   5.411   5.046   0.882
  851SOL    HW1 2872   5.357   5.023   0.805
  851SOL    HW2 2873   5.489   5.089   0.843
  852SOL     OW 2874   0.598   6.915   3.166
  852SOL    HW1 2875   0.682   6.911   3.215
  852SOL    HW2 2876   0.582   7.010   3.164
  853SOL     OW 2877   0.933   1.353   1.640
  853SOL    HW1 2878   0.874   1.287   1.678
  853SOL    HW2 2879   1.017   1.305   1.628
  854SOL     OW 2880   2.850   9.588   3.142
  854SOL    HW1 2881   2.933   9.538   3.144
  854SOL    HW2 2882   2.858   9.641   3.225
  855SOL     OW 2883   0.888   5.387   4.666
  855SOL    HW1 2884   0.860   5.359   4.578
  855SOL    HW2 2885   0.847   5.475   4.675
  856SOL     OW 2886   0.793   2.817   0.478
  856SOL    HW1 2887   0.863   2.821   0.411
  856SOL    HW2 2888   0.755   2.730   0.463
  857SOL     OW 2889   1.614   2.984   3.405
  857SOL    HW1 2890   1.679   3.056   3.406
  857SOL    HW2 2891   1.575   2.996   3.316
  858SOL     OW 2892   1.506   1.057   3.332
  858SOL    HW1 2893   1.500   1.095   3.243
  858SOL    HW2 2894   1.595   1.084   3.359
  859SOL     OW 2895   2.075   9.021   4.151
  859SOL    HW1 2896   2.068   9.025   4.248
  859SOL    HW2 2897   2.096   9.114   4.130
  860SOL     OW 2898   2.927   2.864   4.835
  860SOL    HW1 2899   2.837   2.892   4.859
  860SOL    HW2 2900   2.910   2.789   4.774
  861SOL     OW 2901   1.884   8.969   2.273
  861SOL    HW1 2902   1.901   9.049   2.324
  861SOL    HW2 2903   1.787   8.975   2.259
  862SOL     OW 2904   0.163   4.899   0.171
  862SOL    HW1 2905   0.110   4.868   0.097
  862SOL    HW2 2906   0.166   4.996   0.156
  863SOL     OW 2907   4.954   4.965   1.400
  863SOL    HW1 2908   4.964   4.959   1.303
  863SOL    HW2 2909   5.024   5.027   1.426
  864SOL     OW 2910   4.737   6.150   3.184
  864SOL    HW1 2911   4.791   6.129   3.106
  864SOL    HW2 2912   4.798   6.206   3.235
  865SOL     OW 2913   4.235   9.150   3.812
  865SOL    HW1 2914   4.196   9.216   3.871
  865SOL    HW2 2915   4.261   9.204   3.735
  866SOL     OW 2916   3.628   8.123   4.949
  866SOL    HW1 2917   3.556   8.165   4.998
  866SOL    HW2 2918   3.659   8.197   4.895
  867SOL     OW 2919   5.718   7.124   2.249
  867SOL    HW1 2920   5.649   7.132   2.317
  867SOL    HW2 2921   5.772   7.202   2.265
  868SOL     OW 2922   0.982   4.514   2.911
  868SOL    HW1 2923   1.034   4.498   2.832
  868SOL    HW2 2924   0.896   4.473   2.888
  869SOL     OW 2925   0.625   8.818   1.995
  869SOL    HW1 2926   0.695   8.803   1.929
  869SOL    HW2 2927   0.626   8.915   2.003
  870SOL     OW 2928   5.686   3.195   1.240
  870SOL    HW1 2929   5.665   3.290   1.242
  870SOL    HW2 2930   5.726   3.179   1.326
  871SOL     OW 2931   2.180   5.335   4.199
  871SOL    HW1 2932   2.108   5.378   4.250
  871SOL    HW2 2933   2.131   5.269   4.148
  872SOL     OW 2934   1.178   3.302   4.968
  872SOL    HW1 2935   1.180   3.216   4.924
  872SOL    HW2 2936   1.092   3.339   4.940
  873SOL     OW 2937   5.281   0.916   5.085
  873SOL    HW1 2938   5.280   1.008   5.117
  873SOL    HW2 2939   5.346   0.875   5.147
  874SOL     OW 2940   4.539   5.388   3.320
  874SOL    HW1 2941   4.554   5.341   3.237
  874SOL    HW2 2942   4.591   5.470   3.306
  875SOL     OW 2943   1.920   8.982   5.027
  875SOL    HW1 2944   1.951   9.070   4.998
  875SOL    HW2 2945   1.824   8.985   5.009
  876SOL     OW 2946   2.542   5.028   3.633
  876SOL    HW1 2947   2.542   5.042   3.729
  876SOL    HW2 2948   2.565   5.117   3.600
  877SOL     OW 2949   0.428   7.117   3.036
  877SOL    HW1 2950   0.431   7.163   2.949
  877SOL    HW2 2951   0.409   7.026   3.004
  878SOL     OW 2952   3.921   1.869   4.606
  878SOL    HW1 2953   3.995   1.860   4.544
  878SOL    HW2 2954   3.850   1.828   4.553
  879SOL     OW 2955   3.037   7.026   0.412
  879SOL    HW1 2956   3.124   7.055   0.382
  879SOL    HW2 2957   3.017   6.955   0.351
  880SOL     OW 2958   0.558   5.974   2.476
  880SOL    HW1 2959   0.494   5.988   2.405
  880SOL    HW2 2960   0.643   5.977   2.429
  881SOL     OW 2961   5.485   5.324   2.865
  881SOL    HW1 2962   5.576   5.304   2.838
  881SOL    HW2 2963   5.451   5.234   2.881
  882SOL     OW 2964   0.198   3.560   0.223
  882SOL    HW1 2965   0.150   3.642   0.237
  882SOL    HW2 2966   0.146   3.497   0.277
  883SOL     OW 2967   5.059   3.263   2.322
  883SOL    HW1 2968   5.110   3.182   2.338
  883SOL    HW2 2969   5.113   3.328   2.371
  884SOL     OW 2970   2.426   7.562   5.402
  884SOL    HW1 2971   2.519   7.567   5.373
  884SOL    HW2 2972   2.389   7.513   5.326
  885SOL     OW 2973   3.576   1.540   2.994
  885SOL    HW1 2974   3.542   1.481   2.924
  885SOL    HW2 2975   3.631   1.477   3.042
  886SOL     OW 2976   5.482   3.796   1.440
  886SOL    HW1 2977   5.551   3.829   1.378
  886SOL    HW2 2978   5.434   3.878   1.461
  887SOL     OW 2979   3.012   5.340   0.844
  887SOL    HW1 2980   2.943   5.282   0.808
  887SOL    HW2 2981   3.058   5.367   0.762
  888SOL     OW 2982   5.402   1.048   4.829
  888SOL    HW1 2983   5.391   0.953   4.842
  888SOL    HW2 2984   5.446   1.075   4.912
  889SOL     OW 2985   2.469   0.695   1.393
  889SOL    HW1 2986   2.436   0.742   1.316
  889SOL    HW2 2987   2.435   0.605   1.376
  890SOL     OW 2988   0.100   2.561   4.975
  890SOL    HW1 2989   0.181   2.506   4.977
  890SOL    HW2 2990   0.126   2.638   5.029
  891SOL     OW 2991   1.775   7.762   4.198
  891SOL    HW1 2992   1.772   7.807   4.284
  891SOL    HW2 2993   1.835   7.687   4.213
  892SOL     OW 2994   5.741   6.784   2.618
  892SOL    HW1 2995   5.663   6.794   2.560
  892SOL    HW2 2996   5.715   6.712   2.677
  893SOL     OW 2997   1.303   9.734   0.326
  893SOL    HW1 2998   1.215   9.756   0.357
  893SOL    HW2 2999   1.356   9.736   0.408
  894SOL     OW 3000   3.148   8.942   5.616
  894SOL    HW1 3001   3.186   8.854   5.635
  894SOL    HW2 3002   3.094   8.958   5.695
  895SOL     OW 3003   1.052   4.636   4.418
  895SOL    HW1 3004   0.961   4.647   4.452
  895SOL    HW2 3005   1.091   4.577   4.486
  896SOL     OW 3006   3.877   9.298   3.290
  896SOL    HW1 3007   3.834   9.297   3.203
  896SOL    HW2 3008   3.837   9.221   3.334
  897SOL     OW 3009   0.595   4.437   0.690
  897SOL    HW1 3010   0.686   4.423   0.661
  897SOL    HW2 3011   0.602   4.521   0.740
  898SOL     OW 3012   3.962   5.075   1.186
  898SOL    HW1 3013   3.989   5.084   1.093
  898SOL    HW2 3014   3.866   5.084   1.179
  899SOL     OW 3015   0.487   8.981   4.349
  899SOL    HW1 3016   0.452   8.973   4.440
  899SOL    HW2 3017   0.521   9.071   4.347
  900SOL     OW 3018   1.690   9.773   0.408
  900SOL    HW1 3019   1.751   9.809   0.343
  900SOL    HW2 3020   1.747   9.770   0.488
  901SOL     OW 3021   5.358   6.261   0.496
  901SOL    HW1 3022   5.388   6.229   0.582
  901SOL    HW2 3023   5.292   6.195   0.472
  902SOL     OW 3024   4.506   8.727   5.289
  902SOL    HW1 3025   4.486   8.729   5.194
  902SOL    HW2 3026   4.591   8.679   5.287
  903SOL     OW 3027   3.980   1.013   4.115
  903SOL    HW1 3028   4.036   0.985   4.189
  903SOL    HW2 3029   4.030   1.092   4.087
  904SOL     OW 3030   5.271   6.742   2.025
  904SOL    HW1 3031   5.259   6.711   2.117
  904SOL    HW2 3032   5.215   6.680   1.977
  905SOL     OW 3033   3.064   9.301   2.319
  905SOL    HW1 3034   3.063   9.231   2.250
  905SOL    HW2 3035   2.975   9.297   2.355
  906SOL     OW 3036   5.448   8.257   2.456
  906SOL    HW1 3037   5.520   8.311   2.422
  906SOL    HW2 3038   5.377   8.273   2.391
  907SOL     OW 3039   3.180   6.522   2.009
  907SOL    HW1 3040   3.107   6.545   2.068
  907SOL    HW2 3041   3.209   6.437   2.043
  908SOL     OW 3042   2.451   7.760   2.898
  908SOL    HW1 3043   2.437   7.784   2.991
  908SOL    HW2 3044   2.378   7.808   2.856
  909SOL     OW 3045   5.450   4.659   1.939
  909SOL    HW1 3046   5.485   4.743   1.905
  909SOL    HW2 3047   5.528   4.600   1.932
  910SOL     OW 3048   4.179   8.607   2.251
  910SOL    HW1 3049   4.205   8.569   2.166
  910SOL    HW2 3050   4.191   8.702   2.234
  911SOL     OW 3051   5.234   6.946   0.390
  911SOL    HW1 3052   5.249   6.885   0.315
  911SOL    HW2 3053   5.199   7.024   0.345
  912SOL     OW 3054   3.655   7.072   2.241
  912SOL    HW1 3055   3.738   7.111   2.210
  912SOL    HW2 3056   3.654   7.101   2.334
  913SOL     OW 3057   0.965   7.355   0.962
  913SOL    HW1 3058   0.994   7.329   0.874
  913SOL    HW2 3059   0.978   7.274   1.014
  914SOL     OW 3060   3.356   2.358   3.488
  914SOL    HW1 3061   3.428   2.406   3.535
  914SOL    HW2 3062   3.285   2.425   3.486
  915SOL     OW 3063   5.113   3.737   1.904
  915SOL    HW1 3064   5.023   3.765   1.878
  915SOL    HW2 3065   5.154   3.727   1.816
  916SOL     OW 3066   5.815   8.624   0.312
  916SOL    HW1 3067   5.901   8.626   0.356
  916SOL    HW2 3068   5.821   8.540   0.263
  917SOL     OW 3069   2.447   9.594   0.776
  917SOL    HW1 3070   2.462   9.505   0.812
  917SOL    HW2 3071   2.399   9.636   0.848
  918SOL     OW 3072   4.584   4.365   3.470
  918SOL    HW1 3073   4.671   4.333   3.437
  918SOL    HW2 3074   4.531   4.283   3.471
  919SOL     OW 3075   1.612   5.941   4.087
  919SOL    HW1 3076   1.646   5.854   4.113
  919SOL    HW2 3077   1.653   5.998   4.153
  920SOL     OW 3078   3.906   7.493   2.277
  920SOL    HW1 3079   3.870   7.418   2.328
  920SOL    HW2 3080   3.992   7.505   2.319
  921SOL     OW 3081   1.114   2.719   1.782
  921SOL    HW1 3082   1.048   2.699   1.850
  921SOL    HW2 3083   1.076   2.798   1.741
  922SOL     OW 3084   3.674   5.001   3.708
  922SOL    HW1 3085   3.668   5.089   3.747
  922SOL    HW2 3086   3.581   4.984   3.680
  923SOL     OW 3087   0.208   8.578   5.577
  923SOL    HW1 3088   0.216   8.540   5.489
  923SOL    HW2 3089   0.119   8.612   5.577
  924SOL     OW 3090   4.401   6.201   2.411
  924SOL    HW1 3091   4.305   6.187   2.401
  924SOL    HW2 3092   4.433   6.114   2.384
  925SOL     OW 3093   4.871   3.873   0.804
  925SOL    HW1 3094   4.925   3.925   0.867
  925SOL    HW2 3095   4.940   3.832   0.750
  926SOL     OW 3096   4.822   8.566   4.413
  926SOL    HW1 3097   4.846   8.586   4.321
  926SOL    HW2 3098   4.813   8.656   4.451
  927SOL     OW 3099   3.129   6.851   5.129
  927SOL    HW1 3100   3.137   6.837   5.033
  927SOL    HW2 3101   3.111   6.946   5.134
  928SOL     OW 3102   4.932   8.508   0.387
  928SOL    HW1 3103   4.927   8.540   0.479
  928SOL    HW2 3104   4.861   8.441   0.389
  929SOL     OW 3105   2.437   2.566   3.898
  929SOL    HW1 3106   2.359   2.547   3.843
  929SOL    HW2 3107   2.453   2.660   3.880
  930SOL     OW 3108   2.952   5.452   0.414
  930SOL    HW1 3109   2.866   5.489   0.392
  930SOL    HW2 3110   2.993   5.440   0.327
  931SOL     OW 3111   5.659   8.310   0.404
  931SOL    HW1 3112   5.603   8.390   0.403
  931SOL    HW2 3113   5.674   8.299   0.500
  932SOL     OW 3114   4.981   6.745   1.957
  932SOL    HW1 3115   4.958   6.837   1.980
  932SOL    HW2 3116   5.017   6.758   1.867
  933SOL     OW 3117   1.486   3.521   3.955
  933SOL    HW1 3118   1.466   3.509   4.050
  933SOL    HW2 3119   1.414   3.470   3.914
  934SOL     OW 3120   3.209   7.300   0.543
  934SOL    HW1 3121   3.169   7.293   0.630
  934SOL    HW2 3122   3.250   7.212   0.535
  935SOL     OW 3123   4.393   1.706   4.718
  935SOL    HW1 3124   4.360   1.798   4.716
  935SOL    HW2 3125   4.341   1.670   4.792
  936SOL     OW 3126   3.561   1.349   2.438
  936SOL    HW1 3127   3.569   1.421   2.502
  936SOL    HW2 3128   3.466   1.354   2.415
  937SOL     OW 3129   0.371   7.472   3.325
  937SOL    HW1 3130   0.278   7.447   3.341
  937SOL    HW2 3131   0.404   7.486   3.416
  938SOL     OW 3132   4.737   5.324   2.164
  938SOL    HW1 3133   4.673   5.252   2.147
  938SOL    HW2 3134   4.691   5.375   2.234
  939SOL     OW 3135   5.229   4.932   2.926
  939SOL    HW1 3136   5.244   4.840   2.956
  939SOL    HW2 3137   5.132   4.933   2.923
  940SOL     OW 3138   0.298   7.874   0.173
  940SOL    HW1 3139   0.309   7.781   0.145
  940SOL    HW2 3140   0.203   7.887   0.165
  941SOL     OW 3141   1.160   6.125   4.303
  941SOL    HW1 3142   1.205   6.189   4.245
  941SOL    HW2 3143   1.068   6.155   4.297
  942SOL     OW 3144   4.131   2.083   2.853
  942SOL    HW1 3145   4.058   2.026   2.884
  942SOL    HW2 3146   4.083   2.153   2.807
  943SOL     OW 3147   0.351   6.624   3.528
  943SOL    HW1 3148   0.418   6.686   3.497
  943SOL    HW2 3149   0.277   6.641   3.466
  944SOL     OW 3150   2.878   2.929   3.482
  944SOL    HW1 3151   2.789   2.918   3.517
  944SOL    HW2 3152   2.899   2.840   3.448
  945SOL     OW 3153   5.308   8.906   5.410
  945SOL    HW1 3154   5.286   8.908   5.505
  945SOL    HW2 3155   5.402   8.934   5.413
  946SOL     OW 3156   2.138   0.739   2.398
  946SOL    HW1 3157   2.144   0.794   2.319
  946SOL    HW2 3158   2.056   0.775   2.438
  947SOL     OW 3159   5.665   4.150   2.627
  947SOL    HW1 3160   5.665   4.140   2.723
  947SOL    HW2 3161   5.753   4.121   2.602
  948SOL     OW 3162   1.070   0.894   0.897
  948SOL    HW1 3163   0.982   0.888   0.854
  948SOL    HW2 3164   1.055   0.963   0.965
  949SOL     OW 3165   5.172   2.382   3.440
  949SOL    HW1 3166   5.141   2.407   3.528
  949SOL    HW2 3167   5.100   2.329   3.404
  950SOL     OW 3168   4.583   6.178   1.015
  950SOL    HW1 3169   4.655   6.114   1.004
  950SOL    HW2 3170   4.636   6.261   1.017
  951SOL     OW 3171   2.194   9.123   2.357
  951SOL    HW1 3172   2.272   9.064   2.355
  951SOL    HW2 3173   2.167   9.125   2.265
  952SOL     OW 3174   3.804   0.883   2.471
  952SOL    HW1 3175   3.807   0.790   2.501
  952SOL    HW2 3176   3.865   0.879   2.395
  953SOL     OW 3177   4.731   6.020   2.255
  953SOL    HW1 3178   4.638   5.995   2.270
  953SOL    HW2 3179   4.744   6.082   2.329
  954SOL     OW 3180   1.914   9.630   4.298
  954SOL    HW1 3181   1.991   9.641   4.355
  954SOL    HW2 3182   1.956   9.610   4.212
  955SOL     OW 3183   1.154   9.179   3.806
  955SOL    HW1 3184   1.064   9.200   3.839
  955SOL    HW2 3185   1.145   9.085   3.783
  956SOL     OW 3186   2.957   2.185   4.603
  956SOL    HW1 3187   2.879   2.158   4.551
  956SOL    HW2 3188   2.916   2.249   4.666
  957SOL     OW 3189   4.019   0.564   3.914
  957SOL    HW1 3190   4.053   0.473   3.926
  957SOL    HW2 3191   4.046   0.579   3.822
  958SOL     OW 3192   0.985   1.159   2.659
  958SOL    HW1 3193   0.901   1.189   2.698
  958SOL    HW2 3194   1.020   1.242   2.622
  959SOL     OW 3195   3.050   8.035   2.315
  959SOL    HW1 3196   2.967   8.033   2.263
  959SOL    HW2 3197   3.093   8.114   2.277
  960SOL     OW 3198   5.715   9.198   4.176
  960SOL    HW1 3199   5.627   9.184   4.138
  960SOL    HW2 3200   5.704   9.281   4.227
  961SOL     OW 3201   4.419   0.317   1.593
  961SOL    HW1 3202   4.357   0.361   1.654
  961SOL    HW2 3203   4.485   0.387   1.581
  962SOL     OW 3204   2.424   1.682   1.419
  962SOL    HW1 3205   2.395   1.714   1.506
  962SOL    HW2 3206   2.372   1.600   1.411
  963SOL     OW 3207   1.143   2.432   1.161
  963SOL    HW1 3208   1.166   2.518   1.199
  963SOL    HW2 3209   1.229   2.400   1.130
  964SOL     OW 3210   2.275   4.328   4.858
  964SOL    HW1 3211   2.223   4.265   4.908
  964SOL    HW2 3212   2.366   4.299   4.878
  965SOL     OW 3213   2.974   6.342   2.523
  965SOL    HW1 3214   2.977   6.358   2.620
  965SOL    HW2 3215   2.917   6.416   2.495
  966SOL     OW 3216   3.335   7.148   3.463
  966SOL    HW1 3217   3.354   7.129   3.369
  966SOL    HW2 3218   3.245   7.182   3.456
  967SOL     OW 3219   3.606   0.695   4.885
  967SOL    HW1 3220   3.661   0.648   4.949
  967SOL    HW2 3221   3.524   0.706   4.936
  968SOL     OW 3222   4.216   2.825   2.380
  968SOL    HW1 3223   4.244   2.734   2.389
  968SOL    HW2 3224   4.284   2.875   2.427
  969SOL     OW 3225   4.769   4.333   5.166
  969SOL    HW1 3226   4.851   4.379   5.140
  969SOL    HW2 3227   4.749   4.288   5.081
  970SOL     OW 3228   3.364   1.721   2.019
  970SOL    HW1 3229   3.340   1.674   2.100
  970SOL    HW2 3230   3.423   1.790   2.053
  971SOL     OW 3231   2.990   1.016   2.142
  971SOL    HW1 3232   2.926   1.044   2.075
  971SOL    HW2 3233   2.975   0.920   2.143
  972SOL     OW 3234   0.242   1.224   0.947
  972SOL    HW1 3235   0.203   1.296   0.998
  972SOL    HW2 3236   0.321   1.268   0.910
  973SOL     OW 3237   1.576   5.812   0.568
  973SOL    HW1 3238   1.617   5.880   0.623
  973SOL    HW2 3239   1.587   5.733   0.624
  974SOL     OW 3240   3.229   4.170   1.357
  974SOL    HW1 3241   3.274   4.095   1.314
  974SOL    HW2 3242   3.146   4.129   1.387
  975SOL     OW 3243   0.267   3.134   0.798
  975SOL    HW1 3244   0.309   3.139   0.710
  975SOL    HW2 3245   0.325   3.071   0.845
  976SOL     OW 3246   4.289   1.949   4.742
  976SOL    HW1 3247   4.361   2.007   4.773
  976SOL    HW2 3248   4.212   1.980   4.794
  977SOL     OW 3249   3.288   6.945   1.432
  977SOL    HW1 3250   3.283   6.988   1.520
  977SOL    HW2 3251   3.290   6.851   1.456
  978SOL     OW 3252   0.150   7.538   2.749
  978SOL    HW1 3253   0.240   7.534   2.785
  978SOL    HW2 3254   0.101   7.500   2.824
  979SOL     OW 3255   1.968   6.426   5.140
  979SOL    HW1 3256   1.966   6.373   5.221
  979SOL    HW2 3257   2.059   6.461   5.139
  980SOL     OW 3258   0.493   0.208   0.314
  980SOL    HW1 3259   0.484   0.113   0.316
  980SOL    HW2 3260   0.588   0.222   0.303
  981SOL     OW 3261   5.135   0.394   2.891
  981SOL    HW1 3262   5.067   0.462   2.877
  981SOL    HW2 3263   5.081   0.313   2.887
  982SOL     OW 3264   4.725   3.692   3.857
  982SOL    HW1 3265   4.684   3.614   3.816
  982SOL    HW2 3266   4.802   3.701   3.799
  983SOL     OW 3267   3.387   7.865   1.896
  983SOL    HW1 3268   3.320   7.891   1.962
  983SOL    HW2 3269   3.443   7.804   1.946
  984SOL     OW 3270   4.978   6.838   3.763
  984SOL    HW1 3271   4.946   6.919   3.718
  984SOL    HW2 3272   4.894   6.793   3.784
  985SOL     OW 3273   3.949   2.875   4.716
  985SOL    HW1 3274   3.967   2.915   4.629
  985SOL    HW2 3275   3.895   2.944   4.758
  986SOL     OW 3276   4.092   2.517   1.353
  986SOL    HW1 3277   4.107   2.520   1.256
  986SOL    HW2 3278   4.180   2.494   1.385
  987SOL     OW 3279   3.192   7.459   2.424
  987SOL    HW1 3280   3.185   7.370   2.385
  987SOL    HW2 3281   3.247   7.505   2.359
  988SOL     OW 3282   5.401   8.540   2.232
  988SOL    HW1 3283   5.487   8.508   2.200
  988SOL    HW2 3284   5.350   8.545   2.150
  989SOL     OW 3285   0.640   4.814   2.255
  989SOL    HW1 3286   0.596   4.895   2.226
  989SOL    HW2 3287   0.701   4.848   2.322
  990SOL     OW 3288   1.164   6.265   1.999
  990SOL    HW1 3289   1.120   6.187   2.037
  990SOL    HW2 3290   1.089   6.313   1.960
  991SOL     OW 3291   2.083   9.074   3.564
  991SOL    HW1 3292   2.051   9.165   3.556
  991SOL    HW2 3293   2.179   9.087   3.564
  992SOL     OW 3294   1.485   8.671   1.108
  992SOL    HW1 3295   1.469   8.596   1.168
  992SOL    HW2 3296   1.544   8.633   1.041
  993SOL     OW 3297   4.578   5.887   5.728
  993SOL    HW1 3298   4.667   5.877   5.764
  993SOL    HW2 3299   4.536   5.947   5.790
  994SOL     OW 3300   0.909   1.652   0.660
  994SOL    HW1 3301   0.861   1.568   0.661
  994SOL    HW2 3302   0.987   1.630   0.607
  995SOL     OW 3303   2.778   6.019   3.036
  995SOL    HW1 3304   2.816   6.032   3.125
  995SOL    HW2 3305   2.855   5.980   2.991
  996SOL     OW 3306   2.775   0.499   3.508
  996SOL    HW1 3307   2.753   0.492   3.603
  996SOL    HW2 3308   2.688   0.482   3.470
  997SOL     OW 3309   5.081   2.896   0.897
  997SOL    HW1 3310   5.138   2.952   0.954
  997SOL    HW2 3311   5.091   2.810   0.940
  998SOL     OW 3312   3.901   2.215   2.400
  998SOL    HW1 3313   3.850   2.268   2.336
  998SOL    HW2 3314   3.867   2.125   2.380
  999SOL     OW 3315   3.996   3.122   0.105
  999SOL    HW1 3316   4.026   3.161   0.022
  999SOL    HW2 3317   4.081   3.095   0.145
 1000SOL     OW 3318   3.336   8.022   5.295
 1000SOL    HW1 3319   3.291   7.942   5.324
 1000SOL    HW2 3320   3.307   8.085   5.363
 1001SOL     OW 3321   5.025   0.606   4.680
 1001SOL    HW1 3322   5.057   0.688   4.639
 1001SOL    HW2 3323   5.107   0.574   4.723
 1002SOL     OW 3324   3.794   1.568   4.704
 1002SOL    HW1 3325   3.878   1.614   4.717
 1002SOL    HW2 3326   3.769   1.544   4.795
 1003SOL     OW 3327   4.391   0.415   2.713
 1003SOL    HW1 3328   4.425   0.411   2.621
 1003SOL    HW2 3329   4.448   0.352   2.759
 1004SOL     OW 3330   2.611   0.399   5.613
 1004SOL    HW1 3331   2.670   0.445   5.677
 1004SOL    HW2 3332   2.674   0.335   5.572
 1005SOL     OW 3333   2.276   6.288   5.165
 1005SOL    HW1 3334   2.324   6.280   5.081
 1005SOL    HW2 3335   2.251   6.382   5.161
 1006SOL     OW 3336   2.025   4.884   4.678
 1006SOL    HW1 3337   1.949   4.934   4.644
 1006SOL    HW2 3338   1.993   4.793   4.673
 1007SOL     OW 3339   4.222   4.951   3.088
 1007SOL    HW1 3340   4.251   5.042   3.103
 1007SOL    HW2 3341   4.177   4.933   3.173
 1008SOL     OW 3342   1.093   3.243   5.378
 1008SOL    HW1 3343   1.061   3.159   5.416
 1008SOL    HW2 3344   1.183   3.248   5.414
 1009SOL     OW 3345   1.031   3.618   4.164
 1009SOL    HW1 3346   1.095   3.631   4.092
 1009SOL    HW2 3347   0.952   3.587   4.118
 1010SOL     OW 3348   4.843   6.054   4.966
 1010SOL    HW1 3349   4.855   5.972   5.020
 1010SOL    HW2 3350   4.813   6.015   4.881
 1011SOL     OW 3351   3.086   7.522   1.195
 1011SOL    HW1 3352   3.156   7.581   1.226
 1011SOL    HW2 3353   3.130   7.435   1.202
 1012SOL     OW 3354   0.538   3.249   3.731
 1012SOL    HW1 3355   0.598   3.179   3.762
 1012SOL    HW2 3356   0.464   3.243   3.796
 1013SOL     OW 3357   5.836   2.806   2.947
 1013SOL    HW1 3358   5.825   2.709   2.945
 1013SOL    HW2 3359   5.745   2.836   2.963
 1014SOL     OW 3360   3.012   3.210   5.587
 1014SOL    HW1 3361   2.930   3.177   5.630
 1014SOL    HW2 3362   2.981   3.291   5.543
 1015SOL     OW 3363   4.626   0.820   0.151
 1015SOL    HW1 3364   4.708   0.840   0.106
 1015SOL    HW2 3365   4.591   0.746   0.100
 1016SOL     OW 3366   0.735   2.360   2.906
 1016SOL    HW1 3367   0.810   2.379   2.847
 1016SOL    HW2 3368   0.677   2.305   2.851
 1017SOL     OW 3369   4.946   6.370   2.943
 1017SOL    HW1 3370   4.861   6.323   2.938
 1017SOL    HW2 3371   5.000   6.318   2.880
 1018SOL     OW 3372   1.433   0.293   5.393
 1018SOL    HW1 3373   1.487   0.229   5.441
 1018SOL    HW2 3374   1.405   0.244   5.315
 1019SOL     OW 3375   0.297   8.510   2.582
 1019SOL    HW1 3376   0.299   8.598   2.623
 1019SOL    HW2 3377   0.347   8.525   2.499
 1020SOL     OW 3378   0.248   3.370   4.162
 1020SOL    HW1 3379   0.341   3.383   4.189
 1020SOL    HW2 3380   0.218   3.461   4.151
 1021SOL     OW 3381   3.870   1.878   0.709
 1021SOL    HW1 3382   3.783   1.911   0.738
 1021SOL    HW2 3383   3.905   1.954   0.659
 1022SOL     OW 3384   5.072   7.008   4.943
 1022SOL    HW1 3385   5.104   6.947   4.874
 1022SOL    HW2 3386   5.069   7.093   4.895
 1023SOL     OW 3387   2.137   8.251   3.997
 1023SOL    HW1 3388   2.197   8.281   4.066
 1023SOL    HW2 3389   2.087   8.182   4.043
 1024SOL     OW 3390   4.337   9.738   2.637
 1024SOL    HW1 3391   4.337   9.826   2.598
 1024SOL    HW2 3392   4.248   9.735   2.678
 1025SOL     OW 3393   4.785   3.540   4.590
 1025SOL    HW1 3394   4.826   3.621   4.557
 1025SOL    HW2 3395   4.767   3.492   4.508
 1026SOL     OW 3396   5.682   1.019   2.414
 1026SOL    HW1 3397   5.641   1.086   2.357
 1026SOL    HW2 3398   5.710   1.071   2.492
 1027SOL     OW 3399   2.497   4.248   3.233
 1027SOL    HW1 3400   2.439   4.227   3.157
 1027SOL    HW2 3401   2.449   4.208   3.308
 1028SOL     OW 3402   4.675   7.801   5.147
 1028SOL    HW1 3403   4.662   7.790   5.243
 1028SOL    HW2 3404   4.748   7.867   5.146
 1029SOL     OW 3405   0.413   2.849   1.520
 1029SOL    HW1 3406   0.473   2.798   1.577
 1029SOL    HW2 3407   0.345   2.783   1.499
 1030SOL     OW 3408   5.747   9.665   1.721
 1030SOL    HW1 3409   5.831   9.646   1.676
 1030SOL    HW2 3410   5.773   9.732   1.785
 1031SOL     OW 3411   5.150   6.690   5.491
 1031SOL    HW1 3412   5.231   6.639   5.504
 1031SOL    HW2 3413   5.183   6.779   5.469
 1032SOL     OW 3414   1.998   7.577   4.131
 1032SOL    HW1 3415   1.921   7.527   4.097
 1032SOL    HW2 3416   2.044   7.510   4.184
 1033SOL     OW 3417   4.202   1.204   4.803
 1033SOL    HW1 3418   4.298   1.217   4.803
 1033SOL    HW2 3419   4.171   1.269   4.738
 1034SOL     OW 3420   1.172   5.456   5.136
 1034SOL    HW1 3421   1.119   5.509   5.198
 1034SOL    HW2 3422   1.165   5.509   5.055
 1035SOL     OW 3423   4.162   0.931   1.405
 1035SOL    HW1 3424   4.118   0.971   1.328
 1035SOL    HW2 3425   4.215   0.861   1.364
 1036SOL     OW 3426   0.965   4.699   4.086
 1036SOL    HW1 3427   1.025   4.630   4.117
 1036SOL    HW2 3428   0.898   4.700   4.156
 1037SOL     OW 3429   0.830   9.097   5.416
 1037SOL    HW1 3430   0.762   9.149   5.370
 1037SOL    HW2 3431   0.911   9.125   5.369
 1038SOL     OW 3432   0.361   3.728   4.827
 1038SOL    HW1 3433   0.453   3.714   4.854
 1038SOL    HW2 3434   0.336   3.637   4.800
 1039SOL     OW 3435   2.552   2.094   5.396
 1039SOL    HW1 3436   2.630   2.089   5.454
 1039SOL    HW2 3437   2.495   2.027   5.435
 1040SOL     OW 3438   1.842   7.568   3.095
 1040SOL    HW1 3439   1.903   7.500   3.127
 1040SOL    HW2 3440   1.868   7.647   3.145
 1041SOL     OW 3441   0.902   0.378   0.519
 1041SOL    HW1 3442   0.839   0.325   0.572
 1041SOL    HW2 3443   0.988   0.336   0.538
 1042SOL     OW 3444   3.361   5.881   3.403
 1042SOL    HW1 3445   3.350   5.790   3.435
 1042SOL    HW2 3446   3.329   5.873   3.311
 1043SOL     OW 3447   2.127   8.747   5.042
 1043SOL    HW1 3448   2.210   8.781   5.001
 1043SOL    HW2 3449   2.107   8.820   5.102
 1044SOL     OW 3450   2.040   3.986   4.536
 1044SOL    HW1 3451   2.044   4.081   4.549
 1044SOL    HW2 3452   2.085   3.949   4.614
 1045SOL     OW 3453   1.776   5.498   0.444
 1045SOL    HW1 3454   1.824   5.527   0.522
 1045SOL    HW2 3455   1.818   5.550   0.373
 1046SOL     OW 3456   0.399   9.045   2.076
 1046SOL    HW1 3457   0.488   9.075   2.050
 1046SOL    HW2 3458   0.412   9.031   2.171
 1047SOL     OW 3459   1.218   7.551   1.032
 1047SOL    HW1 3460   1.196   7.558   0.938
 1047SOL    HW2 3461   1.315   7.559   1.031
 1048SOL     OW 3462   0.955   3.808   1.764
 1048SOL    HW1 3463   0.915   3.800   1.676
 1048SOL    HW2 3464   0.976   3.904   1.769
 1049SOL     OW 3465   2.046   1.474   4.093
 1049SOL    HW1 3466   2.041   1.572   4.094
 1049SOL    HW2 3467   2.021   1.451   4.184
 1050SOL     OW 3468   4.366   3.664   4.134
 1050SOL    HW1 3469   4.394   3.747   4.177
 1050SOL    HW2 3470   4.411   3.597   4.188
 1051SOL     OW 3471   2.827   8.659   3.747
 1051SOL    HW1 3472   2.900   8.617   3.698
 1051SOL    HW2 3473   2.787   8.714   3.677
 1052SOL     OW 3474   4.437   6.061   3.347
 1052SOL    HW1 3475   4.505   6.098   3.404
 1052SOL    HW2 3476   4.405   5.984   3.397
 1053SOL     OW 3477   4.932   2.123   5.334
 1053SOL    HW1 3478   4.908   2.214   5.358
 1053SOL    HW2 3479   4.952   2.082   5.420
 1054SOL     OW 3480   4.916   7.597   4.303
 1054SOL    HW1 3481   4.916   7.626   4.211
 1054SOL    HW2 3482   4.821   7.597   4.324
 1055SOL     OW 3483   3.530   1.352   0.671
 1055SOL    HW1 3484   3.545   1.259   0.694
 1055SOL    HW2 3485   3.613   1.393   0.700
 1056SOL     OW 3486   2.323   6.263   5.493
 1056SOL    HW1 3487   2.412   6.302   5.506
 1056SOL    HW2 3488   2.279   6.332   5.440
 1057SOL     OW 3489   3.749   0.618   3.908
 1057SOL    HW1 3490   3.843   0.611   3.932
 1057SOL    HW2 3491   3.718   0.691   3.964
 1058SOL     OW 3492   3.621   2.137   4.055
 1058SOL    HW1 3493   3.616   2.060   3.995
 1058SOL    HW2 3494   3.540   2.124   4.107
 1059SOL     OW 3495   1.693   7.400   3.771
 1059SOL    HW1 3496   1.656   7.477   3.726
 1059SOL    HW2 3497   1.787   7.402   3.744
 1060SOL     OW 3498   2.340   4.687   2.342
 1060SOL    HW1 3499   2.278   4.629   2.295
 1060SOL    HW2 3500   2.306   4.685   2.433
 1061SOL     OW 3501   5.215   6.447   2.561
 1061SOL    HW1 3502   5.203   6.414   2.469
 1061SOL    HW2 3503   5.124   6.440   2.593
 1062SOL     OW 3504   0.469   8.528   0.916
 1062SOL    HW1 3505   0.432   8.582   0.989
 1062SOL    HW2 3506   0.560   8.516   0.950
 1063SOL     OW 3507   3.285   1.974   3.406
 1063SOL    HW1 3508   3.349   1.953   3.476
 1063SOL    HW2 3509   3.331   2.044   3.356
 1064SOL     OW 3510   1.285   5.232   1.217
 1064SOL    HW1 3511   1.296   5.323   1.187
 1064SOL    HW2 3512   1.346   5.229   1.293
 1065SOL     OW 3513   3.257   0.275   4.525
 1065SOL    HW1 3514   3.216   0.214   4.590
 1065SOL    HW2 3515   3.192   0.273   4.452
 1066SOL     OW 3516   0.481   3.034   1.332
 1066SOL    HW1 3517   0.455   2.976   1.407
 1066SOL    HW2 3518   0.494   3.120   1.375
 1067SOL     OW 3519   1.981   8.912   4.404
 1067SOL    HW1 3520   1.965   8.840   4.466
 1067SOL    HW2 3521   2.061   8.953   4.440
 1068SOL     OW 3522   4.075   9.565   2.935
 1068SOL    HW1 3523   4.066   9.633   2.866
 1068SOL    HW2 3524   4.164   9.580   2.967
 1069SOL     OW 3525   5.701   4.042   0.190
 1069SOL    HW1 3526   5.678   3.947   0.186
 1069SOL    HW2 3527   5.786   4.042   0.235
 1070SOL     OW 3528   5.545   9.190   2.614
 1070SOL    HW1 3529   5.528   9.185   2.519
 1070SOL    HW2 3530   5.532   9.284   2.632
 1071SOL     OW 3531   3.934   8.444   0.877
 1071SOL    HW1 3532   3.921   8.486   0.790
 1071SOL    HW2 3533   3.877   8.499   0.934
 1072SOL     OW 3534   0.114   2.776   1.765
 1072SOL    HW1 3535   0.041   2.773   1.703
 1072SOL    HW2 3536   0.158   2.690   1.751
 1073SOL     OW 3537   0.204   7.327   4.696
 1073SOL    HW1 3538   0.298   7.343   4.711
 1073SOL    HW2 3539   0.185   7.260   4.765
 1074SOL     OW 3540   3.856   8.950   4.795
 1074SOL    HW1 3541   3.917   8.949   4.871
 1074SOL    HW2 3542   3.772   8.926   4.839
 1075SOL     OW 3543   2.720   8.278   5.736
 1075SOL    HW1 3544   2.735   8.256   5.829
 1075SOL    HW2 3545   2.647   8.344   5.742
 1076SOL     OW 3546   1.155   4.146   5.499
 1076SOL    HW1 3547   1.231   4.139   5.438
 1076SOL    HW2 3548   1.182   4.087   5.570
 1077SOL     OW 3549   2.877   7.427   4.493
 1077SOL    HW1 3550   2.791   7.471   4.478
 1077SOL    HW2 3551   2.852   7.333   4.494
 1078SOL     OW 3552   3.918   7.673   1.159
 1078SOL    HW1 3553   3.834   7.677   1.110
 1078SOL    HW2 3554   3.947   7.766   1.151
 1079SOL     OW 3555   1.720   1.939   3.742
 1079SOL    HW1 3556   1.688   1.878   3.672
 1079SOL    HW2 3557   1.724   2.023   3.695
 1080SOL     OW 3558   3.085   2.586   5.516
 1080SOL    HW1 3559   3.141   2.583   5.596
 1080SOL    HW2 3560   3.035   2.504   5.522
 1081SOL     OW 3561   1.421   7.217   3.724
 1081SOL    HW1 3562   1.382   7.275   3.657
 1081SOL    HW2 3563   1.500   7.185   3.679
 1082SOL     OW 3564   4.277   5.955   2.976
 1082SOL    HW1 3565   4.195   5.900   2.976
 1082SOL    HW2 3566   4.344   5.885   2.973
 1083SOL     OW 3567   0.303   3.764   1.275
 1083SOL    HW1 3568   0.348   3.795   1.355
 1083SOL    HW2 3569   0.249   3.841   1.255
 1084SOL     OW 3570   0.990   8.168   5.454
 1084SOL    HW1 3571   1.086   8.183   5.445
 1084SOL    HW2 3572   0.985   8.134   5.544
 1085SOL     OW 3573   2.374   6.541   4.033
 1085SOL    HW1 3574   2.419   6.466   3.990
 1085SOL    HW2 3575   2.300   6.555   3.970
 1086SOL     OW 3576   5.206   7.585   3.904
 1086SOL    HW1 3577   5.264   7.528   3.957
 1086SOL    HW2 3578   5.264   7.609   3.831
 1087SOL     OW 3579   0.937   4.504   2.034
 1087SOL    HW1 3580   1.026   4.519   2.069
 1087SOL    HW2 3581   0.882   4.539   2.107
 1088SOL     OW 3582   4.564   3.884   3.755
 1088SOL    HW1 3583   4.480   3.873   3.803
 1088SOL    HW2 3584   4.623   3.825   3.806
 1089SOL     OW 3585   3.845   8.025   0.815
 1089SOL    HW1 3586   3.848   7.929   0.799
 1089SOL    HW2 3587   3.913   8.055   0.752
 1090SOL     OW 3588   2.689   2.138   2.989
 1090SOL    HW1 3589   2.709   2.097   3.075
 1090SOL    HW2 3590   2.617   2.200   3.012
 1091SOL     OW 3591   4.815   0.075   4.632
 1091SOL    HW1 3592   4.906   0.106   4.648
 1091SOL    HW2 3593   4.791   0.123   4.550
 1092SOL     OW 3594   4.278   1.155   5.593
 1092SOL    HW1 3595   4.337   1.138   5.517
 1092SOL    HW2 3596   4.261   1.250   5.587
 1093SOL     OW 3597   3.020   6.121   3.958
 1093SOL    HW1 3598   2.972   6.097   4.040
 1093SOL    HW2 3599   3.020   6.217   3.967
 1094SOL     OW 3600   5.327   1.250   4.149
 1094SOL    HW1 3601   5.280   1.323   4.192
 1094SOL    HW2 3602   5.295   1.172   4.198
 1095SOL     OW 3603   1.501   5.088   1.719
 1095SOL    HW1 3604   1.588   5.069   1.683
 1095SOL    HW2 3605   1.511   5.178   1.758
 1096SOL     OW 3606   3.682   7.685   1.031
 1096SOL    HW1 3607   3.658   7.684   0.937
 1096SOL    HW2 3608   3.633   7.764   1.061
 1097SOL     OW 3609   5.623   2.528   1.574
 1097SOL    HW1 3610   5.702   2.566   1.536
 1097SOL    HW2 3611   5.652   2.514   1.667
 1098SOL     OW 3612   3.241   7.178   5.554
 1098SOL    HW1 3613   3.325   7.151   5.594
 1098SOL    HW2 3614   3.186   7.099   5.569
 1099SOL     OW 3615   2.785   8.208   5.222
 1099SOL    HW1 3616   2.852   8.280   5.233
 1099SOL    HW2 3617   2.710   8.249   5.270
 1100SOL     OW 3618   0.989   2.841   3.164
 1100SOL    HW1 3619   1.047   2.886   3.227
 1100SOL    HW2 3620   1.011   2.888   3.082
 1101SOL     OW 3621   5.086   6.706   3.985
 1101SOL    HW1 3622   5.047   6.723   3.897
 1101SOL    HW2 3623   5.131   6.620   3.972
 1102SOL     OW 3624   4.736   1.658   5.770
 1102SOL    HW1 3625   4.678   1.579   5.773
 1102SOL    HW2 3626   4.810   1.624   5.719
 1103SOL     OW 3627   3.890   4.851   1.358
 1103SOL    HW1 3628   3.929   4.905   1.287
 1103SOL    HW2 3629   3.966   4.798   1.387
 1104SOL     OW 3630   4.648   7.109   3.132
 1104SOL    HW1 3631   4.740   7.089   3.158
 1104SOL    HW2 3632   4.614   7.021   3.107
 1105SOL     OW 3633   3.638   3.018   5.269
 1105SOL    HW1 3634   3.694   2.997   5.344
 1105SOL    HW2 3635   3.548   3.007   5.306
 1106SOL     OW 3636   2.991   9.619   1.287
 1106SOL    HW1 3637   3.045   9.654   1.213
 1106SOL    HW2 3638   3.025   9.528   1.295
 1107SOL     OW 3639   3.664   0.217   4.915
 1107SOL    HW1 3640   3.642   0.216   5.009
 1107SOL    HW2 3641   3.736   0.282   4.910
 1108SOL     OW 3642   3.675   2.383   4.864
 1108SOL    HW1 3643   3.666   2.334   4.781
 1108SOL    HW2 3644   3.725   2.321   4.920
 1109SOL     OW 3645   2.769   0.868   0.412
 1109SOL    HW1 3646   2.733   0.937   0.470
 1109SOL    HW2 3647   2.765   0.910   0.325
 1110SOL     OW 3648   3.860   4.442   3.354
 1110SOL    HW1 3649   3.834   4.534   3.368
 1110SOL    HW2 3650   3.957   4.451   3.360
 1111SOL     OW 3651   3.018   7.434   2.179
 1111SOL    HW1 3652   3.028   7.485   2.261
 1111SOL    HW2 3653   3.063   7.351   2.204
 1112SOL     OW 3654   0.114   6.748   3.096
 1112SOL    HW1 3655   0.174   6.813   3.137
 1112SOL    HW2 3656   0.165   6.715   3.021
 1113SOL     OW 3657   1.416   2.670   5.316
 1113SOL    HW1 3658   1.490   2.609   5.305
 1113SOL    HW2 3659   1.461   2.749   5.353
 1114SOL     OW 3660   0.897   6.188   4.275
 1114SOL    HW1 3661   0.850   6.257   4.224
 1114SOL    HW2 3662   0.881   6.219   4.367
 1115SOL     OW 3663   4.978   0.826   4.190
 1115SOL    HW1 3664   4.951   0.736   4.163
 1115SOL    HW2 3665   5.074   0.816   4.200
 1116SOL     OW 3666   2.666   0.227   3.236
 1116SOL    HW1 3667   2.603   0.298   3.215
 1116SOL    HW2 3668   2.729   0.234   3.163
 1117SOL     OW 3669   0.953   7.603   4.318
 1117SOL    HW1 3670   1.026   7.668   4.320
 1117SOL    HW2 3671   0.955   7.569   4.227
 1118SOL     OW 3672   5.379   3.792   2.388
 1118SOL    HW1 3673   5.425   3.733   2.325
 1118SOL    HW2 3674   5.324   3.845   2.329
 1119SOL     OW 3675   5.475   6.340   3.160
 1119SOL    HW1 3676   5.553   6.396   3.172
 1119SOL    HW2 3677   5.412   6.379   3.222
 1120SOL     OW 3678   2.043   9.218   4.947
 1120SOL    HW1 3679   2.071   9.310   4.929
 1120SOL    HW2 3680   2.102   9.166   4.890
 1121SOL     OW 3681   2.490   7.997   2.702
 1121SOL    HW1 3682   2.563   7.991   2.639
 1121SOL    HW2 3683   2.537   8.017   2.785
 1122SOL     OW 3684   0.402   0.242   1.652
 1122SOL    HW1 3685   0.409   0.331   1.691
 1122SOL    HW2 3686   0.377   0.190   1.731
 1123SOL     OW 3687   4.057   6.487   4.716
 1123SOL    HW1 3688   4.090   6.573   4.748
 1123SOL    HW2 3689   4.114   6.425   4.764
 1124SOL     OW 3690   5.799   2.482   0.665
 1124SOL    HW1 3691   5.802   2.412   0.598
 1124SOL    HW2 3692   5.713   2.521   0.651
 1125SOL     OW 3693   4.599   3.065   1.325
 1125SOL    HW1 3694   4.590   3.133   1.255
 1125SOL    HW2 3695   4.694   3.048   1.324
 1126SOL     OW 3696   2.347   8.021   4.170
 1126SOL    HW1 3697   2.295   7.978   4.101
 1126SOL    HW2 3698   2.432   8.036   4.125
 1127SOL     OW 3699   3.244   0.831   3.980
 1127SOL    HW1 3700   3.297   0.848   3.900
 1127SOL    HW2 3701   3.262   0.738   3.999
 1128SOL     OW 3702   3.971   2.317   2.933
 1128SOL    HW1 3703   4.067   2.304   2.943
 1128SOL    HW2 3704   3.961   2.406   2.972
 1129SOL     OW 3705   5.771   1.540   2.316
 1129SOL    HW1 3706   5.804   1.483   2.388
 1129SOL    HW2 3707   5.682   1.562   2.348
 1130SOL     OW 3708   0.321   0.802   1.348
 1130SOL    HW1 3709   0.264   0.832   1.276
 1130SOL    HW2 3710   0.337   0.708   1.327
 1131SOL     OW 3711   3.719   6.870   4.606
 1131SOL    HW1 3712   3.651   6.911   4.663
 1131SOL    HW2 3713   3.677   6.782   4.598
 1132SOL     OW 3714   0.947   0.476   5.710
 1132SOL    HW1 3715   0.974   0.541   5.775
 1132SOL    HW2 3716   1.017   0.408   5.717
 1133SOL     OW 3717   1.304   1.804   3.353
 1133SOL    HW1 3718   1.355   1.730   3.391
 1133SOL    HW2 3719   1.324   1.874   3.418
 1134SOL     OW 3720   3.848   0.319   3.003
 1134SOL    HW1 3721   3.911   0.327   2.929
 1134SOL    HW2 3722   3.785   0.252   2.968
 1135SOL     OW 3723   4.213   1.167   1.530
 1135SOL    HW1 3724   4.260   1.154   1.614
 1135SOL    HW2 3725   4.210   1.076   1.495
 1136SOL     OW 3726   2.474   9.249   0.606
 1136SOL    HW1 3727   2.477   9.342   0.577
 1136SOL    HW2 3728   2.565   9.239   0.642
 1137SOL     OW 3729   3.489   4.977   1.692
 1137SOL    HW1 3730   3.434   4.999   1.616
 1137SOL    HW2 3731   3.421   4.955   1.759
 1138SOL     OW 3732   4.327   4.812   1.964
 1138SOL    HW1 3733   4.333   4.803   1.867
 1138SOL    HW2 3734   4.302   4.721   1.989
 1139SOL     OW 3735   3.524   1.923   4.261
 1139SOL    HW1 3736   3.435   1.904   4.294
 1139SOL    HW2 3737   3.552   1.835   4.230
 1140SOL     OW 3738   1.547   6.939   4.139
 1140SOL    HW1 3739   1.511   6.947   4.049
 1140SOL    HW2 3740   1.627   6.885   4.125
 1141SOL     OW 3741   4.529   7.508   5.462
 1141SOL    HW1 3742   4.584   7.589   5.463
 1141SOL    HW2 3743   4.596   7.438   5.448
 1142SOL     OW 3744   0.592   2.059   3.582
 1142SOL    HW1 3745   0.623   2.005   3.656
 1142SOL    HW2 3746   0.660   2.043   3.516
 1143SOL     OW 3747   4.876   0.907   4.558
 1143SOL    HW1 3748   4.884   0.960   4.640
 1143SOL    HW2 3749   4.970   0.887   4.542
 1144SOL     OW 3750   1.638   0.852   4.820
 1144SOL    HW1 3751   1.605   0.881   4.733
 1144SOL    HW2 3752   1.732   0.875   4.816
 1145SOL     OW 3753   0.695   9.459   1.351
 1145SOL    HW1 3754   0.644   9.512   1.287
 1145SOL    HW2 3755   0.758   9.416   1.288
 1146SOL     OW 3756   3.939   4.667   2.399
 1146SOL    HW1 3757   3.913   4.755   2.370
 1146SOL    HW2 3758   3.872   4.646   2.465
 1147SOL     OW 3759   5.111   1.572   3.958
 1147SOL    HW1 3760   5.176   1.589   3.887
 1147SOL    HW2 3761   5.034   1.620   3.922
 1148SOL     OW 3762   3.129   3.450   3.819
 1148SOL    HW1 3763   3.171   3.506   3.887
 1148SOL    HW2 3764   3.037   3.450   3.848
 1149SOL     OW 3765   1.731   4.774   4.618
 1149SOL    HW1 3766   1.752   4.745   4.708
 1149SOL    HW2 3767   1.634   4.773   4.618
 1150SOL     OW 3768   1.362   3.636   3.625
 1150SOL    HW1 3769   1.333   3.702   3.560
 1150SOL    HW2 3770   1.335   3.678   3.707
 1151SOL     OW 3771   2.178   8.781   1.652
 1151SOL    HW1 3772   2.238   8.825   1.714
 1151SOL    HW2 3773   2.182   8.843   1.578
 1152SOL     OW 3774   0.642   2.699   2.838
 1152SOL    HW1 3775   0.678   2.649   2.763
 1152SOL    HW2 3776   0.546   2.685   2.828
 1153SOL     OW 3777   2.470   7.223   4.640
 1153SOL    HW1 3778   2.427   7.311   4.634
 1153SOL    HW2 3779   2.543   7.239   4.701
 1154SOL     OW 3780   0.902   0.818   5.304
 1154SOL    HW1 3781   0.950   0.803   5.221
 1154SOL    HW2 3782   0.908   0.733   5.347
 1155SOL     OW 3783   4.251   4.047   1.388
 1155SOL    HW1 3784   4.238   4.028   1.292
 1155SOL    HW2 3785   4.234   4.143   1.388
 1156SOL     OW 3786   1.387   9.085   2.094
 1156SOL    HW1 3787   1.337   9.005   2.071
 1156SOL    HW2 3788   1.379   9.139   2.015
 1157SOL     OW 3789   4.870   3.586   5.716
 1157SOL    HW1 3790   4.812   3.662   5.735
 1157SOL    HW2 3791   4.914   3.574   5.801
 1158SOL     OW 3792   4.962   6.440   5.416
 1158SOL    HW1 3793   4.945   6.382   5.338
 1158SOL    HW2 3794   5.037   6.492   5.382
 1159SOL     OW 3795   3.856   4.603   0.567
 1159SOL    HW1 3796   3.873   4.512   0.597
 1159SOL    HW2 3797   3.763   4.616   0.596
 1160SOL     OW 3798   0.909   2.041   0.541
 1160SOL    HW1 3799   0.929   2.106   0.472
 1160SOL    HW2 3800   0.954   1.963   0.507
 1161SOL     OW 3801   2.238   4.559   4.494
 1161SOL    HW1 3802   2.264   4.525   4.407
 1161SOL    HW2 3803   2.239   4.655   4.478
 1162SOL     OW 3804   2.401   1.140   4.850
 1162SOL    HW1 3805   2.313   1.122   4.815
 1162SOL    HW2 3806   2.417   1.060   4.904
 1163SOL     OW 3807   0.264   8.168   1.828
 1163SOL    HW1 3808   0.217   8.252   1.843
 1163SOL    HW2 3809   0.279   8.136   1.919
 1164SOL     OW 3810   2.062   7.459   4.692
 1164SOL    HW1 3811   1.990   7.399   4.717
 1164SOL    HW2 3812   2.026   7.499   4.612
 1165SOL     OW 3813   0.488   5.162   3.630
 1165SOL    HW1 3814   0.497   5.158   3.534
 1165SOL    HW2 3815   0.552   5.233   3.652
 1166SOL     OW 3816   2.017   5.017   5.180
 1166SOL    HW1 3817   2.096   5.063   5.212
 1166SOL    HW2 3818   2.036   5.004   5.086
 1167SOL     OW 3819   3.353   5.977   4.294
 1167SOL    HW1 3820   3.418   6.044   4.324
 1167SOL    HW2 3821   3.274   6.003   4.344
 1168SOL     OW 3822   4.977   8.531   5.386
 1168SOL    HW1 3823   4.940   8.619   5.405
 1168SOL    HW2 3824   5.070   8.542   5.411
 1169SOL     OW 3825   0.595   0.322   5.682
 1169SOL    HW1 3826   0.520   0.329   5.621
 1169SOL    HW2 3827   0.592   0.406   5.729
 1170SOL     OW 3828   1.293   3.921   0.088
 1170SOL    HW1 3829   1.241   3.905   0.168
 1170SOL    HW2 3830   1.316   4.014   0.097
 1171SOL     OW 3831   5.784   7.850   4.891
 1171SOL    HW1 3832   5.789   7.943   4.864
 1171SOL    HW2 3833   5.730   7.856   4.972
 1172SOL     OW 3834   3.174   6.417   5.167
 1172SOL    HW1 3835   3.121   6.440   5.245
 1172SOL    HW2 3836   3.263   6.413   5.206
 1173SOL     OW 3837   1.374   2.551   1.291
 1173SOL    HW1 3838   1.455   2.543   1.344
 1173SOL    HW2 3839   1.315   2.495   1.344
 1174SOL     OW 3840   5.266   2.230   2.928
 1174SOL    HW1 3841   5.228   2.274   3.006
 1174SOL    HW2 3842   5.362   2.235   2.946
 1175SOL     OW 3843   3.427   8.921   3.057
 1175SOL    HW1 3844   3.520   8.906   3.033
 1175SOL    HW2 3845   3.381   8.917   2.970
 1176SOL     OW 3846   1.856   7.891   0.361
 1176SOL    HW1 3847   1.770   7.935   0.361
 1176SOL    HW2 3848   1.910   7.954   0.412
 1177SOL     OW 3849   5.516   2.916   3.589
 1177SOL    HW1 3850   5.533   2.843   3.528
 1177SOL    HW2 3851   5.604   2.957   3.600
 1178SOL     OW 3852   1.702   8.094   4.127
 1178SOL    HW1 3853   1.751   8.011   4.124
 1178SOL    HW2 3854   1.711   8.123   4.034
 1179SOL     OW 3855   5.577   2.785   0.168
 1179SOL    HW1 3856   5.499   2.798   0.111
 1179SOL    HW2 3857   5.567   2.692   0.196
 1180SOL     OW 3858   5.506   4.098   0.833
 1180SOL    HW1 3859   5.565   4.131   0.902
 1180SOL    HW2 3860   5.500   4.178   0.777
 1181SOL     OW 3861   4.103   0.497   2.528
 1181SOL    HW1 3862   4.103   0.507   2.431
 1181SOL    HW2 3863   4.121   0.402   2.537
 1182SOL     OW 3864   1.917   4.858   5.505
 1182SOL    HW1 3865   1.904   4.767   5.534
 1182SOL    HW2 3866   1.888   4.909   5.583
 1183SOL     OW 3867   2.155   2.875   3.157
 1183SOL    HW1 3868   2.140   2.843   3.248
 1183SOL    HW2 3869   2.199   2.961   3.171
 1184SOL     OW 3870   2.980   2.928   5.501
 1184SOL    HW1 3871   3.032   3.005   5.527
 1184SOL    HW2 3872   2.910   2.971   5.448
 1185SOL     OW 3873   2.551   2.839   4.415
 1185SOL    HW1 3874   2.485   2.818   4.346
 1185SOL    HW2 3875   2.570   2.931   4.396
 1186SOL     OW 3876   4.634   5.631   4.494
 1186SOL    HW1 3877   4.670   5.714   4.529
 1186SOL    HW2 3878   4.539   5.652   4.493
 1187SOL     OW 3879   3.168   6.613   2.665
 1187SOL    HW1 3880   3.215   6.688   2.706
 1187SOL    HW2 3881   3.242   6.564   2.624
 1188SOL     OW 3882   1.342   0.827   2.360
 1188SOL    HW1 3883   1.409   0.863   2.301
 1188SOL    HW2 3884   1.353   0.732   2.343
 1189SOL     OW 3885   3.868   3.707   3.700
 1189SOL    HW1 3886   3.884   3.621   3.658
 1189SOL    HW2 3887   3.867   3.682   3.794
 1190SOL     OW 3888   1.190   7.303   0.715
 1190SOL    HW1 3889   1.191   7.215   0.753
 1190SOL    HW2 3890   1.285   7.323   0.710
 1191SOL     OW 3891   2.293   5.162   4.776
 1191SOL    HW1 3892   2.360   5.234   4.782
 1191SOL    HW2 3893   2.303   5.123   4.866
 1192SOL     OW 3894   3.345   3.077   2.866
 1192SOL    HW1 3895   3.275   3.035   2.919
 1192SOL    HW2 3896   3.381   3.000   2.818
 1193SOL     OW 3897   3.243   6.246   4.186
 1193SOL    HW1 3898   3.177   6.215   4.249
 1193SOL    HW2 3899   3.296   6.166   4.171
 1194SOL     OW 3900   3.134   4.549   2.749
 1194SOL    HW1 3901   3.133   4.577   2.842
 1194SOL    HW2 3902   3.091   4.623   2.704
 1195SOL     OW 3903   1.827   0.193   5.447
 1195SOL    HW1 3904   1.743   0.173   5.492
 1195SOL    HW2 3905   1.883   0.226   5.519
 1196SOL     OW 3906   0.850   7.680   2.154
 1196SOL    HW1 3907   0.761   7.689   2.116
 1196SOL    HW2 3908   0.868   7.586   2.139
 1197SOL     OW 3909   1.385   7.638   1.561
 1197SOL    HW1 3910   1.439   7.714   1.589
 1197SOL    HW2 3911   1.417   7.570   1.622
 1198SOL     OW 3912   0.384   3.499   0.423
 1198SOL    HW1 3913   0.341   3.571   0.473
 1198SOL    HW2 3914   0.336   3.504   0.339
 1199SOL     OW 3915   0.698   5.483   4.393
 1199SOL    HW1 3916   0.652   5.470   4.478
 1199SOL    HW2 3917   0.675   5.402   4.344
 1200SOL     OW 3918   4.480   2.433   5.681
 1200SOL    HW1 3919   4.512   2.344   5.705
 1200SOL    HW2 3920   4.394   2.414   5.641
 1201SOL     OW 3921   3.895   3.454   0.028
 1201SOL    HW1 3922   3.914   3.543   0.065
 1201SOL    HW2 3923   3.874   3.404   0.108
 1202SOL     OW 3924   1.912   3.891   0.841
 1202SOL    HW1 3925   1.923   3.851   0.929
 1202SOL    HW2 3926   1.918   3.986   0.860
 1203SOL     OW 3927   1.477   5.162   5.375
 1203SOL    HW1 3928   1.401   5.180   5.317
 1203SOL    HW2 3929   1.436   5.159   5.463
 1204SOL     OW 3930   2.223   5.870   4.152
 1204SOL    HW1 3931   2.127   5.867   4.162
 1204SOL    HW2 3932   2.245   5.775   4.145
 1205SOL     OW 3933   3.283   5.157   4.311
 1205SOL    HW1 3934   3.327   5.090   4.368
 1205SOL    HW2 3935   3.249   5.221   4.375
 1206SOL     OW 3936   2.929   1.184   2.700
 1206SOL    HW1 3937   2.846   1.143   2.672
 1206SOL    HW2 3938   2.981   1.105   2.724
 1207SOL     OW 3939   3.568   4.726   1.840
 1207SOL    HW1 3940   3.551   4.766   1.753
 1207SOL    HW2 3941   3.548   4.801   1.899
 1208SOL     OW 3942   4.070   4.103   3.577
 1208SOL    HW1 3943   4.050   4.193   3.606
 1208SOL    HW2 3944   3.982   4.064   3.565
 1209SOL     OW 3945   1.802   4.083   3.249
 1209SOL    HW1 3946   1.776   4.106   3.340
 1209SOL    HW2 3947   1.896   4.105   3.245
 1210SOL     OW 3948   3.673   8.844   5.559
 1210SOL    HW1 3949   3.579   8.858   5.535
 1210SOL    HW2 3950   3.701   8.936   5.574
 1211SOL     OW 3951   1.203   8.838   1.345
 1211SOL    HW1 3952   1.217   8.932   1.329
 1211SOL    HW2 3953   1.152   8.840   1.428
 1212SOL     OW 3954   4.643   2.230   5.169
 1212SOL    HW1 3955   4.689   2.167   5.111
 1212SOL    HW2 3956   4.559   2.244   5.121
 1213SOL     OW 3957   4.982   2.779   3.210
 1213SOL    HW1 3958   4.982   2.815   3.301
 1213SOL    HW2 3959   4.983   2.683   3.226
 1214SOL     OW 3960   4.200   8.141   2.240
 1214SOL    HW1 3961   4.265   8.101   2.180
 1214SOL    HW2 3962   4.117   8.107   2.201
 1215SOL     OW 3963   4.926   4.012   0.513
 1215SOL    HW1 3964   4.956   4.057   0.595
 1215SOL    HW2 3965   4.896   4.088   0.460
 1216SOL     OW 3966   1.101   5.319   4.896
 1216SOL    HW1 3967   1.087   5.314   4.992
 1216SOL    HW2 3968   1.088   5.414   4.879
 1217SOL     OW 3969   3.121   8.270   0.299
 1217SOL    HW1 3970   3.166   8.184   0.287
 1217SOL    HW2 3971   3.194   8.326   0.331
 1218SOL     OW 3972   1.302   2.809   0.172
 1218SOL    HW1 3973   1.318   2.884   0.232
 1218SOL    HW2 3974   1.288   2.735   0.234
 1219SOL     OW 3975   3.036   5.869   2.074
 1219SOL    HW1 3976   3.113   5.811   2.067
 1219SOL    HW2 3977   3.012   5.857   2.168
 1220SOL     OW 3978   5.718   9.668   3.470
 1220SOL    HW1 3979   5.747   9.698   3.383
 1220SOL    HW2 3980   5.729   9.572   3.460
 1221SOL     OW 3981   5.042   7.249   4.810
 1221SOL    HW1 3982   4.992   7.331   4.828
 1221SOL    HW2 3983   4.986   7.208   4.742
 1222SOL     OW 3984   2.529   4.429   4.679
 1222SOL    HW1 3985   2.581   4.346   4.681
 1222SOL    HW2 3986   2.538   4.458   4.771
 1223SOL     OW 3987   1.224   5.241   1.649
 1223SOL    HW1 3988   1.217   5.323   1.703
 1223SOL    HW2 3989   1.254   5.278   1.564
 1224SOL     OW 3990   5.017   5.173   5.482
 1224SOL    HW1 3991   4.959   5.213   5.414
 1224SOL    HW2 3992   5.040   5.249   5.539
 1225SOL     OW 3993   3.600   2.210   3.133
 1225SOL    HW1 3994   3.605   2.125   3.182
 1225SOL    HW2 3995   3.684   2.205   3.085
 1226SOL     OW 3996   0.196   1.386   1.441
 1226SOL    HW1 3997   0.140   1.307   1.454
 1226SOL    HW2 3998   0.182   1.405   1.346
 1227SOL     OW 3999   0.631   1.230   3.242
 1227SOL    HW1 4000   0.676   1.156   3.286
 1227SOL    HW2 4001   0.545   1.190   3.218
 1228SOL     OW 4002   1.708   0.402   4.118
 1228SOL    HW1 4003   1.714   0.462   4.042
 1228SOL    HW2 4004   1.753   0.323   4.082
 1229SOL     OW 4005   1.316   8.885   2.858
 1229SOL    HW1 4006   1.365   8.917   2.934
 1229SOL    HW2 4007   1.283   8.799   2.890
 1230SOL     OW 4008   4.632   5.717   2.236
 1230SOL    HW1 4009   4.615   5.624   2.261
 1230SOL    HW2 4010   4.628   5.760   2.323
 1231SOL     OW 4011   4.652   9.208   1.388
 1231SOL    HW1 4012   4.669   9.169   1.476
 1231SOL    HW2 4013   4.671   9.302   1.404
 1232SOL     OW 4014   1.497   0.540   5.481
 1232SOL    HW1 4015   1.473   0.451   5.447
 1232SOL    HW2 4016   1.461   0.598   5.412
 1233SOL     OW 4017   3.707   9.558   0.436
 1233SOL    HW1 4018   3.620   9.572   0.395
 1233SOL    HW2 4019   3.761   9.528   0.361
 1234SOL     OW 4020   3.953   8.940   3.607
 1234SOL    HW1 4021   3.921   8.915   3.695
 1234SOL    HW2 4022   4.048   8.920   3.614
 1235SOL     OW 4023   3.696   4.823   3.916
 1235SOL    HW1 4024   3.781   4.812   3.960
 1235SOL    HW2 4025   3.718   4.880   3.840
 1236SOL     OW 4026   1.707   8.184   4.601
 1236SOL    HW1 4027   1.753   8.208   4.519
 1236SOL    HW2 4028   1.740   8.094   4.619
 1237SOL     OW 4029   4.853   3.293   3.375
 1237SOL    HW1 4030   4.928   3.231   3.371
 1237SOL    HW2 4031   4.776   3.233   3.377
 1238SOL     OW 4032   1.356   8.277   2.281
 1238SOL    HW1 4033   1.300   8.326   2.220
 1238SOL    HW2 4034   1.315   8.188   2.277
 1239SOL     OW 4035   5.317   2.836   3.363
 1239SOL    HW1 4036   5.370   2.779   3.421
 1239SOL    HW2 4037   5.236   2.785   3.352
 1240SOL     OW 4038   2.054   4.249   4.060
 1240SOL    HW1 4039   2.023   4.216   3.974
 1240SOL    HW2 4040   2.028   4.176   4.119
 1241SOL     OW 4041   4.865   7.414   3.783
 1241SOL    HW1 4042   4.901   7.333   3.822
 1241SOL    HW2 4043   4.770   7.408   3.805
 1242SOL     OW 4044   0.540   8.390   2.996
 1242SOL    HW1 4045   0.499   8.302   2.982
 1242SOL    HW2 4046   0.633   8.368   2.975
 1243SOL     OW 4047   3.320   1.400   3.267
 1243SOL    HW1 4048   3.236   1.356   3.289
 1243SOL    HW2 4049   3.294   1.493   3.269
 1244SOL     OW 4050   2.641   7.558   3.512
 1244SOL    HW1 4051   2.676   7.526   3.597
 1244SOL    HW2 4052   2.710   7.527   3.450
 1245SOL     OW 4053   0.498   8.630   3.862
 1245SOL    HW1 4054   0.448   8.713   3.851
 1245SOL    HW2 4055   0.477   8.582   3.780
 1246SOL     OW 4056   4.389   6.092   4.152
 1246SOL    HW1 4057   4.368   6.165   4.092
 1246SOL    HW2 4058   4.302   6.050   4.165
 1247SOL     OW 4059   0.858   4.579   4.812
 1247SOL    HW1 4060   0.765   4.600   4.794
 1247SOL    HW2 4061   0.882   4.524   4.737
 1248SOL     OW 4062   1.131   2.991   1.948
 1248SOL    HW1 4063   1.179   3.074   1.954
 1248SOL    HW2 4064   1.151   2.965   1.855
 1249SOL     OW 4065   4.990   9.592   5.004
 1249SOL    HW1 4066   4.981   9.634   5.091
 1249SOL    HW2 4067   4.916   9.634   4.956
 1250SOL     OW 4068   5.478   3.277   4.421
 1250SOL    HW1 4069   5.446   3.366   4.399
 1250SOL    HW2 4070   5.573   3.293   4.429
 1251SOL     OW 4071   2.732   2.058   4.503
 1251SOL    HW1 4072   2.659   2.039   4.564
 1251SOL    HW2 4073   2.771   1.969   4.490
 1252SOL     OW 4074   0.618   0.635   1.789
 1252SOL    HW1 4075   0.634   0.683   1.872
 1252SOL    HW2 4076   0.611   0.707   1.724
 1253SOL     OW 4077   3.572   7.722   2.628
 1253SOL    HW1 4078   3.667   7.734   2.642
 1253SOL    HW2 4079   3.543   7.814   2.611
 1254SOL     OW 4080   3.410   5.282   3.284
 1254SOL    HW1 4081   3.321   5.319   3.274
 1254SOL    HW2 4082   3.463   5.341   3.228
 1255SOL     OW 4083   0.268   1.701   0.745
 1255SOL    HW1 4084   0.328   1.778   0.758
 1255SOL    HW2 4085   0.262   1.700   0.647
 1256SOL     OW 4086   0.696   3.182   2.875
 1256SOL    HW1 4087   0.732   3.099   2.837
 1256SOL    HW2 4088   0.607   3.182   2.837
 1257SOL     OW 4089   0.197   3.639   5.614
 1257SOL    HW1 4090   0.110   3.679   5.602
 1257SOL    HW2 4091   0.248   3.712   5.656
 1258SOL     OW 4092   1.738   9.312   3.768
 1258SOL    HW1 4093   1.670   9.362   3.815
 1258SOL    HW2 4094   1.796   9.282   3.839
 1259SOL     OW 4095   0.412   9.727   3.940
 1259SOL    HW1 4096   0.445   9.706   3.851
 1259SOL    HW2 4097   0.316   9.705   3.930
 1260SOL     OW 4098   2.214   7.190   4.462
 1260SOL    HW1 4099   2.239   7.274   4.502
 1260SOL    HW2 4100   2.168   7.220   4.383
 1261SOL     OW 4101   5.650   6.956   2.926
 1261SOL    HW1 4102   5.688   6.989   2.843
 1261SOL    HW2 4103   5.621   7.040   2.968
 1262SOL     OW 4104   4.697   1.325   3.749
 1262SOL    HW1 4105   4.661   1.387   3.814
 1262SOL    HW2 4106   4.793   1.343   3.752
 1263SOL     OW 4107   3.270   0.869   3.211
 1263SOL    HW1 4108   3.346   0.914   3.249
 1263SOL    HW2 4109   3.233   0.937   3.153
 1264SOL     OW 4110   3.794   8.089   1.911
 1264SOL    HW1 4111   3.846   8.084   1.827
 1264SOL    HW2 4112   3.708   8.120   1.879
 1265SOL     OW 4113   5.066   2.966   4.519
 1265SOL    HW1 4114   5.148   3.020   4.523
 1265SOL    HW2 4115   5.093   2.889   4.572
 1266SOL     OW 4116   0.762   0.531   2.736
 1266SOL    HW1 4117   0.790   0.571   2.819
 1266SOL    HW2 4118   0.846   0.499   2.697
 1267SOL     OW 4119   3.132   9.714   1.074
 1267SOL    HW1 4120   3.201   9.724   1.006
 1267SOL    HW2 4121   3.057   9.751   1.026
 1268SOL     OW 4122   4.507   4.745   4.257
 1268SOL    HW1 4123   4.533   4.738   4.164
 1268SOL    HW2 4124   4.412   4.726   4.251
 1269SOL     OW 4125   3.634   5.236   2.434
 1269SOL    HW1 4126   3.638   5.200   2.524
 1269SOL    HW2 4127   3.707   5.300   2.436
 1270SOL     OW 4128   4.333   9.383   5.497
 1270SOL    HW1 4129   4.237   9.371   5.510
 1270SOL    HW2 4130   4.347   9.470   5.535
 1271SOL     OW 4131   0.426   6.022   1.499
 1271SOL    HW1 4132   0.437   5.966   1.420
 1271SOL    HW2 4133   0.509   6.073   1.497
 1272SOL     OW 4134   1.229   3.325   4.285
 1272SOL    HW1 4135   1.190   3.399   4.335
 1272SOL    HW2 4136   1.169   3.251   4.306
 1273SOL     OW 4137   2.378   4.922   5.676
 1273SOL    HW1 4138   2.438   4.999   5.689
 1273SOL    HW2 4139   2.441   4.849   5.676
 1274SOL     OW 4140   0.399   4.037   3.847
 1274SOL    HW1 4141   0.410   4.128   3.880
 1274SOL    HW2 4142   0.302   4.026   3.851
 1275SOL     OW 4143   4.824   0.451   2.341
 1275SOL    HW1 4144   4.797   0.506   2.417
 1275SOL    HW2 4145   4.837   0.522   2.274
 1276SOL     OW 4146   0.932   5.363   3.587
 1276SOL    HW1 4147   0.904   5.345   3.494
 1276SOL    HW2 4148   1.026   5.382   3.574
 1277SOL     OW 4149   0.658   7.922   0.745
 1277SOL    HW1 4150   0.630   7.873   0.665
 1277SOL    HW2 4151   0.574   7.944   0.787
 1278SOL     OW 4152   0.624   0.680   4.679
 1278SOL    HW1 4153   0.648   0.597   4.723
 1278SOL    HW2 4154   0.543   0.704   4.727
 1279SOL     OW 4155   2.562   7.859   2.418
 1279SOL    HW1 4156   2.468   7.863   2.398
 1279SOL    HW2 4157   2.586   7.953   2.425
 1280SOL     OW 4158   3.952   3.063   5.245
 1280SOL    HW1 4159   3.948   2.976   5.288
 1280SOL    HW2 4160   4.011   3.045   5.169
 1281SOL     OW 4161   3.779   0.138   1.451
 1281SOL    HW1 4162   3.856   0.157   1.508
 1281SOL    HW2 4163   3.715   0.203   1.485
 1282SOL     OW 4164   5.207   5.638   4.654
 1282SOL    HW1 4165   5.292   5.685   4.650
 1282SOL    HW2 4166   5.208   5.589   4.569
 1283SOL     OW 4167   1.765   8.482   5.651
 1283SOL    HW1 4168   1.795   8.415   5.714
 1283SOL    HW2 4169   1.779   8.439   5.566
 1284SOL     OW 4170   2.089   3.835   4.216
 1284SOL    HW1 4171   2.178   3.872   4.225
 1284SOL    HW2 4172   2.034   3.915   4.229
 1285SOL     OW 4173   5.495   0.180   3.251
 1285SOL    HW1 4174   5.451   0.193   3.165
 1285SOL    HW2 4175   5.418   0.155   3.305
 1286SOL     OW 4176   5.357   2.058   4.148
 1286SOL    HW1 4177   5.349   2.063   4.052
 1286SOL    HW2 4178   5.447   2.095   4.160
 1287SOL     OW 4179   2.558   1.661   1.816
 1287SOL    HW1 4180   2.603   1.604   1.751
 1287SOL    HW2 4181   2.622   1.731   1.830
 1288SOL     OW 4182   5.149   3.436   2.521
 1288SOL    HW1 4183   5.222   3.476   2.570
 1288SOL    HW2 4184   5.118   3.511   2.468
 1289SOL     OW 4185   5.219   2.115   3.680
 1289SOL    HW1 4186   5.176   2.158   3.757
 1289SOL    HW2 4187   5.176   2.028   3.677
 1290SOL     OW 4188   0.794   8.280   2.092
 1290SOL    HW1 4189   0.863   8.233   2.043
 1290SOL    HW2 4190   0.712   8.250   2.048
 1291SOL     OW 4191   1.569   2.476   1.457
 1291SOL    HW1 4192   1.618   2.415   1.400
 1291SOL    HW2 4193   1.534   2.415   1.525
 1292SOL     OW 4194   2.924   8.982   0.922
 1292SOL    HW1 4195   2.901   8.931   0.843
 1292SOL    HW2 4196   3.007   9.024   0.895
 1293SOL     OW 4197   5.148   1.354   0.796
 1293SOL    HW1 4198   5.201   1.276   0.818
 1293SOL    HW2 4199   5.066   1.339   0.845
 1294SOL     OW 4200   1.119   4.398   5.603
 1294SOL    HW1 4201   1.201   4.421   5.554
 1294SOL    HW2 4202   1.109   4.304   5.578
 1295SOL     OW 4203   5.497   7.715   0.965
 1295SOL    HW1 4204   5.511   7.652   0.892
 1295SOL    HW2 4205   5.534   7.666   1.039
 1296SOL     OW 4206   0.786   8.503   5.271
 1296SOL    HW1 4207   0.706   8.533   5.318
 1296SOL    HW2 4208   0.790   8.410   5.300
 1297SOL     OW 4209   0.696   8.044   4.079
 1297SOL    HW1 4210   0.675   8.124   4.027
 1297SOL    HW2 4211   0.611   8.024   4.120
 1298SOL     OW 4212   5.739   4.810   3.843
 1298SOL    HW1 4213   5.768   4.835   3.934
 1298SOL    HW2 4214   5.822   4.795   3.798
 1299SOL     OW 4215   0.967   7.404   3.586
 1299SOL    HW1 4216   0.888   7.458   3.601
 1299SOL    HW2 4217   1.023   7.426   3.662
 1300SOL     OW 4218   5.400   9.489   0.122
 1300SOL    HW1 4219   5.354   9.438   0.192
 1300SOL    HW2 4220   5.442   9.418   0.073
 1301SOL     OW 4221   4.589   1.447   3.228
 1301SOL    HW1 4222   4.598   1.368   3.285
 1301SOL    HW2 4223   4.538   1.413   3.154
 1302SOL     OW 4224   4.061   5.570   3.931
 1302SOL    HW1 4225   4.056   5.565   3.835
 1302SOL    HW2 4226   4.022   5.485   3.957
 1303SOL     OW 4227   5.121   5.919   3.147
 1303SOL    HW1 4228   5.195   5.938   3.089
 1303SOL    HW2 4229   5.120   5.821   3.147
 1304SOL     OW 4230   0.878   8.157   2.650
 1304SOL    HW1 4231   0.906   8.186   2.738
 1304SOL    HW2 4232   0.822   8.080   2.669
 1305SOL     OW 4233   0.616   7.686   2.691
 1305SOL    HW1 4234   0.550   7.731   2.747
 1305SOL    HW2 4235   0.675   7.760   2.669
 1306SOL     OW 4236   3.112   5.403   2.440
 1306SOL    HW1 4237   3.074   5.422   2.527
 1306SOL    HW2 4238   3.203   5.381   2.466
 1307SOL     OW 4239   2.073   7.988   4.897
 1307SOL    HW1 4240   2.165   7.978   4.869
 1307SOL    HW2 4241   2.036   8.028   4.816
 1308SOL     OW 4242   2.665   3.872   5.359
 1308SOL    HW1 4243   2.662   3.890   5.454
 1308SOL    HW2 4244   2.726   3.797   5.352
 1309SOL     OW 4245   1.773   1.095   1.521
 1309SOL    HW1 4246   1.793   1.115   1.615
 1309SOL    HW2 4247   1.859   1.114   1.481
 1310SOL     OW 4248   5.477   6.246   1.982
 1310SOL    HW1 4249   5.518   6.185   1.920
 1310SOL    HW2 4250   5.386   6.254   1.947
 1311SOL     OW 4251   1.943   1.670   3.561
 1311SOL    HW1 4252   1.992   1.754   3.565
 1311SOL    HW2 4253   1.987   1.626   3.487
 1312SOL     OW 4254   4.245   5.580   0.318
 1312SOL    HW1 4255   4.202   5.541   0.397
 1312SOL    HW2 4256   4.172   5.632   0.280
 1313SOL     OW 4257   5.741   6.711   4.467
 1313SOL    HW1 4258   5.815   6.702   4.406
 1313SOL    HW2 4259   5.665   6.701   4.406
 1314SOL     OW 4260   1.912   9.624   3.489
 1314SOL    HW1 4261   1.826   9.590   3.461
 1314SOL    HW2 4262   1.927   9.578   3.574
 1315SOL     OW 4263   3.585   3.638   5.290
 1315SOL    HW1 4264   3.604   3.597   5.376
 1315SOL    HW2 4265   3.674   3.659   5.259
 1316SOL     OW 4266   3.935   2.830   0.886
 1316SOL    HW1 4267   3.901   2.775   0.813
 1316SOL    HW2 4268   3.866   2.899   0.890
 1317SOL     OW 4269   0.331   8.984   5.770
 1317SOL    HW1 4270   0.411   9.038   5.762
 1317SOL    HW2 4271   0.368   8.897   5.793
 1318SOL     OW 4272   5.519   4.799   4.130
 1318SOL    HW1 4273   5.507   4.724   4.191
 1318SOL    HW2 4274   5.495   4.761   4.043
 1319SOL     OW 4275   5.605   5.905   2.248
 1319SOL    HW1 4276   5.525   5.913   2.302
 1319SOL    HW2 4277   5.674   5.906   2.315
 1320SOL     OW 4278   5.481   0.941   4.017
 1320SOL    HW1 4279   5.390   0.973   4.030
 1320SOL    HW2 4280   5.487   0.869   4.084
 1321SOL     OW 4281   0.228   4.081   3.526
 1321SOL    HW1 4282   0.212   4.135   3.446
 1321SOL    HW2 4283   0.147   4.094   3.577
 1322SOL     OW 4284   5.578   6.263   4.926
 1322SOL    HW1 4285   5.597   6.170   4.949
 1322SOL    HW2 4286   5.588   6.305   5.013
 1323SOL     OW 4287   1.516   5.428   5.327
 1323SOL    HW1 4288   1.529   5.335   5.350
 1323SOL    HW2 4289   1.472   5.461   5.408
 1324SOL     OW 4290   5.818   8.809   5.613
 1324SOL    HW1 4291   5.729   8.797   5.652
 1324SOL    HW2 4292   5.874   8.791   5.688
 1325SOL     OW 4293   3.038   7.067   4.702
 1325SOL    HW1 4294   3.108   7.103   4.643
 1325SOL    HW2 4295   3.079   6.986   4.737
 1326SOL     OW 4296   1.536   2.218   0.929
 1326SOL    HW1 4297   1.621   2.189   0.964
 1326SOL    HW2 4298   1.555   2.309   0.901
 1327SOL     OW 4299   3.938   9.541   3.504
 1327SOL    HW1 4300   3.939   9.498   3.592
 1327SOL    HW2 4301   4.032   9.549   3.486
 1328SOL     OW 4302   2.403   4.138   3.467
 1328SOL    HW1 4303   2.366   4.079   3.534
 1328SOL    HW2 4304   2.487   4.092   3.446
 1329SOL     OW 4305   1.214   2.459   0.845
 1329SOL    HW1 4306   1.162   2.479   0.766
 1329SOL    HW2 4307   1.188   2.532   0.903
 1330SOL     OW 4308   1.807   5.300   1.813
 1330SOL    HW1 4309   1.831   5.394   1.798
 1330SOL    HW2 4310   1.883   5.253   1.777
 1331SOL     OW 4311   2.641   2.518   2.934
 1331SOL    HW1 4312   2.715   2.533   2.874
 1331SOL    HW2 4313   2.564   2.543   2.878
 1332SOL     OW 4314   4.539   1.378   2.478
 1332SOL    HW1 4315   4.446   1.367   2.451
 1332SOL    HW2 4316   4.580   1.302   2.434
 1333SOL     OW 4317   1.258   9.273   2.715
 1333SOL    HW1 4318   1.186   9.211   2.736
 1333SOL    HW2 4319   1.336   9.224   2.740
 1334SOL     OW 4320   5.702   1.900   0.297
 1334SOL    HW1 4321   5.699   1.804   0.296
 1334SOL    HW2 4322   5.610   1.922   0.316
 1335SOL     OW 4323   4.593   8.094   3.351
 1335SOL    HW1 4324   4.567   8.072   3.442
 1335SOL    HW2 4325   4.601   8.004   3.313
 1336SOL     OW 4326   3.694   5.068   1.266
 1336SOL    HW1 4327   3.721   5.077   1.360
 1336SOL    HW2 4328   3.662   4.976   1.269
 1337SOL     OW 4329   3.652   4.415   0.350
 1337SOL    HW1 4330   3.693   4.499   0.326
 1337SOL    HW2 4331   3.558   4.437   0.340
 1338SOL     OW 4332   4.602   7.434   2.382
 1338SOL    HW1 4333   4.604   7.531   2.384
 1338SOL    HW2 4334   4.669   7.410   2.448
 1339SOL     OW 4335   2.152   3.084   2.956
 1339SOL    HW1 4336   2.156   2.989   2.938
 1339SOL    HW2 4337   2.080   3.113   2.898
 1340SOL     OW 4338   2.486   9.632   4.358
 1340SOL    HW1 4339   2.400   9.602   4.327
 1340SOL    HW2 4340   2.542   9.552   4.346
 1341SOL     OW 4341   0.827   3.396   4.215
 1341SOL    HW1 4342   0.788   3.310   4.241
 1341SOL    HW2 4343   0.822   3.442   4.301
 1342SOL     OW 4344   1.635   4.879   1.560
 1342SOL    HW1 4345   1.620   4.893   1.466
 1342SOL    HW2 4346   1.555   4.830   1.587
 1343SOL     OW 4347   1.459   0.300   1.537
 1343SOL    HW1 4348   1.397   0.242   1.490
 1343SOL    HW2 4349   1.541   0.284   1.487
 1344SOL     OW 4350   1.480   4.741   1.023
 1344SOL    HW1 4351   1.562   4.789   1.007
 1344SOL    HW2 4352   1.511   4.649   1.033
 1345SOL     OW 4353   3.666   8.408   4.377
 1345SOL    HW1 4354   3.735   8.341   4.388
 1345SOL    HW2 4355   3.663   8.422   4.281
 1346SOL     OW 4356   2.616   9.417   4.628
 1346SOL    HW1 4357   2.651   9.326   4.628
 1346SOL    HW2 4358   2.668   9.458   4.700
 1347SOL     OW 4359   5.317   6.027   4.504
 1347SOL    HW1 4360   5.337   6.075   4.421
 1347SOL    HW2 4361   5.405   5.999   4.532
 1348SOL     OW 4362   2.624   0.687   2.500
 1348SOL    HW1 4363   2.528   0.686   2.485
 1348SOL    HW2 4364   2.652   0.765   2.448
 1349SOL     OW 4365   3.449   4.998   4.462
 1349SOL    HW1 4366   3.466   4.902   4.449
 1349SOL    HW2 4367   3.542   5.029   4.469
 1350SOL     OW 4368   4.649   5.317   3.063
 1350SOL    HW1 4369   4.733   5.334   3.108
 1350SOL    HW2 4370   4.676   5.325   2.970
 1351SOL     OW 4371   3.162   0.999   3.491
 1351SOL    HW1 4372   3.072   0.962   3.483
 1351SOL    HW2 4373   3.164   1.062   3.416
 1352SOL     OW 4374   3.270   5.465   5.030
 1352SOL    HW1 4375   3.316   5.401   5.088
 1352SOL    HW2 4376   3.244   5.409   4.956
 1353SOL     OW 4377   5.103   7.212   0.210
 1353SOL    HW1 4378   5.089   7.284   0.145
 1353SOL    HW2 4379   5.198   7.195   0.195
 1354SOL     OW 4380   4.014   1.666   2.819
 1354SOL    HW1 4381   3.941   1.665   2.883
 1354SOL    HW2 4382   3.985   1.738   2.760
 1355SOL     OW 4383   3.925   5.426   5.196
 1355SOL    HW1 4384   3.900   5.520   5.187
 1355SOL    HW2 4385   3.963   5.428   5.285
 1356SOL     OW 4386   5.764   2.420   3.980
 1356SOL    HW1 4387   5.685   2.474   3.993
 1356SOL    HW2 4388   5.779   2.383   4.069
 1357SOL     OW 4389   3.974   1.195   4.447
 1357SOL    HW1 4390   3.947   1.113   4.493
 1357SOL    HW2 4391   3.966   1.260   4.518
 1358SOL     OW 4392   2.644   1.217   4.595
 1358SOL    HW1 4393   2.740   1.219   4.576
 1358SOL    HW2 4394   2.638   1.142   4.654
 1359SOL     OW 4395   1.057   0.793   2.436
 1359SOL    HW1 4396   1.153   0.791   2.425
 1359SOL    HW2 4397   1.025   0.816   2.348
 1360SOL     OW 4398   1.110   3.991   5.129
 1360SOL    HW1 4399   1.162   4.073   5.126
 1360SOL    HW2 4400   1.173   3.926   5.161
 1361SOL     OW 4401   4.818   0.460   3.079
 1361SOL    HW1 4402   4.770   0.437   2.999
 1361SOL    HW2 4403   4.746   0.475   3.141
 1362SOL     OW 4404   0.215   7.729   2.382
 1362SOL    HW1 4405   0.256   7.809   2.347
 1362SOL    HW2 4406   0.190   7.756   2.472
 1363SOL     OW 4407   1.716   3.450   5.748
 1363SOL    HW1 4408   1.715   3.515   5.676
 1363SOL    HW2 4409   1.812   3.445   5.766
 1364SOL     OW 4410   3.170   4.310   2.128
 1364SOL    HW1 4411   3.209   4.226   2.157
 1364SOL    HW2 4412   3.212   4.322   2.042
 1365SOL     OW 4413   5.428   1.206   2.531
 1365SOL    HW1 4414   5.442   1.114   2.553
 1365SOL    HW2 4415   5.466   1.213   2.442
 1366SOL     OW 4416   0.468   7.796   2.882
 1366SOL    HW1 4417   0.384   7.837   2.913
 1366SOL    HW2 4418   0.529   7.815   2.956
 1367SOL     OW 4419   2.408   2.691   3.117
 1367SOL    HW1 4420   2.491   2.645   3.138
 1367SOL    HW2 4421   2.432   2.747   3.041
 1368SOL     OW 4422   1.399   1.485   4.345
 1368SOL    HW1 4423   1.321   1.462   4.292
 1368SOL    HW2 4424   1.455   1.536   4.285
 1369SOL     OW 4425   0.538   9.138   0.574
 1369SOL    HW1 4426   0.442   9.145   0.587
 1369SOL    HW2 4427   0.570   9.170   0.660
 1370SOL     OW 4428   0.085   0.995   4.198
 1370SOL    HW1 4429   0.032   0.932   4.144
 1370SOL    HW2 4430   0.022   1.069   4.206
 1371SOL     OW 4431   2.000   9.241   0.834
 1371SOL    HW1 4432   1.954   9.309   0.782
 1371SOL    HW2 4433   2.088   9.239   0.791
 1372SOL     OW 4434   1.640   0.373   4.388
 1372SOL    HW1 4435   1.547   0.350   4.379
 1372SOL    HW2 4436   1.669   0.387   4.296
 1373SOL     OW 4437   0.655   5.205   0.234
 1373SOL    HW1 4438   0.602   5.281   0.264
 1373SOL    HW2 4439   0.586   5.146   0.199
 1374SOL     OW 4440   4.612   1.750   5.410
 1374SOL    HW1 4441   4.678   1.809   5.368
 1374SOL    HW2 4442   4.613   1.784   5.502
 1375SOL     OW 4443   0.739   1.954   4.196
 1375SOL    HW1 4444   0.781   1.901   4.267
 1375SOL    HW2 4445   0.727   1.887   4.127
 1376SOL     OW 4446   3.112   8.310   4.837
 1376SOL    HW1 4447   3.087   8.331   4.746
 1376SOL    HW2 4448   3.033   8.337   4.886
 1377SOL     OW 4449   2.119   4.936   3.743
 1377SOL    HW1 4450   2.126   5.015   3.802
 1377SOL    HW2 4451   2.022   4.923   3.744
 1378SOL     OW 4452   5.785   4.629   1.395
 1378SOL    HW1 4453   5.695   4.646   1.364
 1378SOL    HW2 4454   5.830   4.711   1.371
 1379SOL     OW 4455   4.425   3.640   3.655
 1379SOL    HW1 4456   4.512   3.597   3.664
 1379SOL    HW2 4457   4.415   3.688   3.739
 1380SOL     OW 4458   5.043   3.481   0.689
 1380SOL    HW1 4459   5.138   3.485   0.669
 1380SOL    HW2 4460   5.036   3.545   0.762
 1381SOL     OW 4461   2.776   8.982   4.783
 1381SOL    HW1 4462   2.702   8.917   4.774
 1381SOL    HW2 4463   2.806   8.967   4.875
 1382SOL     OW 4464   1.732   0.550   3.879
 1382SOL    HW1 4465   1.736   0.620   3.811
 1382SOL    HW2 4466   1.779   0.479   3.832
 1383SOL     OW 4467   5.741   9.598   3.198
 1383SOL    HW1 4468   5.667   9.595   3.135
 1383SOL    HW2 4469   5.734   9.513   3.243
 1384SOL     OW 4470   0.441   6.412   4.704
 1384SOL    HW1 4471   0.492   6.334   4.673
 1384SOL    HW2 4472   0.354   6.395   4.663
 1385SOL     OW 4473   5.720   5.626   3.488
 1385SOL    HW1 4474   5.752   5.541   3.450
 1385SOL    HW2 4475   5.759   5.694   3.430
 1386SOL     OW 4476   0.087   4.883   2.583
 1386SOL    HW1 4477   0.124   4.940   2.652
 1386SOL    HW2 4478   0.104   4.795   2.618
 1387SOL     OW 4479   5.685   9.092   1.944
 1387SOL    HW1 4480   5.704   9.077   2.038
 1387SOL    HW2 4481   5.645   9.180   1.946
 1388SOL     OW 4482   3.730   1.309   0.874
 1388SOL    HW1 4483   3.818   1.302   0.834
 1388SOL    HW2 4484   3.720   1.223   0.917
 1389SOL     OW 4485   5.443   7.022   4.483
 1389SOL    HW1 4486   5.531   7.016   4.525
 1389SOL    HW2 4487   5.396   7.082   4.543
 1390SOL     OW 4488   5.147   8.581   5.133
 1390SOL    HW1 4489   5.179   8.501   5.179
 1390SOL    HW2 4490   5.130   8.642   5.207
 1391SOL     OW 4491   0.964   6.266   5.765
 1391SOL    HW1 4492   0.877   6.257   5.804
 1391SOL    HW2 4493   0.959   6.355   5.725
 1392SOL     OW 4494   5.613   2.150   4.129
 1392SOL    HW1 4495   5.677   2.211   4.170
 1392SOL    HW2 4496   5.670   2.080   4.096
 1393SOL     OW 4497   2.475   8.445   1.228
 1393SOL    HW1 4498   2.419   8.520   1.251
 1393SOL    HW2 4499   2.523   8.482   1.151
 1394SOL     OW 4500   1.751   6.590   1.313
 1394SOL    HW1 4501   1.837   6.623   1.279
 1394SOL    HW2 4502   1.695   6.597   1.234
 1395SOL     OW 4503   4.454   2.713   1.815
 1395SOL    HW1 4504   4.529   2.745   1.869
 1395SOL    HW2 4505   4.500   2.690   1.733
 1396SOL     OW 4506   0.244   1.448   0.175
 1396SOL    HW1 4507   0.203   1.535   0.158
 1396SOL    HW2 4508   0.189   1.413   0.247
 1397SOL     OW 4509   4.749   6.310   4.973
 1397SOL    HW1 4510   4.782   6.218   4.965
 1397SOL    HW2 4511   4.828   6.364   4.959
 1398SOL     OW 4512   1.529   8.352   2.980
 1398SOL    HW1 4513   1.432   8.345   2.973
 1398SOL    HW2 4514   1.556   8.324   2.890
 1399SOL     OW 4515   2.396   1.482   2.713
 1399SOL    HW1 4516   2.395   1.579   2.730
 1399SOL    HW2 4517   2.431   1.448   2.797
 1400SOL     OW 4518   2.282   8.316   4.849
 1400SOL    HW1 4519   2.216   8.388   4.841
 1400SOL    HW2 4520   2.297   8.313   4.945
 1401SOL     OW 4521   4.923   7.391   4.494
 1401SOL    HW1 4522   4.904   7.465   4.554
 1401SOL    HW2 4523   4.928   7.436   4.408
 1402SOL     OW 4524   2.295   9.614   4.942
 1402SOL    HW1 4525   2.327   9.705   4.929
 1402SOL    HW2 4526   2.364   9.565   4.896
 1403SOL     OW 4527   5.833   0.507   3.272
 1403SOL    HW1 4528   5.851   0.496   3.368
 1403SOL    HW2 4529   5.867   0.424   3.237
 1404SOL     OW 4530   4.926   9.448   5.755
 1404SOL    HW1 4531   4.886   9.525   5.712
 1404SOL    HW2 4532   5.019   9.475   5.758
 1405SOL     OW 4533   1.587   7.501   3.054
 1405SOL    HW1 4534   1.560   7.531   2.966
 1405SOL    HW2 4535   1.681   7.530   3.056
 1406SOL     OW 4536   0.116   5.367   2.281
 1406SOL    HW1 4537   0.081   5.282   2.250
 1406SOL    HW2 4538   0.128   5.416   2.199
 1407SOL     OW 4539   2.584   8.820   4.088
 1407SOL    HW1 4540   2.610   8.867   4.006
 1407SOL    HW2 4541   2.513   8.879   4.121
 1408SOL     OW 4542   2.430   3.665   4.368
 1408SOL    HW1 4543   2.521   3.696   4.354
 1408SOL    HW2 4544   2.440   3.569   4.382
 1409SOL     OW 4545   5.139   7.580   1.265
 1409SOL    HW1 4546   5.129   7.599   1.360
 1409SOL    HW2 4547   5.217   7.522   1.265
 1410SOL     OW 4548   4.861   6.119   1.006
 1410SOL    HW1 4549   4.888   6.145   1.095
 1410SOL    HW2 4550   4.888   6.025   1.002
 1411SOL     OW 4551   4.018   1.212   2.673
 1411SOL    HW1 4552   4.032   1.237   2.767
 1411SOL    HW2 4553   3.921   1.212   2.668
 1412SOL     OW 4554   1.321   6.052   3.109
 1412SOL    HW1 4555   1.286   5.972   3.066
 1412SOL    HW2 4556   1.262   6.058   3.187
 1413SOL     OW 4557   5.274   2.519   2.863
 1413SOL    HW1 4558   5.282   2.424   2.880
 1413SOL    HW2 4559   5.178   2.531   2.878
 1414SOL     OW 4560   0.571   9.093   2.304
 1414SOL    HW1 4561   0.668   9.100   2.315
 1414SOL    HW2 4562   0.542   9.185   2.313
 1415SOL     OW 4563   3.758   9.611   1.298
 1415SOL    HW1 4564   3.696   9.573   1.234
 1415SOL    HW2 4565   3.700   9.615   1.377
 1416SOL     OW 4566   4.748   2.434   0.311
 1416SOL    HW1 4567   4.791   2.396   0.390
 1416SOL    HW2 4568   4.694   2.506   0.347
 1417SOL     OW 4569   0.476   6.443   1.470
 1417SOL    HW1 4570   0.567   6.444   1.435
 1417SOL    HW2 4571   0.485   6.498   1.550
 1418SOL     OW 4572   0.554   9.523   1.130
 1418SOL    HW1 4573   0.608   9.511   1.051
 1418SOL    HW2 4574   0.465   9.499   1.098
 1419SOL     OW 4575   5.571   1.697   2.640
 1419SOL    HW1 4576   5.661   1.694   2.676
 1419SOL    HW2 4577   5.578   1.643   2.560
 1420SOL     OW 4578   3.556   5.958   3.895
 1420SOL    HW1 4579   3.489   6.021   3.927
 1420SOL    HW2 4580   3.620   5.957   3.968
 1421SOL     OW 4581   2.839   8.050   2.154
 1421SOL    HW1 4582   2.792   8.124   2.196
 1421SOL    HW2 4583   2.801   8.051   2.065
 1422SOL     OW 4584   3.723   2.369   0.538
 1422SOL    HW1 4585   3.725   2.282   0.495
 1422SOL    HW2 4586   3.649   2.355   0.601
 1423SOL     OW 4587   3.936   4.441   3.026
 1423SOL    HW1 4588   3.915   4.489   2.944
 1423SOL    HW2 4589   3.875   4.487   3.087
 1424SOL     OW 4590   0.511   7.567   2.403
 1424SOL    HW1 4591   0.463   7.530   2.479
 1424SOL    HW2 4592   0.472   7.517   2.328
 1425SOL     OW 4593   0.209   4.232   3.303
 1425SOL    HW1 4594   0.202   4.324   3.338
 1425SOL    HW2 4595   0.174   4.240   3.214
 1426SOL     OW 4596   1.720   3.514   1.561
 1426SOL    HW1 4597   1.634   3.472   1.571
 1426SOL    HW2 4598   1.747   3.532   1.653
 1427SOL     OW 4599   2.940   0.258   2.088
 1427SOL    HW1 4600   2.904   0.305   2.010
 1427SOL    HW2 4601   3.011   0.208   2.047
 1428SOL     OW 4602   4.818   2.466   4.336
 1428SOL    HW1 4603   4.891   2.517   4.375
 1428SOL    HW2 4604   4.787   2.417   4.414
 1429SOL     OW 4605   4.174   6.066   0.563
 1429SOL    HW1 4606   4.192   5.999   0.493
 1429SOL    HW2 4607   4.096   6.111   0.528
 1430SOL     OW 4608   5.807   3.123   5.127
 1430SOL    HW1 4609   5.845   3.211   5.128
 1430SOL    HW2 4610   5.883   3.069   5.155
 1431SOL     OW 4611   4.291   3.318   2.960
 1431SOL    HW1 4612   4.311   3.408   2.928
 1431SOL    HW2 4613   4.291   3.334   3.056
 1432SOL     OW 4614   0.831   6.917   1.203
 1432SOL    HW1 4615   0.827   6.842   1.264
 1432SOL    HW2 4616   0.743   6.957   1.209
 1433SOL     OW 4617   4.014   7.329   0.407
 1433SOL    HW1 4618   3.995   7.418   0.439
 1433SOL    HW2 4619   3.949   7.322   0.334
 1434SOL     OW 4620   1.458   5.575   1.671
 1434SOL    HW1 4621   1.525   5.510   1.694
 1434SOL    HW2 4622   1.511   5.641   1.620
 1435SOL     OW 4623   3.380   0.926   3.751
 1435SOL    HW1 4624   3.446   0.980   3.703
 1435SOL    HW2 4625   3.387   0.841   3.706
 1436SOL     OW 4626   1.754   1.429   4.954
 1436SOL    HW1 4627   1.787   1.504   4.901
 1436SOL    HW2 4628   1.660   1.456   4.963
 1437SOL     OW 4629   5.806   8.307   4.637
 1437SOL    HW1 4630   5.895   8.273   4.623
 1437SOL    HW2 4631   5.757   8.257   4.568
 1438SOL     OW 4632   1.864   3.721   3.319
 1438SOL    HW1 4633   1.845   3.644   3.263
 1438SOL    HW2 4634   1.783   3.728   3.373
 1439SOL     OW 4635   5.213   3.799   4.139
 1439SOL    HW1 4636   5.144   3.820   4.074
 1439SOL    HW2 4637   5.294   3.818   4.087
 1440SOL     OW 4638   5.073   5.084   3.634
 1440SOL    HW1 4639   5.030   5.093   3.722
 1440SOL    HW2 4640   5.003   5.044   3.580
 1441SOL     OW 4641   2.527   1.687   5.816
 1441SOL    HW1 4642   2.479   1.767   5.841
 1441SOL    HW2 4643   2.456   1.628   5.787
 1442SOL     OW 4644   3.820   4.776   1.933
 1442SOL    HW1 4645   3.869   4.716   1.874
 1442SOL    HW2 4646   3.728   4.756   1.909
 1443SOL     OW 4647   4.903   7.863   5.468
 1443SOL    HW1 4648   4.919   7.801   5.394
 1443SOL    HW2 4649   4.858   7.939   5.425
 1444SOL     OW 4650   4.722   3.298   4.889
 1444SOL    HW1 4651   4.686   3.366   4.950
 1444SOL    HW2 4652   4.817   3.313   4.896
 1445SOL     OW 4653   3.074   7.160   3.331
 1445SOL    HW1 4654   3.124   7.078   3.321
 1445SOL    HW2 4655   3.089   7.206   3.247
 1446SOL     OW 4656   1.131   7.521   2.406
 1446SOL    HW1 4657   1.226   7.541   2.396
 1446SOL    HW2 4658   1.118   7.540   2.500
 1447SOL     OW 4659   4.404   2.993   2.050
 1447SOL    HW1 4660   4.465   3.035   2.113
 1447SOL    HW2 4661   4.359   3.069   2.010
 1448SOL     OW 4662   1.609   5.067   3.811
 1448SOL    HW1 4663   1.609   5.026   3.723
 1448SOL    HW2 4664   1.581   4.994   3.869
 1449SOL     OW 4665   2.137   2.126   5.754
 1449SOL    HW1 4666   2.116   2.040   5.793
 1449SOL    HW2 4667   2.050   2.164   5.737
 1450SOL     OW 4668   5.018   0.864   1.225
 1450SOL    HW1 4669   4.999   0.873   1.321
 1450SOL    HW2 4670   5.097   0.808   1.226
 1451SOL     OW 4671   1.190   4.679   2.758
 1451SOL    HW1 4672   1.183   4.688   2.661
 1451SOL    HW2 4673   1.271   4.732   2.773
 1452SOL     OW 4674   2.859   1.527   3.659
 1452SOL    HW1 4675   2.763   1.534   3.650
 1452SOL    HW2 4676   2.888   1.534   3.566
 1453SOL     OW 4677   1.756   1.426   2.638
 1453SOL    HW1 4678   1.727   1.396   2.727
 1453SOL    HW2 4679   1.672   1.456   2.600
 1454SOL     OW 4680   2.631   7.562   4.989
 1454SOL    HW1 4681   2.723   7.531   5.002
 1454SOL    HW2 4682   2.644   7.654   4.961
 1455SOL     OW 4683   4.720   4.196   2.333
 1455SOL    HW1 4684   4.670   4.191   2.416
 1455SOL    HW2 4685   4.807   4.227   2.363
 1456SOL     OW 4686   4.924   6.005   1.689
 1456SOL    HW1 4687   4.962   6.001   1.601
 1456SOL    HW2 4688   4.917   6.101   1.705
 1457SOL     OW 4689   4.429   1.596   0.629
 1457SOL    HW1 4690   4.349   1.547   0.655
 1457SOL    HW2 4691   4.454   1.643   0.710
 1458SOL     OW 4692   5.435   2.769   4.791
 1458SOL    HW1 4693   5.424   2.747   4.884
 1458SOL    HW2 4694   5.484   2.689   4.760
 1459SOL     OW 4695   5.140   5.633   0.811
 1459SOL    HW1 4696   5.096   5.704   0.761
 1459SOL    HW2 4697   5.110   5.555   0.760
 1460SOL     OW 4698   3.261   8.942   3.843
 1460SOL    HW1 4699   3.178   8.895   3.823
 1460SOL    HW2 4700   3.239   9.031   3.813
 1461SOL     OW 4701   2.403   4.694   4.279
 1461SOL    HW1 4702   2.468   4.753   4.236
 1461SOL    HW2 4703   2.441   4.685   4.368
 1462SOL     OW 4704   1.848   5.237   3.653
 1462SOL    HW1 4705   1.866   5.148   3.616
 1462SOL    HW2 4706   1.752   5.234   3.663
 1463SOL     OW 4707   1.261   4.590   1.231
 1463SOL    HW1 4708   1.213   4.583   1.147
 1463SOL    HW2 4709   1.289   4.498   1.247
 1464SOL     OW 4710   2.772   1.714   2.860
 1464SOL    HW1 4711   2.790   1.722   2.765
 1464SOL    HW2 4712   2.709   1.788   2.874
 1465SOL     OW 4713   1.592   6.956   2.510
 1465SOL    HW1 4714   1.536   7.032   2.535
 1465SOL    HW2 4715   1.527   6.884   2.515
 1466SOL     OW 4716   0.131   3.998   3.829
 1466SOL    HW1 4717   0.108   4.077   3.879
 1466SOL    HW2 4718   0.093   3.927   3.883
 1467SOL     OW 4719   5.422   3.261   0.104
 1467SOL    HW1 4720   5.515   3.231   0.101
 1467SOL    HW2 4721   5.401   3.248   0.198
 1468SOL     OW 4722   0.576   1.493   5.747
 1468SOL    HW1 4723   0.562   1.488   5.843
 1468SOL    HW2 4724   0.573   1.589   5.730
 1469SOL     OW 4725   5.695   0.161   2.996
 1469SOL    HW1 4726   5.637   0.167   3.073
 1469SOL    HW2 4727   5.694   0.067   2.976
 1470SOL     OW 4728   0.706   8.226   0.889
 1470SOL    HW1 4729   0.672   8.150   0.939
 1470SOL    HW2 4730   0.637   8.237   0.823
 1471SOL     OW 4731   4.540   6.302   5.148
 1471SOL    HW1 4732   4.555   6.206   5.161
 1471SOL    HW2 4733   4.607   6.321   5.080
 1472SOL     OW 4734   2.569   7.802   3.672
 1472SOL    HW1 4735   2.529   7.874   3.619
 1472SOL    HW2 4736   2.634   7.765   3.611
 1473SOL     OW 4737   0.146   5.456   4.308
 1473SOL    HW1 4738   0.078   5.494   4.252
 1473SOL    HW2 4739   0.119   5.362   4.312
 1474SOL     OW 4740   0.819   3.110   0.529
 1474SOL    HW1 4741   0.887   3.041   0.539
 1474SOL    HW2 4742   0.757   3.068   0.468
 1475SOL     OW 4743   4.897   3.745   0.467
 1475SOL    HW1 4744   4.832   3.744   0.395
 1475SOL    HW2 4745   4.902   3.841   0.489
 1476SOL     OW 4746   1.843   3.155   3.015
 1476SOL    HW1 4747   1.759   3.157   2.966
 1476SOL    HW2 4748   1.889   3.233   2.981
 1477SOL     OW 4749   1.070   7.845   1.852
 1477SOL    HW1 4750   1.085   7.778   1.781
 1477SOL    HW2 4751   1.085   7.793   1.932
 1478SOL     OW 4752   1.695   1.238   4.186
 1478SOL    HW1 4753   1.736   1.322   4.213
 1478SOL    HW2 4754   1.602   1.262   4.178
 1479SOL     OW 4755   2.380   1.065   3.166
 1479SOL    HW1 4756   2.310   1.101   3.224
 1479SOL    HW2 4757   2.431   1.144   3.144
 1480SOL     OW 4758   0.832   7.925   5.603
 1480SOL    HW1 4759   0.767   7.996   5.620
 1480SOL    HW2 4760   0.775   7.847   5.605
 1481SOL     OW 4761   1.630   4.615   5.842
 1481SOL    HW1 4762   1.668   4.655   5.763
 1481SOL    HW2 4763   1.563   4.556   5.802
 1482SOL     OW 4764   2.575   0.611   5.069
 1482SOL    HW1 4765   2.524   0.636   5.148
 1482SOL    HW2 4766   2.666   0.625   5.099
 1483SOL     OW 4767   5.290   1.404   4.813
 1483SOL    HW1 4768   5.198   1.377   4.789
 1483SOL    HW2 4769   5.338   1.322   4.798
 1484SOL     OW 4770   3.886   9.580   0.800
 1484SOL    HW1 4771   3.906   9.485   0.794
 1484SOL    HW2 4772   3.956   9.611   0.862
 1485SOL     OW 4773   4.957   8.902   0.657
 1485SOL    HW1 4774   5.045   8.943   0.656
 1485SOL    HW2 4775   4.954   8.855   0.574
 1486SOL     OW 4776   4.487   0.675   0.730
 1486SOL    HW1 4777   4.526   0.748   0.782
 1486SOL    HW2 4778   4.409   0.655   0.785
 1487SOL     OW 4779   5.395   6.330   3.795
 1487SOL    HW1 4780   5.368   6.293   3.709
 1487SOL    HW2 4781   5.484   6.292   3.807
 1488SOL     OW 4782   2.378   9.770   1.200
 1488SOL    HW1 4783   2.452   9.730   1.249
 1488SOL    HW2 4784   2.311   9.779   1.268
 1489SOL     OW 4785   3.666   4.867   2.961
 1489SOL    HW1 4786   3.693   4.882   3.054
 1489SOL    HW2 4787   3.751   4.876   2.916
 1490SOL     OW 4788   0.893   8.356   3.219
 1490SOL    HW1 4789   0.846   8.414   3.283
 1490SOL    HW2 4790   0.930   8.289   3.277
 1491SOL     OW 4791   1.568   1.212   1.805
 1491SOL    HW1 4792   1.564   1.121   1.773
 1491SOL    HW2 4793   1.661   1.235   1.793
 1492SOL     OW 4794   1.074   2.813   2.752
 1492SOL    HW1 4795   1.073   2.756   2.672
 1492SOL    HW2 4796   1.009   2.767   2.809
 1493SOL     OW 4797   1.033   8.188   4.040
 1493SOL    HW1 4798   1.023   8.278   4.004
 1493SOL    HW2 4799   0.959   8.141   4.000
 1494SOL     OW 4800   4.388   0.472   5.001
 1494SOL    HW1 4801   4.293   0.458   5.015
 1494SOL    HW2 4802   4.387   0.539   4.931
 1495SOL     OW 4803   5.336   5.964   1.638
 1495SOL    HW1 4804   5.429   5.981   1.662
 1495SOL    HW2 4805   5.347   5.902   1.564
 1496SOL     OW 4806   4.019   9.751   0.315
 1496SOL    HW1 4807   4.027   9.783   0.406
 1496SOL    HW2 4808   4.103   9.776   0.275
 1497SOL     OW 4809   4.693   4.070   0.742
 1497SOL    HW1 4810   4.693   4.109   0.831
 1497SOL    HW2 4811   4.769   4.010   0.749
 1498SOL     OW 4812   1.476   7.285   0.723
 1498SOL    HW1 4813   1.456   7.207   0.668
 1498SOL    HW2 4814   1.514   7.246   0.802
 1499SOL     OW 4815   1.737   2.779   4.101
 1499SOL    HW1 4816   1.782   2.707   4.150
 1499SOL    HW2 4817   1.688   2.731   4.034
 1500SOL     OW 4818   5.172   0.964   5.432
 1500SOL    HW1 4819   5.145   0.984   5.524
 1500SOL    HW2 4820   5.258   0.922   5.449
 1501SOL     OW 4821   0.514   6.962   5.154
 1501SOL    HW1 4822   0.577   6.976   5.081
 1501SOL    HW2 4823   0.437   6.929   5.104
 1502SOL     OW 4824   1.116   8.275   1.080
 1502SOL    HW1 4825   1.161   8.336   1.019
 1502SOL    HW2 4826   1.162   8.293   1.164
 1503SOL     OW 4827   1.023   0.192   1.742
 1503SOL    HW1 4828   1.037   0.269   1.684
 1503SOL    HW2 4829   0.980   0.130   1.680
 1504SOL     OW 4830   4.039   1.920   4.889
 1504SOL    HW1 4831   3.964   1.973   4.858
 1504SOL    HW2 4832   3.996   1.851   4.942
 1505SOL     OW 4833   4.040   5.299   2.186
 1505SOL    HW1 4834   4.109   5.358   2.152
 1505SOL    HW2 4835   3.993   5.274   2.105
 1506SOL     OW 4836   3.910   4.363   1.521
 1506SOL    HW1 4837   4.003   4.361   1.550
 1506SOL    HW2 4838   3.862   4.374   1.606
 1507SOL     OW 4839   5.708   8.849   2.338
 1507SOL    HW1 4840   5.656   8.892   2.267
 1507SOL    HW2 4841   5.640   8.793   2.380
 1508SOL     OW 4842   2.410   3.541   4.784
 1508SOL    HW1 4843   2.344   3.497   4.728
 1508SOL    HW2 4844   2.470   3.467   4.804
 1509SOL     OW 4845   0.556   0.085   2.067
 1509SOL    HW1 4846   0.588   0.128   2.149
 1509SOL    HW2 4847   0.551  -0.008   2.094
 1510SOL     OW 4848   2.308   6.795   5.532
 1510SOL    HW1 4849   2.277   6.722   5.589
 1510SOL    HW2 4850   2.391   6.821   5.577
 1511SOL     OW 4851   0.843   6.605   4.261
 1511SOL    HW1 4852   0.846   6.682   4.320
 1511SOL    HW2 4853   0.911   6.547   4.299
 1512SOL     OW 4854   1.045   4.062   1.776
 1512SOL    HW1 4855   1.049   4.145   1.827
 1512SOL    HW2 4856   1.138   4.049   1.749
 1513SOL     OW 4857   4.274   7.563   4.437
 1513SOL    HW1 4858   4.344   7.591   4.375
 1513SOL    HW2 4859   4.194   7.578   4.382
 1514SOL     OW 4860   2.457   0.438   4.381
 1514SOL    HW1 4861   2.487   0.489   4.459
 1514SOL    HW2 4862   2.540   0.396   4.354
 1515SOL     OW 4863   4.160   9.206   4.898
 1515SOL    HW1 4864   4.072   9.247   4.889
 1515SOL    HW2 4865   4.161   9.150   4.820
 1516SOL     OW 4866   4.566   0.680   4.857
 1516SOL    HW1 4867   4.661   0.700   4.852
 1516SOL    HW2 4868   4.557   0.622   4.779
 1517SOL     OW 4869   0.747   4.537   5.302
 1517SOL    HW1 4870   0.717   4.612   5.357
 1517SOL    HW2 4871   0.842   4.533   5.329
 1518SOL     OW 4872   4.547   3.466   4.197
 1518SOL    HW1 4873   4.613   3.438   4.264
 1518SOL    HW2 4874   4.520   3.380   4.160
 1519SOL     OW 4875   0.340   7.901   0.670
 1519SOL    HW1 4876   0.371   7.988   0.700
 1519SOL    HW2 4877   0.362   7.902   0.576
 1520SOL     OW 4878   1.800   9.864   1.838
 1520SOL    HW1 4879   1.733   9.818   1.783
 1520SOL    HW2 4880   1.857   9.901   1.771
 1521SOL     OW 4881   4.400   0.893   4.802
 1521SOL    HW1 4882   4.478   0.949   4.814
 1521SOL    HW2 4883   4.440   0.805   4.812
 1522SOL     OW 4884   1.513   9.067   0.187
 1522SOL    HW1 4885   1.418   9.049   0.179
 1522SOL    HW2 4886   1.543   8.985   0.229
 1523SOL     OW 4887   4.550   9.260   3.877
 1523SOL    HW1 4888   4.491   9.336   3.857
 1523SOL    HW2 4889   4.533   9.247   3.972
 1524SOL     OW 4890   2.855   7.825   1.240
 1524SOL    HW1 4891   2.867   7.850   1.147
 1524SOL    HW2 4892   2.787   7.756   1.235
 1525SOL     OW 4893   3.769   4.899   3.205
 1525SOL    HW1 4894   3.747   4.900   3.300
 1525SOL    HW2 4895   3.846   4.957   3.200
 1526SOL     OW 4896   1.282   2.310   4.824
 1526SOL    HW1 4897   1.257   2.324   4.917
 1526SOL    HW2 4898   1.264   2.215   4.810
 1527SOL     OW 4899   4.599   6.311   2.216
 1527SOL    HW1 4900   4.528   6.268   2.266
 1527SOL    HW2 4901   4.567   6.402   2.208
 1528SOL     OW 4902   4.690   4.087   3.628
 1528SOL    HW1 4903   4.650   4.007   3.667
 1528SOL    HW2 4904   4.662   4.153   3.692
 1529SOL     OW 4905   1.436   3.483   4.209
 1529SOL    HW1 4906   1.403   3.571   4.234
 1529SOL    HW2 4907   1.368   3.423   4.246
 1530SOL     OW 4908   1.248   0.669   4.037
 1530SOL    HW1 4909   1.341   0.650   4.016
 1530SOL    HW2 4910   1.258   0.710   4.125
 1531SOL     OW 4911   0.941   8.264   5.757
 1531SOL    HW1 4912   1.030   8.230   5.731
 1531SOL    HW2 4913   0.954   8.283   5.851
 1532SOL     OW 4914   0.133   4.014   4.168
 1532SOL    HW1 4915   0.056   4.039   4.221
 1532SOL    HW2 4916   0.179   3.953   4.228
 1533SOL     OW 4917   5.004   5.021   2.504
 1533SOL    HW1 4918   4.991   5.057   2.414
 1533SOL    HW2 4919   5.035   5.101   2.549
 1534SOL     OW 4920   4.001   9.044   2.613
 1534SOL    HW1 4921   4.055   9.027   2.534
 1534SOL    HW2 4922   4.010   8.960   2.661
 1535SOL     OW 4923   2.457   2.178   4.665
 1535SOL    HW1 4924   2.481   2.095   4.711
 1535SOL    HW2 4925   2.399   2.142   4.595
 1536SOL     OW 4926   3.951   2.829   2.308
 1536SOL    HW1 4927   4.043   2.834   2.337
 1536SOL    HW2 4928   3.957   2.755   2.244
 1537SOL     OW 4929   0.809   9.457   4.014
 1537SOL    HW1 4930   0.721   9.429   3.985
 1537SOL    HW2 4931   0.788   9.547   4.047
 1538SOL     OW 4932   5.531   9.385   5.737
 1538SOL    HW1 4933   5.475   9.413   5.809
 1538SOL    HW2 4934   5.600   9.455   5.737
 1539SOL     OW 4935   1.673   7.749   5.600
 1539SOL    HW1 4936   1.725   7.707   5.670
 1539SOL    HW2 4937   1.697   7.843   5.614
 1540SOL     OW 4938   3.973   4.743   5.290
 1540SOL    HW1 4939   3.969   4.747   5.193
 1540SOL    HW2 4940   3.903   4.804   5.317
 1541SOL     OW 4941   3.812   8.552   0.166
 1541SOL    HW1 4942   3.893   8.565   0.218
 1541SOL    HW2 4943   3.819   8.460   0.140
 1542SOL     OW 4944   1.762   9.319   5.348
 1542SOL    HW1 4945   1.764   9.356   5.258
 1542SOL    HW2 4946   1.750   9.224   5.328
 1543SOL     OW 4947   0.253   4.248   0.296
 1543SOL    HW1 4948   0.193   4.311   0.255
 1543SOL    HW2 4949   0.234   4.260   0.391
 1544SOL     OW 4950   2.019   2.064   5.167
 1544SOL    HW1 4951   2.081   2.003   5.211
 1544SOL    HW2 4952   1.995   2.122   5.242
 1545SOL     OW 4953   1.780   3.135   0.598
 1545SOL    HW1 4954   1.734   3.174   0.673
 1545SOL    HW2 4955   1.825   3.213   0.560
 1546SOL     OW 4956   0.508   7.816   5.176
 1546SOL    HW1 4957   0.483   7.858   5.261
 1546SOL    HW2 4958   0.512   7.896   5.121
 1547SOL     OW 4959   3.591   0.473   5.667
 1547SOL    HW1 4960   3.603   0.530   5.744
 1547SOL    HW2 4961   3.498   0.489   5.643
 1548SOL     OW 4962   0.079   5.549   2.493
 1548SOL    HW1 4963  -0.002   5.601   2.477
 1548SOL    HW2 4964   0.078   5.487   2.419
 1549SOL     OW 4965   0.743   3.770   4.598
 1549SOL    HW1 4966   0.770   3.767   4.691
 1549SOL    HW2 4967   0.741   3.866   4.580
 1550SOL     OW 4968   4.310   2.919   5.250
 1550SOL    HW1 4969   4.280   3.011   5.254
 1550SOL    HW2 4970   4.350   2.906   5.338
 1551SOL     OW 4971   0.764   7.962   2.003
 1551SOL    HW1 4972   0.757   7.954   2.099
 1551SOL    HW2 4973   0.852   8.002   1.994
 1552SOL     OW 4974   4.032   8.962   4.387
 1552SOL    HW1 4975   4.127   8.978   4.401
 1552SOL    HW2 4976   4.030   8.941   4.292
 1553SOL     OW 4977   5.196   4.972   0.731
 1553SOL    HW1 4978   5.190   5.047   0.668
 1553SOL    HW2 4979   5.222   4.902   0.669
 1554SOL     OW 4980   3.533   2.327   5.765
 1554SOL    HW1 4981   3.452   2.351   5.811
 1554SOL    HW2 4982   3.557   2.410   5.719
 1555SOL     OW 4983   2.825   5.136   5.722
 1555SOL    HW1 4984   2.891   5.076   5.763
 1555SOL    HW2 4985   2.881   5.198   5.674
 1556SOL     OW 4986   5.054   7.402   3.017
 1556SOL    HW1 4987   5.026   7.447   3.098
 1556SOL    HW2 4988   4.984   7.427   2.955
 1557SOL     OW 4989   5.439   0.147   4.209
 1557SOL    HW1 4990   5.440   0.214   4.140
 1557SOL    HW2 4991   5.345   0.135   4.228
 1558SOL     OW 4992   4.521   6.731   1.618
 1558SOL    HW1 4993   4.503   6.728   1.714
 1558SOL    HW2 4994   4.487   6.644   1.589
 1559SOL     OW 4995   4.122   9.894   3.052
 1559SOL    HW1 4996   4.088   9.836   3.123
 1559SOL    HW2 4997   4.214   9.865   3.047
 1560SOL     OW 4998   0.683   5.121   5.047
 1560SOL    HW1 4999   0.683   5.037   5.096
 1560SOL    HW2 5000   0.754   5.106   4.983
 1561SOL     OW 5001   4.332   4.246   5.198
 1561SOL    HW1 5002   4.235   4.248   5.188
 1561SOL    HW2 5003   4.362   4.281   5.112
 1562SOL     OW 5004   2.472   3.621   5.512
 1562SOL    HW1 5005   2.425   3.537   5.525
 1562SOL    HW2 5006   2.539   3.594   5.446
 1563SOL     OW 5007   5.699   9.539   4.646
 1563SOL    HW1 5008   5.668   9.626   4.679
 1563SOL    HW2 5009   5.710   9.493   4.731
 1564SOL     OW 5010   5.590   6.104   2.693
 1564SOL    HW1 5011   5.572   6.196   2.712
 1564SOL    HW2 5012   5.500   6.068   2.680
 1565SOL     OW 5013   1.725   3.800   2.292
 1565SOL    HW1 5014   1.810   3.833   2.259
 1565SOL    HW2 5015   1.751   3.714   2.332
 1566SOL     OW 5016   3.981   2.274   4.831
 1566SOL    HW1 5017   4.052   2.246   4.770
 1566SOL    HW2 5018   3.918   2.201   4.824
 1567SOL     OW 5019   5.134   3.288   5.570
 1567SOL    HW1 5020   5.045   3.304   5.539
 1567SOL    HW2 5021   5.121   3.213   5.632
 1568SOL     OW 5022   3.179   3.544   5.307
 1568SOL    HW1 5023   3.140   3.629   5.280
 1568SOL    HW2 5024   3.262   3.575   5.344
 1569SOL     OW 5025   2.342   3.094   3.492
 1569SOL    HW1 5026   2.248   3.089   3.464
 1569SOL    HW2 5027   2.387   3.093   3.407
 1570SOL     OW 5028   4.185   0.700   1.577
 1570SOL    HW1 5029   4.254   0.648   1.535
 1570SOL    HW2 5030   4.215   0.790   1.559
 1571SOL     OW 5031   3.120   5.226   3.733
 1571SOL    HW1 5032   3.134   5.254   3.826
 1571SOL    HW2 5033   3.150   5.134   3.739
 1572SOL     OW 5034   5.193   3.114   1.703
 1572SOL    HW1 5035   5.151   3.112   1.615
 1572SOL    HW2 5036   5.277   3.155   1.680
 1573SOL     OW 5037   2.965   8.400   5.256
 1573SOL    HW1 5038   3.006   8.477   5.300
 1573SOL    HW2 5039   3.043   8.351   5.224
 1574SOL     OW 5040   0.906   2.693   2.926
 1574SOL    HW1 5041   0.810   2.677   2.923
 1574SOL    HW2 5042   0.922   2.710   3.020
 1575SOL     OW 5043   5.648   5.176   0.825
 1575SOL    HW1 5044   5.654   5.254   0.882
 1575SOL    HW2 5045   5.693   5.208   0.744
 1576SOL     OW 5046   0.750   6.471   3.820
 1576SOL    HW1 5047   0.734   6.376   3.836
 1576SOL    HW2 5048   0.833   6.470   3.770
 1577SOL     OW 5049   0.930   6.410   1.940
 1577SOL    HW1 5050   0.900   6.394   2.031
 1577SOL    HW2 5051   0.852   6.447   1.896
 1578SOL     OW 5052   4.809   3.504   0.565
 1578SOL    HW1 5053   4.821   3.596   0.537
 1578SOL    HW2 5054   4.892   3.492   0.615
 1579SOL     OW 5055   0.367   5.335   5.676
 1579SOL    HW1 5056   0.335   5.425   5.690
 1579SOL    HW2 5057   0.455   5.350   5.637
 1580SOL     OW 5058   3.866   6.835   3.620
 1580SOL    HW1 5059   3.830   6.784   3.696
 1580SOL    HW2 5060   3.815   6.917   3.628
 1581SOL     OW 5061   0.903   9.034   5.668
 1581SOL    HW1 5062   0.816   9.000   5.693
 1581SOL    HW2 5063   0.887   9.057   5.574
 1582SOL     OW 5064   0.861   5.786   3.386
 1582SOL    HW1 5065   0.777   5.745   3.416
 1582SOL    HW2 5066   0.843   5.880   3.401
 1583SOL     OW 5067   2.984   7.029   3.570
 1583SOL    HW1 5068   2.979   7.126   3.555
 1583SOL    HW2 5069   3.034   7.028   3.654
 1584SOL     OW 5070   0.895   2.124   2.844
 1584SOL    HW1 5071   0.928   2.200   2.793
 1584SOL    HW2 5072   0.840   2.167   2.911
 1585SOL     OW 5073   1.351   3.254   2.056
 1585SOL    HW1 5074   1.322   3.346   2.073
 1585SOL    HW2 5075   1.318   3.241   1.965
 1586SOL     OW 5076   2.191   5.449   4.833
 1586SOL    HW1 5077   2.264   5.508   4.857
 1586SOL    HW2 5078   2.121   5.477   4.896
 1587SOL     OW 5079   2.074   3.804   1.845
 1587SOL    HW1 5080   1.978   3.818   1.835
 1587SOL    HW2 5081   2.108   3.847   1.764
 1588SOL     OW 5082   2.183   7.284   3.718
 1588SOL    HW1 5083   2.259   7.319   3.667
 1588SOL    HW2 5084   2.207   7.191   3.728
 1589SOL     OW 5085   1.331   2.817   3.423
 1589SOL    HW1 5086   1.242   2.841   3.396
 1589SOL    HW2 5087   1.368   2.784   3.339
 1590SOL     OW 5088   1.367   2.892   4.874
 1590SOL    HW1 5089   1.284   2.940   4.889
 1590SOL    HW2 5090   1.359   2.862   4.782
 1591SOL     OW 5091   1.168   1.980   5.036
 1591SOL    HW1 5092   1.075   1.960   5.018
 1591SOL    HW2 5093   1.178   1.944   5.127
 1592SOL     OW 5094   1.931   2.287   1.635
 1592SOL    HW1 5095   1.860   2.352   1.653
 1592SOL    HW2 5096   1.880   2.206   1.615
 1593SOL     OW 5097   0.852   6.828   4.451
 1593SOL    HW1 5098   0.897   6.784   4.525
 1593SOL    HW2 5099   0.926   6.874   4.405
 1594SOL     OW 5100   5.592   2.914   2.989
 1594SOL    HW1 5101   5.577   2.974   3.064
 1594SOL    HW2 5102   5.556   2.965   2.916
 1595SOL     OW 5103   5.424   5.579   2.908
 1595SOL    HW1 5104   5.458   5.587   2.998
 1595SOL    HW2 5105   5.439   5.483   2.892
 1596SOL     OW 5106   0.858   1.453   2.978
 1596SOL    HW1 5107   0.862   1.425   2.886
 1596SOL    HW2 5108   0.889   1.546   2.970
 1597SOL     OW 5109   0.221   8.484   2.946
 1597SOL    HW1 5110   0.290   8.458   3.009
 1597SOL    HW2 5111   0.145   8.499   3.002
 1598SOL     OW 5112   4.024   3.638   2.752
 1598SOL    HW1 5113   3.957   3.633   2.822
 1598SOL    HW2 5114   3.994   3.715   2.701
 1599SOL     OW 5115   5.114   0.833   4.884
 1599SOL    HW1 5116   5.180   0.877   4.940
 1599SOL    HW2 5117   5.103   0.749   4.933
 1600SOL     OW 5118   2.259   1.671   2.504
 1600SOL    HW1 5119   2.211   1.741   2.554
 1600SOL    HW2 5120   2.224   1.591   2.544
 1601SOL     OW 5121   1.830   3.082   2.336
 1601SOL    HW1 5122   1.841   3.142   2.260
 1601SOL    HW2 5123   1.866   3.134   2.408
 1602SOL     OW 5124   1.801   2.177   1.026
 1602SOL    HW1 5125   1.830   2.185   1.119
 1602SOL    HW2 5126   1.815   2.267   0.992
 1603SOL     OW 5127   3.198   6.705   4.076
 1603SOL    HW1 5128   3.206   6.781   4.138
 1603SOL    HW2 5129   3.290   6.694   4.047
 1604SOL     OW 5130   4.846   2.098   4.737
 1604SOL    HW1 5131   4.933   2.085   4.695
 1604SOL    HW2 5132   4.789   2.040   4.685
 1605SOL     OW 5133   2.379   8.023   5.336
 1605SOL    HW1 5134   2.452   8.059   5.390
 1605SOL    HW2 5135   2.363   7.937   5.379
 1606SOL     OW 5136   2.527   3.703   4.963
 1606SOL    HW1 5137   2.471   3.657   4.898
 1606SOL    HW2 5138   2.545   3.787   4.917
 1607SOL     OW 5139   1.668   7.122   1.387
 1607SOL    HW1 5140   1.680   7.070   1.306
 1607SOL    HW2 5141   1.577   7.155   1.378
 1608SOL     OW 5142   3.450   2.568   3.251
 1608SOL    HW1 5143   3.470   2.546   3.158
 1608SOL    HW2 5144   3.376   2.508   3.269
 1609SOL     OW 5145   1.250   1.030   4.374
 1609SOL    HW1 5146   1.283   1.080   4.449
 1609SOL    HW2 5147   1.307   1.061   4.302
 1610SOL     OW 5148   5.584   1.609   1.478
 1610SOL    HW1 5149   5.583   1.652   1.390
 1610SOL    HW2 5150   5.514   1.542   1.464
 1611SOL     OW 5151   3.086   5.883   4.880
 1611SOL    HW1 5152   3.061   5.798   4.921
 1611SOL    HW2 5153   3.033   5.947   4.931
 1612SOL     OW 5154   4.202   9.686   5.576
 1612SOL    HW1 5155   4.206   9.774   5.616
 1612SOL    HW2 5156   4.133   9.642   5.629
 1613SOL     OW 5157   0.415   4.797   5.375
 1613SOL    HW1 5158   0.442   4.880   5.331
 1613SOL    HW2 5159   0.324   4.820   5.401
 1614SOL     OW 5160   3.880   8.611   1.964
 1614SOL    HW1 5161   3.896   8.542   2.031
 1614SOL    HW2 5162   3.868   8.690   2.019
 1615SOL     OW 5163   4.135   7.211   1.439
 1615SOL    HW1 5164   4.106   7.119   1.451
 1615SOL    HW2 5165   4.151   7.215   1.343
 1616SOL     OW 5166   2.884   0.740   4.344
 1616SOL    HW1 5167   2.891   0.786   4.430
 1616SOL    HW2 5168   2.841   0.809   4.289
 1617SOL     OW 5169   5.360   8.094   1.557
 1617SOL    HW1 5170   5.411   8.140   1.488
 1617SOL    HW2 5171   5.359   8.158   1.631
 1618SOL     OW 5172   0.761   5.887   2.190
 1618SOL    HW1 5173   0.806   5.817   2.140
 1618SOL    HW2 5174   0.706   5.930   2.122
 1619SOL     OW 5175   0.754   8.510   1.847
 1619SOL    HW1 5176   0.802   8.488   1.928
 1619SOL    HW2 5177   0.816   8.569   1.802
 1620SOL     OW 5178   2.566   9.510   3.988
 1620SOL    HW1 5179   2.661   9.509   4.016
 1620SOL    HW2 5180   2.539   9.595   4.027
 1621SOL     OW 5181   5.757   2.808   3.247
 1621SOL    HW1 5182   5.688   2.743   3.225
 1621SOL    HW2 5183   5.822   2.793   3.178
 1622SOL     OW 5184   1.327   6.108   2.229
 1622SOL    HW1 5185   1.327   6.017   2.194
 1622SOL    HW2 5186   1.263   6.103   2.302
 1623SOL     OW 5187   4.513   9.538   2.619
 1623SOL    HW1 5188   4.486   9.479   2.692
 1623SOL    HW2 5189   4.442   9.606   2.621
 1624SOL     OW 5190   4.869   8.746   3.298
 1624SOL    HW1 5191   4.872   8.841   3.317
 1624SOL    HW2 5192   4.776   8.737   3.272
 1625SOL     OW 5193   3.831   1.094   2.162
 1625SOL    HW1 5194   3.832   1.020   2.224
 1625SOL    HW2 5195   3.875   1.053   2.085
 1626SOL     OW 5196   1.341   4.249   2.947
 1626SOL    HW1 5197   1.318   4.155   2.947
 1626SOL    HW2 5198   1.293   4.284   3.024
 1627SOL     OW 5199   2.636   1.065   0.557
 1627SOL    HW1 5200   2.550   1.021   0.544
 1627SOL    HW2 5201   2.635   1.134   0.488
 1628SOL     OW 5202   0.179   5.014   4.159
 1628SOL    HW1 5203   0.153   5.031   4.067
 1628SOL    HW2 5204   0.174   4.917   4.161
 1629SOL     OW 5205   2.150   1.711   2.883
 1629SOL    HW1 5206   2.096   1.791   2.887
 1629SOL    HW2 5207   2.085   1.645   2.850
 1630SOL     OW 5208   5.183   8.967   4.754
 1630SOL    HW1 5209   5.190   9.036   4.822
 1630SOL    HW2 5210   5.152   8.893   4.809
 1631SOL     OW 5211   5.385   6.546   5.535
 1631SOL    HW1 5212   5.380   6.472   5.471
 1631SOL    HW2 5213   5.345   6.505   5.615
 1632SOL     OW 5214   0.912   8.049   3.768
 1632SOL    HW1 5215   0.942   7.957   3.767
 1632SOL    HW2 5216   0.998   8.095   3.770
 1633SOL     OW 5217   3.700   8.210   3.442
 1633SOL    HW1 5218   3.714   8.228   3.536
 1633SOL    HW2 5219   3.675   8.115   3.445
 1634SOL     OW 5220   5.239   3.835   1.259
 1634SOL    HW1 5221   5.291   3.868   1.335
 1634SOL    HW2 5222   5.301   3.774   1.215
 1635SOL     OW 5223   0.389   5.542   3.441
 1635SOL    HW1 5224   0.305   5.577   3.408
 1635SOL    HW2 5225   0.359   5.478   3.507
 1636SOL     OW 5226   5.168   0.495   4.163
 1636SOL    HW1 5227   5.191   0.578   4.117
 1636SOL    HW2 5228   5.114   0.526   4.237
 1637SOL     OW 5229   3.600   2.582   2.969
 1637SOL    HW1 5230   3.670   2.550   3.028
 1637SOL    HW2 5231   3.578   2.501   2.920
 1638SOL     OW 5232   3.723   7.829   1.668
 1638SOL    HW1 5233   3.795   7.892   1.681
 1638SOL    HW2 5234   3.750   7.756   1.728
 1639SOL     OW 5235   1.131   4.986   2.721
 1639SOL    HW1 5236   1.185   4.947   2.790
 1639SOL    HW2 5237   1.061   4.920   2.708
 1640SOL     OW 5238   0.532   9.670   3.231
 1640SOL    HW1 5239   0.545   9.633   3.319
 1640SOL    HW2 5240   0.621   9.697   3.205
 1641SOL     OW 5241   0.627   9.179   2.577
 1641SOL    HW1 5242   0.641   9.113   2.508
 1641SOL    HW2 5243   0.567   9.241   2.535
 1642SOL     OW 5244   0.822   6.280   2.626
 1642SOL    HW1 5245   0.915   6.258   2.646
 1642SOL    HW2 5246   0.785   6.193   2.605
 1643SOL     OW 5247   3.019   7.757   1.665
 1643SOL    HW1 5248   3.051   7.771   1.574
 1643SOL    HW2 5249   3.086   7.694   1.700
 1644SOL     OW 5250   1.451   1.398   1.985
 1644SOL    HW1 5251   1.470   1.308   1.954
 1644SOL    HW2 5252   1.516   1.405   2.058
 1645SOL     OW 5253   0.668   7.030   0.825
 1645SOL    HW1 5254   0.689   6.952   0.773
 1645SOL    HW2 5255   0.708   7.102   0.774
 1646SOL     OW 5256   3.032   0.927   2.701
 1646SOL    HW1 5257   3.062   0.835   2.702
 1646SOL    HW2 5258   3.012   0.937   2.606
 1647SOL     OW 5259   5.752   7.322   2.547
 1647SOL    HW1 5260   5.835   7.328   2.595
 1647SOL    HW2 5261   5.707   7.405   2.573
 1648SOL     OW 5262   4.590   7.911   1.513
 1648SOL    HW1 5263   4.535   7.964   1.572
 1648SOL    HW2 5264   4.663   7.972   1.495
 1649SOL     OW 5265   4.188   0.876   2.130
 1649SOL    HW1 5266   4.227   0.904   2.215
 1649SOL    HW2 5267   4.264   0.878   2.069
 1650SOL     OW 5268   0.609   6.721   3.415
 1650SOL    HW1 5269   0.587   6.632   3.380
 1650SOL    HW2 5270   0.630   6.701   3.509
 1651SOL     OW 5271   2.888   6.920   1.416
 1651SOL    HW1 5272   2.908   6.971   1.495
 1651SOL    HW2 5273   2.967   6.938   1.361
 1652SOL     OW 5274   1.697   7.615   4.672
 1652SOL    HW1 5275   1.776   7.663   4.699
 1652SOL    HW2 5276   1.683   7.559   4.750
 1653SOL     OW 5277   4.010   0.264   0.639
 1653SOL    HW1 5278   4.101   0.293   0.627
 1653SOL    HW2 5279   3.982   0.243   0.549
 1654SOL     OW 5280   4.095   8.938   0.368
 1654SOL    HW1 5281   4.102   9.006   0.299
 1654SOL    HW2 5282   4.000   8.939   0.390
 1655SOL     OW 5283   1.549   0.983   4.013
 1655SOL    HW1 5284   1.622   0.948   4.067
 1655SOL    HW2 5285   1.481   1.000   4.079
 1656SOL     OW 5286   5.053   5.346   3.563
 1656SOL    HW1 5287   5.083   5.391   3.644
 1656SOL    HW2 5288   5.068   5.253   3.586
 1657SOL     OW 5289   1.197   1.097   2.836
 1657SOL    HW1 5290   1.125   1.110   2.771
 1657SOL    HW2 5291   1.148   1.075   2.916
 1658SOL     OW 5292   5.207   8.454   1.565
 1658SOL    HW1 5293   5.137   8.417   1.508
 1658SOL    HW2 5294   5.244   8.374   1.608
 1659SOL     OW 5295   1.164   6.360   4.146
 1659SOL    HW1 5296   1.129   6.386   4.233
 1659SOL    HW2 5297   1.107   6.413   4.087
 1660SOL     OW 5298   1.120   5.738   1.749
 1660SOL    HW1 5299   1.125   5.759   1.655
 1660SOL    HW2 5300   1.032   5.697   1.758
 1661SOL     OW 5301   3.364   1.129   4.949
 1661SOL    HW1 5302   3.398   1.065   4.885
 1661SOL    HW2 5303   3.365   1.212   4.898
 1662SOL     OW 5304   0.415   6.520   1.967
 1662SOL    HW1 5305   0.391   6.594   2.026
 1662SOL    HW2 5306   0.344   6.524   1.900
 1663SOL     OW 5307   1.428   2.275   3.725
 1663SOL    HW1 5308   1.489   2.351   3.720
 1663SOL    HW2 5309   1.464   2.223   3.800
 1664SOL     OW 5310   0.518   0.267   3.324
 1664SOL    HW1 5311   0.487   0.296   3.236
 1664SOL    HW2 5312   0.499   0.345   3.378
 1665SOL     OW 5313   1.605   1.271   0.504
 1665SOL    HW1 5314   1.521   1.266   0.454
 1665SOL    HW2 5315   1.627   1.366   0.499
 1666SOL     OW 5316   4.702   7.815   4.203
 1666SOL    HW1 5317   4.617   7.767   4.202
 1666SOL    HW2 5318   4.723   7.816   4.298
 1667SOL     OW 5319   4.921   5.864   0.942
 1667SOL    HW1 5320   4.890   5.813   1.020
 1667SOL    HW2 5321   4.912   5.797   0.873
 1668SOL     OW 5322   4.557   8.034   3.910
 1668SOL    HW1 5323   4.570   7.938   3.897
 1668SOL    HW2 5324   4.460   8.044   3.900
 1669SOL     OW 5325   1.538   0.156   1.755
 1669SOL    HW1 5326   1.475   0.085   1.736
 1669SOL    HW2 5327   1.507   0.224   1.693
 1670SOL     OW 5328   0.270   4.318   2.510
 1670SOL    HW1 5329   0.228   4.399   2.474
 1670SOL    HW2 5330   0.194   4.261   2.526
 1671SOL     OW 5331   4.020   4.884   4.742
 1671SOL    HW1 5332   4.047   4.978   4.746
 1671SOL    HW2 5333   3.931   4.889   4.781
 1672SOL     OW 5334   5.568   5.741   2.024
 1672SOL    HW1 5335   5.593   5.802   1.955
 1672SOL    HW2 5336   5.584   5.793   2.105
 1673SOL     OW 5337   0.483   1.373   4.351
 1673SOL    HW1 5338   0.422   1.353   4.278
 1673SOL    HW2 5339   0.429   1.350   4.428
 1674SOL     OW 5340   0.973   0.273   0.093
 1674SOL    HW1 5341   0.908   0.260   0.164
 1674SOL    HW2 5342   0.932   0.343   0.042
 1675SOL     OW 5343   2.593   0.413   2.450
 1675SOL    HW1 5344   2.619   0.502   2.480
 1675SOL    HW2 5345   2.676   0.379   2.415
 1676SOL     OW 5346   0.086   9.090   5.559
 1676SOL    HW1 5347   0.148   9.129   5.495
 1676SOL    HW2 5348   0.145   9.056   5.627
 1677SOL     OW 5349   2.403   8.183   1.293
 1677SOL    HW1 5350   2.418   8.272   1.255
 1677SOL    HW2 5351   2.351   8.207   1.372
 1678SOL     OW 5352   3.762   5.163   3.384
 1678SOL    HW1 5353   3.726   5.249   3.354
 1678SOL    HW2 5354   3.685   5.104   3.369
 1679SOL     OW 5355   0.823   6.767   2.468
 1679SOL    HW1 5356   0.858   6.798   2.553
 1679SOL    HW2 5357   0.887   6.803   2.404
 1680SOL     OW 5358   0.316   8.698   2.802
 1680SOL    HW1 5359   0.278   8.614   2.834
 1680SOL    HW2 5360   0.264   8.762   2.855
 1681SOL     OW 5361   1.847   2.565   4.238
 1681SOL    HW1 5362   1.859   2.470   4.225
 1681SOL    HW2 5363   1.884   2.578   4.327
 1682SOL     OW 5364   3.283   1.560   4.545
 1682SOL    HW1 5365   3.377   1.576   4.566
 1682SOL    HW2 5366   3.265   1.475   4.591
 1683SOL     OW 5367   4.554   2.642   2.816
 1683SOL    HW1 5368   4.475   2.660   2.764
 1683SOL    HW2 5369   4.617   2.611   2.748
 1684SOL     OW 5370   1.350   3.094   2.975
 1684SOL    HW1 5371   1.295   3.170   3.004
 1684SOL    HW2 5372   1.286   3.020   2.979
 1685SOL     OW 5373   4.374   5.695   4.577
 1685SOL    HW1 5374   4.428   5.751   4.637
 1685SOL    HW2 5375   4.382   5.609   4.621
 1686SOL     OW 5376   1.789   9.292   4.871
 1686SOL    HW1 5377   1.879   9.312   4.901
 1686SOL    HW2 5378   1.806   9.225   4.803
 1687SOL     OW 5379   1.315   4.424   2.745
 1687SOL    HW1 5380   1.327   4.364   2.822
 1687SOL    HW2 5381   1.282   4.505   2.787
 1688SOL     OW 5382   4.403   4.561   3.467
 1688SOL    HW1 5383   4.340   4.510   3.416
 1688SOL    HW2 5384   4.474   4.494   3.480
 1689SOL     OW 5385   3.993   5.710   1.672
 1689SOL    HW1 5386   4.064   5.652   1.706
 1689SOL    HW2 5387   4.038   5.745   1.594
 1690SOL     OW 5388   1.535   8.411   1.632
 1690SOL    HW1 5389   1.481   8.492   1.632
 1690SOL    HW2 5390   1.473   8.345   1.666
 1691SOL     OW 5391   0.631   9.208   5.256
 1691SOL    HW1 5392   0.648   9.197   5.161
 1691SOL    HW2 5393   0.568   9.137   5.275
 1692SOL     OW 5394   0.282   8.052   2.704
 1692SOL    HW1 5395   0.253   8.086   2.618
 1692SOL    HW2 5396   0.225   8.103   2.765
 1693SOL     OW 5397   1.458   0.574   0.755
 1693SOL    HW1 5398   1.429   0.481   0.752
 1693SOL    HW2 5399   1.375   0.618   0.784
 1694SOL     OW 5400   5.290   0.622   2.941
 1694SOL    HW1 5401   5.246   0.536   2.953
 1694SOL    HW2 5402   5.381   0.602   2.964
 1695SOL     OW 5403   1.481   1.105   0.778
 1695SOL    HW1 5404   1.449   1.104   0.870
 1695SOL    HW2 5405   1.502   1.010   0.765
 1696SOL     OW 5406   1.366   1.224   0.374
 1696SOL    HW1 5407   1.320   1.305   0.344
 1696SOL    HW2 5408   1.301   1.156   0.352
 1697SOL     OW 5409   5.051   9.429   1.544
 1697SOL    HW1 5410   5.146   9.430   1.559
 1697SOL    HW2 5411   5.041   9.349   1.488
 1698SOL     OW 5412   1.893   8.695   1.803
 1698SOL    HW1 5413   1.982   8.658   1.798
 1698SOL    HW2 5414   1.891   8.731   1.894
 1699SOL     OW 5415   5.014   4.027   1.982
 1699SOL    HW1 5416   4.993   3.943   2.027
 1699SOL    HW2 5417   5.065   3.997   1.904
 1700SOL     OW 5418   1.088   2.172   1.219
 1700SOL    HW1 5419   1.118   2.130   1.137
 1700SOL    HW2 5420   1.097   2.266   1.195
 1701SOL     OW 5421   4.960   3.797   2.124
 1701SOL    HW1 5422   4.870   3.759   2.125
 1701SOL    HW2 5423   5.006   3.738   2.063
 1702SOL     OW 5424   2.087   3.590   4.322
 1702SOL    HW1 5425   2.025   3.545   4.263
 1702SOL    HW2 5426   2.086   3.681   4.287
 1703SOL     OW 5427   3.359   6.490   2.520
 1703SOL    HW1 5428   3.330   6.547   2.447
 1703SOL    HW2 5429   3.437   6.447   2.479
 1704SOL     OW 5430   3.821   1.402   5.644
 1704SOL    HW1 5431   3.732   1.438   5.654
 1704SOL    HW2 5432   3.801   1.307   5.637
 1705SOL     OW 5433   2.429   1.045   1.881
 1705SOL    HW1 5434   2.489   1.120   1.890
 1705SOL    HW2 5435   2.381   1.050   1.965
 1706SOL     OW 5436   0.898   6.231   4.549
 1706SOL    HW1 5437   0.866   6.138   4.552
 1706SOL    HW2 5438   0.850   6.270   4.624
 1707SOL     OW 5439   5.799   5.326   3.861
 1707SOL    HW1 5440   5.751   5.244   3.879
 1707SOL    HW2 5441   5.805   5.367   3.948
 1708SOL     OW 5442   3.059   0.290   3.769
 1708SOL    HW1 5443   3.089   0.252   3.685
 1708SOL    HW2 5444   3.054   0.384   3.749
 1709SOL     OW 5445   2.807   7.006   3.355
 1709SOL    HW1 5446   2.885   7.027   3.410
 1709SOL    HW2 5447   2.824   7.063   3.277
 1710SOL     OW 5448   1.080   5.621   1.340
 1710SOL    HW1 5449   0.990   5.653   1.323
 1710SOL    HW2 5450   1.118   5.694   1.393
 1711SOL     OW 5451   0.991   6.864   2.253
 1711SOL    HW1 5452   1.065   6.849   2.315
 1711SOL    HW2 5453   0.994   6.782   2.199
 1712SOL     OW 5454   1.601   8.464   4.799
 1712SOL    HW1 5455   1.628   8.557   4.802
 1712SOL    HW2 5456   1.688   8.419   4.796
 1713SOL     OW 5457   3.833   5.653   0.619
 1713SOL    HW1 5458   3.755   5.655   0.677
 1713SOL    HW2 5459   3.837   5.558   0.597
 1714SOL     OW 5460   4.687   4.461   3.972
 1714SOL    HW1 5461   4.754   4.532   3.963
 1714SOL    HW2 5462   4.739   4.388   4.007
 1715SOL     OW 5463   5.690   3.037   5.420
 1715SOL    HW1 5464   5.601   3.018   5.388
 1715SOL    HW2 5465   5.710   3.121   5.376
 1716SOL     OW 5466   3.548   6.814   5.256
 1716SOL    HW1 5467   3.535   6.902   5.292
 1716SOL    HW2 5468   3.462   6.771   5.274
 1717SOL     OW 5469   2.350   8.575   5.170
 1717SOL    HW1 5470   2.373   8.598   5.078
 1717SOL    HW2 5471   2.336   8.479   5.162
 1718SOL     OW 5472   1.777   8.865   0.894
 1718SOL    HW1 5473   1.717   8.788   0.901
 1718SOL    HW2 5474   1.788   8.888   0.988
 1719SOL     OW 5475   3.499   2.161   2.223
 1719SOL    HW1 5476   3.581   2.214   2.219
 1719SOL    HW2 5477   3.455   2.202   2.299
 1720SOL     OW 5478   2.694   3.699   2.962
 1720SOL    HW1 5479   2.639   3.624   2.991
 1720SOL    HW2 5480   2.636   3.745   2.898
 1721SOL     OW 5481   0.603   4.212   5.704
 1721SOL    HW1 5482   0.545   4.240   5.775
 1721SOL    HW2 5483   0.564   4.127   5.676
 1722SOL     OW 5484   1.656   1.585   1.433
 1722SOL    HW1 5485   1.732   1.532   1.404
 1722SOL    HW2 5486   1.595   1.516   1.462
 1723SOL     OW 5487   1.500   2.069   3.899
 1723SOL    HW1 5488   1.523   1.993   3.843
 1723SOL    HW2 5489   1.409   2.045   3.926
 1724SOL     OW 5490   5.553   1.005   2.868
 1724SOL    HW1 5491   5.571   1.099   2.852
 1724SOL    HW2 5492   5.492   0.981   2.796
 1725SOL     OW 5493   0.267   1.422   1.706
 1725SOL    HW1 5494   0.347   1.476   1.697
 1725SOL    HW2 5495   0.237   1.416   1.613
 1726SOL     OW 5496   0.386   6.635   2.585
 1726SOL    HW1 5497   0.444   6.645   2.663
 1726SOL    HW2 5498   0.368   6.540   2.585
 1727SOL     OW 5499   1.405   4.832   2.791
 1727SOL    HW1 5500   1.484   4.795   2.832
 1727SOL    HW2 5501   1.428   4.926   2.785
 1728SOL     OW 5502   2.208   4.011   2.400
 1728SOL    HW1 5503   2.284   3.951   2.394
 1728SOL    HW2 5504   2.214   4.040   2.492
 1729SOL     OW 5505   5.142   5.636   0.116
 1729SOL    HW1 5506   5.235   5.623   0.144
 1729SOL    HW2 5507   5.134   5.731   0.112
 1730SOL     OW 5508   4.159   2.106   4.088
 1730SOL    HW1 5509   4.088   2.040   4.099
 1730SOL    HW2 5510   4.167   2.112   3.991
 1731SOL     OW 5511   3.623   0.454   1.187
 1731SOL    HW1 5512   3.717   0.437   1.171
 1731SOL    HW2 5513   3.585   0.367   1.172
 1732SOL     OW 5514   5.690   1.503   4.637
 1732SOL    HW1 5515   5.613   1.561   4.627
 1732SOL    HW2 5516   5.701   1.470   4.546
 1733SOL     OW 5517   4.880   6.128   0.320
 1733SOL    HW1 5518   4.836   6.078   0.390
 1733SOL    HW2 5519   4.807   6.180   0.283
 1734SOL     OW 5520   1.976   2.147   3.898
 1734SOL    HW1 5521   1.888   2.156   3.943
 1734SOL    HW2 5522   2.037   2.177   3.967
 1735SOL     OW 5523   4.022   7.569   1.953
 1735SOL    HW1 5524   4.010   7.518   1.870
 1735SOL    HW2 5525   3.930   7.588   1.977
 1736SOL     OW 5526   5.663   8.537   0.650
 1736SOL    HW1 5527   5.686   8.629   0.671
 1736SOL    HW2 5528   5.613   8.549   0.567
 1737SOL     OW 5529   2.203   2.412   0.511
 1737SOL    HW1 5530   2.265   2.339   0.519
 1737SOL    HW2 5531   2.132   2.389   0.573
 1738SOL     OW 5532   3.708   3.866   0.111
 1738SOL    HW1 5533   3.712   3.885   0.017
 1738SOL    HW2 5534   3.611   3.868   0.125
 1739SOL     OW 5535   0.110   5.482   0.701
 1739SOL    HW1 5536   0.196   5.467   0.656
 1739SOL    HW2 5537   0.096   5.394   0.741
 1740SOL     OW 5538   1.108   8.862   3.511
 1740SOL    HW1 5539   1.136   8.939   3.561
 1740SOL    HW2 5540   1.024   8.889   3.471
 1741SOL     OW 5541   1.798   4.378   5.464
 1741SOL    HW1 5542   1.709   4.345   5.484
 1741SOL    HW2 5543   1.778   4.451   5.403
 1742SOL     OW 5544   0.718   8.523   1.025
 1742SOL    HW1 5545   0.742   8.441   1.070
 1742SOL    HW2 5546   0.806   8.554   0.995
 1743SOL     OW 5547   4.419   1.871   4.235
 1743SOL    HW1 5548   4.336   1.842   4.193
 1743SOL    HW2 5549   4.391   1.887   4.327
 1744SOL     OW 5550   4.103   0.351   5.478
 1744SOL    HW1 5551   4.130   0.264   5.510
 1744SOL    HW2 5552   4.180   0.407   5.504
 1745SOL     OW 5553   1.716   6.857   5.023
 1745SOL    HW1 5554   1.655   6.840   5.097
 1745SOL    HW2 5555   1.759   6.938   5.054
 1746SOL     OW 5556   3.898   0.769   3.524
 1746SOL    HW1 5557   3.854   0.681   3.527
 1746SOL    HW2 5558   3.992   0.745   3.532
 1747SOL     OW 5559   0.260   4.533   3.055
 1747SOL    HW1 5560   0.174   4.490   3.055
 1747SOL    HW2 5561   0.236   4.626   3.074
 1748SOL     OW 5562   0.533   1.145   4.099
 1748SOL    HW1 5563   0.514   1.231   4.058
 1748SOL    HW2 5564   0.466   1.087   4.057
 1749SOL     OW 5565   0.628   1.668   2.871
 1749SOL    HW1 5566   0.597   1.755   2.837
 1749SOL    HW2 5567   0.692   1.642   2.802
 1750SOL     OW 5568   1.358   8.568   4.205
 1750SOL    HW1 5569   1.405   8.653   4.205
 1750SOL    HW2 5570   1.320   8.570   4.294
 1751SOL     OW 5571   3.737   8.763   4.240
 1751SOL    HW1 5572   3.675   8.764   4.166
 1751SOL    HW2 5573   3.815   8.805   4.202
 1752SOL     OW 5574   2.252   5.568   4.558
 1752SOL    HW1 5575   2.250   5.472   4.546
 1752SOL    HW2 5576   2.216   5.578   4.648
 1753SOL     OW 5577   4.853   1.345   5.199
 1753SOL    HW1 5578   4.884   1.408   5.130
 1753SOL    HW2 5579   4.761   1.374   5.211
 1754SOL     OW 5580   3.840   2.488   4.562
 1754SOL    HW1 5581   3.906   2.537   4.615
 1754SOL    HW2 5582   3.759   2.537   4.586
 1755SOL     OW 5583   5.588   1.019   0.539
 1755SOL    HW1 5584   5.659   0.996   0.602
 1755SOL    HW2 5585   5.619   0.976   0.458
 1756SOL     OW 5586   4.000   2.178   3.602
 1756SOL    HW1 5587   3.990   2.087   3.567
 1756SOL    HW2 5588   3.940   2.226   3.543
 1757SOL     OW 5589   3.347   8.397   4.122
 1757SOL    HW1 5590   3.312   8.440   4.043
 1757SOL    HW2 5591   3.397   8.467   4.165
 1758SOL     OW 5592   2.824   4.713   5.684
 1758SOL    HW1 5593   2.900   4.751   5.635
 1758SOL    HW2 5594   2.833   4.619   5.663
 1759SOL     OW 5595   5.516   8.419   5.618
 1759SOL    HW1 5596   5.458   8.413   5.694
 1759SOL    HW2 5597   5.520   8.328   5.585
 1760SOL     OW 5598   4.858   7.500   1.492
 1760SOL    HW1 5599   4.941   7.552   1.485
 1760SOL    HW2 5600   4.884   7.412   1.459
 1761SOL     OW 5601   3.891   9.217   0.432
 1761SOL    HW1 5602   3.929   9.185   0.516
 1761SOL    HW2 5603   3.868   9.133   0.389
 1762SOL     OW 5604   2.475   6.035   3.094
 1762SOL    HW1 5605   2.537   6.055   3.023
 1762SOL    HW2 5606   2.503   5.947   3.122
 1763SOL     OW 5607   3.472   3.458   2.164
 1763SOL    HW1 5608   3.497   3.511   2.242
 1763SOL    HW2 5609   3.507   3.513   2.092
 1764SOL     OW 5610   5.072   8.880   1.377
 1764SOL    HW1 5611   5.159   8.924   1.381
 1764SOL    HW2 5612   5.038   8.898   1.467
 1765SOL     OW 5613   4.870   9.800   4.643
 1765SOL    HW1 5614   4.944   9.832   4.590
 1765SOL    HW2 5615   4.807   9.873   4.628
 1766SOL     OW 5616   0.517   9.019   3.988
 1766SOL    HW1 5617   0.465   9.076   4.050
 1766SOL    HW2 5618   0.451   8.954   3.959
 1767SOL     OW 5619   3.451   0.804   2.522
 1767SOL    HW1 5620   3.432   0.775   2.431
 1767SOL    HW2 5621   3.477   0.896   2.507
 1768SOL     OW 5622   2.125   1.366   4.389
 1768SOL    HW1 5623   2.074   1.353   4.470
 1768SOL    HW2 5624   2.165   1.454   4.406
 1769SOL     OW 5625   4.405   6.993   1.793
 1769SOL    HW1 5626   4.417   7.061   1.861
 1769SOL    HW2 5627   4.386   7.048   1.713
 1770SOL     OW 5628   2.733   9.266   5.860
 1770SOL    HW1 5629   2.789   9.195   5.826
 1770SOL    HW2 5630   2.721   9.323   5.783
 1771SOL     OW 5631   3.988   4.177   2.961
 1771SOL    HW1 5632   3.963   4.259   3.008
 1771SOL    HW2 5633   4.007   4.214   2.873
 1772SOL     OW 5634   1.727   6.042   2.465
 1772SOL    HW1 5635   1.731   5.997   2.379
 1772SOL    HW2 5636   1.763   6.130   2.444
 1773SOL     OW 5637   1.643   3.708   3.481
 1773SOL    HW1 5638   1.588   3.776   3.525
 1773SOL    HW2 5639   1.581   3.664   3.421
 1774SOL     OW 5640   2.837   9.397   1.459
 1774SOL    HW1 5641   2.780   9.357   1.391
 1774SOL    HW2 5642   2.925   9.382   1.420
 1775SOL     OW 5643   0.906   7.723   2.673
 1775SOL    HW1 5644   0.871   7.654   2.613
 1775SOL    HW2 5645   0.914   7.798   2.613
 1776SOL     OW 5646   2.164   7.711   4.740
 1776SOL    HW1 5647   2.098   7.739   4.805
 1776SOL    HW2 5648   2.145   7.616   4.733
 1777SOL     OW 5649   3.520   2.893   3.573
 1777SOL    HW1 5650   3.511   2.868   3.480
 1777SOL    HW2 5651   3.617   2.904   3.582
 1778SOL     OW 5652   1.586   3.027   4.756
 1778SOL    HW1 5653   1.538   2.984   4.829
 1778SOL    HW2 5654   1.534   3.107   4.744
 1779SOL     OW 5655   3.249   0.874   2.891
 1779SOL    HW1 5656   3.216   0.896   2.802
 1779SOL    HW2 5657   3.206   0.789   2.908
 1780SOL     OW 5658   1.079   2.424   2.178
 1780SOL    HW1 5659   1.139   2.484   2.131
 1780SOL    HW2 5660   1.082   2.346   2.120
 1781SOL     OW 5661   0.722   1.601   1.412
 1781SOL    HW1 5662   0.752   1.519   1.452
 1781SOL    HW2 5663   0.629   1.578   1.391
 1782SOL     OW 5664   1.115   5.864   2.283
 1782SOL    HW1 5665   1.112   5.768   2.299
 1782SOL    HW2 5666   1.137   5.898   2.370
 1783SOL     OW 5667   1.739   4.592   0.088
 1783SOL    HW1 5668   1.698   4.601  -0.000
 1783SOL    HW2 5669   1.768   4.683   0.106
 1784SOL     OW 5670   5.545   5.349   2.527
 1784SOL    HW1 5671   5.614   5.405   2.567
 1784SOL    HW2 5672   5.466   5.402   2.545
 1785SOL     OW 5673   3.663   8.113   0.993
 1785SOL    HW1 5674   3.696   8.196   1.032
 1785SOL    HW2 5675   3.738   8.081   0.940
 1786SOL     OW 5676   0.162   1.438   2.290
 1786SOL    HW1 5677   0.159   1.523   2.336
 1786SOL    HW2 5678   0.189   1.465   2.201
 1787SOL     OW 5679   3.894   8.319   1.523
 1787SOL    HW1 5680   3.816   8.284   1.571
 1787SOL    HW2 5681   3.889   8.414   1.546
 1788SOL     OW 5682   4.503   3.861   3.470
 1788SOL    HW1 5683   4.408   3.881   3.475
 1788SOL    HW2 5684   4.525   3.853   3.564
 1789SOL     OW 5685   3.622   6.978   3.901
 1789SOL    HW1 5686   3.544   7.019   3.860
 1789SOL    HW2 5687   3.690   7.047   3.889
 1790SOL     OW 5688   1.023   5.382   0.391
 1790SOL    HW1 5689   1.081   5.362   0.316
 1790SOL    HW2 5690   1.042   5.304   0.447
 1791SOL     OW 5691   3.677   2.943   1.390
 1791SOL    HW1 5692   3.718   3.003   1.325
 1791SOL    HW2 5693   3.704   2.986   1.472
 1792SOL     OW 5694   4.831   1.175   0.369
 1792SOL    HW1 5695   4.858   1.195   0.460
 1792SOL    HW2 5696   4.803   1.262   0.336
 1793SOL     OW 5697   4.646   1.433   2.915
 1793SOL    HW1 5698   4.689   1.429   2.828
 1793SOL    HW2 5699   4.553   1.438   2.890
 1794SOL     OW 5700   1.062   2.978   5.489
 1794SOL    HW1 5701   1.157   3.003   5.486
 1794SOL    HW2 5702   1.062   2.914   5.564
 1795SOL     OW 5703   0.861   5.168   4.833
 1795SOL    HW1 5704   0.936   5.167   4.896
 1795SOL    HW2 5705   0.880   5.251   4.784
 1796SOL     OW 5706   5.186   4.679   3.037
 1796SOL    HW1 5707   5.185   4.635   2.949
 1796SOL    HW2 5708   5.156   4.605   3.093
 1797SOL     OW 5709   0.226   3.456   3.392
 1797SOL    HW1 5710   0.212   3.384   3.329
 1797SOL    HW2 5711   0.181   3.421   3.471
 1798SOL     OW 5712   3.675   3.378   0.578
 1798SOL    HW1 5713   3.717   3.454   0.534
 1798SOL    HW2 5714   3.606   3.355   0.514
 1799SOL     OW 5715   0.304   9.754   4.190
 1799SOL    HW1 5716   0.361   9.756   4.111
 1799SOL    HW2 5717   0.247   9.830   4.174
 1800SOL     OW 5718   3.858   6.879   0.583
 1800SOL    HW1 5719   3.946   6.851   0.613
 1800SOL    HW2 5720   3.800   6.840   0.651
 1801SOL     OW 5721   4.235   8.368   2.761
 1801SOL    HW1 5722   4.194   8.281   2.746
 1801SOL    HW2 5723   4.286   8.382   2.679
 1802SOL     OW 5724   5.321   7.101   2.166
 1802SOL    HW1 5725   5.337   7.177   2.225
 1802SOL    HW2 5726   5.250   7.052   2.211
 1803SOL     OW 5727   1.503   7.225   3.405
 1803SOL    HW1 5728   1.569   7.291   3.373
 1803SOL    HW2 5729   1.547   7.142   3.380
 1804SOL     OW 5730   0.288   4.445   5.715
 1804SOL    HW1 5731   0.318   4.468   5.805
 1804SOL    HW2 5732   0.359   4.477   5.658
 1805SOL     OW 5733   2.464   1.385   0.465
 1805SOL    HW1 5734   2.524   1.330   0.411
 1805SOL    HW2 5735   2.512   1.471   0.463
 1806SOL     OW 5736   5.363   8.798   3.513
 1806SOL    HW1 5737   5.354   8.704   3.535
 1806SOL    HW2 5738   5.269   8.823   3.505
 1807SOL     OW 5739   3.898   7.365   0.907
 1807SOL    HW1 5740   3.985   7.322   0.894
 1807SOL    HW2 5741   3.865   7.318   0.987
 1808SOL     OW 5742   2.619   4.585   3.243
 1808SOL    HW1 5743   2.599   4.680   3.246
 1808SOL    HW2 5744   2.567   4.550   3.316
 1809SOL     OW 5745   0.807   1.143   3.615
 1809SOL    HW1 5746   0.868   1.213   3.587
 1809SOL    HW2 5747   0.756   1.188   3.685
 1810SOL     OW 5748   1.571   6.835   5.245
 1810SOL    HW1 5749   1.537   6.778   5.315
 1810SOL    HW2 5750   1.563   6.923   5.287
 1811SOL     OW 5751   5.502   6.753   5.099
 1811SOL    HW1 5752   5.535   6.691   5.167
 1811SOL    HW2 5753   5.409   6.762   5.127
 1812SOL     OW 5754   2.496   7.412   0.594
 1812SOL    HW1 5755   2.558   7.480   0.624
 1812SOL    HW2 5756   2.548   7.332   0.610
 1813SOL     OW 5757   0.461   8.476   3.637
 1813SOL    HW1 5758   0.547   8.430   3.641
 1813SOL    HW2 5759   0.419   8.434   3.561
 1814SOL     OW 5760   4.550   8.624   3.697
 1814SOL    HW1 5761   4.587   8.536   3.717
 1814SOL    HW2 5762   4.474   8.599   3.642
 1815SOL     OW 5763   5.739   6.608   2.870
 1815SOL    HW1 5764   5.747   6.678   2.938
 1815SOL    HW2 5765   5.824   6.564   2.877
 1816SOL     OW 5766   0.211   8.401   4.312
 1816SOL    HW1 5767   0.302   8.431   4.287
 1816SOL    HW2 5768   0.179   8.367   4.227
 1817SOL     OW 5769   1.196   0.210   1.103
 1817SOL    HW1 5770   1.162   0.193   1.013
 1817SOL    HW2 5771   1.212   0.305   1.098
 1818SOL     OW 5772   1.070   5.601   4.917
 1818SOL    HW1 5773   1.112   5.666   4.859
 1818SOL    HW2 5774   1.014   5.658   4.973
 1819SOL     OW 5775   1.462   9.222   5.298
 1819SOL    HW1 5776   1.436   9.132   5.269
 1819SOL    HW2 5777   1.533   9.240   5.234
 1820SOL     OW 5778   4.515   2.189   1.549
 1820SOL    HW1 5779   4.493   2.261   1.610
 1820SOL    HW2 5780   4.491   2.112   1.603
 1821SOL     OW 5781   4.819   5.018   4.545
 1821SOL    HW1 5782   4.757   4.989   4.474
 1821SOL    HW2 5783   4.824   4.940   4.602
 1822SOL     OW 5784   4.724   8.566   2.308
 1822SOL    HW1 5785   4.634   8.602   2.321
 1822SOL    HW2 5786   4.741   8.591   2.216
 1823SOL     OW 5787   1.301   7.898   0.448
 1823SOL    HW1 5788   1.307   7.801   0.460
 1823SOL    HW2 5789   1.217   7.907   0.399
 1824SOL     OW 5790   5.784   0.503   1.555
 1824SOL    HW1 5791   5.790   0.512   1.459
 1824SOL    HW2 5792   5.728   0.578   1.578
 1825SOL     OW 5793   0.578   4.483   2.406
 1825SOL    HW1 5794   0.523   4.410   2.372
 1825SOL    HW2 5795   0.512   4.551   2.426
 1826SOL     OW 5796   1.334   8.209   4.956
 1826SOL    HW1 5797   1.289   8.125   4.967
 1826SOL    HW2 5798   1.413   8.183   4.905
 1827SOL     OW 5799   2.000   9.021   1.540
 1827SOL    HW1 5800   1.951   8.998   1.461
 1827SOL    HW2 5801   1.936   8.991   1.609
 1828SOL     OW 5802   0.703   1.923   5.797
 1828SOL    HW1 5803   0.629   1.878   5.752
 1828SOL    HW2 5804   0.775   1.860   5.782
 1829SOL     OW 5805   1.214   4.264   0.757
 1829SOL    HW1 5806   1.243   4.280   0.848
 1829SOL    HW2 5807   1.291   4.219   0.718
 1830SOL     OW 5808   0.991   7.154   5.182
 1830SOL    HW1 5809   1.037   7.182   5.265
 1830SOL    HW2 5810   0.956   7.067   5.209
 1831SOL     OW 5811   0.179   9.528   4.916
 1831SOL    HW1 5812   0.120   9.600   4.940
 1831SOL    HW2 5813   0.262   9.575   4.892
 1832SOL     OW 5814   4.396   6.694   1.240
 1832SOL    HW1 5815   4.380   6.782   1.203
 1832SOL    HW2 5816   4.466   6.661   1.182
 1833SOL     OW 5817   3.579   2.272   1.560
 1833SOL    HW1 5818   3.607   2.262   1.653
 1833SOL    HW2 5819   3.588   2.181   1.528
 1834SOL     OW 5820   0.501   1.499   0.048
 1834SOL    HW1 5821   0.409   1.471   0.057
 1834SOL    HW2 5822   0.514   1.546   0.132
 1835SOL     OW 5823   1.232   3.517   3.313
 1835SOL    HW1 5824   1.270   3.428   3.321
 1835SOL    HW2 5825   1.208   3.523   3.218
 1836SOL     OW 5826   5.658   0.362   3.772
 1836SOL    HW1 5827   5.579   0.379   3.718
 1836SOL    HW2 5828   5.683   0.274   3.743
 1837SOL     OW 5829   0.394   6.375   4.090
 1837SOL    HW1 5830   0.447   6.429   4.153
 1837SOL    HW2 5831   0.310   6.425   4.087
 1838SOL     OW 5832   3.166   3.794   2.887
 1838SOL    HW1 5833   3.112   3.873   2.900
 1838SOL    HW2 5834   3.108   3.723   2.920
 1839SOL     OW 5835   4.284   2.874   1.460
 1839SOL    HW1 5836   4.195   2.856   1.495
 1839SOL    HW2 5837   4.301   2.961   1.500
 1840SOL     OW 5838   1.573   5.179   1.050
 1840SOL    HW1 5839   1.631   5.253   1.077
 1840SOL    HW2 5840   1.507   5.227   0.997
 1841SOL     OW 5841   4.565   0.443   5.427
 1841SOL    HW1 5842   4.501   0.398   5.369
 1841SOL    HW2 5843   4.644   0.389   5.415
 1842SOL     OW 5844   0.947   2.458   0.211
 1842SOL    HW1 5845   0.986   2.540   0.248
 1842SOL    HW2 5846   0.968   2.471   0.118
 1843SOL     OW 5847   1.746   8.599   1.591
 1843SOL    HW1 5848   1.791   8.630   1.672
 1843SOL    HW2 5849   1.682   8.535   1.627
 1844SOL     OW 5850   2.671   5.267   2.611
 1844SOL    HW1 5851   2.719   5.210   2.550
 1844SOL    HW2 5852   2.593   5.213   2.630
 1845SOL     OW 5853   0.921   9.764   2.776
 1845SOL    HW1 5854   0.827   9.782   2.799
 1845SOL    HW2 5855   0.943   9.696   2.841
 1846SOL     OW 5856   4.971   8.499   3.272
 1846SOL    HW1 5857   5.059   8.537   3.254
 1846SOL    HW2 5858   4.916   8.579   3.268
 1847SOL     OW 5859   1.064   7.669   5.520
 1847SOL    HW1 5860   1.111   7.628   5.445
 1847SOL    HW2 5861   0.972   7.668   5.486
 1848SOL     OW 5862   4.299   8.411   1.788
 1848SOL    HW1 5863   4.218   8.464   1.795
 1848SOL    HW2 5864   4.364   8.476   1.756
 1849SOL     OW 5865   4.684   4.552   0.339
 1849SOL    HW1 5866   4.661   4.482   0.276
 1849SOL    HW2 5867   4.622   4.537   0.412
 1850SOL     OW 5868   3.907   8.216   5.630
 1850SOL    HW1 5869   3.906   8.143   5.693
 1850SOL    HW2 5870   3.891   8.169   5.546
 1851SOL     OW 5871   0.827   6.761   0.973
 1851SOL    HW1 5872   0.814   6.824   1.046
 1851SOL    HW2 5873   0.751   6.703   0.982
 1852SOL     OW 5874   0.704   1.486   3.302
 1852SOL    HW1 5875   0.670   1.407   3.257
 1852SOL    HW2 5876   0.700   1.556   3.233
 1853SOL     OW 5877   1.744   4.409   3.909
 1853SOL    HW1 5878   1.776   4.475   3.973
 1853SOL    HW2 5879   1.822   4.403   3.848
 1854SOL     OW 5880   5.252   4.354   0.062
 1854SOL    HW1 5881   5.324   4.289   0.068
 1854SOL    HW2 5882   5.301   4.434   0.040
 1855SOL     OW 5883   1.982   4.608   1.432
 1855SOL    HW1 5884   2.051   4.578   1.491
 1855SOL    HW2 5885   1.946   4.683   1.482
 1856SOL     OW 5886   5.599   1.245   1.260
 1856SOL    HW1 5887   5.650   1.317   1.219
 1856SOL    HW2 5888   5.578   1.192   1.182
 1857SOL     OW 5889   1.668   6.074   1.915
 1857SOL    HW1 5890   1.579   6.111   1.926
 1857SOL    HW2 5891   1.724   6.152   1.914
 1858SOL     OW 5892   4.770   5.029   5.020
 1858SOL    HW1 5893   4.803   4.978   5.097
 1858SOL    HW2 5894   4.681   5.052   5.049
 1859SOL     OW 5895   3.189   9.164   4.408
 1859SOL    HW1 5896   3.093   9.147   4.398
 1859SOL    HW2 5897   3.208   9.124   4.494
 1860SOL     OW 5898   0.801   3.128   3.121
 1860SOL    HW1 5899   0.881   3.094   3.076
 1860SOL    HW2 5900   0.749   3.157   3.043
 1861SOL     OW 5901   0.987   0.830   4.036
 1861SOL    HW1 5902   1.003   0.756   4.097
 1861SOL    HW2 5903   0.990   0.906   4.097
 1862SOL     OW 5904   1.638   7.007   0.930
 1862SOL    HW1 5905   1.727   7.043   0.916
 1862SOL    HW2 5906   1.644   6.980   1.024
 1863SOL     OW 5907   3.150   3.530   5.680
 1863SOL    HW1 5908   3.064   3.491   5.657
 1863SOL    HW2 5909   3.155   3.515   5.775
 1864SOL     OW 5910   1.739   4.732   1.202
 1864SOL    HW1 5911   1.710   4.806   1.144
 1864SOL    HW2 5912   1.655   4.707   1.245
 1865SOL     OW 5913   0.463   4.175   2.021
 1865SOL    HW1 5914   0.541   4.176   1.963
 1865SOL    HW2 5915   0.394   4.201   1.960
 1866SOL     OW 5916   3.800   2.778   4.350
 1866SOL    HW1 5917   3.708   2.773   4.318
 1866SOL    HW2 5918   3.834   2.691   4.324
 1867SOL     OW 5919   2.749   9.405   0.430
 1867SOL    HW1 5920   2.743   9.365   0.518
 1867SOL    HW2 5921   2.658   9.432   0.412
 1868SOL     OW 5922   4.472   1.816   5.184
 1868SOL    HW1 5923   4.532   1.796   5.259
 1868SOL    HW2 5924   4.432   1.899   5.213
 1869SOL     OW 5925   1.010   1.915   4.049
 1869SOL    HW1 5926   1.016   1.852   4.122
 1869SOL    HW2 5927   0.982   1.859   3.975
 1870SOL     OW 5928   1.266   5.783   5.278
 1870SOL    HW1 5929   1.328   5.756   5.347
 1870SOL    HW2 5930   1.233   5.868   5.311
 1871SOL     OW 5931   2.295   9.283   3.127
 1871SOL    HW1 5932   2.215   9.317   3.081
 1871SOL    HW2 5933   2.344   9.365   3.145
 1872SOL     OW 5934   1.094   1.570   5.602
 1872SOL    HW1 5935   1.172   1.564   5.545
 1872SOL    HW2 5936   1.095   1.486   5.649
 1873SOL     OW 5937   2.813   8.583   2.260
 1873SOL    HW1 5938   2.902   8.568   2.226
 1873SOL    HW2 5939   2.815   8.536   2.344
 1874SOL     OW 5940   4.405   1.943   1.052
 1874SOL    HW1 5941   4.415   1.856   1.095
 1874SOL    HW2 5942   4.406   2.002   1.130
 1875SOL     OW 5943   5.029   8.413   2.805
 1875SOL    HW1 5944   5.086   8.340   2.836
 1875SOL    HW2 5945   5.093   8.481   2.778
 1876SOL     OW 5946   1.419   7.383   0.418
 1876SOL    HW1 5947   1.493   7.375   0.480
 1876SOL    HW2 5948   1.382   7.470   0.442
 1877SOL     OW 5949   1.017   1.776   1.687
 1877SOL    HW1 5950   1.020   1.705   1.619
 1877SOL    HW2 5951   0.941   1.827   1.656
 1878SOL     OW 5952   0.164   0.828   4.586
 1878SOL    HW1 5953   0.165   0.734   4.611
 1878SOL    HW2 5954   0.254   0.855   4.611
 1879SOL     OW 5955   2.957   4.639   3.762
 1879SOL    HW1 5956   3.041   4.603   3.728
 1879SOL    HW2 5957   2.988   4.705   3.828
 1880SOL     OW 5958   1.947   2.844   1.217
 1880SOL    HW1 5959   1.984   2.821   1.302
 1880SOL    HW2 5960   2.022   2.890   1.174
 1881SOL     OW 5961   4.787   2.892   1.709
 1881SOL    HW1 5962   4.726   2.959   1.672
 1881SOL    HW2 5963   4.837   2.865   1.631
 1882SOL     OW 5964   0.335   8.048   2.065
 1882SOL    HW1 5965   0.364   7.969   2.017
 1882SOL    HW2 5966   0.339   8.018   2.157
 1883SOL     OW 5967   3.360   3.634   2.566
 1883SOL    HW1 5968   3.299   3.593   2.505
 1883SOL    HW2 5969   3.445   3.622   2.520
 1884SOL     OW 5970   5.695   0.567   0.279
 1884SOL    HW1 5971   5.604   0.595   0.295
 1884SOL    HW2 5972   5.709   0.496   0.343
 1885SOL     OW 5973   4.943   8.074   0.759
 1885SOL    HW1 5974   4.850   8.082   0.786
 1885SOL    HW2 5975   4.936   8.032   0.671
 1886SOL     OW 5976   4.632   1.625   0.462
 1886SOL    HW1 5977   4.559   1.613   0.527
 1886SOL    HW2 5978   4.700   1.665   0.518
 1887SOL     OW 5979   2.814   8.439   2.618
 1887SOL    HW1 5980   2.721   8.425   2.596
 1887SOL    HW2 5981   2.853   8.352   2.600
 1888SOL     OW 5982   2.338   2.609   3.504
 1888SOL    HW1 5983   2.360   2.693   3.462
 1888SOL    HW2 5984   2.356   2.545   3.433
 1889SOL     OW 5985   2.803   8.178   1.006
 1889SOL    HW1 5986   2.845   8.092   1.026
 1889SOL    HW2 5987   2.743   8.153   0.935
 1890SOL     OW 5988   3.678   3.863   2.242
 1890SOL    HW1 5989   3.607   3.916   2.280
 1890SOL    HW2 5990   3.715   3.822   2.322
 1891SOL     OW 5991   4.257   7.988   1.449
 1891SOL    HW1 5992   4.185   8.054   1.446
 1891SOL    HW2 5993   4.314   8.022   1.518
 1892SOL     OW 5994   3.794   3.164   2.784
 1892SOL    HW1 5995   3.780   3.107   2.861
 1892SOL    HW2 5996   3.888   3.188   2.794
 1893SOL     OW 5997   2.202   7.296   5.278
 1893SOL    HW1 5998   2.173   7.333   5.362
 1893SOL    HW2 5999   2.224   7.205   5.302
 1894SOL     OW 6000   4.797   8.737   5.430
 1894SOL    HW1 6001   4.770   8.830   5.418
 1894SOL    HW2 6002   4.735   8.707   5.499
 1895SOL     OW 6003   1.086   7.704   3.987
 1895SOL    HW1 6004   1.067   7.746   3.901
 1895SOL    HW2 6005   1.014   7.741   4.041
 1896SOL     OW 6006   1.050   7.479   3.329
 1896SOL    HW1 6007   1.043   7.440   3.418
 1896SOL    HW2 6008   1.132   7.438   3.296
 1897SOL     OW 6009   2.627   9.154   1.804
 1897SOL    HW1 6010   2.672   9.233   1.839
 1897SOL    HW2 6011   2.538   9.164   1.842
 1898SOL     OW 6012   2.667   1.530   4.154
 1898SOL    HW1 6013   2.741   1.499   4.100
 1898SOL    HW2 6014   2.674   1.474   4.233
 1899SOL     OW 6015   3.406   4.190   0.283
 1899SOL    HW1 6016   3.351   4.244   0.342
 1899SOL    HW2 6017   3.410   4.247   0.203
 1900SOL     OW 6018   2.938   8.900   5.406
 1900SOL    HW1 6019   3.022   8.930   5.443
 1900SOL    HW2 6020   2.898   8.854   5.483
 1901SOL     OW 6021   4.707   5.330   0.974
 1901SOL    HW1 6022   4.612   5.349   0.991
 1901SOL    HW2 6023   4.725   5.264   1.043
 1902SOL     OW 6024   3.769   8.562   3.831
 1902SOL    HW1 6025   3.726   8.559   3.744
 1902SOL    HW2 6026   3.792   8.469   3.847
 1903SOL     OW 6027   1.934   9.317   5.842
 1903SOL    HW1 6028   1.879   9.326   5.762
 1903SOL    HW2 6029   2.023   9.310   5.807
 1904SOL     OW 6030   4.851   4.377   0.763
 1904SOL    HW1 6031   4.865   4.395   0.668
 1904SOL    HW2 6032   4.816   4.465   0.790
 1905SOL     OW 6033   1.948   1.220   5.326
 1905SOL    HW1 6034   1.979   1.312   5.322
 1905SOL    HW2 6035   1.867   1.228   5.272
 1906SOL     OW 6036   2.189   8.374   3.406
 1906SOL    HW1 6037   2.248   8.418   3.471
 1906SOL    HW2 6038   2.209   8.427   3.326
 1907SOL     OW 6039   0.185   2.220   2.098
 1907SOL    HW1 6040   0.221   2.310   2.110
 1907SOL    HW2 6041   0.095   2.238   2.071
 1908SOL     OW 6042   0.264   3.658   4.152
 1908SOL    HW1 6043   0.325   3.735   4.157
 1908SOL    HW2 6044   0.231   3.669   4.061
 1909SOL     OW 6045   2.397   9.206   1.382
 1909SOL    HW1 6046   2.475   9.178   1.333
 1909SOL    HW2 6047   2.430   9.286   1.426
 1910SOL     OW 6048   3.208   7.296   1.845
 1910SOL    HW1 6049   3.251   7.325   1.927
 1910SOL    HW2 6050   3.286   7.285   1.787
 1911SOL     OW 6051   4.437   9.366   3.374
 1911SOL    HW1 6052   4.526   9.348   3.339
 1911SOL    HW2 6053   4.383   9.301   3.326
 1912SOL     OW 6054   0.268   6.518   0.603
 1912SOL    HW1 6055   0.327   6.551   0.532
 1912SOL    HW2 6056   0.181   6.531   0.564
 1913SOL     OW 6057   2.761   3.234   2.272
 1913SOL    HW1 6058   2.840   3.179   2.254
 1913SOL    HW2 6059   2.763   3.299   2.201
 1914SOL     OW 6060   5.405   2.235   1.017
 1914SOL    HW1 6061   5.379   2.150   1.057
 1914SOL    HW2 6062   5.319   2.280   1.003
 1915SOL     OW 6063   0.678   1.544   3.834
 1915SOL    HW1 6064   0.760   1.567   3.785
 1915SOL    HW2 6065   0.611   1.556   3.766
 1916SOL     OW 6066   5.497   5.019   1.166
 1916SOL    HW1 6067   5.459   5.098   1.126
 1916SOL    HW2 6068   5.584   5.052   1.195
 1917SOL     OW 6069   5.257   7.168   3.688
 1917SOL    HW1 6070   5.336   7.120   3.656
 1917SOL    HW2 6071   5.289   7.191   3.778
 1918SOL     OW 6072   5.478   4.721   3.868
 1918SOL    HW1 6073   5.566   4.756   3.844
 1918SOL    HW2 6074   5.422   4.762   3.800
 1919SOL     OW 6075   4.987   6.764   1.260
 1919SOL    HW1 6076   5.081   6.782   1.272
 1919SOL    HW2 6077   4.979   6.673   1.294
 1920SOL     OW 6078   4.439   1.103   4.036
 1920SOL    HW1 6079   4.443   1.029   3.972
 1920SOL    HW2 6080   4.427   1.181   3.977
 1921SOL     OW 6081   4.144   2.957   3.711
 1921SOL    HW1 6082   4.093   2.879   3.742
 1921SOL    HW2 6083   4.131   2.952   3.614
 1922SOL     OW 6084   2.876   2.883   4.488
 1922SOL    HW1 6085   2.835   2.794   4.489
 1922SOL    HW2 6086   2.971   2.859   4.487
 1923SOL     OW 6087   3.716   8.081   4.140
 1923SOL    HW1 6088   3.680   8.102   4.227
 1923SOL    HW2 6089   3.651   8.121   4.080
 1924SOL     OW 6090   2.476   8.026   3.553
 1924SOL    HW1 6091   2.496   8.120   3.572
 1924SOL    HW2 6092   2.496   8.020   3.457
 1925SOL     OW 6093   4.727   3.249   2.737
 1925SOL    HW1 6094   4.737   3.153   2.731
 1925SOL    HW2 6095   4.797   3.277   2.675
 1926SOL     OW 6096   1.961   1.878   3.845
 1926SOL    HW1 6097   1.983   1.970   3.868
 1926SOL    HW2 6098   1.873   1.892   3.803
 1927SOL     OW 6099   0.850   0.846   4.328
 1927SOL    HW1 6100   0.881   0.926   4.371
 1927SOL    HW2 6101   0.805   0.882   4.249
 1928SOL     OW 6102   0.259   7.002   1.500
 1928SOL    HW1 6103   0.349   6.966   1.502
 1928SOL    HW2 6104   0.222   6.965   1.418
 1929SOL     OW 6105   5.602   5.111   2.173
 1929SOL    HW1 6106   5.680   5.167   2.185
 1929SOL    HW2 6107   5.627   5.032   2.223
 1930SOL     OW 6108   3.386   5.273   5.535
 1930SOL    HW1 6109   3.298   5.266   5.493
 1930SOL    HW2 6110   3.424   5.184   5.524
 1931SOL     OW 6111   0.382   8.542   4.797
 1931SOL    HW1 6112   0.405   8.506   4.883
 1931SOL    HW2 6113   0.464   8.527   4.747
 1932SOL     OW 6114   4.268   8.298   0.097
 1932SOL    HW1 6115   4.354   8.255   0.085
 1932SOL    HW2 6116   4.206   8.224   0.094
 1933SOL     OW 6117   1.209   0.504   1.075
 1933SOL    HW1 6118   1.253   0.583   1.038
 1933SOL    HW2 6119   1.252   0.495   1.162
 1934SOL     OW 6120   3.991   8.204   3.444
 1934SOL    HW1 6121   3.927   8.223   3.372
 1934SOL    HW2 6122   3.976   8.281   3.502
 1935SOL     OW 6123   0.557   0.620   1.125
 1935SOL    HW1 6124   0.637   0.565   1.133
 1935SOL    HW2 6125   0.487   0.561   1.156
 1936SOL     OW 6126   0.421   5.348   2.937
 1936SOL    HW1 6127   0.362   5.420   2.966
 1936SOL    HW2 6128   0.400   5.278   3.001
 1937SOL     OW 6129   3.483   1.357   2.820
 1937SOL    HW1 6130   3.487   1.269   2.861
 1937SOL    HW2 6131   3.388   1.368   2.799
 1938SOL     OW 6132   0.501   6.080   0.486
 1938SOL    HW1 6133   0.572   6.040   0.539
 1938SOL    HW2 6134   0.422   6.060   0.539
 1939SOL     OW 6135   2.989   0.982   3.769
 1939SOL    HW1 6136   2.979   0.990   3.866
 1939SOL    HW2 6137   3.038   0.900   3.762
 1940SOL     OW 6138   4.539   4.545   1.288
 1940SOL    HW1 6139   4.472   4.616   1.295
 1940SOL    HW2 6140   4.503   4.477   1.349
 1941SOL     OW 6141   1.897   4.586   5.641
 1941SOL    HW1 6142   1.809   4.614   5.607
 1941SOL    HW2 6143   1.906   4.500   5.597
 1942SOL     OW 6144   0.278   7.929   5.657
 1942SOL    HW1 6145   0.250   8.023   5.659
 1942SOL    HW2 6146   0.239   7.895   5.738
 1943SOL     OW 6147   5.495   5.149   0.549
 1943SOL    HW1 6148   5.539   5.229   0.518
 1943SOL    HW2 6149   5.568   5.086   0.552
 1944SOL     OW 6150   4.228   9.572   3.456
 1944SOL    HW1 6151   4.212   9.508   3.384
 1944SOL    HW2 6152   4.321   9.557   3.474
 1945SOL     OW 6153   3.770   8.181   2.203
 1945SOL    HW1 6154   3.794   8.255   2.262
 1945SOL    HW2 6155   3.742   8.227   2.122
 1946SOL     OW 6156   0.754   7.614   3.602
 1946SOL    HW1 6157   0.716   7.627   3.512
 1946SOL    HW2 6158   0.682   7.649   3.656
 1947SOL     OW 6159   4.867   4.422   1.240
 1947SOL    HW1 6160   4.833   4.333   1.264
 1947SOL    HW2 6161   4.851   4.472   1.321
 1948SOL     OW 6162   2.247   8.453   0.648
 1948SOL    HW1 6163   2.291   8.431   0.732
 1948SOL    HW2 6164   2.314   8.511   0.607
 1949SOL     OW 6165   1.728   9.565   1.884
 1949SOL    HW1 6166   1.672   9.485   1.879
 1949SOL    HW2 6167   1.813   9.533   1.852
 1950SOL     OW 6168   4.742   7.955   1.149
 1950SOL    HW1 6169   4.801   8.026   1.181
 1950SOL    HW2 6170   4.806   7.884   1.131
 1951SOL     OW 6171   5.140   1.899   3.978
 1951SOL    HW1 6172   5.105   1.988   3.986
 1951SOL    HW2 6173   5.068   1.851   3.934
 1952SOL     OW 6174   1.053   1.506   5.298
 1952SOL    HW1 6175   0.991   1.481   5.368
 1952SOL    HW2 6176   1.117   1.433   5.304
 1953SOL     OW 6177   0.883   9.654   2.106
 1953SOL    HW1 6178   0.944   9.715   2.150
 1953SOL    HW2 6179   0.946   9.593   2.062
 1954SOL     OW 6180   0.509   9.758   2.117
 1954SOL    HW1 6181   0.493   9.731   2.209
 1954SOL    HW2 6182   0.464   9.687   2.068
 1955SOL     OW 6183   1.440   4.245   4.992
 1955SOL    HW1 6184   1.383   4.176   4.954
 1955SOL    HW2 6185   1.526   4.201   4.988
 1956SOL     OW 6186   5.549   8.182   5.484
 1956SOL    HW1 6187   5.634   8.137   5.485
 1956SOL    HW2 6188   5.559   8.242   5.407
 1957SOL     OW 6189   2.365   3.828   4.162
 1957SOL    HW1 6190   2.458   3.841   4.139
 1957SOL    HW2 6191   2.373   3.769   4.239
 1958SOL     OW 6192   3.677   4.578   2.237
 1958SOL    HW1 6193   3.636   4.529   2.163
 1958SOL    HW2 6194   3.695   4.505   2.299
 1959SOL     OW 6195   2.338   0.238   4.213
 1959SOL    HW1 6196   2.366   0.287   4.292
 1959SOL    HW2 6197   2.252   0.278   4.193
 1960SOL     OW 6198   1.162   2.297   3.802
 1960SOL    HW1 6199   1.136   2.390   3.785
 1960SOL    HW2 6200   1.248   2.289   3.757
 1961SOL     OW 6201   3.494   0.475   2.150
 1961SOL    HW1 6202   3.429   0.528   2.203
 1961SOL    HW2 6203   3.578   0.514   2.181
 1962SOL     OW 6204   5.163   8.261   0.381
 1962SOL    HW1 6205   5.095   8.265   0.450
 1962SOL    HW2 6206   5.121   8.212   0.309
 1963SOL     OW 6207   3.491   1.463   3.842
 1963SOL    HW1 6208   3.534   1.475   3.928
 1963SOL    HW2 6209   3.540   1.386   3.809
 1964SOL     OW 6210   2.061   9.335   2.999
 1964SOL    HW1 6211   1.986   9.396   2.988
 1964SOL    HW2 6212   2.020   9.250   2.976
 1965SOL     OW 6213   5.288   1.728   1.794
 1965SOL    HW1 6214   5.379   1.744   1.763
 1965SOL    HW2 6215   5.243   1.698   1.713
 1966SOL     OW 6216   5.334   7.416   4.417
 1966SOL    HW1 6217   5.304   7.353   4.485
 1966SOL    HW2 6218   5.430   7.416   4.434
 1967SOL     OW 6219   0.128   3.685   1.782
 1967SOL    HW1 6220   0.044   3.683   1.830
 1967SOL    HW2 6221   0.118   3.612   1.717
 1968SOL     OW 6222   2.387   1.745   2.762
 1968SOL    HW1 6223   2.397   1.841   2.762
 1968SOL    HW2 6224   2.299   1.735   2.804
 1969SOL     OW 6225   0.215   3.649   2.149
 1969SOL    HW1 6226   0.284   3.582   2.136
 1969SOL    HW2 6227   0.202   3.650   2.245
 1970SOL     OW 6228   4.440   9.474   4.257
 1970SOL    HW1 6229   4.353   9.446   4.220
 1970SOL    HW2 6230   4.437   9.570   4.246
 1971SOL     OW 6231   3.891   5.954   0.059
 1971SOL    HW1 6232   3.941   5.981   0.138
 1971SOL    HW2 6233   3.962   5.938  -0.005
 1972SOL     OW 6234   4.808   6.865   4.411
 1972SOL    HW1 6235   4.848   6.952   4.393
 1972SOL    HW2 6236   4.887   6.812   4.433
 1973SOL     OW 6237   0.202   4.954   2.175
 1973SOL    HW1 6238   0.180   4.936   2.083
 1973SOL    HW2 6239   0.292   4.990   2.169
 1974SOL     OW 6240   1.539   0.879   2.876
 1974SOL    HW1 6241   1.492   0.801   2.842
 1974SOL    HW2 6242   1.553   0.853   2.969
 1975SOL     OW 6243   3.563   7.664   3.750
 1975SOL    HW1 6244   3.588   7.582   3.797
 1975SOL    HW2 6245   3.633   7.673   3.683
 1976SOL     OW 6246   0.275   8.246   4.705
 1976SOL    HW1 6247   0.255   8.190   4.627
 1976SOL    HW2 6248   0.230   8.328   4.680
 1977SOL     OW 6249   1.779   0.390   0.285
 1977SOL    HW1 6250   1.806   0.453   0.218
 1977SOL    HW2 6251   1.687   0.416   0.303
 1978SOL     OW 6252   4.712   3.718   0.274
 1978SOL    HW1 6253   4.724   3.726   0.178
 1978SOL    HW2 6254   4.661   3.636   0.283
 1979SOL     OW 6255   3.021   4.171   0.543
 1979SOL    HW1 6256   2.988   4.082   0.565
 1979SOL    HW2 6257   2.941   4.223   0.548
 1980SOL     OW 6258   3.959   1.003   1.662
 1980SOL    HW1 6259   4.019   0.964   1.598
 1980SOL    HW2 6260   3.875   1.002   1.614
 1981SOL     OW 6261   2.329   3.445   5.333
 1981SOL    HW1 6262   2.420   3.434   5.302
 1981SOL    HW2 6263   2.296   3.512   5.271
 1982SOL     OW 6264   1.426   3.331   1.545
 1982SOL    HW1 6265   1.334   3.334   1.515
 1982SOL    HW2 6266   1.421   3.372   1.634
 1983SOL     OW 6267   2.685   0.789   1.531
 1983SOL    HW1 6268   2.608   0.749   1.484
 1983SOL    HW2 6269   2.744   0.713   1.543
 1984SOL     OW 6270   0.473   3.296   4.540
 1984SOL    HW1 6271   0.414   3.355   4.493
 1984SOL    HW2 6272   0.415   3.222   4.565
 1985SOL     OW 6273   0.307   9.452   1.039
 1985SOL    HW1 6274   0.258   9.389   0.981
 1985SOL    HW2 6275   0.251   9.532   1.033
 1986SOL     OW 6276   4.622   7.395   4.835
 1986SOL    HW1 6277   4.577   7.454   4.774
 1986SOL    HW2 6278   4.552   7.376   4.900
 1987SOL     OW 6279   4.672   9.059   1.619
 1987SOL    HW1 6280   4.711   9.021   1.699
 1987SOL    HW2 6281   4.580   9.027   1.625
 1988SOL     OW 6282   1.340   4.501   1.538
 1988SOL    HW1 6283   1.373   4.589   1.565
 1988SOL    HW2 6284   1.249   4.522   1.511
 1989SOL     OW 6285   3.343   5.599   5.284
 1989SOL    HW1 6286   3.283   5.565   5.217
 1989SOL    HW2 6287   3.310   5.689   5.300
 1990SOL     OW 6288   5.226   6.197   5.472
 1990SOL    HW1 6289   5.281   6.172   5.548
 1990SOL    HW2 6290   5.283   6.264   5.429
 1991SOL     OW 6291   5.285   1.842   5.315
 1991SOL    HW1 6292   5.235   1.922   5.293
 1991SOL    HW2 6293   5.346   1.873   5.384
 1992SOL     OW 6294   0.838   5.969   4.564
 1992SOL    HW1 6295   0.830   5.891   4.506
 1992SOL    HW2 6296   0.814   5.933   4.650
 1993SOL     OW 6297   0.640   3.888   3.978
 1993SOL    HW1 6298   0.614   3.798   3.951
 1993SOL    HW2 6299   0.656   3.929   3.890
 1994SOL     OW 6300   1.579   5.970   3.273
 1994SOL    HW1 6301   1.613   6.034   3.207
 1994SOL    HW2 6302   1.517   6.030   3.318
 1995SOL     OW 6303   2.116   4.261   3.492
 1995SOL    HW1 6304   2.176   4.251   3.568
 1995SOL    HW2 6305   2.106   4.170   3.462
 1996SOL     OW 6306   5.656   0.414   2.632
 1996SOL    HW1 6307   5.647   0.509   2.647
 1996SOL    HW2 6308   5.609   0.378   2.709
 1997SOL     OW 6309   0.906   6.482   5.186
 1997SOL    HW1 6310   0.916   6.472   5.281
 1997SOL    HW2 6311   0.902   6.391   5.155
 1998SOL     OW 6312   4.837   9.771   0.170
 1998SOL    HW1 6313   4.744   9.759   0.148
 1998SOL    HW2 6314   4.857   9.858   0.136
 1999SOL     OW 6315   0.837   8.776   2.226
 1999SOL    HW1 6316   0.753   8.807   2.190
 1999SOL    HW2 6317   0.809   8.735   2.310
 2000SOL     OW 6318   4.466   4.059   4.449
 2000SOL    HW1 6319   4.437   4.024   4.535
 2000SOL    HW2 6320   4.562   4.034   4.448
 2001SOL     OW 6321   3.335   6.450   3.974
 2001SOL    HW1 6322   3.408   6.476   3.916
 2001SOL    HW2 6323   3.258   6.477   3.921
 2002SOL     OW 6324   3.320   6.022   2.743
 2002SOL    HW1 6325   3.279   6.100   2.703
 2002SOL    HW2 6326   3.265   5.949   2.712
 2003SOL     OW 6327   4.910   1.853   1.581
 2003SOL    HW1 6328   5.005   1.850   1.597
 2003SOL    HW2 6329   4.891   1.762   1.550
 2004SOL     OW 6330   5.796   7.329   1.074
 2004SOL    HW1 6331   5.700   7.314   1.078
 2004SOL    HW2 6332   5.823   7.296   1.162
 2005SOL     OW 6333   3.863   3.106   1.874
 2005SOL    HW1 6334   3.787   3.167   1.863
 2005SOL    HW2 6335   3.932   3.156   1.828
 2006SOL     OW 6336   3.500   7.102   1.890
 2006SOL    HW1 6337   3.477   7.174   1.827
 2006SOL    HW2 6338   3.588   7.132   1.918
 2007SOL     OW 6339   2.423   7.963   0.383
 2007SOL    HW1 6340   2.469   7.890   0.338
 2007SOL    HW2 6341   2.335   7.959   0.339
 2008SOL     OW 6342   3.504   5.564   1.053
 2008SOL    HW1 6343   3.452   5.484   1.038
 2008SOL    HW2 6344   3.549   5.575   0.968
 2009SOL     OW 6345   4.540   2.053   4.780
 2009SOL    HW1 6346   4.580   2.029   4.695
 2009SOL    HW2 6347   4.562   2.148   4.787
 2010SOL     OW 6348   3.327   2.736   2.465
 2010SOL    HW1 6349   3.356   2.747   2.557
 2010SOL    HW2 6350   3.354   2.821   2.427
 2011SOL     OW 6351   1.537   8.865   2.458
 2011SOL    HW1 6352   1.445   8.893   2.467
 2011SOL    HW2 6353   1.559   8.889   2.366
 2012SOL     OW 6354   1.368   4.222   3.437
 2012SOL    HW1 6355   1.334   4.313   3.433
 2012SOL    HW2 6356   1.308   4.176   3.376
 2013SOL     OW 6357   1.729   2.811   1.066
 2013SOL    HW1 6358   1.805   2.816   1.128
 2013SOL    HW2 6359   1.765   2.864   0.992
 2014SOL     OW 6360   2.871   7.689   3.672
 2014SOL    HW1 6361   2.938   7.622   3.695
 2014SOL    HW2 6362   2.904   7.724   3.588
 2015SOL     OW 6363   2.872   1.474   3.984
 2015SOL    HW1 6364   2.813   1.429   3.920
 2015SOL    HW2 6365   2.947   1.498   3.926
 2016SOL     OW 6366   1.382   9.474   5.014
 2016SOL    HW1 6367   1.439   9.500   4.941
 2016SOL    HW2 6368   1.293   9.482   4.977
 2017SOL     OW 6369   4.780   9.792   1.676
 2017SOL    HW1 6370   4.835   9.712   1.678
 2017SOL    HW2 6371   4.692   9.755   1.662
 2018SOL     OW 6372   1.337   0.461   0.139
 2018SOL    HW1 6373   1.415   0.519   0.129
 2018SOL    HW2 6374   1.265   0.524   0.154
 2019SOL     OW 6375   2.028   2.586   1.513
 2019SOL    HW1 6376   2.040   2.574   1.417
 2019SOL    HW2 6377   2.041   2.497   1.546
 2020SOL     OW 6378   4.665   3.565   3.109
 2020SOL    HW1 6379   4.653   3.526   3.197
 2020SOL    HW2 6380   4.720   3.498   3.065
 2021SOL     OW 6381   3.009   4.958   5.814
 2021SOL    HW1 6382   2.967   4.873   5.831
 2021SOL    HW2 6383   3.052   4.943   5.729
 2022SOL     OW 6384   1.235   4.994   0.253
 2022SOL    HW1 6385   1.184   4.939   0.315
 2022SOL    HW2 6386   1.306   4.933   0.226
 2023SOL     OW 6387   5.434   1.049   3.625
 2023SOL    HW1 6388   5.442   0.953   3.612
 2023SOL    HW2 6389   5.516   1.067   3.676
 2024SOL     OW 6390   3.493   4.698   3.214
 2024SOL    HW1 6391   3.409   4.663   3.183
 2024SOL    HW2 6392   3.465   4.752   3.290
 2025SOL     OW 6393   4.991   9.436   2.662
 2025SOL    HW1 6394   5.012   9.510   2.605
 2025SOL    HW2 6395   5.032   9.463   2.746
 2026SOL     OW 6396   1.712   1.029   2.273
 2026SOL    HW1 6397   1.653   0.957   2.245
 2026SOL    HW2 6398   1.648   1.100   2.293
 2027SOL     OW 6399   5.178   5.838   5.411
 2027SOL    HW1 6400   5.131   5.914   5.372
 2027SOL    HW2 6401   5.201   5.787   5.331
 2028SOL     OW 6402   0.625   6.217   5.564
 2028SOL    HW1 6403   0.611   6.297   5.513
 2028SOL    HW2 6404   0.642   6.253   5.653
 2029SOL     OW 6405   3.260   7.906   0.986
 2029SOL    HW1 6406   3.356   7.890   0.999
 2029SOL    HW2 6407   3.236   7.952   1.067
 2030SOL     OW 6408   0.894   8.433   0.734
 2030SOL    HW1 6409   0.844   8.482   0.667
 2030SOL    HW2 6410   0.829   8.372   0.771
 2031SOL     OW 6411   4.866   1.964   1.874
 2031SOL    HW1 6412   4.938   2.010   1.826
 2031SOL    HW2 6413   4.870   2.011   1.959
 2032SOL     OW 6414   3.615   1.378   3.305
 2032SOL    HW1 6415   3.657   1.350   3.221
 2032SOL    HW2 6416   3.521   1.376   3.283
 2033SOL     OW 6417   4.305   5.282   4.773
 2033SOL    HW1 6418   4.354   5.359   4.739
 2033SOL    HW2 6419   4.370   5.247   4.837
 2034SOL     OW 6420   5.665   8.810   4.449
 2034SOL    HW1 6421   5.687   8.860   4.367
 2034SOL    HW2 6422   5.632   8.881   4.508
 2035SOL     OW 6423   3.299   1.838   4.403
 2035SOL    HW1 6424   3.254   1.770   4.349
 2035SOL    HW2 6425   3.259   1.821   4.491
 2036SOL     OW 6426   0.793   8.349   2.916
 2036SOL    HW1 6427   0.841   8.433   2.926
 2036SOL    HW2 6428   0.865   8.284   2.924
 2037SOL     OW 6429   1.493   9.626   4.720
 2037SOL    HW1 6430   1.479   9.534   4.694
 2037SOL    HW2 6431   1.572   9.615   4.777
 2038SOL     OW 6432   2.061   4.113   1.824
 2038SOL    HW1 6433   2.068   4.088   1.917
 2038SOL    HW2 6434   2.003   4.190   1.829
 2039SOL     OW 6435   3.865   1.730   5.003
 2039SOL    HW1 6436   3.828   1.819   5.017
 2039SOL    HW2 6437   3.783   1.681   4.988
 2040SOL     OW 6438   2.904   3.127   4.626
 2040SOL    HW1 6439   2.871   3.043   4.592
 2040SOL    HW2 6440   2.998   3.106   4.641
 2041SOL     OW 6441   2.248   9.483   5.366
 2041SOL    HW1 6442   2.157   9.465   5.397
 2041SOL    HW2 6443   2.291   9.398   5.385
 2042SOL     OW 6444   1.405   2.957   2.736
 2042SOL    HW1 6445   1.420   2.869   2.778
 2042SOL    HW2 6446   1.390   3.013   2.814
 2043SOL     OW 6447   0.800   7.500   5.701
 2043SOL    HW1 6448   0.708   7.527   5.708
 2043SOL    HW2 6449   0.847   7.584   5.699
 2044SOL     OW 6450   0.422   6.184   5.152
 2044SOL    HW1 6451   0.330   6.205   5.124
 2044SOL    HW2 6452   0.410   6.094   5.186
 2045SOL     OW 6453   0.578   3.460   5.269
 2045SOL    HW1 6454   0.500   3.485   5.217
 2045SOL    HW2 6455   0.559   3.366   5.285
 2046SOL     OW 6456   4.863   5.819   5.089
 2046SOL    HW1 6457   4.793   5.755   5.065
 2046SOL    HW2 6458   4.863   5.813   5.186
 2047SOL     OW 6459   0.761   5.874   0.324
 2047SOL    HW1 6460   0.814   5.940   0.277
 2047SOL    HW2 6461   0.824   5.804   0.343
 2048SOL     OW 6462   3.436   1.449   0.924
 2048SOL    HW1 6463   3.444   1.431   0.829
 2048SOL    HW2 6464   3.454   1.362   0.962
 2049SOL     OW 6465   5.180   1.929   1.612
 2049SOL    HW1 6466   5.118   1.983   1.665
 2049SOL    HW2 6467   5.263   1.953   1.655
 2050SOL     OW 6468   4.076   9.743   2.726
 2050SOL    HW1 6469   4.005   9.807   2.737
 2050SOL    HW2 6470   4.061   9.711   2.635
 2051SOL     OW 6471   1.110   8.093   2.532
 2051SOL    HW1 6472   1.024   8.111   2.575
 2051SOL    HW2 6473   1.107   8.157   2.459
 2052SOL     OW 6474   1.997   9.268   4.311
 2052SOL    HW1 6475   1.905   9.287   4.287
 2052SOL    HW2 6476   1.996   9.263   4.407
 2053SOL     OW 6477   2.843   1.820   4.467
 2053SOL    HW1 6478   2.806   1.729   4.466
 2053SOL    HW2 6479   2.879   1.827   4.557
 2054SOL     OW 6480   5.282   7.072   2.509
 2054SOL    HW1 6481   5.372   7.100   2.485
 2054SOL    HW2 6482   5.227   7.142   2.471
 2055SOL     OW 6483   3.667   8.346   5.380
 2055SOL    HW1 6484   3.578   8.361   5.414
 2055SOL    HW2 6485   3.667   8.251   5.362
 2056SOL     OW 6486   4.821   7.224   2.922
 2056SOL    HW1 6487   4.837   7.212   3.016
 2056SOL    HW2 6488   4.727   7.250   2.919
 2057SOL     OW 6489   0.416   3.883   4.129
 2057SOL    HW1 6490   0.492   3.888   4.068
 2057SOL    HW2 6491   0.381   3.974   4.123
 2058SOL     OW 6492   2.716   4.848   4.925
 2058SOL    HW1 6493   2.637   4.796   4.946
 2058SOL    HW2 6494   2.788   4.791   4.961
 2059SOL     OW 6495   1.013   5.636   3.089
 2059SOL    HW1 6496   0.916   5.635   3.096
 2059SOL    HW2 6497   1.030   5.546   3.055
 2060SOL     OW 6498   1.753   2.233   0.123
 2060SOL    HW1 6499   1.849   2.233   0.110
 2060SOL    HW2 6500   1.734   2.137   0.126
 2061SOL     OW 6501   3.595   8.880   0.311
 2061SOL    HW1 6502   3.571   8.830   0.391
 2061SOL    HW2 6503   3.517   8.937   0.300
 2062SOL     OW 6504   0.916   6.288   1.442
 2062SOL    HW1 6505   0.969   6.327   1.369
 2062SOL    HW2 6506   0.850   6.358   1.454
 2063SOL     OW 6507   1.166   7.895   1.437
 2063SOL    HW1 6508   1.078   7.908   1.474
 2063SOL    HW2 6509   1.148   7.833   1.363
 2064SOL     OW 6510   2.847   6.436   3.637
 2064SOL    HW1 6511   2.778   6.464   3.699
 2064SOL    HW2 6512   2.806   6.361   3.591
 2065SOL     OW 6513   5.446   3.039   4.777
 2065SOL    HW1 6514   5.428   2.943   4.777
 2065SOL    HW2 6515   5.509   3.044   4.851
 2066SOL     OW 6516   0.830   3.778   4.861
 2066SOL    HW1 6517   0.853   3.754   4.951
 2066SOL    HW2 6518   0.857   3.873   4.859
 2067SOL     OW 6519   0.823   1.783   4.384
 2067SOL    HW1 6520   0.744   1.725   4.386
 2067SOL    HW2 6521   0.872   1.755   4.462
 2068SOL     OW 6522   3.700   7.960   2.472
 2068SOL    HW1 6523   3.789   7.938   2.505
 2068SOL    HW2 6524   3.689   8.052   2.501
 2069SOL     OW 6525   4.182   6.111   2.260
 2069SOL    HW1 6526   4.154   6.028   2.305
 2069SOL    HW2 6527   4.098   6.161   2.263
 2070SOL     OW 6528   0.875   7.992   4.533
 2070SOL    HW1 6529   0.826   7.928   4.477
 2070SOL    HW2 6530   0.906   8.055   4.466
 2071SOL     OW 6531   4.548   7.016   0.335
 2071SOL    HW1 6532   4.619   6.984   0.394
 2071SOL    HW2 6533   4.534   7.107   0.368
 2072SOL     OW 6534   5.551   5.157   1.458
 2072SOL    HW1 6535   5.528   5.063   1.470
 2072SOL    HW2 6536   5.507   5.198   1.533
 2073SOL     OW 6537   3.732   6.804   2.285
 2073SOL    HW1 6538   3.696   6.887   2.319
 2073SOL    HW2 6539   3.680   6.736   2.331
 2074SOL     OW 6540   0.512   8.772   5.804
 2074SOL    HW1 6541   0.570   8.845   5.831
 2074SOL    HW2 6542   0.579   8.704   5.782
 2075SOL     OW 6543   1.240   5.974   3.589
 2075SOL    HW1 6544   1.184   5.896   3.604
 2075SOL    HW2 6545   1.324   5.936   3.558
 2076SOL     OW 6546   3.889   7.196   3.645
 2076SOL    HW1 6547   3.807   7.233   3.608
 2076SOL    HW2 6548   3.862   7.175   3.736
 2077SOL     OW 6549   0.716   0.937   2.226
 2077SOL    HW1 6550   0.686   0.965   2.315
 2077SOL    HW2 6551   0.813   0.936   2.236
 2078SOL     OW 6552   4.005   0.504   1.669
 2078SOL    HW1 6553   4.077   0.567   1.650
 2078SOL    HW2 6554   3.927   0.562   1.669
 2079SOL     OW 6555   3.384   8.544   3.411
 2079SOL    HW1 6556   3.305   8.513   3.459
 2079SOL    HW2 6557   3.382   8.640   3.425
 2080SOL     OW 6558   4.953   2.186   3.273
 2080SOL    HW1 6559   4.936   2.118   3.339
 2080SOL    HW2 6560   4.865   2.201   3.237
 2081SOL     OW 6561   1.246   4.293   1.031
 2081SOL    HW1 6562   1.173   4.356   1.030
 2081SOL    HW2 6563   1.294   4.321   1.111
 2082SOL     OW 6564   1.486   8.889   1.340
 2082SOL    HW1 6565   1.430   8.810   1.333
 2082SOL    HW2 6566   1.431   8.955   1.295
 2083SOL     OW 6567   4.981   1.138   3.934
 2083SOL    HW1 6568   4.913   1.070   3.952
 2083SOL    HW2 6569   4.982   1.191   4.015
 2084SOL     OW 6570   1.428   8.273   3.369
 2084SOL    HW1 6571   1.480   8.196   3.341
 2084SOL    HW2 6572   1.486   8.314   3.435
 2085SOL     OW 6573   0.381   3.605   3.226
 2085SOL    HW1 6574   0.317   3.663   3.183
 2085SOL    HW2 6575   0.326   3.560   3.294
 2086SOL     OW 6576   3.444   3.377   0.415
 2086SOL    HW1 6577   3.361   3.410   0.376
 2086SOL    HW2 6578   3.470   3.305   0.356
 2087SOL     OW 6579   0.099   2.921   5.541
 2087SOL    HW1 6580   0.004   2.915   5.561
 2087SOL    HW2 6581   0.123   2.827   5.540
 2088SOL     OW 6582   4.654   2.452   1.443
 2088SOL    HW1 6583   4.583   2.451   1.508
 2088SOL    HW2 6584   4.604   2.460   1.360
 2089SOL     OW 6585   5.163   3.378   3.246
 2089SOL    HW1 6586   5.136   3.300   3.298
 2089SOL    HW2 6587   5.227   3.418   3.307
 2090SOL     OW 6588   3.300   6.344   4.473
 2090SOL    HW1 6589   3.213   6.370   4.436
 2090SOL    HW2 6590   3.352   6.423   4.449
 2091SOL     OW 6591   4.749   2.627   4.124
 2091SOL    HW1 6592   4.765   2.574   4.205
 2091SOL    HW2 6593   4.746   2.558   4.056
 2092SOL     OW 6594   1.979   4.832   1.258
 2092SOL    HW1 6595   1.892   4.792   1.239
 2092SOL    HW2 6596   2.013   4.768   1.322
 2093SOL     OW 6597   3.609   3.033   1.676
 2093SOL    HW1 6598   3.554   3.108   1.703
 2093SOL    HW2 6599   3.688   3.080   1.643
 2094SOL     OW 6600   4.851   3.127   0.828
 2094SOL    HW1 6601   4.763   3.087   0.844
 2094SOL    HW2 6602   4.890   3.115   0.917
 2095SOL     OW 6603   1.014   5.142   5.112
 2095SOL    HW1 6604   0.961   5.075   5.160
 2095SOL    HW2 6605   1.096   5.095   5.098
 2096SOL     OW 6606   2.907   0.198   2.641
 2096SOL    HW1 6607   2.924   0.127   2.578
 2096SOL    HW2 6608   2.992   0.203   2.688
 2097SOL     OW 6609   2.083   3.087   2.159
 2097SOL    HW1 6610   2.016   3.156   2.144
 2097SOL    HW2 6611   2.098   3.094   2.255
 2098SOL     OW 6612   0.632   5.148   1.255
 2098SOL    HW1 6613   0.613   5.168   1.162
 2098SOL    HW2 6614   0.716   5.198   1.267
 2099SOL     OW 6615   4.780   5.267   3.414
 2099SOL    HW1 6616   4.822   5.330   3.475
 2099SOL    HW2 6617   4.692   5.306   3.401
 2100SOL     OW 6618   5.284   6.771   0.197
 2100SOL    HW1 6619   5.218   6.713   0.156
 2100SOL    HW2 6620   5.360   6.712   0.210
 2101SOL     OW 6621   1.402   5.604   2.779
 2101SOL    HW1 6622   1.410   5.529   2.840
 2101SOL    HW2 6623   1.315   5.640   2.803
 2102SOL     OW 6624   4.320   8.779   2.961
 2102SOL    HW1 6625   4.266   8.712   2.914
 2102SOL    HW2 6626   4.311   8.744   3.051
 2103SOL     OW 6627   2.040   6.150   5.807
 2103SOL    HW1 6628   1.998   6.067   5.832
 2103SOL    HW2 6629   2.091   6.123   5.728
 2104SOL     OW 6630   4.573   3.613   1.744
 2104SOL    HW1 6631   4.661   3.579   1.765
 2104SOL    HW2 6632   4.555   3.571   1.657
 2105SOL     OW 6633   3.166   4.142   3.740
 2105SOL    HW1 6634   3.084   4.169   3.785
 2105SOL    HW2 6635   3.222   4.221   3.748
 2106SOL     OW 6636   3.867   5.038   2.000
 2106SOL    HW1 6637   3.828   4.955   1.966
 2106SOL    HW2 6638   3.930   5.059   1.928
 2107SOL     OW 6639   1.538   0.338   5.756
 2107SOL    HW1 6640   1.510   0.420   5.714
 2107SOL    HW2 6641   1.504   0.345   5.845
 2108SOL     OW 6642   4.787   9.737   4.894
 2108SOL    HW1 6643   4.823   9.754   4.805
 2108SOL    HW2 6644   4.706   9.789   4.891
 2109SOL     OW 6645   5.060   1.268   5.704
 2109SOL    HW1 6646   4.979   1.282   5.753
 2109SOL    HW2 6647   5.055   1.336   5.635
 2110SOL     OW 6648   2.114   4.522   0.250
 2110SOL    HW1 6649   2.208   4.509   0.232
 2110SOL    HW2 6650   2.070   4.462   0.188
 2111SOL     OW 6651   4.231   5.692   2.169
 2111SOL    HW1 6652   4.284   5.702   2.251
 2111SOL    HW2 6653   4.142   5.678   2.206
 2112SOL     OW 6654   2.297   3.870   2.754
 2112SOL    HW1 6655   2.317   3.963   2.732
 2112SOL    HW2 6656   2.204   3.863   2.724
 2113SOL     OW 6657   2.021   8.323   5.050
 2113SOL    HW1 6658   2.064   8.236   5.050
 2113SOL    HW2 6659   2.032   8.349   5.143
 2114SOL     OW 6660   4.433   9.101   4.713
 2114SOL    HW1 6661   4.414   9.196   4.719
 2114SOL    HW2 6662   4.506   9.100   4.651
 2115SOL     OW 6663   3.776   5.202   0.955
 2115SOL    HW1 6664   3.741   5.256   1.027
 2115SOL    HW2 6665   3.694   5.170   0.914
 2116SOL     OW 6666   5.488   4.617   0.779
 2116SOL    HW1 6667   5.411   4.625   0.723
 2116SOL    HW2 6668   5.497   4.520   0.789
 2117SOL     OW 6669   5.512   3.732   4.224
 2117SOL    HW1 6670   5.452   3.772   4.290
 2117SOL    HW2 6671   5.565   3.673   4.280
 2118SOL     OW 6672   0.795   7.317   3.005
 2118SOL    HW1 6673   0.758   7.396   2.961
 2118SOL    HW2 6674   0.882   7.310   2.962
 2119SOL     OW 6675   4.797   3.953   2.949
 2119SOL    HW1 6676   4.759   4.032   2.992
 2119SOL    HW2 6677   4.719   3.898   2.935
 2120SOL     OW 6678   5.783   5.939   0.534
 2120SOL    HW1 6679   5.693   5.960   0.504
 2120SOL    HW2 6680   5.830   6.017   0.500
 2121SOL     OW 6681   5.254   1.569   0.676
 2121SOL    HW1 6682   5.196   1.635   0.718
 2121SOL    HW2 6683   5.222   1.486   0.717
 2122SOL     OW 6684   3.416   6.499   0.751
 2122SOL    HW1 6685   3.349   6.439   0.717
 2122SOL    HW2 6686   3.449   6.543   0.670
 2123SOL     OW 6687   3.277   4.640   3.969
 2123SOL    HW1 6688   3.262   4.661   3.875
 2123SOL    HW2 6689   3.234   4.554   3.980
 2124SOL     OW 6690   1.511   1.356   3.404
 2124SOL    HW1 6691   1.541   1.362   3.311
 2124SOL    HW2 6692   1.415   1.342   3.391
 2125SOL     OW 6693   1.218   3.394   3.915
 2125SOL    HW1 6694   1.134   3.368   3.958
 2125SOL    HW2 6695   1.273   3.319   3.944
 2126SOL     OW 6696   0.934   7.182   3.421
 2126SOL    HW1 6697   0.918   7.114   3.489
 2126SOL    HW2 6698   0.950   7.260   3.476
 2127SOL     OW 6699   2.802   8.692   4.892
 2127SOL    HW1 6700   2.753   8.636   4.953
 2127SOL    HW2 6701   2.893   8.682   4.926
 2128SOL     OW 6702   4.526   8.715   5.016
 2128SOL    HW1 6703   4.599   8.677   4.965
 2128SOL    HW2 6704   4.523   8.807   4.985
 2129SOL     OW 6705   5.677   3.175   0.145
 2129SOL    HW1 6706   5.724   3.092   0.165
 2129SOL    HW2 6707   5.725   3.238   0.199
 2130SOL     OW 6708   4.190   7.914   5.677
 2130SOL    HW1 6709   4.264   7.854   5.694
 2130SOL    HW2 6710   4.149   7.874   5.600
 2131SOL     OW 6711   3.384   6.167   3.949
 2131SOL    HW1 6712   3.458   6.217   3.909
 2131SOL    HW2 6713   3.335   6.238   3.994
 2132SOL     OW 6714   2.505   8.368   3.360
 2132SOL    HW1 6715   2.498   8.330   3.449
 2132SOL    HW2 6716   2.446   8.445   3.367
 2133SOL     OW 6717   4.972   3.918   5.170
 2133SOL    HW1 6718   5.003   3.891   5.258
 2133SOL    HW2 6719   4.886   3.960   5.190
 2134SOL     OW 6720   3.514   3.269   4.026
 2134SOL    HW1 6721   3.467   3.189   4.056
 2134SOL    HW2 6722   3.492   3.332   4.097
 2135SOL     OW 6723   1.865   3.373   0.481
 2135SOL    HW1 6724   1.952   3.391   0.439
 2135SOL    HW2 6725   1.812   3.344   0.403
 2136SOL     OW 6726   3.750   3.190   5.082
 2136SOL    HW1 6727   3.684   3.153   5.142
 2136SOL    HW2 6728   3.832   3.160   5.125
 2137SOL     OW 6729   4.364   1.196   2.180
 2137SOL    HW1 6730   4.424   1.241   2.118
 2137SOL    HW2 6731   4.426   1.150   2.239
 2138SOL     OW 6732   4.155   5.736   1.445
 2138SOL    HW1 6733   4.197   5.661   1.491
 2138SOL    HW2 6734   4.204   5.812   1.481
 2139SOL     OW 6735   3.096   3.056   4.914
 2139SOL    HW1 6736   3.024   3.091   4.970
 2139SOL    HW2 6737   3.048   2.985   4.868
 2140SOL     OW 6738   4.212   6.448   0.078
 2140SOL    HW1 6739   4.127   6.422   0.117
 2140SOL    HW2 6740   4.238   6.364   0.036
 2141SOL     OW 6741   0.957   6.569   3.663
 2141SOL    HW1 6742   1.038   6.527   3.700
 2141SOL    HW2 6743   0.946   6.645   3.722
 2142SOL     OW 6744   5.361   3.161   3.548
 2142SOL    HW1 6745   5.400   3.075   3.528
 2142SOL    HW2 6746   5.345   3.150   3.643
 2143SOL     OW 6747   0.167   5.340   5.221
 2143SOL    HW1 6748   0.244   5.297   5.176
 2143SOL    HW2 6749   0.094   5.316   5.163
 2144SOL     OW 6750   0.289   3.019   4.057
 2144SOL    HW1 6751   0.241   2.982   4.133
 2144SOL    HW2 6752   0.363   3.064   4.102
 2145SOL     OW 6753   4.351   3.995   4.689
 2145SOL    HW1 6754   4.303   4.033   4.764
 2145SOL    HW2 6755   4.368   3.905   4.722
 2146SOL     OW 6756   4.784   5.461   1.597
 2146SOL    HW1 6757   4.746   5.407   1.667
 2146SOL    HW2 6758   4.864   5.498   1.640
 2147SOL     OW 6759   1.083   1.479   4.060
 2147SOL    HW1 6760   1.115   1.419   4.129
 2147SOL    HW2 6761   0.997   1.504   4.099
 2148SOL     OW 6762   1.479   3.411   5.043
 2148SOL    HW1 6763   1.401   3.422   5.100
 2148SOL    HW2 6764   1.451   3.340   4.984
 2149SOL     OW 6765   5.538   2.017   2.367
 2149SOL    HW1 6766   5.490   2.054   2.442
 2149SOL    HW2 6767   5.599   2.087   2.343
 2150SOL     OW 6768   4.335   1.621   5.313
 2150SOL    HW1 6769   4.317   1.559   5.240
 2150SOL    HW2 6770   4.383   1.691   5.266
 2151SOL     OW 6771   4.808   8.949   0.373
 2151SOL    HW1 6772   4.740   8.920   0.437
 2151SOL    HW2 6773   4.771   8.919   0.288
 2152SOL     OW 6774   0.967   4.523   0.391
 2152SOL    HW1 6775   0.904   4.452   0.368
 2152SOL    HW2 6776   1.032   4.472   0.444
 2153SOL     OW 6777   0.730   6.202   3.852
 2153SOL    HW1 6778   0.737   6.157   3.938
 2153SOL    HW2 6779   0.819   6.192   3.815
 2154SOL     OW 6780   1.465   0.563   3.499
 2154SOL    HW1 6781   1.421   0.488   3.542
 2154SOL    HW2 6782   1.556   0.531   3.487
 2155SOL     OW 6783   5.340   9.099   3.325
 2155SOL    HW1 6784   5.333   9.049   3.242
 2155SOL    HW2 6785   5.247   9.109   3.350
 2156SOL     OW 6786   0.861   2.307   1.904
 2156SOL    HW1 6787   0.816   2.380   1.858
 2156SOL    HW2 6788   0.797   2.289   1.975
 2157SOL     OW 6789   1.060   4.964   4.112
 2157SOL    HW1 6790   1.059   4.883   4.165
 2157SOL    HW2 6791   1.081   5.033   4.179
 2158SOL     OW 6792   4.270   1.731   2.718
 2158SOL    HW1 6793   4.183   1.688   2.724
 2158SOL    HW2 6794   4.271   1.782   2.802
 2159SOL     OW 6795   1.352   1.070   4.787
 2159SOL    HW1 6796   1.383   1.087   4.696
 2159SOL    HW2 6797   1.432   1.097   4.837
 2160SOL     OW 6798   4.646   9.244   4.869
 2160SOL    HW1 6799   4.739   9.220   4.857
 2160SOL    HW2 6800   4.652   9.332   4.910
 2161SOL     OW 6801   3.523   1.543   2.631
 2161SOL    HW1 6802   3.526   1.472   2.698
 2161SOL    HW2 6803   3.432   1.575   2.643
 2162SOL     OW 6804   3.827   3.498   2.149
 2162SOL    HW1 6805   3.854   3.549   2.227
 2162SOL    HW2 6806   3.909   3.492   2.097
 2163SOL     OW 6807   2.068   3.075   3.433
 2163SOL    HW1 6808   2.048   2.982   3.451
 2163SOL    HW2 6809   2.041   3.121   3.515
 2164SOL     OW 6810   4.304   6.066   5.720
 2164SOL    HW1 6811   4.239   6.086   5.650
 2164SOL    HW2 6812   4.350   6.151   5.730
 2165SOL     OW 6813   3.213   6.422   5.480
 2165SOL    HW1 6814   3.206   6.515   5.507
 2165SOL    HW2 6815   3.200   6.375   5.563
 2166SOL     OW 6816   4.380   8.426   5.672
 2166SOL    HW1 6817   4.286   8.437   5.697
 2166SOL    HW2 6818   4.383   8.470   5.586
 2167SOL     OW 6819   2.785   4.611   4.424
 2167SOL    HW1 6820   2.876   4.577   4.429
 2167SOL    HW2 6821   2.760   4.614   4.518
 2168SOL     OW 6822   1.698   1.876   1.359
 2168SOL    HW1 6823   1.776   1.885   1.300
 2168SOL    HW2 6824   1.687   1.780   1.365
 2169SOL     OW 6825   1.098   4.189   0.231
 2169SOL    HW1 6826   1.047   4.232   0.301
 2169SOL    HW2 6827   1.169   4.144   0.281
 2170SOL     OW 6828   0.092   1.180   2.307
 2170SOL    HW1 6829   0.142   1.165   2.388
 2170SOL    HW2 6830   0.098   1.277   2.300
 2171SOL     OW 6831   2.965   7.667   2.650
 2171SOL    HW1 6832   2.906   7.743   2.640
 2171SOL    HW2 6833   3.051   7.710   2.657
 2172SOL     OW 6834   2.945   9.701   3.881
 2172SOL    HW1 6835   3.021   9.757   3.856
 2172SOL    HW2 6836   2.887   9.710   3.804
 2173SOL     OW 6837   1.728   3.212   3.634
 2173SOL    HW1 6838   1.782   3.220   3.715
 2173SOL    HW2 6839   1.684   3.299   3.637
 2174SOL     OW 6840   4.566   5.980   0.760
 2174SOL    HW1 6841   4.596   6.035   0.686
 2174SOL    HW2 6842   4.472   6.007   0.768
 2175SOL     OW 6843   2.813   6.735   3.371
 2175SOL    HW1 6844   2.752   6.716   3.297
 2175SOL    HW2 6845   2.809   6.832   3.375
 2176SOL     OW 6846   5.129   8.516   3.795
 2176SOL    HW1 6847   5.048   8.463   3.783
 2176SOL    HW2 6848   5.178   8.460   3.859
 2177SOL     OW 6849   4.926   1.796   0.147
 2177SOL    HW1 6850   4.911   1.831   0.057
 2177SOL    HW2 6851   4.857   1.727   0.150
 2178SOL     OW 6852   0.374   5.687   1.434
 2178SOL    HW1 6853   0.469   5.678   1.453
 2178SOL    HW2 6854   0.335   5.638   1.509
 2179SOL     OW 6855   1.500   5.230   1.397
 2179SOL    HW1 6856   1.527   5.322   1.377
 2179SOL    HW2 6857   1.514   5.225   1.492
 2180SOL     OW 6858   5.488   8.816   2.522
 2180SOL    HW1 6859   5.413   8.868   2.557
 2180SOL    HW2 6860   5.563   8.865   2.559
 2181SOL     OW 6861   4.923   7.504   2.138
 2181SOL    HW1 6862   4.876   7.441   2.080
 2181SOL    HW2 6863   5.005   7.515   2.087
 2182SOL     OW 6864   4.909   3.199   2.091
 2182SOL    HW1 6865   4.814   3.207   2.073
 2182SOL    HW2 6866   4.913   3.214   2.187
 2183SOL     OW 6867   0.150   3.840   0.313
 2183SOL    HW1 6868   0.222   3.866   0.254
 2183SOL    HW2 6869   0.135   3.919   0.367
 2184SOL     OW 6870   3.245   3.895   2.616
 2184SOL    HW1 6871   3.231   3.930   2.706
 2184SOL    HW2 6872   3.281   3.806   2.634
 2185SOL     OW 6873   1.674   0.896   1.937
 2185SOL    HW1 6874   1.630   0.916   1.852
 2185SOL    HW2 6875   1.719   0.979   1.958
 2186SOL     OW 6876   4.418   6.260   1.273
 2186SOL    HW1 6877   4.502   6.311   1.275
 2186SOL    HW2 6878   4.440   6.184   1.219
 2187SOL     OW 6879   2.357   1.500   5.702
 2187SOL    HW1 6880   2.269   1.532   5.674
 2187SOL    HW2 6881   2.395   1.477   5.616
 2188SOL     OW 6882   0.172   4.270   1.767
 2188SOL    HW1 6883   0.199   4.318   1.847
 2188SOL    HW2 6884   0.104   4.209   1.799
 2189SOL     OW 6885   4.990   2.586   0.702
 2189SOL    HW1 6886   4.912   2.542   0.742
 2189SOL    HW2 6887   4.950   2.628   0.624
 2190SOL     OW 6888   2.460   2.194   5.016
 2190SOL    HW1 6889   2.488   2.236   5.100
 2190SOL    HW2 6890   2.366   2.221   5.014
 2191SOL     OW 6891   4.926   7.201   2.237
 2191SOL    HW1 6892   4.986   7.217   2.163
 2191SOL    HW2 6893   4.983   7.220   2.314
 2192SOL     OW 6894   4.997   3.310   5.010
 2192SOL    HW1 6895   5.039   3.344   5.091
 2192SOL    HW2 6896   5.013   3.382   4.947
 2193SOL     OW 6897   1.631   3.559   2.697
 2193SOL    HW1 6898   1.645   3.501   2.774
 2193SOL    HW2 6899   1.695   3.630   2.716
 2194SOL     OW 6900   1.322   8.944   3.734
 2194SOL    HW1 6901   1.289   8.917   3.822
 2194SOL    HW2 6902   1.409   8.982   3.754
 2195SOL     OW 6903   2.938   4.519   5.451
 2195SOL    HW1 6904   2.989   4.476   5.521
 2195SOL    HW2 6905   3.003   4.579   5.413
 2196SOL     OW 6906   2.974   1.739   4.032
 2196SOL    HW1 6907   2.931   1.815   4.077
 2196SOL    HW2 6908   2.906   1.670   4.034
 2197SOL     OW 6909   3.466   2.421   4.056
 2197SOL    HW1 6910   3.533   2.386   3.997
 2197SOL    HW2 6911   3.421   2.340   4.086
 2198SOL     OW 6912   1.012   9.065   4.329
 2198SOL    HW1 6913   0.986   9.151   4.292
 2198SOL    HW2 6914   0.929   9.014   4.324
 2199SOL     OW 6915   5.611   4.578   0.317
 2199SOL    HW1 6916   5.516   4.582   0.336
 2199SOL    HW2 6917   5.645   4.658   0.357
 2200SOL     OW 6918   0.737   5.862   4.821
 2200SOL    HW1 6919   0.782   5.785   4.780
 2200SOL    HW2 6920   0.663   5.816   4.864
 2201SOL     OW 6921   4.047   1.081   1.205
 2201SOL    HW1 6922   4.015   1.132   1.282
 2201SOL    HW2 6923   4.041   1.149   1.136
 2202SOL     OW 6924   4.956   5.620   1.753
 2202SOL    HW1 6925   5.032   5.679   1.766
 2202SOL    HW2 6926   4.947   5.580   1.841
 2203SOL     OW 6927   4.275   1.011   4.561
 2203SOL    HW1 6928   4.321   0.928   4.580
 2203SOL    HW2 6929   4.340   1.076   4.595
 2204SOL     OW 6930   2.040   1.849   5.605
 2204SOL    HW1 6931   1.999   1.762   5.602
 2204SOL    HW2 6932   1.981   1.898   5.546
 2205SOL     OW 6933   4.839   7.521   5.555
 2205SOL    HW1 6934   4.806   7.431   5.542
 2205SOL    HW2 6935   4.775   7.558   5.618
 2206SOL     OW 6936   3.844   5.611   0.945
 2206SOL    HW1 6937   3.823   5.705   0.962
 2206SOL    HW2 6938   3.764   5.587   0.895
 2207SOL     OW 6939   3.163   9.197   3.290
 2207SOL    HW1 6940   3.235   9.133   3.306
 2207SOL    HW2 6941   3.214   9.280   3.284
 2208SOL     OW 6942   4.660   0.980   4.856
 2208SOL    HW1 6943   4.664   0.986   4.953
 2208SOL    HW2 6944   4.714   0.900   4.838
 2209SOL     OW 6945   3.546   4.376   1.569
 2209SOL    HW1 6946   3.539   4.280   1.551
 2209SOL    HW2 6947   3.527   4.381   1.664
 2210SOL     OW 6948   1.768   5.268   4.930
 2210SOL    HW1 6949   1.732   5.254   5.020
 2210SOL    HW2 6950   1.862   5.277   4.946
 2211SOL     OW 6951   0.437   2.967   0.942
 2211SOL    HW1 6952   0.508   2.901   0.951
 2211SOL    HW2 6953   0.374   2.935   1.010
 2212SOL     OW 6954   5.186   4.305   2.011
 2212SOL    HW1 6955   5.197   4.401   1.998
 2212SOL    HW2 6956   5.142   4.301   2.097
 2213SOL     OW 6957   0.655   6.690   3.672
 2213SOL    HW1 6958   0.658   6.611   3.728
 2213SOL    HW2 6959   0.721   6.747   3.714
 2214SOL     OW 6960   0.531   6.551   4.238
 2214SOL    HW1 6961   0.505   6.582   4.327
 2214SOL    HW2 6962   0.557   6.635   4.196
 2215SOL     OW 6963   3.588   5.979   2.698
 2215SOL    HW1 6964   3.497   6.002   2.725
 2215SOL    HW2 6965   3.571   5.915   2.626
 2216SOL     OW 6966   5.577   0.316   1.291
 2216SOL    HW1 6967   5.601   0.255   1.362
 2216SOL    HW2 6968   5.561   0.398   1.339
 2217SOL     OW 6969   3.663   6.222   1.347
 2217SOL    HW1 6970   3.641   6.143   1.295
 2217SOL    HW2 6971   3.581   6.273   1.341
 2218SOL     OW 6972   5.691   7.794   1.970
 2218SOL    HW1 6973   5.612   7.771   2.023
 2218SOL    HW2 6974   5.751   7.822   2.041
 2219SOL     OW 6975   3.725   2.760   1.937
 2219SOL    HW1 6976   3.654   2.710   1.979
 2219SOL    HW2 6977   3.736   2.836   1.997
 2220SOL     OW 6978   0.947   1.200   0.128
 2220SOL    HW1 6979   0.852   1.186   0.138
 2220SOL    HW2 6980   0.954   1.296   0.127
 2221SOL     OW 6981   4.150   1.520   1.068
 2221SOL    HW1 6982   4.130   1.610   1.039
 2221SOL    HW2 6983   4.235   1.504   1.023
 2222SOL     OW 6984   4.649   8.953   5.743
 2222SOL    HW1 6985   4.640   9.039   5.698
 2222SOL    HW2 6986   4.657   8.891   5.669
 2223SOL     OW 6987   1.975   4.298   2.389
 2223SOL    HW1 6988   1.968   4.392   2.413
 2223SOL    HW2 6989   1.890   4.280   2.344
 2224SOL     OW 6990   2.748   7.771   1.673
 2224SOL    HW1 6991   2.843   7.755   1.660
 2224SOL    HW2 6992   2.709   7.684   1.668
 2225SOL     OW 6993   2.255   4.384   2.518
 2225SOL    HW1 6994   2.262   4.399   2.423
 2225SOL    HW2 6995   2.173   4.432   2.540
 2226SOL     OW 6996   3.280   8.084   2.857
 2226SOL    HW1 6997   3.225   8.163   2.871
 2226SOL    HW2 6998   3.329   8.078   2.941
 2227SOL     OW 6999   5.764   5.369   3.406
 2227SOL    HW1 7000   5.809   5.302   3.460
 2227SOL    HW2 7001   5.682   5.325   3.383
 2228SOL     OW 7002   4.423   2.215   3.388
 2228SOL    HW1 7003   4.473   2.284   3.436
 2228SOL    HW2 7004   4.490   2.179   3.329
 2229SOL     OW 7005   5.783   6.449   3.595
 2229SOL    HW1 7006   5.772   6.358   3.625
 2229SOL    HW2 7007   5.879   6.460   3.608
 2230SOL     OW 7008   0.516   0.726   5.693
 2230SOL    HW1 7009   0.578   0.789   5.732
 2230SOL    HW2 7010   0.491   0.772   5.612
 2231SOL     OW 7011   2.893   9.720   3.375
 2231SOL    HW1 7012   2.950   9.710   3.453
 2231SOL    HW2 7013   2.810   9.754   3.411
 2232SOL     OW 7014   0.907   6.065   4.897
 2232SOL    HW1 7015   0.843   5.993   4.881
 2232SOL    HW2 7016   0.928   6.056   4.991
 2233SOL     OW 7017   2.011   2.830   2.534
 2233SOL    HW1 7018   1.935   2.827   2.473
 2233SOL    HW2 7019   2.082   2.827   2.467
 2234SOL     OW 7020   5.538   3.461   0.961
 2234SOL    HW1 7021   5.574   3.372   0.954
 2234SOL    HW2 7022   5.604   3.513   0.912
 2235SOL     OW 7023   3.162   5.900   5.570
 2235SOL    HW1 7024   3.229   5.882   5.637
 2235SOL    HW2 7025   3.204   5.868   5.488
 2236SOL     OW 7026   3.521   7.111   4.631
 2236SOL    HW1 7027   3.535   7.093   4.726
 2236SOL    HW2 7028   3.466   7.035   4.605
 2237SOL     OW 7029   1.143   6.416   0.658
 2237SOL    HW1 7030   1.195   6.442   0.737
 2237SOL    HW2 7031   1.109   6.503   0.629
 2238SOL     OW 7032   2.947   3.636   4.594
 2238SOL    HW1 7033   2.998   3.558   4.621
 2238SOL    HW2 7034   2.863   3.623   4.644
 2239SOL     OW 7035   5.439   4.186   4.069
 2239SOL    HW1 7036   5.508   4.227   4.123
 2239SOL    HW2 7037   5.383   4.141   4.135
 2240SOL     OW 7038   2.739   7.611   3.894
 2240SOL    HW1 7039   2.781   7.675   3.833
 2240SOL    HW2 7040   2.717   7.540   3.830
 2241SOL     OW 7041   5.822   5.670   2.454
 2241SOL    HW1 7042   5.769   5.750   2.471
 2241SOL    HW2 7043   5.780   5.607   2.514
 2242SOL     OW 7044   3.694   5.971   1.190
 2242SOL    HW1 7045   3.618   5.914   1.212
 2242SOL    HW2 7046   3.722   5.931   1.105
 2243SOL     OW 7047   2.018   3.309   4.050
 2243SOL    HW1 7048   2.048   3.229   4.002
 2243SOL    HW2 7049   2.099   3.335   4.098
 2244SOL     OW 7050   3.305   4.057   0.940
 2244SOL    HW1 7051   3.354   4.109   1.007
 2244SOL    HW2 7052   3.371   3.991   0.914
 2245SOL     OW 7053   5.160   0.601   3.732
 2245SOL    HW1 7054   5.236   0.660   3.724
 2245SOL    HW2 7055   5.098   0.658   3.783
 2246SOL     OW 7056   4.273   3.452   5.495
 2246SOL    HW1 7057   4.204   3.436   5.431
 2246SOL    HW2 7058   4.279   3.368   5.542
 2247SOL     OW 7059   0.728   1.142   0.923
 2247SOL    HW1 7060   0.703   1.193   1.002
 2247SOL    HW2 7061   0.754   1.056   0.961
 2248SOL     OW 7062   4.837   8.292   0.101
 2248SOL    HW1 7063   4.910   8.355   0.093
 2248SOL    HW2 7064   4.761   8.352   0.097
 2249SOL     OW 7065   2.652   5.564   3.858
 2249SOL    HW1 7066   2.646   5.624   3.933
 2249SOL    HW2 7067   2.580   5.594   3.801
 2250SOL     OW 7068   4.714   6.755   0.726
 2250SOL    HW1 7069   4.754   6.803   0.801
 2250SOL    HW2 7070   4.774   6.678   0.722
 2251SOL     OW 7071   4.755   5.139   1.165
 2251SOL    HW1 7072   4.829   5.120   1.104
 2251SOL    HW2 7073   4.800   5.141   1.251
 2252SOL     OW 7074   5.241   8.346   5.237
 2252SOL    HW1 7075   5.297   8.277   5.199
 2252SOL    HW2 7076   5.162   8.294   5.259
 2253SOL     OW 7077   1.468   9.672   0.122
 2253SOL    HW1 7078   1.483   9.761   0.089
 2253SOL    HW2 7079   1.401   9.688   0.193
 2254SOL     OW 7080   3.685   5.414   3.336
 2254SOL    HW1 7081   3.622   5.487   3.334
 2254SOL    HW2 7082   3.760   5.456   3.383
 2255SOL     OW 7083   1.133   4.321   2.563
 2255SOL    HW1 7084   1.197   4.365   2.622
 2255SOL    HW2 7085   1.174   4.329   2.475
 2256SOL     OW 7086   3.308   3.201   3.789
 2256SOL    HW1 7087   3.268   3.216   3.878
 2256SOL    HW2 7088   3.230   3.205   3.732
 2257SOL     OW 7089   2.589   1.050   3.490
 2257SOL    HW1 7090   2.648   1.114   3.535
 2257SOL    HW2 7091   2.646   1.015   3.420
 2258SOL     OW 7092   0.575   3.219   2.173
 2258SOL    HW1 7093   0.612   3.129   2.176
 2258SOL    HW2 7094   0.644   3.269   2.127
 2259SOL     OW 7095   3.126   3.062   3.057
 2259SOL    HW1 7096   3.057   3.119   3.095
 2259SOL    HW2 7097   3.189   3.062   3.132
 2260SOL     OW 7098   5.794   3.365   3.150
 2260SOL    HW1 7099   5.816   3.292   3.089
 2260SOL    HW2 7100   5.748   3.426   3.092
 2261SOL     OW 7101   1.837   2.098   2.431
 2261SOL    HW1 7102   1.861   2.129   2.342
 2261SOL    HW2 7103   1.791   2.015   2.411
 2262SOL     OW 7104   2.976   7.992   0.463
 2262SOL    HW1 7105   2.930   7.909   0.441
 2262SOL    HW2 7106   3.067   7.972   0.437
 2263SOL     OW 7107   4.204   3.195   0.466
 2263SOL    HW1 7108   4.195   3.163   0.375
 2263SOL    HW2 7109   4.145   3.139   0.516
 2264SOL     OW 7110   0.802   1.602   2.669
 2264SOL    HW1 7111   0.756   1.531   2.620
 2264SOL    HW2 7112   0.772   1.680   2.618
 2265SOL     OW 7113   2.250   0.319   0.320
 2265SOL    HW1 7114   2.188   0.245   0.326
 2265SOL    HW2 7115   2.198   0.386   0.274
 2266SOL     OW 7116   5.838   9.069   1.431
 2266SOL    HW1 7117   5.770   9.137   1.415
 2266SOL    HW2 7118   5.920   9.118   1.414
 2267SOL     OW 7119   2.287   2.490   5.326
 2267SOL    HW1 7120   2.236   2.561   5.282
 2267SOL    HW2 7121   2.329   2.540   5.398
 2268SOL     OW 7122   1.469   3.412   2.343
 2268SOL    HW1 7123   1.473   3.336   2.283
 2268SOL    HW2 7124   1.520   3.378   2.419
 2269SOL     OW 7125   2.894   1.972   3.099
 2269SOL    HW1 7126   2.853   1.909   3.159
 2269SOL    HW2 7127   2.986   1.975   3.128
 2270SOL     OW 7128   3.014   0.381   5.305
 2270SOL    HW1 7129   2.965   0.297   5.298
 2270SOL    HW2 7130   3.098   0.358   5.261
 2271SOL     OW 7131   2.100   5.772   3.883
 2271SOL    HW1 7132   2.195   5.754   3.868
 2271SOL    HW2 7133   2.103   5.855   3.933
 2272SOL     OW 7134   3.487   0.784   2.997
 2272SOL    HW1 7135   3.464   0.704   2.945
 2272SOL    HW2 7136   3.405   0.836   2.987
 2273SOL     OW 7137   4.655   0.331   1.372
 2273SOL    HW1 7138   4.641   0.403   1.307
 2273SOL    HW2 7139   4.751   0.320   1.367
 2274SOL     OW 7140   2.105   3.603   3.154
 2274SOL    HW1 7141   2.011   3.582   3.151
 2274SOL    HW2 7142   2.108   3.692   3.115
 2275SOL     OW 7143   4.126   1.116   0.792
 2275SOL    HW1 7144   4.136   1.022   0.813
 2275SOL    HW2 7145   4.194   1.126   0.723
 2276SOL     OW 7146   3.826   0.438   4.845
 2276SOL    HW1 7147   3.863   0.520   4.810
 2276SOL    HW2 7148   3.888   0.372   4.808
 2277SOL     OW 7149   1.930   5.942   0.382
 2277SOL    HW1 7150   1.970   5.931   0.294
 2277SOL    HW2 7151   1.914   5.851   0.409
 2278SOL     OW 7152   3.712   3.783   5.060
 2278SOL    HW1 7153   3.617   3.767   5.076
 2278SOL    HW2 7154   3.712   3.805   4.965
 2279SOL     OW 7155   2.375   7.076   3.183
 2279SOL    HW1 7156   2.325   7.001   3.146
 2279SOL    HW2 7157   2.439   7.093   3.111
 2280SOL     OW 7158   2.872   6.800   4.767
 2280SOL    HW1 7159   2.816   6.776   4.691
 2280SOL    HW2 7160   2.815   6.861   4.816
 2281SOL     OW 7161   4.724   2.937   3.282
 2281SOL    HW1 7162   4.781   2.977   3.214
 2281SOL    HW2 7163   4.657   2.888   3.232
 2282SOL     OW 7164   2.119   9.269   4.566
 2282SOL    HW1 7165   2.202   9.319   4.578
 2282SOL    HW2 7166   2.054   9.327   4.610
 2283SOL     OW 7167   1.935   2.986   4.421
 2283SOL    HW1 7168   1.884   3.001   4.339
 2283SOL    HW2 7169   1.863   2.962   4.482
 2284SOL     OW 7170   5.539   6.213   0.252
 2284SOL    HW1 7171   5.459   6.263   0.276
 2284SOL    HW2 7172   5.533   6.139   0.315
 2285SOL     OW 7173   1.617   4.530   5.304
 2285SOL    HW1 7174   1.578   4.446   5.277
 2285SOL    HW2 7175   1.604   4.586   5.225
 2286SOL     OW 7176   0.096   4.449   3.854
 2286SOL    HW1 7177   0.106   4.360   3.893
 2286SOL    HW2 7178   0.000   4.465   3.865
 2287SOL     OW 7179   2.061   2.301   4.574
 2287SOL    HW1 7180   2.054   2.333   4.665
 2287SOL    HW2 7181   1.971   2.320   4.540
 2288SOL     OW 7182   1.104   2.771   2.117
 2288SOL    HW1 7183   1.123   2.858   2.075
 2288SOL    HW2 7184   1.021   2.746   2.074
 2289SOL     OW 7185   0.688   8.259   5.075
 2289SOL    HW1 7186   0.633   8.337   5.055
 2289SOL    HW2 7187   0.735   8.286   5.155
 2290SOL     OW 7188   4.118   2.441   4.492
 2290SOL    HW1 7189   4.120   2.511   4.559
 2290SOL    HW2 7190   4.027   2.409   4.502
 2291SOL     OW 7191   5.509   1.558   2.402
 2291SOL    HW1 7192   5.437   1.495   2.422
 2291SOL    HW2 7193   5.460   1.643   2.398
 2292SOL     OW 7194   4.653   3.850   5.022
 2292SOL    HW1 7195   4.589   3.789   5.063
 2292SOL    HW2 7196   4.617   3.935   5.049
 2293SOL     OW 7197   3.203   0.720   4.681
 2293SOL    HW1 7198   3.257   0.686   4.608
 2293SOL    HW2 7199   3.224   0.656   4.751
 2294SOL     OW 7200   0.394   3.144   3.269
 2294SOL    HW1 7201   0.386   3.149   3.365
 2294SOL    HW2 7202   0.467   3.081   3.258
 2295SOL     OW 7203   0.511   7.959   4.840
 2295SOL    HW1 7204   0.481   8.001   4.923
 2295SOL    HW2 7205   0.593   8.010   4.825
 2296SOL     OW 7206   5.105   6.073   5.271
 2296SOL    HW1 7207   5.172   6.064   5.201
 2296SOL    HW2 7208   5.155   6.118   5.343
 2297SOL     OW 7209   3.095   7.190   1.571
 2297SOL    HW1 7210   3.167   7.148   1.622
 2297SOL    HW2 7211   3.088   7.278   1.612
 2298SOL     OW 7212   0.670   9.085   2.983
 2298SOL    HW1 7213   0.719   9.142   3.044
 2298SOL    HW2 7214   0.582   9.082   3.023
 2299SOL     OW 7215   4.497   9.047   2.202
 2299SOL    HW1 7216   4.506   9.100   2.283
 2299SOL    HW2 7217   4.425   8.987   2.224
 2300SOL     OW 7218   2.749   3.073   4.345
 2300SOL    HW1 7219   2.802   3.071   4.264
 2300SOL    HW2 7220   2.794   3.005   4.399
 2301SOL     OW 7221   2.553   6.848   4.798
 2301SOL    HW1 7222   2.608   6.855   4.878
 2301SOL    HW2 7223   2.476   6.902   4.820
 2302SOL     OW 7224   0.626   5.782   2.852
 2302SOL    HW1 7225   0.632   5.857   2.791
 2302SOL    HW2 7226   0.660   5.823   2.934
 2303SOL     OW 7227   4.486   7.231   0.477
 2303SOL    HW1 7228   4.393   7.255   0.469
 2303SOL    HW2 7229   4.495   7.208   0.572
 2304SOL     OW 7230   4.754   1.751   4.431
 2304SOL    HW1 7231   4.849   1.736   4.446
 2304SOL    HW2 7232   4.735   1.693   4.356
 2305SOL     OW 7233   4.511   0.393   3.033
 2305SOL    HW1 7234   4.550   0.402   3.122
 2305SOL    HW2 7235   4.480   0.300   3.034
 2306SOL     OW 7236   0.364   0.625   0.450
 2306SOL    HW1 7237   0.356   0.688   0.376
 2306SOL    HW2 7238   0.438   0.571   0.422
 2307SOL     OW 7239   4.712   1.337   2.215
 2307SOL    HW1 7240   4.775   1.316   2.143
 2307SOL    HW2 7241   4.756   1.294   2.291
 2308SOL     OW 7242   0.933   0.957   0.418
 2308SOL    HW1 7243   0.907   0.865   0.401
 2308SOL    HW2 7244   1.001   0.973   0.349
 2309SOL     OW 7245   4.172   6.277   0.880
 2309SOL    HW1 7246   4.251   6.332   0.883
 2309SOL    HW2 7247   4.143   6.281   0.973
 2310SOL     OW 7248   5.071   6.230   2.741
 2310SOL    HW1 7249   5.166   6.251   2.754
 2310SOL    HW2 7250   5.078   6.155   2.679
 2311SOL     OW 7251   1.581   9.394   2.253
 2311SOL    HW1 7252   1.559   9.332   2.325
 2311SOL    HW2 7253   1.506   9.384   2.192
 2312SOL     OW 7254   3.406   1.548   2.240
 2312SOL    HW1 7255   3.451   1.513   2.162
 2312SOL    HW2 7256   3.363   1.468   2.273
 2313SOL     OW 7257   5.353   5.461   5.178
 2313SOL    HW1 7258   5.283   5.393   5.178
 2313SOL    HW2 7259   5.303   5.541   5.201
 2314SOL     OW 7260   2.930   5.187   4.169
 2314SOL    HW1 7261   3.007   5.128   4.169
 2314SOL    HW2 7262   2.967   5.269   4.206
 2315SOL     OW 7263   3.631   5.262   0.673
 2315SOL    HW1 7264   3.580   5.211   0.738
 2315SOL    HW2 7265   3.581   5.253   0.591
 2316SOL     OW 7266   0.390   7.533   2.869
 2316SOL    HW1 7267   0.421   7.623   2.890
 2316SOL    HW2 7268   0.421   7.481   2.947
 2317SOL     OW 7269   2.054   9.279   1.379
 2317SOL    HW1 7270   1.979   9.280   1.441
 2317SOL    HW2 7271   2.032   9.201   1.325
 2318SOL     OW 7272   3.687   2.910   3.325
 2318SOL    HW1 7273   3.631   2.911   3.245
 2318SOL    HW2 7274   3.690   3.005   3.344
 2319SOL     OW 7275   3.891   4.157   3.849
 2319SOL    HW1 7276   3.819   4.094   3.874
 2319SOL    HW2 7277   3.971   4.105   3.872
 2320SOL     OW 7278   3.016   5.528   2.729
 2320SOL    HW1 7279   2.923   5.507   2.717
 2320SOL    HW2 7280   3.019   5.546   2.824
 2321SOL     OW 7281   3.394   1.487   4.314
 2321SOL    HW1 7282   3.326   1.473   4.245
 2321SOL    HW2 7283   3.340   1.523   4.387
 2322SOL     OW 7284   2.281   8.925   0.223
 2322SOL    HW1 7285   2.198   8.897   0.179
 2322SOL    HW2 7286   2.335   8.846   0.216
 2323SOL     OW 7287   3.218   5.355   0.241
 2323SOL    HW1 7288   3.296   5.300   0.231
 2323SOL    HW2 7289   3.152   5.305   0.189
 2324SOL     OW 7290   3.679   2.679   1.478
 2324SOL    HW1 7291   3.657   2.760   1.428
 2324SOL    HW2 7292   3.723   2.719   1.556
 2325SOL     OW 7293   3.041   4.796   1.029
 2325SOL    HW1 7294   3.012   4.704   1.045
 2325SOL    HW2 7295   3.127   4.797   1.071
 2326SOL     OW 7296   3.489   5.790   1.218
 2326SOL    HW1 7297   3.417   5.817   1.158
 2326SOL    HW2 7298   3.513   5.704   1.178
 2327SOL     OW 7299   3.656   0.543   1.850
 2327SOL    HW1 7300   3.627   0.451   1.851
 2327SOL    HW2 7301   3.590   0.586   1.906
 2328SOL     OW 7302   4.038   6.071   1.260
 2328SOL    HW1 7303   3.971   6.037   1.324
 2328SOL    HW2 7304   4.120   6.044   1.305
 2329SOL     OW 7305   2.458   4.564   2.904
 2329SOL    HW1 7306   2.380   4.617   2.929
 2329SOL    HW2 7307   2.509   4.627   2.851
 2330SOL     OW 7308   4.319   9.042   4.422
 2330SOL    HW1 7309   4.357   9.002   4.341
 2330SOL    HW2 7310   4.377   9.120   4.435
 2331SOL     OW 7311   3.900   8.352   4.686
 2331SOL    HW1 7312   3.944   8.384   4.767
 2331SOL    HW2 7313   3.807   8.356   4.715
 2332SOL     OW 7314   0.579   3.942   4.781
 2332SOL    HW1 7315   0.546   4.028   4.817
 2332SOL    HW2 7316   0.655   3.974   4.728
 2333SOL     OW 7317   0.149   9.218   4.503
 2333SOL    HW1 7318   0.222   9.272   4.469
 2333SOL    HW2 7319   0.187   9.175   4.581
 2334SOL     OW 7320   0.970   0.344   2.893
 2334SOL    HW1 7321   0.983   0.361   2.798
 2334SOL    HW2 7322   0.879   0.308   2.893
 2335SOL     OW 7323   0.793   7.551   2.488
 2335SOL    HW1 7324   0.830   7.507   2.408
 2335SOL    HW2 7325   0.703   7.574   2.458
 2336SOL     OW 7326   4.900   3.634   2.905
 2336SOL    HW1 7327   4.984   3.669   2.870
 2336SOL    HW2 7328   4.925   3.605   2.995
 2337SOL     OW 7329   4.128   6.802   0.568
 2337SOL    HW1 7330   4.107   6.859   0.491
 2337SOL    HW2 7331   4.219   6.830   0.584
 2338SOL     OW 7332   1.848   1.266   1.223
 2338SOL    HW1 7333   1.760   1.240   1.192
 2338SOL    HW2 7334   1.893   1.288   1.140
 2339SOL     OW 7335   5.098   7.134   2.001
 2339SOL    HW1 7336   5.129   7.156   1.912
 2339SOL    HW2 7337   5.181   7.108   2.044
 2340SOL     OW 7338   2.220   2.609   4.616
 2340SOL    HW1 7339   2.267   2.687   4.653
 2340SOL    HW2 7340   2.255   2.537   4.671
 2341SOL     OW 7341   3.214   5.304   3.973
 2341SOL    HW1 7342   3.169   5.384   4.009
 2341SOL    HW2 7343   3.306   5.321   4.001
 2342SOL     OW 7344   5.271   2.556   1.859
 2342SOL    HW1 7345   5.219   2.638   1.865
 2342SOL    HW2 7346   5.334   2.581   1.788
 2343SOL     OW 7347   4.854   4.235   0.370
 2343SOL    HW1 7348   4.868   4.219   0.274
 2343SOL    HW2 7349   4.758   4.244   0.374
 2344SOL     OW 7350   5.761   7.607   1.083
 2344SOL    HW1 7351   5.777   7.513   1.067
 2344SOL    HW2 7352   5.751   7.607   1.180
 2345SOL     OW 7353   5.199   6.465   3.972
 2345SOL    HW1 7354   5.120   6.417   4.004
 2345SOL    HW2 7355   5.268   6.431   4.032
 2346SOL     OW 7356   3.575   4.119   2.123
 2346SOL    HW1 7357   3.667   4.124   2.155
 2346SOL    HW2 7358   3.580   4.039   2.067
 2347SOL     OW 7359   3.100   9.664   2.683
 2347SOL    HW1 7360   3.123   9.583   2.636
 2347SOL    HW2 7361   3.003   9.670   2.669
 2348SOL     OW 7362   2.473   0.402   2.872
 2348SOL    HW1 7363   2.553   0.352   2.842
 2348SOL    HW2 7364   2.488   0.488   2.828
 2349SOL     OW 7365   2.845   8.961   5.041
 2349SOL    HW1 7366   2.869   8.883   5.094
 2349SOL    HW2 7367   2.932   9.000   5.020
 2350SOL     OW 7368   0.342   2.722   4.189
 2350SOL    HW1 7369   0.378   2.716   4.099
 2350SOL    HW2 7370   0.349   2.632   4.220
 2351SOL     OW 7371   2.864   5.455   3.204
 2351SOL    HW1 7372   2.772   5.423   3.207
 2351SOL    HW2 7373   2.909   5.380   3.163
 2352SOL     OW 7374   3.387   1.685   3.524
 2352SOL    HW1 7375   3.352   1.703   3.613
 2352SOL    HW2 7376   3.454   1.617   3.543
 2353SOL     OW 7377   0.908   6.133   0.436
 2353SOL    HW1 7378   0.928   6.158   0.528
 2353SOL    HW2 7379   0.816   6.159   0.427
 2354SOL     OW 7380   1.313   3.526   2.694
 2354SOL    HW1 7381   1.235   3.542   2.749
 2354SOL    HW2 7382   1.342   3.616   2.673
 2355SOL     OW 7383   5.620   0.333   4.321
 2355SOL    HW1 7384   5.565   0.393   4.267
 2355SOL    HW2 7385   5.558   0.260   4.332
 2356SOL     OW 7386   0.590   8.160   2.338
 2356SOL    HW1 7387   0.576   8.151   2.434
 2356SOL    HW2 7388   0.625   8.250   2.332
 2357SOL     OW 7389   1.949   0.910   5.727
 2357SOL    HW1 7390   1.858   0.877   5.729
 2357SOL    HW2 7391   1.967   0.921   5.633
 2358SOL     OW 7392   3.766   1.727   2.925
 2358SOL    HW1 7393   3.704   1.662   2.962
 2358SOL    HW2 7394   3.723   1.751   2.842
 2359SOL     OW 7395   4.109   2.975   2.924
 2359SOL    HW1 7396   4.132   2.931   2.839
 2359SOL    HW2 7397   4.197   2.996   2.959
 2360SOL     OW 7398   3.419   8.045   4.104
 2360SOL    HW1 7399   3.410   8.029   4.199
 2360SOL    HW2 7400   3.383   7.960   4.069
 2361SOL     OW 7401   2.165   3.432   5.013
 2361SOL    HW1 7402   2.158   3.491   4.936
 2361SOL    HW2 7403   2.161   3.345   4.970
 2362SOL     OW 7404   3.245   8.157   1.844
 2362SOL    HW1 7405   3.173   8.091   1.844
 2362SOL    HW2 7406   3.205   8.231   1.795
 2363SOL     OW 7407   3.325   6.494   0.261
 2363SOL    HW1 7408   3.269   6.476   0.338
 2363SOL    HW2 7409   3.415   6.488   0.299
 2364SOL     OW 7410   1.356   5.937   2.785
 2364SOL    HW1 7411   1.328   5.958   2.695
 2364SOL    HW2 7412   1.453   5.932   2.775
 2365SOL     OW 7413   0.909   4.041   2.323
 2365SOL    HW1 7414   0.969   4.048   2.248
 2365SOL    HW2 7415   0.972   4.048   2.398
 2366SOL     OW 7416   1.906   0.404   2.967
 2366SOL    HW1 7417   1.822   0.451   2.952
 2366SOL    HW2 7418   1.967   0.477   2.985
 2367SOL     OW 7419   0.767   4.785   1.973
 2367SOL    HW1 7420   0.770   4.698   1.931
 2367SOL    HW2 7421   0.830   4.777   2.046
 2368SOL     OW 7422   1.152   7.778   4.393
 2368SOL    HW1 7423   1.140   7.729   4.476
 2368SOL    HW2 7424   1.246   7.756   4.374
 2369SOL     OW 7425   3.547   5.414   4.725
 2369SOL    HW1 7426   3.499   5.380   4.648
 2369SOL    HW2 7427   3.634   5.371   4.714
 2370SOL     OW 7428   0.997   7.576   4.903
 2370SOL    HW1 7429   0.991   7.519   4.983
 2370SOL    HW2 7430   0.908   7.616   4.902
 2371SOL     OW 7431   4.918   7.087   3.193
 2371SOL    HW1 7432   4.959   7.042   3.117
 2371SOL    HW2 7433   4.985   7.071   3.262
 2372SOL     OW 7434   3.217   1.827   5.573
 2372SOL    HW1 7435   3.141   1.824   5.632
 2372SOL    HW2 7436   3.218   1.737   5.537
 2373SOL     OW 7437   3.937   9.307   2.652
 2373SOL    HW1 7438   3.961   9.215   2.628
 2373SOL    HW2 7439   3.839   9.302   2.651
 2374SOL     OW 7440   3.020   6.419   2.779
 2374SOL    HW1 7441   3.064   6.501   2.749
 2374SOL    HW2 7442   2.983   6.446   2.865
 2375SOL     OW 7443   1.769   7.930   4.670
 2375SOL    HW1 7444   1.722   7.896   4.748
 2375SOL    HW2 7445   1.856   7.887   4.677
 2376SOL     OW 7446   3.881   7.386   2.737
 2376SOL    HW1 7447   3.944   7.320   2.771
 2376SOL    HW2 7448   3.887   7.370   2.642
 2377SOL     OW 7449   5.030   8.757   3.050
 2377SOL    HW1 7450   4.992   8.670   3.029
 2377SOL    HW2 7451   4.947   8.808   3.057
 2378SOL     OW 7452   0.801   2.831   4.798
 2378SOL    HW1 7453   0.850   2.791   4.874
 2378SOL    HW2 7454   0.826   2.771   4.725
 2379SOL     OW 7455   3.496   9.097   1.531
 2379SOL    HW1 7456   3.399   9.093   1.531
 2379SOL    HW2 7457   3.511   9.122   1.438
 2380SOL     OW 7458   3.003   8.596   3.553
 2380SOL    HW1 7459   2.941   8.593   3.478
 2380SOL    HW2 7460   3.054   8.678   3.534
 2381SOL     OW 7461   2.303   5.358   5.072
 2381SOL    HW1 7462   2.220   5.340   5.118
 2381SOL    HW2 7463   2.272   5.370   4.981
 2382SOL     OW 7464   0.661   6.438   2.096
 2382SOL    HW1 7465   0.567   6.441   2.120
 2382SOL    HW2 7466   0.687   6.531   2.114
 2383SOL     OW 7467   3.307   9.729   3.422
 2383SOL    HW1 7468   3.306   9.825   3.413
 2383SOL    HW2 7469   3.266   9.700   3.338
 2384SOL     OW 7470   2.487   3.095   4.302
 2384SOL    HW1 7471   2.488   3.052   4.215
 2384SOL    HW2 7472   2.583   3.111   4.316
 2385SOL     OW 7473   3.287   3.240   2.657
 2385SOL    HW1 7474   3.312   3.181   2.730
 2385SOL    HW2 7475   3.315   3.327   2.690
 2386SOL     OW 7476   3.671   4.007   0.658
 2386SOL    HW1 7477   3.750   3.959   0.687
 2386SOL    HW2 7478   3.702   4.053   0.578
 2387SOL     OW 7479   1.702   3.369   4.052
 2387SOL    HW1 7480   1.630   3.430   4.027
 2387SOL    HW2 7481   1.750   3.361   3.967
 2388SOL     OW 7482   5.441   1.712   2.112
 2388SOL    HW1 7483   5.459   1.739   2.204
 2388SOL    HW2 7484   5.345   1.711   2.111
 2389SOL     OW 7485   3.480   6.842   3.491
 2389SOL    HW1 7486   3.473   6.801   3.579
 2389SOL    HW2 7487   3.566   6.806   3.459
 2390SOL     OW 7488   1.351   4.183   3.702
 2390SOL    HW1 7489   1.344   4.090   3.729
 2390SOL    HW2 7490   1.368   4.177   3.607
 2391SOL     OW 7491   5.772   5.937   3.801
 2391SOL    HW1 7492   5.678   5.919   3.817
 2391SOL    HW2 7493   5.815   5.898   3.878
 2392SOL     OW 7494   1.663   8.193   3.875
 2392SOL    HW1 7495   1.622   8.281   3.866
 2392SOL    HW2 7496   1.747   8.203   3.824
 2393SOL     OW 7497   1.120   8.485   4.089
 2393SOL    HW1 7498   1.203   8.504   4.136
 2393SOL    HW2 7499   1.054   8.511   4.157
 2394SOL     OW 7500   3.504   9.176   2.490
 2394SOL    HW1 7501   3.489   9.124   2.572
 2394SOL    HW2 7502   3.512   9.105   2.424
 2395SOL     OW 7503   1.214   4.104   1.285
 2395SOL    HW1 7504   1.174   4.026   1.326
 2395SOL    HW2 7505   1.136   4.146   1.245
 2396SOL     OW 7506   4.989   4.015   4.912
 2396SOL    HW1 7507   4.980   3.943   4.978
 2396SOL    HW2 7508   5.062   4.065   4.953
 2397SOL     OW 7509   0.338   9.044   2.887
 2397SOL    HW1 7510   0.270   8.977   2.905
 2397SOL    HW2 7511   0.322   9.108   2.960
 2398SOL     OW 7512   1.034   1.082   1.095
 2398SOL    HW1 7513   1.044   1.178   1.088
 2398SOL    HW2 7514   0.954   1.075   1.150
 2399SOL     OW 7515   5.497   7.871   4.024
 2399SOL    HW1 7516   5.477   7.960   3.993
 2399SOL    HW2 7517   5.419   7.850   4.077
 2400SOL     OW 7518   0.749   4.566   2.215
 2400SOL    HW1 7519   0.704   4.522   2.290
 2400SOL    HW2 7520   0.724   4.659   2.230
 2401SOL     OW 7521   4.387   8.989   5.812
 2401SOL    HW1 7522   4.481   8.965   5.804
 2401SOL    HW2 7523   4.388   9.082   5.787
 2402SOL     OW 7524   2.021   3.782   1.326
 2402SOL    HW1 7525   2.003   3.872   1.356
 2402SOL    HW2 7526   2.096   3.756   1.383
 2403SOL     OW 7527   4.237   7.908   1.761
 2403SOL    HW1 7528   4.143   7.912   1.788
 2403SOL    HW2 7529   4.241   7.814   1.735
 2404SOL     OW 7530   5.669   0.655   5.289
 2404SOL    HW1 7531   5.701   0.577   5.337
 2404SOL    HW2 7532   5.719   0.727   5.332
 2405SOL     OW 7533   3.486   7.073   1.073
 2405SOL    HW1 7534   3.512   7.156   1.118
 2405SOL    HW2 7535   3.510   7.010   1.142
 2406SOL     OW 7536   0.133   3.103   1.900
 2406SOL    HW1 7537   0.106   3.030   1.958
 2406SOL    HW2 7538   0.226   3.080   1.884
 2407SOL     OW 7539   3.568   8.815   2.599
 2407SOL    HW1 7540   3.490   8.780   2.551
 2407SOL    HW2 7541   3.535   8.903   2.625
 2408SOL     OW 7542   0.880   3.733   2.987
 2408SOL    HW1 7543   0.965   3.763   2.950
 2408SOL    HW2 7544   0.870   3.790   3.066
 2409SOL     OW 7545   1.284   2.824   3.781
 2409SOL    HW1 7546   1.318   2.738   3.749
 2409SOL    HW2 7547   1.265   2.872   3.700
 2410SOL     OW 7548   0.605   6.288   0.342
 2410SOL    HW1 7549   0.557   6.210   0.376
 2410SOL    HW2 7550   0.653   6.318   0.420
 2411SOL     OW 7551   4.532   2.428   3.515
 2411SOL    HW1 7552   4.565   2.514   3.484
 2411SOL    HW2 7553   4.474   2.454   3.588
 2412SOL     OW 7554   4.166   4.383   4.751
 2412SOL    HW1 7555   4.189   4.474   4.768
 2412SOL    HW2 7556   4.096   4.367   4.816
 2413SOL     OW 7557   2.630   1.687   3.924
 2413SOL    HW1 7558   2.632   1.630   4.002
 2413SOL    HW2 7559   2.568   1.756   3.950
 2414SOL     OW 7560   0.899   9.086   2.099
 2414SOL    HW1 7561   0.955   9.049   2.028
 2414SOL    HW2 7562   0.945   9.171   2.118
 2415SOL     OW 7563   1.500   8.910   0.998
 2415SOL    HW1 7564   1.562   8.950   1.060
 2415SOL    HW2 7565   1.493   8.818   1.033
 2416SOL     OW 7566   1.803   5.838   1.960
 2416SOL    HW1 7567   1.887   5.845   1.913
 2416SOL    HW2 7568   1.753   5.915   1.925
 2417SOL     OW 7569   5.422   7.835   1.533
 2417SOL    HW1 7570   5.489   7.817   1.601
 2417SOL    HW2 7571   5.394   7.925   1.560
 2418SOL     OW 7572   4.274   3.403   1.643
 2418SOL    HW1 7573   4.369   3.416   1.632
 2418SOL    HW2 7574   4.238   3.488   1.614
 2419SOL     OW 7575   1.151   4.835   2.987
 2419SOL    HW1 7576   1.199   4.782   3.054
 2419SOL    HW2 7577   1.145   4.770   2.916
 2420SOL     OW 7578   1.920   7.288   4.224
 2420SOL    HW1 7579   1.827   7.266   4.211
 2420SOL    HW2 7580   1.960   7.245   4.146
 2421SOL     OW 7581   2.033   2.521   5.566
 2421SOL    HW1 7582   2.129   2.523   5.579
 2421SOL    HW2 7583   2.016   2.609   5.528
 2422SOL     OW 7584   0.658   5.070   2.931
 2422SOL    HW1 7585   0.685   5.094   2.841
 2422SOL    HW2 7586   0.661   4.972   2.927
 2423SOL     OW 7587   1.977   3.845   2.177
 2423SOL    HW1 7588   2.069   3.825   2.203
 2423SOL    HW2 7589   1.986   3.938   2.148
 2424SOL     OW 7590   0.986   6.073   1.589
 2424SOL    HW1 7591   0.964   6.005   1.523
 2424SOL    HW2 7592   0.963   6.155   1.541
 2425SOL     OW 7593   0.733   3.142   2.443
 2425SOL    HW1 7594   0.787   3.067   2.413
 2425SOL    HW2 7595   0.789   3.218   2.419
 2426SOL     OW 7596   4.414   0.832   1.953
 2426SOL    HW1 7597   4.469   0.836   1.873
 2426SOL    HW2 7598   4.477   0.855   2.022
 2427SOL     OW 7599   3.007   4.342   5.243
 2427SOL    HW1 7600   2.977   4.400   5.314
 2427SOL    HW2 7601   2.952   4.370   5.168
 2428SOL     OW 7602   4.519   2.062   2.926
 2428SOL    HW1 7603   4.547   2.155   2.912
 2428SOL    HW2 7604   4.576   2.036   2.999
 2429SOL     OW 7605   2.637   9.740   1.665
 2429SOL    HW1 7606   2.669   9.777   1.582
 2429SOL    HW2 7607   2.697   9.664   1.678
 2430SOL     OW 7608   5.070   8.061   3.098
 2430SOL    HW1 7609   5.087   8.134   3.161
 2430SOL    HW2 7610   5.107   8.099   3.016
 2431SOL     OW 7611   5.178   4.762   2.148
 2431SOL    HW1 7612   5.181   4.681   2.095
 2431SOL    HW2 7613   5.270   4.772   2.177
 2432SOL     OW 7614   5.426   6.825   2.877
 2432SOL    HW1 7615   5.377   6.887   2.934
 2432SOL    HW2 7616   5.516   6.864   2.882
 2433SOL     OW 7617   1.061   7.409   1.366
 2433SOL    HW1 7618   0.995   7.482   1.367
 2433SOL    HW2 7619   1.114   7.427   1.445
 2434SOL     OW 7620   5.682   5.361   1.040
 2434SOL    HW1 7621   5.777   5.353   1.023
 2434SOL    HW2 7622   5.671   5.458   1.038
 2435SOL     OW 7623   5.725   0.823   1.837
 2435SOL    HW1 7624   5.640   0.775   1.841
 2435SOL    HW2 7625   5.788   0.755   1.862
 2436SOL     OW 7626   4.876   1.867   5.896
 2436SOL    HW1 7627   4.867   1.945   5.838
 2436SOL    HW2 7628   4.828   1.798   5.848
 2437SOL     OW 7629   4.613   6.049   5.220
 2437SOL    HW1 7630   4.705   6.034   5.245
 2437SOL    HW2 7631   4.569   6.041   5.307
 2438SOL     OW 7632   5.272   5.966   3.527
 2438SOL    HW1 7633   5.302   6.056   3.546
 2438SOL    HW2 7634   5.250   5.934   3.616
 2439SOL     OW 7635   4.249   6.403   5.719
 2439SOL    HW1 7636   4.342   6.379   5.730
 2439SOL    HW2 7637   4.252   6.455   5.635
 2440SOL     OW 7638   3.935   7.876   2.580
 2440SOL    HW1 7639   3.895   7.794   2.545
 2440SOL    HW2 7640   4.029   7.856   2.573
 2441SOL     OW 7641   2.531   9.464   0.196
 2441SOL    HW1 7642   2.475   9.444   0.120
 2441SOL    HW2 7643   2.604   9.401   0.185
 2442SOL     OW 7644   2.778   5.248   5.196
 2442SOL    HW1 7645   2.749   5.341   5.195
 2442SOL    HW2 7646   2.705   5.207   5.245
 2443SOL     OW 7647   2.347   2.788   4.239
 2443SOL    HW1 7648   2.311   2.726   4.173
 2443SOL    HW2 7649   2.274   2.792   4.304
 2444SOL     OW 7650   4.024   5.556   4.282
 2444SOL    HW1 7651   4.079   5.572   4.360
 2444SOL    HW2 7652   3.935   5.547   4.324
 2445SOL     OW 7653   1.144   6.600   3.137
 2445SOL    HW1 7654   1.058   6.618   3.179
 2445SOL    HW2 7655   1.187   6.688   3.136
 2446SOL     OW 7656   4.650   4.592   1.668
 2446SOL    HW1 7657   4.663   4.514   1.725
 2446SOL    HW2 7658   4.649   4.662   1.736
 2447SOL     OW 7659   1.712   7.124   5.731
 2447SOL    HW1 7660   1.624   7.166   5.721
 2447SOL    HW2 7661   1.763   7.198   5.765
 2448SOL     OW 7662   5.264   2.141   3.213
 2448SOL    HW1 7663   5.234   2.083   3.141
 2448SOL    HW2 7664   5.201   2.119   3.283
 2449SOL     OW 7665   4.254   5.232   2.627
 2449SOL    HW1 7666   4.228   5.194   2.540
 2449SOL    HW2 7667   4.275   5.152   2.678
 2450SOL     OW 7668   3.925   2.794   3.367
 2450SOL    HW1 7669   3.837   2.835   3.373
 2450SOL    HW2 7670   3.941   2.796   3.271
 2451SOL     OW 7671   3.234   3.625   3.993
 2451SOL    HW1 7672   3.285   3.677   4.057
 2451SOL    HW2 7673   3.151   3.676   3.993
 2452SOL     OW 7674   4.423   8.157   5.667
 2452SOL    HW1 7675   4.347   8.125   5.718
 2452SOL    HW2 7676   4.420   8.253   5.685
 2453SOL     OW 7677   4.648   7.633   5.718
 2453SOL    HW1 7678   4.552   7.644   5.730
 2453SOL    HW2 7679   4.680   7.725   5.724
 2454SOL     OW 7680   4.225   3.735   4.480
 2454SOL    HW1 7681   4.256   3.645   4.493
 2454SOL    HW2 7682   4.136   3.733   4.518
 2455SOL     OW 7683   0.177   0.949   2.984
 2455SOL    HW1 7684   0.153   1.033   2.943
 2455SOL    HW2 7685   0.255   0.924   2.932
 2456SOL     OW 7686   2.815   6.214   3.479
 2456SOL    HW1 7687   2.752   6.160   3.427
 2456SOL    HW2 7688   2.836   6.284   3.414
 2457SOL     OW 7689   0.991   4.529   5.398
 2457SOL    HW1 7690   1.024   4.484   5.477
 2457SOL    HW2 7691   1.066   4.586   5.374
 2458SOL     OW 7692   3.501   4.124   1.485
 2458SOL    HW1 7693   3.442   4.130   1.408
 2458SOL    HW2 7694   3.545   4.040   1.469
 2459SOL     OW 7695   4.856   3.312   5.334
 2459SOL    HW1 7696   4.809   3.390   5.298
 2459SOL    HW2 7697   4.948   3.334   5.309
 2460SOL     OW 7698   3.531   3.171   4.354
 2460SOL    HW1 7699   3.499   3.257   4.321
 2460SOL    HW2 7700   3.525   3.184   4.450
 2461SOL     OW 7701   1.738   6.683   0.135
 2461SOL    HW1 7702   1.829   6.653   0.121
 2461SOL    HW2 7703   1.694   6.602   0.166
 2462SOL     OW 7704   1.779   4.005   1.299
 2462SOL    HW1 7705   1.764   3.990   1.204
 2462SOL    HW2 7706   1.791   4.101   1.301
 2463SOL     OW 7707   4.820   6.598   5.585
 2463SOL    HW1 7708   4.758   6.650   5.533
 2463SOL    HW2 7709   4.868   6.547   5.516
 2464SOL     OW 7710   0.845   4.630   5.692
 2464SOL    HW1 7711   0.900   4.570   5.743
 2464SOL    HW2 7712   0.788   4.567   5.643
 2465SOL     OW 7713   0.318   5.326   2.465
 2465SOL    HW1 7714   0.247   5.342   2.399
 2465SOL    HW2 7715   0.325   5.229   2.464
 2466SOL     OW 7716   1.593   9.029   3.753
 2466SOL    HW1 7717   1.682   9.053   3.722
 2466SOL    HW2 7718   1.609   9.024   3.850
 2467SOL     OW 7719   3.844   2.600   1.266
 2467SOL    HW1 7720   3.792   2.621   1.346
 2467SOL    HW2 7721   3.927   2.567   1.305
 2468SOL     OW 7722   3.140   8.356   1.684
 2468SOL    HW1 7723   3.185   8.295   1.622
 2468SOL    HW2 7724   3.061   8.380   1.633
 2469SOL     OW 7725   1.750   9.275   4.178
 2469SOL    HW1 7726   1.684   9.345   4.196
 2469SOL    HW2 7727   1.710   9.200   4.226
 2470SOL     OW 7728   5.150   1.897   1.020
 2470SOL    HW1 7729   5.138   1.822   1.081
 2470SOL    HW2 7730   5.060   1.932   1.015
 2471SOL     OW 7731   0.665   2.441   5.510
 2471SOL    HW1 7732   0.636   2.377   5.443
 2471SOL    HW2 7733   0.630   2.526   5.475
 2472SOL     OW 7734   1.425   4.982   2.249
 2472SOL    HW1 7735   1.469   5.060   2.290
 2472SOL    HW2 7736   1.370   5.027   2.183
 2473SOL     OW 7737   5.181   2.373   0.973
 2473SOL    HW1 7738   5.101   2.319   0.984
 2473SOL    HW2 7739   5.153   2.439   0.907
 2474SOL     OW 7740   4.614   1.638   2.524
 2474SOL    HW1 7741   4.552   1.706   2.491
 2474SOL    HW2 7742   4.579   1.557   2.484
 2475SOL     OW 7743   4.950   6.312   3.253
 2475SOL    HW1 7744   4.995   6.312   3.168
 2475SOL    HW2 7745   4.942   6.407   3.273
 2476SOL     OW 7746   5.733   4.699   4.451
 2476SOL    HW1 7747   5.751   4.655   4.536
 2476SOL    HW2 7748   5.786   4.779   4.456
 2477SOL     OW 7749   2.003   2.145   1.871
 2477SOL    HW1 7750   1.984   2.193   1.789
 2477SOL    HW2 7751   2.036   2.060   1.834
 2478SOL     OW 7752   4.056   1.559   5.220
 2478SOL    HW1 7753   4.031   1.467   5.200
 2478SOL    HW2 7754   3.972   1.597   5.249
 2479SOL     OW 7755   1.092   4.299   3.618
 2479SOL    HW1 7756   1.137   4.358   3.553
 2479SOL    HW2 7757   1.168   4.256   3.661
 2480SOL     OW 7758   4.754   7.836   4.471
 2480SOL    HW1 7759   4.751   7.739   4.485
 2480SOL    HW2 7760   4.836   7.858   4.517
 2481SOL     OW 7761   4.355   7.517   4.697
 2481SOL    HW1 7762   4.310   7.539   4.614
 2481SOL    HW2 7763   4.432   7.576   4.694
 2482SOL     OW 7764   3.347   2.776   3.007
 2482SOL    HW1 7765   3.258   2.764   3.044
 2482SOL    HW2 7766   3.375   2.687   2.986
 2483SOL     OW 7767   3.620   8.729   3.994
 2483SOL    HW1 7768   3.635   8.667   3.920
 2483SOL    HW2 7769   3.522   8.727   4.004
 2484SOL     OW 7770   5.616   9.706   3.724
 2484SOL    HW1 7771   5.696   9.679   3.769
 2484SOL    HW2 7772   5.646   9.716   3.632
 2485SOL     OW 7773   5.276   4.929   0.263
 2485SOL    HW1 7774   5.343   4.998   0.251
 2485SOL    HW2 7775   5.255   4.904   0.172
 2486SOL     OW 7776   2.032   1.343   3.532
 2486SOL    HW1 7777   1.935   1.352   3.534
 2486SOL    HW2 7778   2.043   1.246   3.530
 2487SOL     OW 7779   2.506   5.712   4.105
 2487SOL    HW1 7780   2.434   5.667   4.058
 2487SOL    HW2 7781   2.475   5.704   4.198
 2488SOL     OW 7782   2.651   6.902   4.064
 2488SOL    HW1 7783   2.582   6.835   4.051
 2488SOL    HW2 7784   2.643   6.952   3.980
 2489SOL     OW 7785   4.321   1.201   5.177
 2489SOL    HW1 7786   4.232   1.165   5.187
 2489SOL    HW2 7787   4.366   1.155   5.251
 2490SOL     OW 7788   5.001   5.897   2.793
 2490SOL    HW1 7789   4.978   5.975   2.848
 2490SOL    HW2 7790   5.082   5.864   2.837
 2491SOL     OW 7791   3.699   5.846   4.110
 2491SOL    HW1 7792   3.794   5.824   4.105
 2491SOL    HW2 7793   3.659   5.776   4.056
 2492SOL     OW 7794   2.114   8.532   1.582
 2492SOL    HW1 7795   2.098   8.557   1.489
 2492SOL    HW2 7796   2.139   8.619   1.620
 2493SOL     OW 7797   4.801   7.416   0.364
 2493SOL    HW1 7798   4.781   7.385   0.455
 2493SOL    HW2 7799   4.791   7.333   0.315
 2494SOL     OW 7800   4.904   9.112   3.635
 2494SOL    HW1 7801   4.829   9.176   3.635
 2494SOL    HW2 7802   4.936   9.123   3.727
 2495SOL     OW 7803   3.214   8.412   1.389
 2495SOL    HW1 7804   3.235   8.321   1.416
 2495SOL    HW2 7805   3.304   8.451   1.386
 2496SOL     OW 7806   2.634   1.256   3.167
 2496SOL    HW1 7807   2.636   1.176   3.220
 2496SOL    HW2 7808   2.720   1.254   3.123
 2497SOL     OW 7809   4.436   9.288   4.464
 2497SOL    HW1 7810   4.446   9.362   4.401
 2497SOL    HW2 7811   4.453   9.330   4.549
 2498SOL     OW 7812   1.774   1.669   4.836
 2498SOL    HW1 7813   1.713   1.738   4.804
 2498SOL    HW2 7814   1.852   1.685   4.778
 2499SOL     OW 7815   4.289   5.783   0.905
 2499SOL    HW1 7816   4.274   5.767   0.999
 2499SOL    HW2 7817   4.275   5.879   0.897
 2500SOL     OW 7818   4.242   9.284   1.940
 2500SOL    HW1 7819   4.299   9.350   1.982
 2500SOL    HW2 7820   4.242   9.314   1.847
 2501SOL     OW 7821   3.878   5.788   3.778
 2501SOL    HW1 7822   3.891   5.692   3.782
 2501SOL    HW2 7823   3.783   5.791   3.756
 2502SOL     OW 7824   0.516   4.493   3.478
 2502SOL    HW1 7825   0.474   4.478   3.564
 2502SOL    HW2 7826   0.571   4.572   3.495
 2503SOL     OW 7827   2.794   0.529   5.776
 2503SOL    HW1 7828   2.789   0.623   5.757
 2503SOL    HW2 7829   2.800   0.529   5.873
 2504SOL     OW 7830   4.338   1.660   3.781
 2504SOL    HW1 7831   4.351   1.585   3.718
 2504SOL    HW2 7832   4.279   1.620   3.847
 2505SOL     OW 7833   1.269   5.564   4.241
 2505SOL    HW1 7834   1.352   5.526   4.275
 2505SOL    HW2 7835   1.203   5.505   4.279
 2506SOL     OW 7836   4.868   8.437   1.817
 2506SOL    HW1 7837   4.771   8.438   1.831
 2506SOL    HW2 7838   4.901   8.398   1.901
 2507SOL     OW 7839   4.830   4.323   3.369
 2507SOL    HW1 7840   4.893   4.260   3.328
 2507SOL    HW2 7841   4.812   4.383   3.294
 2508SOL     OW 7842   0.812   6.626   1.598
 2508SOL    HW1 7843   0.856   6.680   1.666
 2508SOL    HW2 7844   0.771   6.559   1.655
 2509SOL     OW 7845   3.612   3.041   2.569
 2509SOL    HW1 7846   3.664   3.101   2.624
 2509SOL    HW2 7847   3.678   2.973   2.545
 2510SOL     OW 7848   4.328   7.363   5.353
 2510SOL    HW1 7849   4.307   7.279   5.399
 2510SOL    HW2 7850   4.401   7.399   5.407
 2511SOL     OW 7851   2.432   3.396   4.390
 2511SOL    HW1 7852   2.369   3.387   4.316
 2511SOL    HW2 7853   2.397   3.331   4.453
 2512SOL     OW 7854   4.949   2.896   2.217
 2512SOL    HW1 7855   4.945   2.817   2.160
 2512SOL    HW2 7856   5.027   2.942   2.183
 2513SOL     OW 7857   1.126   0.905   0.603
 2513SOL    HW1 7858   1.112   0.947   0.689
 2513SOL    HW2 7859   1.051   0.939   0.551
 2514SOL     OW 7860   3.445   7.279   1.699
 2514SOL    HW1 7861   3.521   7.340   1.688
 2514SOL    HW2 7862   3.421   7.264   1.605
 2515SOL     OW 7863   5.695   9.819   4.281
 2515SOL    HW1 7864   5.768   9.757   4.291
 2515SOL    HW2 7865   5.658   9.796   4.195
 2516SOL     OW 7866   5.590   8.352   3.747
 2516SOL    HW1 7867   5.533   8.426   3.775
 2516SOL    HW2 7868   5.667   8.399   3.709
 2517SOL     OW 7869   5.258   5.362   2.309
 2517SOL    HW1 7870   5.284   5.338   2.219
 2517SOL    HW2 7871   5.270   5.458   2.309
 2518SOL     OW 7872   0.560   3.291   1.413
 2518SOL    HW1 7873   0.641   3.340   1.392
 2518SOL    HW2 7874   0.492   3.361   1.410
 2519SOL     OW 7875   4.118   4.060   0.665
 2519SOL    HW1 7876   4.205   4.062   0.621
 2519SOL    HW2 7877   4.132   4.129   0.732
 2520SOL     OW 7878   0.716   2.967   0.154
 2520SOL    HW1 7879   0.715   3.038   0.088
 2520SOL    HW2 7880   0.669   3.008   0.230
 2521SOL     OW 7881   1.914   0.666   0.595
 2521SOL    HW1 7882   1.877   0.750   0.628
 2521SOL    HW2 7883   1.896   0.675   0.499
 2522SOL     OW 7884   2.295   1.062   2.134
 2522SOL    HW1 7885   2.226   1.130   2.148
 2522SOL    HW2 7886   2.241   0.984   2.114
 2523SOL     OW 7887   5.502   2.725   3.798
 2523SOL    HW1 7888   5.484   2.783   3.722
 2523SOL    HW2 7889   5.588   2.759   3.828
 2524SOL     OW 7890   3.212   7.180   4.528
 2524SOL    HW1 7891   3.164   7.227   4.458
 2524SOL    HW2 7892   3.274   7.127   4.475
 2525SOL     OW 7893   3.853   3.243   5.602
 2525SOL    HW1 7894   3.946   3.234   5.573
 2525SOL    HW2 7895   3.824   3.150   5.595
 2526SOL     OW 7896   3.438   4.612   1.215
 2526SOL    HW1 7897   3.427   4.566   1.129
 2526SOL    HW2 7898   3.508   4.561   1.257
 2527SOL     OW 7899   3.083   7.577   0.269
 2527SOL    HW1 7900   3.101   7.665   0.229
 2527SOL    HW2 7901   3.165   7.560   0.319
 2528SOL     OW 7902   5.449   7.333   1.826
 2528SOL    HW1 7903   5.434   7.426   1.802
 2528SOL    HW2 7904   5.362   7.292   1.813
 2529SOL     OW 7905   3.225   1.449   5.708
 2529SOL    HW1 7906   3.199   1.494   5.626
 2529SOL    HW2 7907   3.152   1.468   5.767
 2530SOL     OW 7908   1.007   6.754   3.473
 2530SOL    HW1 7909   1.051   6.811   3.538
 2530SOL    HW2 7910   0.988   6.674   3.525
 2531SOL     OW 7911   4.988   4.019   0.997
 2531SOL    HW1 7912   5.013   4.035   1.090
 2531SOL    HW2 7913   4.921   4.089   0.985
 2532SOL     OW 7914   3.868   3.663   1.161
 2532SOL    HW1 7915   3.814   3.588   1.129
 2532SOL    HW2 7916   3.834   3.735   1.106
 2533SOL     OW 7917   5.777   5.291   0.619
 2533SOL    HW1 7918   5.771   5.322   0.527
 2533SOL    HW2 7919   5.762   5.374   0.666
 2534SOL     OW 7920   0.964   0.197   2.442
 2534SOL    HW1 7921   0.899   0.127   2.453
 2534SOL    HW2 7922   0.947   0.230   2.352
 2535SOL     OW 7923   5.452   8.959   0.860
 2535SOL    HW1 7924   5.360   8.970   0.890
 2535SOL    HW2 7925   5.499   8.966   0.944
 2536SOL     OW 7926   1.048   2.716   0.107
 2536SOL    HW1 7927   1.139   2.748   0.097
 2536SOL    HW2 7928   1.021   2.758   0.189
 2537SOL     OW 7929   5.342   5.984   2.638
 2537SOL    HW1 7930   5.257   6.015   2.602
 2537SOL    HW2 7931   5.360   5.907   2.583
 2538SOL     OW 7932   1.247   3.444   5.183
 2538SOL    HW1 7933   1.213   3.387   5.111
 2538SOL    HW2 7934   1.219   3.396   5.262
 2539SOL     OW 7935   4.153   6.259   4.172
 2539SOL    HW1 7936   4.108   6.326   4.117
 2539SOL    HW2 7937   4.112   6.177   4.141
 2540SOL     OW 7938   2.635   5.323   3.138
 2540SOL    HW1 7939   2.663   5.266   3.064
 2540SOL    HW2 7940   2.555   5.363   3.101
 2541SOL     OW 7941   2.390   3.152   4.547
 2541SOL    HW1 7942   2.410   3.124   4.456
 2541SOL    HW2 7943   2.468   3.119   4.596
 2542SOL     OW 7944   3.153   1.908   2.490
 2542SOL    HW1 7945   3.245   1.939   2.499
 2542SOL    HW2 7946   3.103   1.984   2.524
 2543SOL     OW 7947   2.627   8.345   2.847
 2543SOL    HW1 7948   2.629   8.253   2.880
 2543SOL    HW2 7949   2.597   8.333   2.756
 2544SOL     OW 7950   3.627   2.824   2.870
 2544SOL    HW1 7951   3.623   2.730   2.900
 2544SOL    HW2 7952   3.591   2.869   2.948
 2545SOL     OW 7953   5.604   9.740   4.807
 2545SOL    HW1 7954   5.513   9.767   4.790
 2545SOL    HW2 7955   5.601   9.714   4.900
 2546SOL     OW 7956   3.084   7.917   2.801
 2546SOL    HW1 7957   3.078   7.950   2.710
 2546SOL    HW2 7958   3.158   7.972   2.834
 2547SOL     OW 7959   3.289   6.980   3.986
 2547SOL    HW1 7960   3.229   7.022   4.050
 2547SOL    HW2 7961   3.349   7.053   3.967
 2548SOL     OW 7962   3.964   6.538   3.658
 2548SOL    HW1 7963   3.984   6.609   3.596
 2548SOL    HW2 7964   3.992   6.459   3.608
 2549SOL     OW 7965   0.748   1.902   1.845
 2549SOL    HW1 7966   0.759   1.855   1.761
 2549SOL    HW2 7967   0.825   1.962   1.843
 2550SOL     OW 7968   4.312   6.452   5.165
 2550SOL    HW1 7969   4.398   6.406   5.157
 2550SOL    HW2 7970   4.338   6.539   5.200
 2551SOL     OW 7971   2.432   9.035   5.649
 2551SOL    HW1 7972   2.400   9.079   5.728
 2551SOL    HW2 7973   2.408   8.943   5.664
 2552SOL     OW 7974   0.258   7.720   4.307
 2552SOL    HW1 7975   0.277   7.650   4.370
 2552SOL    HW2 7976   0.171   7.748   4.336
 2553SOL     OW 7977   3.929   3.704   0.130
 2553SOL    HW1 7978   3.985   3.776   0.163
 2553SOL    HW2 7979   3.842   3.748   0.126
 2554SOL     OW 7980   2.855   4.687   3.511
 2554SOL    HW1 7981   2.812   4.775   3.511
 2554SOL    HW2 7982   2.874   4.675   3.606
 2555SOL     OW 7983   0.554   9.221   3.807
 2555SOL    HW1 7984   0.544   9.300   3.864
 2555SOL    HW2 7985   0.541   9.149   3.872
 2556SOL     OW 7986   5.027   8.014   1.007
 2556SOL    HW1 7987   5.120   8.037   0.989
 2556SOL    HW2 7988   4.989   8.027   0.918
 2557SOL     OW 7989   5.736   9.259   0.371
 2557SOL    HW1 7990   5.768   9.187   0.429
 2557SOL    HW2 7991   5.647   9.230   0.350
 2558SOL     OW 7992   1.705   5.121   2.038
 2558SOL    HW1 7993   1.755   5.130   1.955
 2558SOL    HW2 7994   1.635   5.058   2.014
 2559SOL     OW 7995   4.896   2.839   5.151
 2559SOL    HW1 7996   4.932   2.913   5.097
 2559SOL    HW2 7997   4.976   2.804   5.193
 2560SOL     OW 7998   0.810   1.062   5.500
 2560SOL    HW1 7999   0.861   0.981   5.490
 2560SOL    HW2 8000   0.757   1.063   5.418
 2561SOL     OW 8001   3.523   5.923   4.974
 2561SOL    HW1 8002   3.565   5.938   4.889
 2561SOL    HW2 8003   3.478   5.838   4.960
 2562SOL     OW 8004   2.266   6.332   0.556
 2562SOL    HW1 8005   2.273   6.368   0.645
 2562SOL    HW2 8006   2.322   6.394   0.505
 2563SOL     OW 8007   1.192   5.525   1.096
 2563SOL    HW1 8008   1.145   5.449   1.055
 2563SOL    HW2 8009   1.144   5.539   1.180
 2564SOL     OW 8010   2.335   6.932   2.843
 2564SOL    HW1 8011   2.333   7.026   2.865
 2564SOL    HW2 8012   2.303   6.891   2.926
 2565SOL     OW 8013   5.657   4.103   2.902
 2565SOL    HW1 8014   5.594   4.142   2.965
 2565SOL    HW2 8015   5.670   4.014   2.938
 2566SOL     OW 8016   2.521   2.502   5.082
 2566SOL    HW1 8017   2.535   2.437   5.154
 2566SOL    HW2 8018   2.426   2.512   5.085
 2567SOL     OW 8019   0.705   3.519   0.708
 2567SOL    HW1 8020   0.683   3.427   0.728
 2567SOL    HW2 8021   0.801   3.513   0.698
 2568SOL     OW 8022   0.940   8.638   0.251
 2568SOL    HW1 8023   0.970   8.724   0.287
 2568SOL    HW2 8024   0.843   8.647   0.260
 2569SOL     OW 8025   0.908   6.711   4.707
 2569SOL    HW1 8026   0.859   6.737   4.788
 2569SOL    HW2 8027   0.994   6.683   4.742
 2570SOL     OW 8028   4.039   0.832   0.796
 2570SOL    HW1 8029   4.054   0.784   0.878
 2570SOL    HW2 8030   4.114   0.803   0.741
 2571SOL     OW 8031   5.367   8.262   4.929
 2571SOL    HW1 8032   5.286   8.316   4.927
 2571SOL    HW2 8033   5.348   8.197   4.999
 2572SOL     OW 8034   5.778   4.355   2.948
 2572SOL    HW1 8035   5.761   4.263   2.921
 2572SOL    HW2 8036   5.770   4.403   2.863
 2573SOL     OW 8037   4.527   8.953   2.983
 2573SOL    HW1 8038   4.451   8.891   2.973
 2573SOL    HW2 8039   4.510   8.987   3.074
 2574SOL     OW 8040   1.275   2.245   0.661
 2574SOL    HW1 8041   1.258   2.258   0.755
 2574SOL    HW2 8042   1.253   2.334   0.625
 2575SOL     OW 8043   2.197   2.517   2.546
 2575SOL    HW1 8044   2.106   2.501   2.579
 2575SOL    HW2 8045   2.226   2.588   2.604
 2576SOL     OW 8046   4.016   2.531   3.331
 2576SOL    HW1 8047   3.990   2.610   3.381
 2576SOL    HW2 8048   4.109   2.517   3.355
 2577SOL     OW 8049   5.158   2.394   3.127
 2577SOL    HW1 8050   5.226   2.382   3.194
 2577SOL    HW2 8051   5.084   2.431   3.179
 2578SOL     OW 8052   3.999   9.549   5.714
 2578SOL    HW1 8053   3.909   9.582   5.697
 2578SOL    HW2 8054   3.992   9.516   5.806
 2579SOL     OW 8055   2.936   2.593   3.623
 2579SOL    HW1 8056   2.925   2.496   3.620
 2579SOL    HW2 8057   2.909   2.620   3.533
 2580SOL     OW 8058   5.042   0.464   0.938
 2580SOL    HW1 8059   5.102   0.438   1.011
 2580SOL    HW2 8060   5.105   0.492   0.870
 2581SOL     OW 8061   2.326   4.453   3.415
 2581SOL    HW1 8062   2.310   4.362   3.442
 2581SOL    HW2 8063   2.408   4.473   3.465
 2582SOL     OW 8064   3.107   0.432   2.289
 2582SOL    HW1 8065   3.011   0.429   2.301
 2582SOL    HW2 8066   3.122   0.360   2.228
 2583SOL     OW 8067   2.108   3.017   5.259
 2583SOL    HW1 8068   2.172   3.047   5.325
 2583SOL    HW2 8069   2.072   3.102   5.230
 2584SOL     OW 8070   5.761   5.859   3.347
 2584SOL    HW1 8071   5.810   5.918   3.288
 2584SOL    HW2 8072   5.681   5.912   3.362
 2585SOL     OW 8073   1.395   4.794   4.207
 2585SOL    HW1 8074   1.464   4.852   4.246
 2585SOL    HW2 8075   1.316   4.824   4.257
 2586SOL     OW 8076   2.809   2.246   2.769
 2586SOL    HW1 8077   2.771   2.205   2.849
 2586SOL    HW2 8078   2.885   2.188   2.751
 2587SOL     OW 8079   3.549   0.582   1.441
 2587SOL    HW1 8080   3.595   0.586   1.355
 2587SOL    HW2 8081   3.457   0.566   1.412
 2588SOL     OW 8082   2.250   1.474   3.423
 2588SOL    HW1 8083   2.184   1.521   3.369
 2588SOL    HW2 8084   2.193   1.406   3.464
 2589SOL     OW 8085   1.594   5.672   4.770
 2589SOL    HW1 8086   1.646   5.740   4.816
 2589SOL    HW2 8087   1.507   5.715   4.766
 2590SOL     OW 8088   2.183   3.609   4.566
 2590SOL    HW1 8089   2.216   3.518   4.575
 2590SOL    HW2 8090   2.156   3.608   4.471
 2591SOL     OW 8091   4.705   4.880   0.923
 2591SOL    HW1 8092   4.650   4.815   0.971
 2591SOL    HW2 8093   4.663   4.963   0.950
 2592SOL     OW 8094   0.689   6.706   2.141
 2592SOL    HW1 8095   0.757   6.773   2.155
 2592SOL    HW2 8096   0.644   6.703   2.228
 2593SOL     OW 8097   0.110   5.223   1.447
 2593SOL    HW1 8098   0.128   5.165   1.524
 2593SOL    HW2 8099   0.119   5.162   1.373
 2594SOL     OW 8100   4.609   3.043   4.959
 2594SOL    HW1 8101   4.643   3.117   4.906
 2594SOL    HW2 8102   4.651   3.063   5.045
 2595SOL     OW 8103   3.174   6.102   5.879
 2595SOL    HW1 8104   3.247   6.050   5.843
 2595SOL    HW2 8105   3.178   6.183   5.826
 2596SOL     OW 8106   4.032   4.654   1.510
 2596SOL    HW1 8107   3.981   4.632   1.590
 2596SOL    HW2 8108   4.063   4.744   1.532
 2597SOL     OW 8109   5.735   0.074   2.716
 2597SOL    HW1 8110   5.767   0.123   2.640
 2597SOL    HW2 8111   5.725   0.141   2.784
 2598SOL     OW 8112   1.050   5.673   0.907
 2598SOL    HW1 8113   1.073   5.767   0.905
 2598SOL    HW2 8114   1.112   5.638   0.974
 2599SOL     OW 8115   3.661   5.516   1.707
 2599SOL    HW1 8116   3.724   5.467   1.652
 2599SOL    HW2 8117   3.628   5.445   1.765
 2600SOL     OW 8118   2.184   6.823   2.633
 2600SOL    HW1 8119   2.236   6.890   2.680
 2600SOL    HW2 8120   2.126   6.792   2.705
 2601SOL     OW 8121   4.831   0.782   3.454
 2601SOL    HW1 8122   4.841   0.874   3.485
 2601SOL    HW2 8123   4.776   0.795   3.374
 2602SOL     OW 8124   2.146   2.253   0.846
 2602SOL    HW1 8125   2.212   2.321   0.861
 2602SOL    HW2 8126   2.083   2.298   0.786
 2603SOL     OW 8127   4.512   8.743   3.953
 2603SOL    HW1 8128   4.499   8.836   3.925
 2603SOL    HW2 8129   4.528   8.698   3.869
 2604SOL     OW 8130   2.598   1.920   2.867
 2604SOL    HW1 8131   2.553   1.962   2.792
 2604SOL    HW2 8132   2.637   1.998   2.912
 2605SOL     OW 8133   0.962   2.427   4.036
 2605SOL    HW1 8134   0.916   2.342   4.032
 2605SOL    HW2 8135   0.899   2.487   3.992
 2606SOL     OW 8136   4.380   3.631   0.185
 2606SOL    HW1 8137   4.313   3.589   0.129
 2606SOL    HW2 8138   4.427   3.555   0.221
 2607SOL     OW 8139   3.054   3.501   2.709
 2607SOL    HW1 8140   3.018   3.589   2.728
 2607SOL    HW2 8141   2.974   3.447   2.725
 2608SOL     OW 8142   2.498   1.509   5.168
 2608SOL    HW1 8143   2.573   1.567   5.190
 2608SOL    HW2 8144   2.500   1.511   5.071
 2609SOL     OW 8145   5.504   9.777   4.475
 2609SOL    HW1 8146   5.461   9.730   4.401
 2609SOL    HW2 8147   5.588   9.801   4.433
 2610SOL     OW 8148   0.743   8.099   4.836
 2610SOL    HW1 8149   0.708   8.176   4.885
 2610SOL    HW2 8150   0.833   8.129   4.812
 2611SOL     OW 8151   5.085   2.847   2.978
 2611SOL    HW1 8152   5.082   2.944   2.975
 2611SOL    HW2 8153   5.040   2.827   3.063
 2612SOL     OW 8154   3.683   3.376   3.760
 2612SOL    HW1 8155   3.705   3.312   3.830
 2612SOL    HW2 8156   3.591   3.400   3.782
 2613SOL     OW 8157   5.105   8.128   3.783
 2613SOL    HW1 8158   5.192   8.114   3.743
 2613SOL    HW2 8159   5.064   8.039   3.774
 2614SOL     OW 8160   4.405   7.251   2.678
 2614SOL    HW1 8161   4.442   7.230   2.591
 2614SOL    HW2 8162   4.482   7.240   2.737
 2615SOL     OW 8163   3.151   0.253   1.862
 2615SOL    HW1 8164   3.204   0.332   1.885
 2615SOL    HW2 8165   3.131   0.268   1.768
 2616SOL     OW 8166   3.615   7.628   5.616
 2616SOL    HW1 8167   3.647   7.720   5.618
 2616SOL    HW2 8168   3.665   7.592   5.542
 2617SOL     OW 8169   0.069   1.424   3.582
 2617SOL    HW1 8170  -0.026   1.424   3.595
 2617SOL    HW2 8171   0.094   1.509   3.624
 2618SOL     OW 8172   3.710   5.076   4.439
 2618SOL    HW1 8173   3.802   5.055   4.414
 2618SOL    HW2 8174   3.672   5.093   4.352
 2619SOL     OW 8175   2.616   0.849   4.454
 2619SOL    HW1 8176   2.538   0.904   4.472
 2619SOL    HW2 8177   2.649   0.885   4.369
 2620SOL     OW 8178   4.307   6.113   2.764
 2620SOL    HW1 8179   4.218   6.135   2.732
 2620SOL    HW2 8180   4.289   6.064   2.847
 2621SOL     OW 8181   1.454   6.259   0.338
 2621SOL    HW1 8182   1.494   6.278   0.424
 2621SOL    HW2 8183   1.438   6.164   0.344
 2622SOL     OW 8184   2.881   7.472   5.047
 2622SOL    HW1 8185   2.958   7.452   4.993
 2622SOL    HW2 8186   2.917   7.533   5.114
 2623SOL     OW 8187   1.096   1.293   5.076
 2623SOL    HW1 8188   1.076   1.234   5.152
 2623SOL    HW2 8189   1.015   1.284   5.022
 2624SOL     OW 8190   5.368   5.798   0.861
 2624SOL    HW1 8191   5.431   5.754   0.803
 2624SOL    HW2 8192   5.284   5.785   0.815
 2625SOL     OW 8193   1.232   6.040   1.349
 2625SOL    HW1 8194   1.285   6.094   1.410
 2625SOL    HW2 8195   1.261   6.078   1.264
 2626SOL     OW 8196   2.867   3.093   5.052
 2626SOL    HW1 8197   2.773   3.075   5.074
 2626SOL    HW2 8198   2.859   3.170   4.993
 2627SOL     OW 8199   3.529   8.495   1.680
 2627SOL    HW1 8200   3.441   8.535   1.671
 2627SOL    HW2 8201   3.562   8.538   1.761
 2628SOL     OW 8202   4.760   3.646   4.128
 2628SOL    HW1 8203   4.750   3.676   4.036
 2628SOL    HW2 8204   4.682   3.591   4.141
 2629SOL     OW 8205   3.399   8.009   3.087
 2629SOL    HW1 8206   3.330   7.954   3.130
 2629SOL    HW2 8207   3.435   7.946   3.022
 2630SOL     OW 8208   5.664   8.066   0.301
 2630SOL    HW1 8209   5.659   8.158   0.332
 2630SOL    HW2 8210   5.568   8.047   0.294
 2631SOL     OW 8211   4.099   3.168   5.513
 2631SOL    HW1 8212   4.107   3.070   5.512
 2631SOL    HW2 8213   4.148   3.190   5.432
 2632SOL     OW 8214   4.780   8.698   3.581
 2632SOL    HW1 8215   4.696   8.667   3.620
 2632SOL    HW2 8216   4.747   8.746   3.502
 2633SOL     OW 8217   0.258   4.990   2.769
 2633SOL    HW1 8218   0.282   4.895   2.771
 2633SOL    HW2 8219   0.296   5.020   2.853
 2634SOL     OW 8220   4.256   0.715   2.587
 2634SOL    HW1 8221   4.216   0.627   2.578
 2634SOL    HW2 8222   4.202   0.750   2.659
 2635SOL     OW 8223   4.767   5.524   0.474
 2635SOL    HW1 8224   4.831   5.532   0.400
 2635SOL    HW2 8225   4.812   5.465   0.535
 2636SOL     OW 8226   3.808   2.670   0.228
 2636SOL    HW1 8227   3.759   2.665   0.312
 2636SOL    HW2 8228   3.879   2.734   0.248
 2637SOL     OW 8229   4.450   4.587   4.728
 2637SOL    HW1 8230   4.428   4.572   4.634
 2637SOL    HW2 8231   4.376   4.642   4.759
 2638SOL     OW 8232   1.128   1.656   4.320
 2638SOL    HW1 8233   1.056   1.601   4.283
 2638SOL    HW2 8234   1.104   1.657   4.415
 2639SOL     OW 8235   1.754   9.447   4.418
 2639SOL    HW1 8236   1.801   9.519   4.370
 2639SOL    HW2 8237   1.667   9.447   4.376
 2640SOL     OW 8238   1.200   0.864   5.749
 2640SOL    HW1 8239   1.264   0.802   5.788
 2640SOL    HW2 8240   1.241   0.949   5.773
 2641SOL     OW 8241   3.111   6.048   1.000
 2641SOL    HW1 8242   3.124   6.141   0.972
 2641SOL    HW2 8243   3.199   6.010   0.986
 2642SOL     OW 8244   2.133   8.554   4.840
 2642SOL    HW1 8245   2.146   8.619   4.911
 2642SOL    HW2 8246   2.040   8.567   4.818
 2643SOL     OW 8247   1.735   9.181   0.296
 2643SOL    HW1 8248   1.650   9.161   0.252
 2643SOL    HW2 8249   1.751   9.273   0.271
 2644SOL     OW 8250   1.352   1.726   1.250
 2644SOL    HW1 8251   1.321   1.644   1.291
 2644SOL    HW2 8252   1.424   1.693   1.192
 2645SOL     OW 8253   4.191   7.641   1.697
 2645SOL    HW1 8254   4.113   7.585   1.709
 2645SOL    HW2 8255   4.258   7.574   1.673
 2646SOL     OW 8256   2.838   2.426   3.878
 2646SOL    HW1 8257   2.803   2.354   3.821
 2646SOL    HW2 8258   2.935   2.417   3.867
 2647SOL     OW 8259   2.613   4.365   5.540
 2647SOL    HW1 8260   2.649   4.323   5.460
 2647SOL    HW2 8261   2.607   4.457   5.513
 2648SOL     OW 8262   1.817   2.149   2.711
 2648SOL    HW1 8263   1.817   2.141   2.614
 2648SOL    HW2 8264   1.904   2.113   2.732
 2649SOL     OW 8265   3.115   3.414   2.452
 2649SOL    HW1 8266   3.023   3.394   2.430
 2649SOL    HW2 8267   3.107   3.434   2.547
 2650SOL     OW 8268   2.293   1.266   1.563
 2650SOL    HW1 8269   2.358   1.298   1.629
 2650SOL    HW2 8270   2.269   1.349   1.517
 2651SOL     OW 8271   5.212   7.755   1.073
 2651SOL    HW1 8272   5.274   7.823   1.103
 2651SOL    HW2 8273   5.194   7.706   1.155
 2652SOL     OW 8274   3.727   1.959   4.993
 2652SOL    HW1 8275   3.732   1.997   4.903
 2652SOL    HW2 8276   3.633   1.972   5.018
 2653SOL     OW 8277   5.342   3.395   5.439
 2653SOL    HW1 8278   5.376   3.469   5.492
 2653SOL    HW2 8279   5.273   3.357   5.497
 2654SOL     OW 8280   4.026   8.831   5.355
 2654SOL    HW1 8281   4.037   8.915   5.309
 2654SOL    HW2 8282   4.026   8.859   5.448
 2655SOL     OW 8283   4.940   6.523   1.380
 2655SOL    HW1 8284   4.982   6.511   1.466
 2655SOL    HW2 8285   4.853   6.560   1.403
 2656SOL     OW 8286   0.479   9.678   0.181
 2656SOL    HW1 8287   0.401   9.622   0.196
 2656SOL    HW2 8288   0.509   9.651   0.094
 2657SOL     OW 8289   3.523   6.759   0.955
 2657SOL    HW1 8290   3.464   6.758   0.877
 2657SOL    HW2 8291   3.459   6.774   1.025
 2658SOL     OW 8292   4.876   4.168   0.110
 2658SOL    HW1 8293   4.936   4.091   0.109
 2658SOL    HW2 8294   4.799   4.136   0.061
 2659SOL     OW 8295   4.564   6.109   2.693
 2659SOL    HW1 8296   4.615   6.046   2.748
 2659SOL    HW2 8297   4.475   6.106   2.734
 2660SOL     OW 8298   5.505   3.243   2.551
 2660SOL    HW1 8299   5.474   3.321   2.502
 2660SOL    HW2 8300   5.481   3.171   2.491
 2661SOL     OW 8301   1.142   5.697   2.809
 2661SOL    HW1 8302   1.159   5.764   2.878
 2661SOL    HW2 8303   1.061   5.654   2.842
 2662SOL     OW 8304   4.074   4.044   2.389
 2662SOL    HW1 8305   4.156   4.038   2.336
 2662SOL    HW2 8306   4.104   4.101   2.463
 2663SOL     OW 8307   4.512   8.157   2.241
 2663SOL    HW1 8308   4.580   8.208   2.191
 2663SOL    HW2 8309   4.462   8.231   2.281
 2664SOL     OW 8310   3.437   9.545   4.105
 2664SOL    HW1 8311   3.508   9.478   4.096
 2664SOL    HW2 8312   3.360   9.489   4.121
 2665SOL     OW 8313   4.701   4.994   4.028
 2665SOL    HW1 8314   4.688   5.085   4.060
 2665SOL    HW2 8315   4.780   4.966   4.078
 2666SOL     OW 8316   2.101   8.206   0.338
 2666SOL    HW1 8317   2.095   8.296   0.376
 2666SOL    HW2 8318   2.050   8.156   0.405
 2667SOL     OW 8319   1.450   4.624   0.403
 2667SOL    HW1 8320   1.508   4.548   0.387
 2667SOL    HW2 8321   1.364   4.591   0.372
 2668SOL     OW 8322   4.048   3.438   3.343
 2668SOL    HW1 8323   3.954   3.463   3.332
 2668SOL    HW2 8324   4.088   3.527   3.336
 2669SOL     OW 8325   2.852   5.181   3.626
 2669SOL    HW1 8326   2.947   5.197   3.616
 2669SOL    HW2 8327   2.832   5.238   3.704
 2670SOL     OW 8328   1.404   5.567   2.284
 2670SOL    HW1 8329   1.431   5.595   2.373
 2670SOL    HW2 8330   1.308   5.578   2.287
 2671SOL     OW 8331   1.196   0.845   1.552
 2671SOL    HW1 8332   1.134   0.917   1.533
 2671SOL    HW2 8333   1.225   0.820   1.464
 2672SOL     OW 8334   1.219   7.380   1.602
 2672SOL    HW1 8335   1.245   7.402   1.694
 2672SOL    HW2 8336   1.140   7.325   1.616
 2673SOL     OW 8337   2.279   0.313   1.939
 2673SOL    HW1 8338   2.192   0.275   1.960
 2673SOL    HW2 8339   2.282   0.390   1.996
 2674SOL     OW 8340   0.134   1.961   4.664
 2674SOL    HW1 8341   0.160   2.044   4.619
 2674SOL    HW2 8342   0.217   1.918   4.684
 2675SOL     OW 8343   5.456   8.138   3.958
 2675SOL    HW1 8344   5.456   8.135   3.861
 2675SOL    HW2 8345   5.391   8.210   3.973
 2676SOL     OW 8346   1.082   5.589   2.560
 2676SOL    HW1 8347   1.062   5.500   2.593
 2676SOL    HW2 8348   1.114   5.631   2.642
 2677SOL     OW 8349   5.092   9.172   1.175
 2677SOL    HW1 8350   5.106   9.266   1.198
 2677SOL    HW2 8351   5.015   9.175   1.117
 2678SOL     OW 8352   4.314   8.013   4.925
 2678SOL    HW1 8353   4.233   8.066   4.936
 2678SOL    HW2 8354   4.311   7.952   5.001
 2679SOL     OW 8355   3.979   4.789   4.430
 2679SOL    HW1 8356   4.050   4.855   4.439
 2679SOL    HW2 8357   4.026   4.706   4.452
 2680SOL     OW 8358   0.561   4.428   1.618
 2680SOL    HW1 8359   0.621   4.380   1.558
 2680SOL    HW2 8360   0.475   4.415   1.575
 2681SOL     OW 8361   0.237   0.864   3.769
 2681SOL    HW1 8362   0.290   0.934   3.727
 2681SOL    HW2 8363   0.147   0.895   3.753
 2682SOL     OW 8364   0.250   1.914   1.520
 2682SOL    HW1 8365   0.177   1.862   1.556
 2682SOL    HW2 8366   0.216   1.939   1.432
 2683SOL     OW 8367   0.682   6.680   3.980
 2683SOL    HW1 8368   0.590   6.671   3.950
 2683SOL    HW2 8369   0.718   6.595   3.949
 2684SOL     OW 8370   4.252   4.312   1.273
 2684SOL    HW1 8371   4.182   4.378   1.288
 2684SOL    HW2 8372   4.323   4.340   1.334
 2685SOL     OW 8373   3.807   4.126   1.437
 2685SOL    HW1 8374   3.765   4.098   1.521
 2685SOL    HW2 8375   3.857   4.203   1.468
 2686SOL     OW 8376   2.347   0.640   3.168
 2686SOL    HW1 8377   2.408   0.564   3.172
 2686SOL    HW2 8378   2.400   0.706   3.120
 2687SOL     OW 8379   4.492   6.245   3.080
 2687SOL    HW1 8380   4.543   6.196   3.146
 2687SOL    HW2 8381   4.401   6.242   3.116
 2688SOL     OW 8382   4.734   5.742   1.650
 2688SOL    HW1 8383   4.693   5.659   1.623
 2688SOL    HW2 8384   4.821   5.712   1.683
 2689SOL     OW 8385   1.440   8.145   1.718
 2689SOL    HW1 8386   1.508   8.125   1.653
 2689SOL    HW2 8387   1.380   8.068   1.708
 2690SOL     OW 8388   3.255   8.393   2.414
 2690SOL    HW1 8389   3.281   8.357   2.501
 2690SOL    HW2 8390   3.239   8.310   2.366
 2691SOL     OW 8391   0.947   1.145   0.725
 2691SOL    HW1 8392   0.887   1.184   0.791
 2691SOL    HW2 8393   1.036   1.160   0.763
 2692SOL     OW 8394   1.871   3.626   2.068
 2692SOL    HW1 8395   1.900   3.709   2.110
 2692SOL    HW2 8396   1.958   3.587   2.045
 2693SOL     OW 8397   5.559   8.216   3.001
 2693SOL    HW1 8398   5.597   8.305   3.002
 2693SOL    HW2 8399   5.476   8.230   3.049
 2694SOL     OW 8400   2.159   2.808   2.308
 2694SOL    HW1 8401   2.207   2.722   2.301
 2694SOL    HW2 8402   2.104   2.808   2.229
 2695SOL     OW 8403   2.481   2.307   3.001
 2695SOL    HW1 8404   2.532   2.389   2.994
 2695SOL    HW2 8405   2.435   2.305   2.915
 2696SOL     OW 8406   1.114   9.316   0.614
 2696SOL    HW1 8407   1.151   9.405   0.631
 2696SOL    HW2 8408   1.171   9.284   0.542
 2697SOL     OW 8409   1.376   9.639   5.812
 2697SOL    HW1 8410   1.346   9.634   5.904
 2697SOL    HW2 8411   1.405   9.546   5.797
 2698SOL     OW 8412   4.278   3.869   3.104
 2698SOL    HW1 8413   4.372   3.861   3.127
 2698SOL    HW2 8414   4.278   3.946   3.045
 2699SOL     OW 8415   5.227   3.491   4.977
 2699SOL    HW1 8416   5.286   3.502   4.902
 2699SOL    HW2 8417   5.286   3.503   5.054
 2700SOL     OW 8418   0.396   2.998   2.683
 2700SOL    HW1 8419   0.419   3.090   2.703
 2700SOL    HW2 8420   0.425   2.990   2.590
 2701SOL     OW 8421   4.693   3.354   3.951
 2701SOL    HW1 8422   4.642   3.283   3.993
 2701SOL    HW2 8423   4.624   3.422   3.944
 2702SOL     OW 8424   5.088   9.284   4.709
 2702SOL    HW1 8425   5.136   9.249   4.632
 2702SOL    HW2 8426   5.143   9.360   4.733
 2703SOL     OW 8427   0.124   7.385   3.368
 2703SOL    HW1 8428   0.103   7.313   3.431
 2703SOL    HW2 8429   0.123   7.334   3.285
 2704SOL     OW 8430   3.883   9.622   4.642
 2704SOL    HW1 8431   3.840   9.692   4.588
 2704SOL    HW2 8432   3.975   9.655   4.647
 2705SOL     OW 8433   4.176   5.694   5.078
 2705SOL    HW1 8434   4.243   5.754   5.044
 2705SOL    HW2 8435   4.100   5.755   5.087
 2706SOL     OW 8436   3.579   4.610   5.575
 2706SOL    HW1 8437   3.593   4.603   5.478
 2706SOL    HW2 8438   3.485   4.634   5.581
 2707SOL     OW 8439   0.848   6.800   0.662
 2707SOL    HW1 8440   0.823   6.871   0.599
 2707SOL    HW2 8441   0.915   6.844   0.717
 2708SOL     OW 8442   4.698   8.311   2.136
 2708SOL    HW1 8443   4.791   8.316   2.109
 2708SOL    HW2 8444   4.689   8.388   2.194
 2709SOL     OW 8445   1.859   7.920   2.802
 2709SOL    HW1 8446   1.925   7.921   2.874
 2709SOL    HW2 8447   1.795   7.986   2.833
 2710SOL     OW 8448   4.011   3.241   4.361
 2710SOL    HW1 8449   3.991   3.202   4.449
 2710SOL    HW2 8450   4.106   3.224   4.352
 2711SOL     OW 8451   5.458   2.455   4.269
 2711SOL    HW1 8452   5.518   2.380   4.275
 2711SOL    HW2 8453   5.487   2.497   4.185
 2712SOL     OW 8454   0.811   0.881   4.653
 2712SOL    HW1 8455   0.751   0.916   4.585
 2712SOL    HW2 8456   0.768   0.796   4.673
 2713SOL     OW 8457   3.605   1.706   3.738
 2713SOL    HW1 8458   3.512   1.727   3.753
 2713SOL    HW2 8459   3.600   1.609   3.734
 2714SOL     OW 8460   1.101   9.418   1.671
 2714SOL    HW1 8461   1.075   9.510   1.688
 2714SOL    HW2 8462   1.019   9.381   1.632
 2715SOL     OW 8463   1.285   4.977   4.592
 2715SOL    HW1 8464   1.368   5.027   4.601
 2715SOL    HW2 8465   1.248   4.984   4.682
 2716SOL     OW 8466   5.080   9.329   5.171
 2716SOL    HW1 8467   5.138   9.261   5.212
 2716SOL    HW2 8468   5.138   9.363   5.100
 2717SOL     OW 8469   5.490   1.201   1.504
 2717SOL    HW1 8470   5.563   1.215   1.566
 2717SOL    HW2 8471   5.534   1.217   1.417
 2718SOL     OW 8472   0.692   6.378   5.777
 2718SOL    HW1 8473   0.761   6.433   5.735
 2718SOL    HW2 8474   0.648   6.441   5.835
 2719SOL     OW 8475   0.869   8.900   3.392
 2719SOL    HW1 8476   0.792   8.907   3.450
 2719SOL    HW2 8477   0.836   8.848   3.317
 2720SOL     OW 8478   2.772   9.483   4.844
 2720SOL    HW1 8479   2.821   9.556   4.885
 2720SOL    HW2 8480   2.709   9.459   4.914
 2721SOL     OW 8481   1.255   0.603   4.913
 2721SOL    HW1 8482   1.324   0.637   4.974
 2721SOL    HW2 8483   1.306   0.557   4.845
 2722SOL     OW 8484   1.432   8.038   5.668
 2722SOL    HW1 8485   1.397   8.001   5.750
 2722SOL    HW2 8486   1.475   8.120   5.700
 2723SOL     OW 8487   3.916   4.803   4.158
 2723SOL    HW1 8488   3.923   4.772   4.250
 2723SOL    HW2 8489   3.938   4.896   4.171
 2724SOL     OW 8490   0.533   4.542   3.011
 2724SOL    HW1 8491   0.572   4.549   3.099
 2724SOL    HW2 8492   0.437   4.545   3.031
 2725SOL     OW 8493   0.205   1.286   4.205
 2725SOL    HW1 8494   0.236   1.194   4.207
 2725SOL    HW2 8495   0.110   1.274   4.219
 2726SOL     OW 8496   4.820   3.011   0.383
 2726SOL    HW1 8497   4.868   3.090   0.410
 2726SOL    HW2 8498   4.786   2.980   0.469
 2727SOL     OW 8499   5.716   5.167   1.244
 2727SOL    HW1 8500   5.663   5.187   1.324
 2727SOL    HW2 8501   5.704   5.246   1.189
 2728SOL     OW 8502   0.647   6.025   2.724
 2728SOL    HW1 8503   0.620   5.998   2.633
 2728SOL    HW2 8504   0.576   6.089   2.743
 2729SOL     OW 8505   2.229   8.253   1.038
 2729SOL    HW1 8506   2.159   8.311   1.072
 2729SOL    HW2 8507   2.176   8.180   1.004
 2730SOL     OW 8508   0.456   1.110   2.724
 2730SOL    HW1 8509   0.443   1.022   2.764
 2730SOL    HW2 8510   0.399   1.108   2.645
 2731SOL     OW 8511   3.860   1.849   3.242
 2731SOL    HW1 8512   3.920   1.785   3.201
 2731SOL    HW2 8513   3.912   1.883   3.316
 2732SOL     OW 8514   1.272   6.842   3.104
 2732SOL    HW1 8515   1.332   6.909   3.067
 2732SOL    HW2 8516   1.187   6.889   3.106
 2733SOL     OW 8517   4.385   0.386   1.297
 2733SOL    HW1 8518   4.299   0.371   1.338
 2733SOL    HW2 8519   4.447   0.354   1.366
 2734SOL     OW 8520   1.590   6.669   3.642
 2734SOL    HW1 8521   1.601   6.572   3.646
 2734SOL    HW2 8522   1.668   6.700   3.693
 2735SOL     OW 8523   3.459   2.251   1.100
 2735SOL    HW1 8524   3.524   2.219   1.035
 2735SOL    HW2 8525   3.430   2.335   1.063
 2736SOL     OW 8526   5.501   7.398   1.043
 2736SOL    HW1 8527   5.517   7.426   0.951
 2736SOL    HW2 8528   5.465   7.308   1.032
 2737SOL     OW 8529   5.632   3.633   1.898
 2737SOL    HW1 8530   5.552   3.672   1.937
 2737SOL    HW2 8531   5.606   3.631   1.803
 2738SOL     OW 8532   5.261   5.932   4.820
 2738SOL    HW1 8533   5.328   5.895   4.759
 2738SOL    HW2 8534   5.199   5.975   4.758
 2739SOL     OW 8535   3.993   2.183   0.302
 2739SOL    HW1 8536   3.929   2.233   0.249
 2739SOL    HW2 8537   3.968   2.091   0.284
 2740SOL     OW 8538   4.449   3.511   2.355
 2740SOL    HW1 8539   4.544   3.525   2.347
 2740SOL    HW2 8540   4.445   3.454   2.433
 2741SOL     OW 8541   4.625   1.127   1.637
 2741SOL    HW1 8542   4.586   1.208   1.673
 2741SOL    HW2 8543   4.595   1.131   1.544
 2742SOL     OW 8544   4.462   7.457   2.108
 2742SOL    HW1 8545   4.447   7.454   2.011
 2742SOL    HW2 8546   4.530   7.389   2.122
 2743SOL     OW 8547   2.563   7.831   1.042
 2743SOL    HW1 8548   2.469   7.856   1.047
 2743SOL    HW2 8549   2.600   7.895   1.106
 2744SOL     OW 8550   0.320   7.977   1.002
 2744SOL    HW1 8551   0.312   7.901   1.064
 2744SOL    HW2 8552   0.256   7.954   0.934
 2745SOL     OW 8553   1.409   7.586   2.418
 2745SOL    HW1 8554   1.417   7.529   2.340
 2745SOL    HW2 8555   1.409   7.520   2.490
 2746SOL     OW 8556   3.825   7.340   3.391
 2746SOL    HW1 8557   3.834   7.430   3.357
 2746SOL    HW2 8558   3.913   7.323   3.428
 2747SOL     OW 8559   3.895   5.066   2.436
 2747SOL    HW1 8560   3.895   5.000   2.363
 2747SOL    HW2 8561   3.822   5.035   2.491
 2748SOL     OW 8562   4.710   8.867   1.436
 2748SOL    HW1 8563   4.717   8.782   1.483
 2748SOL    HW2 8564   4.723   8.931   1.509
 2749SOL     OW 8565   4.509   3.854   0.068
 2749SOL    HW1 8566   4.464   3.777   0.106
 2749SOL    HW2 8567   4.448   3.926   0.085
 2750SOL     OW 8568   0.713   7.304   0.732
 2750SOL    HW1 8569   0.647   7.309   0.804
 2750SOL    HW2 8570   0.749   7.395   0.733
 2751SOL     OW 8571   2.491   4.914   3.897
 2751SOL    HW1 8572   2.583   4.891   3.922
 2751SOL    HW2 8573   2.458   4.827   3.868
 2752SOL     OW 8574   1.749   8.450   5.223
 2752SOL    HW1 8575   1.783   8.502   5.147
 2752SOL    HW2 8576   1.833   8.424   5.264
 2753SOL     OW 8577   1.921   4.403   4.246
 2753SOL    HW1 8578   1.962   4.356   4.172
 2753SOL    HW2 8579   1.866   4.468   4.198
 2754SOL     OW 8580   2.874   8.761   1.081
 2754SOL    HW1 8581   2.874   8.720   0.992
 2754SOL    HW2 8582   2.900   8.851   1.056
 2755SOL     OW 8583   5.359   2.916   2.195
 2755SOL    HW1 8584   5.285   2.980   2.183
 2755SOL    HW2 8585   5.411   2.933   2.114
 2756SOL     OW 8586   5.275   7.169   1.249
 2756SOL    HW1 8587   5.201   7.227   1.220
 2756SOL    HW2 8588   5.310   7.145   1.161
 2757SOL     OW 8589   3.945   9.369   2.129
 2757SOL    HW1 8590   3.989   9.283   2.143
 2757SOL    HW2 8591   3.875   9.365   2.196
 2758SOL     OW 8592   3.731   2.133   2.854
 2758SOL    HW1 8593   3.791   2.098   2.921
 2758SOL    HW2 8594   3.787   2.129   2.774
 2759SOL     OW 8595   3.616   7.074   2.514
 2759SOL    HW1 8596   3.674   7.061   2.591
 2759SOL    HW2 8597   3.589   7.167   2.524
 2760SOL     OW 8598   5.553   2.594   4.057
 2760SOL    HW1 8599   5.602   2.669   4.095
 2760SOL    HW2 8600   5.526   2.629   3.970
 2761SOL     OW 8601   1.283   6.813   2.215
 2761SOL    HW1 8602   1.317   6.755   2.286
 2761SOL    HW2 8603   1.293   6.755   2.138
 2762SOL     OW 8604   5.090   2.968   3.730
 2762SOL    HW1 8605   5.180   2.989   3.763
 2762SOL    HW2 8606   5.067   3.053   3.688
 2763SOL     OW 8607   1.696   4.933   4.893
 2763SOL    HW1 8608   1.758   4.861   4.915
 2763SOL    HW2 8609   1.616   4.882   4.871
 2764SOL     OW 8610   1.278   4.025   4.505
 2764SOL    HW1 8611   1.256   4.095   4.441
 2764SOL    HW2 8612   1.332   3.963   4.453
 2765SOL     OW 8613   3.914   9.236   1.627
 2765SOL    HW1 8614   3.912   9.154   1.574
 2765SOL    HW2 8615   3.972   9.210   1.700
 2766SOL     OW 8616   5.573   0.879   0.864
 2766SOL    HW1 8617   5.653   0.881   0.809
 2766SOL    HW2 8618   5.513   0.822   0.814
 2767SOL     OW 8619   1.955   4.106   3.841
 2767SOL    HW1 8620   1.951   4.020   3.799
 2767SOL    HW2 8621   1.863   4.136   3.826
 2768SOL     OW 8622   4.192   3.556   3.572
 2768SOL    HW1 8623   4.282   3.585   3.599
 2768SOL    HW2 8624   4.178   3.610   3.492
 2769SOL     OW 8625   0.971   4.170   0.829
 2769SOL    HW1 8626   0.932   4.231   0.895
 2769SOL    HW2 8627   1.051   4.218   0.801
 2770SOL     OW 8628   4.293   5.515   1.182
 2770SOL    HW1 8629   4.216   5.519   1.121
 2770SOL    HW2 8630   4.306   5.610   1.198
 2771SOL     OW 8631   0.400   4.160   4.170
 2771SOL    HW1 8632   0.336   4.207   4.227
 2771SOL    HW2 8633   0.472   4.224   4.163
 2772SOL     OW 8634   1.579   2.926   2.533
 2772SOL    HW1 8635   1.504   2.942   2.594
 2772SOL    HW2 8636   1.611   2.839   2.561
 2773SOL     OW 8637   3.507   6.487   3.770
 2773SOL    HW1 8638   3.437   6.435   3.724
 2773SOL    HW2 8639   3.571   6.416   3.790
 2774SOL     OW 8640   1.561   2.856   3.836
 2774SOL    HW1 8641   1.466   2.861   3.856
 2774SOL    HW2 8642   1.557   2.825   3.743
 2775SOL     OW 8643   5.814   6.921   4.866
 2775SOL    HW1 8644   5.813   7.018   4.863
 2775SOL    HW2 8645   5.791   6.906   4.960
 2776SOL     OW 8646   2.442   4.308   5.740
 2776SOL    HW1 8647   2.508   4.326   5.669
 2776SOL    HW2 8648   2.495   4.314   5.820
 2777SOL     OW 8649   5.068   9.256   2.219
 2777SOL    HW1 8650   5.118   9.221   2.144
 2777SOL    HW2 8651   5.091   9.190   2.289
 2778SOL     OW 8652   3.288   9.794   4.667
 2778SOL    HW1 8653   3.222   9.807   4.596
 2778SOL    HW2 8654   3.302   9.885   4.696
 2779SOL     OW 8655   0.153   6.517   5.130
 2779SOL    HW1 8656   0.117   6.564   5.205
 2779SOL    HW2 8657   0.250   6.526   5.145
 2780SOL     OW 8658   4.159   9.453   2.315
 2780SOL    HW1 8659   4.082   9.415   2.271
 2780SOL    HW2 8660   4.182   9.525   2.254
 2781SOL     OW 8661   5.122   3.393   0.419
 2781SOL    HW1 8662   5.041   3.371   0.467
 2781SOL    HW2 8663   5.132   3.489   0.439
 2782SOL     OW 8664   0.496   1.978   4.800
 2782SOL    HW1 8665   0.430   2.037   4.843
 2782SOL    HW2 8666   0.530   2.033   4.727
 2783SOL     OW 8667   2.029   5.223   4.781
 2783SOL    HW1 8668   2.121   5.196   4.766
 2783SOL    HW2 8669   2.040   5.319   4.787
 2784SOL     OW 8670   2.931   0.753   2.154
 2784SOL    HW1 8671   2.926   0.737   2.248
 2784SOL    HW2 8672   2.859   0.697   2.121
 2785SOL     OW 8673   3.547   8.002   1.517
 2785SOL    HW1 8674   3.466   7.962   1.553
 2785SOL    HW2 8675   3.615   7.948   1.560
 2786SOL     OW 8676   1.479   7.558   3.467
 2786SOL    HW1 8677   1.521   7.568   3.555
 2786SOL    HW2 8678   1.400   7.615   3.477
 2787SOL     OW 8679   3.547   4.609   5.023
 2787SOL    HW1 8680   3.505   4.649   4.945
 2787SOL    HW2 8681   3.612   4.676   5.049
 2788SOL     OW 8682   5.464   8.644   4.378
 2788SOL    HW1 8683   5.533   8.709   4.401
 2788SOL    HW2 8684   5.387   8.704   4.367
 2789SOL     OW 8685   0.260   4.627   0.587
 2789SOL    HW1 8686   0.273   4.652   0.680
 2789SOL    HW2 8687   0.220   4.709   0.551
 2790SOL     OW 8688   4.274   6.987   4.748
 2790SOL    HW1 8689   4.185   7.012   4.780
 2790SOL    HW2 8690   4.257   6.896   4.721
 2791SOL     OW 8691   3.028   5.239   2.230
 2791SOL    HW1 8692   3.043   5.149   2.264
 2791SOL    HW2 8693   3.054   5.294   2.306
 2792SOL     OW 8694   5.369   6.161   2.226
 2792SOL    HW1 8695   5.432   6.194   2.160
 2792SOL    HW2 8696   5.286   6.169   2.177
 2793SOL     OW 8697   2.552   9.767   4.101
 2793SOL    HW1 8698   2.498   9.735   4.175
 2793SOL    HW2 8699   2.614   9.826   4.145
 2794SOL     OW 8700   1.385   4.044   5.373
 2794SOL    HW1 8701   1.470   4.000   5.388
 2794SOL    HW2 8702   1.326   3.968   5.356
 2795SOL     OW 8703   4.075   4.042   2.068
 2795SOL    HW1 8704   4.151   4.040   2.129
 2795SOL    HW2 8705   4.102   3.978   2.001
 2796SOL     OW 8706   5.361   1.382   3.575
 2796SOL    HW1 8707   5.410   1.333   3.642
 2796SOL    HW2 8708   5.432   1.413   3.517
 2797SOL     OW 8709   0.296   7.150   3.822
 2797SOL    HW1 8710   0.279   7.239   3.785
 2797SOL    HW2 8711   0.358   7.111   3.759
 2798SOL     OW 8712   3.766   3.231   3.974
 2798SOL    HW1 8713   3.800   3.218   4.065
 2798SOL    HW2 8714   3.671   3.244   3.994
 2799SOL     OW 8715   0.180   5.166   0.128
 2799SOL    HW1 8716   0.269   5.198   0.110
 2799SOL    HW2 8717   0.137   5.247   0.161
 2800SOL     OW 8718   3.348   9.741   2.576
 2800SOL    HW1 8719   3.396   9.780   2.651
 2800SOL    HW2 8720   3.257   9.735   2.610
 2801SOL     OW 8721   0.929   2.322   5.842
 2801SOL    HW1 8722   0.884   2.394   5.795
 2801SOL    HW2 8723   0.909   2.245   5.785
 2802SOL     OW 8724   4.890   8.526   3.003
 2802SOL    HW1 8725   4.904   8.465   3.077
 2802SOL    HW2 8726   4.933   8.480   2.929
 2803SOL     OW 8727   4.393   6.238   0.572
 2803SOL    HW1 8728   4.371   6.320   0.621
 2803SOL    HW2 8729   4.309   6.191   0.570
 2804SOL     OW 8730   0.923   6.842   5.635
 2804SOL    HW1 8731   0.933   6.779   5.562
 2804SOL    HW2 8732   1.014   6.843   5.670
 2805SOL     OW 8733   3.050   5.191   0.103
 2805SOL    HW1 8734   2.995   5.120   0.138
 2805SOL    HW2 8735   3.042   5.178   0.008
 2806SOL     OW 8736   3.676   2.632   3.394
 2806SOL    HW1 8737   3.678   2.726   3.369
 2806SOL    HW2 8738   3.595   2.600   3.352
 2807SOL     OW 8739   5.133   2.512   1.521
 2807SOL    HW1 8740   5.091   2.455   1.454
 2807SOL    HW2 8741   5.216   2.465   1.541
 2808SOL     OW 8742   5.473   6.935   4.904
 2808SOL    HW1 8743   5.491   6.871   4.975
 2808SOL    HW2 8744   5.474   6.874   4.829
 2809SOL     OW 8745   4.525   0.819   2.206
 2809SOL    HW1 8746   4.442   0.794   2.251
 2809SOL    HW2 8747   4.551   0.731   2.171
 2810SOL     OW 8748   5.769   4.582   3.458
 2810SOL    HW1 8749   5.829   4.597   3.385
 2810SOL    HW2 8750   5.702   4.526   3.417
 2811SOL     OW 8751   0.958   5.280   3.944
 2811SOL    HW1 8752   1.012   5.361   3.955
 2811SOL    HW2 8753   1.008   5.232   3.876
 2812SOL     OW 8754   3.915   8.432   3.574
 2812SOL    HW1 8755   3.845   8.384   3.623
 2812SOL    HW2 8756   3.864   8.488   3.513
 2813SOL     OW 8757   2.676   2.645   5.745
 2813SOL    HW1 8758   2.680   2.607   5.833
 2813SOL    HW2 8759   2.763   2.690   5.735
 2814SOL     OW 8760   1.880   8.915   3.459
 2814SOL    HW1 8761   1.846   9.006   3.456
 2814SOL    HW2 8762   1.974   8.931   3.476
 2815SOL     OW 8763   2.221   4.762   3.515
 2815SOL    HW1 8764   2.159   4.834   3.536
 2815SOL    HW2 8765   2.233   4.770   3.418
 2816SOL     OW 8766   3.358   4.338   3.717
 2816SOL    HW1 8767   3.395   4.253   3.686
 2816SOL    HW2 8768   3.433   4.397   3.704
 2817SOL     OW 8769   1.360   3.336   5.456
 2817SOL    HW1 8770   1.403   3.408   5.407
 2817SOL    HW2 8771   1.350   3.378   5.544
 2818SOL     OW 8772   1.913   6.422   0.336
 2818SOL    HW1 8773   1.933   6.351   0.401
 2818SOL    HW2 8774   1.978   6.401   0.267
 2819SOL     OW 8775   0.378   3.140   3.541
 2819SOL    HW1 8776   0.395   3.046   3.554
 2819SOL    HW2 8777   0.445   3.183   3.598
 2820SOL     OW 8778   5.270   9.719   1.580
 2820SOL    HW1 8779   5.188   9.756   1.614
 2820SOL    HW2 8780   5.278   9.763   1.493
 2821SOL     OW 8781   0.531   5.705   4.901
 2821SOL    HW1 8782   0.485   5.709   4.815
 2821SOL    HW2 8783   0.458   5.708   4.965
 2822SOL     OW 8784   5.020   3.632   2.363
 2822SOL    HW1 8785   4.976   3.626   2.450
 2822SOL    HW2 8786   4.966   3.703   2.323
 2823SOL     OW 8787   2.596   9.403   2.713
 2823SOL    HW1 8788   2.614   9.325   2.658
 2823SOL    HW2 8789   2.592   9.472   2.644
 2824SOL     OW 8790   5.032   4.494   2.291
 2824SOL    HW1 8791   4.956   4.467   2.345
 2824SOL    HW2 8792   4.993   4.561   2.233
 2825SOL     OW 8793   3.429   5.375   5.781
 2825SOL    HW1 8794   3.413   5.336   5.692
 2825SOL    HW2 8795   3.338   5.375   5.816
 2826SOL     OW 8796   5.022   1.315   2.577
 2826SOL    HW1 8797   5.027   1.328   2.673
 2826SOL    HW2 8798   5.110   1.344   2.547
 2827SOL     OW 8799   5.563   5.751   0.365
 2827SOL    HW1 8800   5.500   5.709   0.304
 2827SOL    HW2 8801   5.616   5.804   0.303
 2828SOL     OW 8802   2.849   4.853   4.327
 2828SOL    HW1 8803   2.912   4.817   4.264
 2828SOL    HW2 8804   2.809   4.770   4.359
 2829SOL     OW 8805   3.351   7.910   4.804
 2829SOL    HW1 8806   3.273   7.966   4.811
 2829SOL    HW2 8807   3.394   7.923   4.891
 2830SOL     OW 8808   2.350   6.753   3.543
 2830SOL    HW1 8809   2.386   6.842   3.532
 2830SOL    HW2 8810   2.288   6.746   3.470
 2831SOL     OW 8811   0.633   7.983   3.744
 2831SOL    HW1 8812   0.623   7.890   3.770
 2831SOL    HW2 8813   0.727   8.001   3.760
 2832SOL     OW 8814   4.533   5.000   3.128
 2832SOL    HW1 8815   4.455   4.943   3.133
 2832SOL    HW2 8816   4.601   4.937   3.097
 2833SOL     OW 8817   2.774   8.813   3.523
 2833SOL    HW1 8818   2.769   8.805   3.426
 2833SOL    HW2 8819   2.833   8.888   3.534
 2834SOL     OW 8820   0.570   8.505   5.016
 2834SOL    HW1 8821   0.643   8.489   4.955
 2834SOL    HW2 8822   0.594   8.593   5.050
 2835SOL     OW 8823   3.484   1.613   1.154
 2835SOL    HW1 8824   3.515   1.526   1.183
 2835SOL    HW2 8825   3.440   1.589   1.070
 2836SOL     OW 8826   5.665   8.821   0.551
 2836SOL    HW1 8827   5.718   8.794   0.476
 2836SOL    HW2 8828   5.578   8.834   0.510
 2837SOL     OW 8829   2.303   5.142   2.908
 2837SOL    HW1 8830   2.342   5.085   2.978
 2837SOL    HW2 8831   2.378   5.199   2.885
 2838SOL     OW 8832   3.210   6.251   1.560
 2838SOL    HW1 8833   3.151   6.190   1.516
 2838SOL    HW2 8834   3.151   6.293   1.626
 2839SOL     OW 8835   4.630   1.798   3.910
 2839SOL    HW1 8836   4.682   1.874   3.939
 2839SOL    HW2 8837   4.540   1.836   3.913
 2840SOL     OW 8838   3.248   5.114   3.494
 2840SOL    HW1 8839   3.165   5.161   3.512
 2840SOL    HW2 8840   3.233   5.088   3.401
 2841SOL     OW 8841   3.490   0.640   0.232
 2841SOL    HW1 8842   3.522   0.552   0.262
 2841SOL    HW2 8843   3.408   0.651   0.281
 2842SOL     OW 8844   0.350   5.648   2.466
 2842SOL    HW1 8845   0.275   5.592   2.491
 2842SOL    HW2 8846   0.390   5.666   2.551
 2843SOL     OW 8847   3.170   2.426   3.230
 2843SOL    HW1 8848   3.159   2.440   3.325
 2843SOL    HW2 8849   3.089   2.469   3.195
 2844SOL     OW 8850   1.300   0.780   4.275
 2844SOL    HW1 8851   1.330   0.727   4.351
 2844SOL    HW2 8852   1.275   0.864   4.317
 2845SOL     OW 8853   1.774   7.446   0.647
 2845SOL    HW1 8854   1.824   7.516   0.601
 2845SOL    HW2 8855   1.761   7.382   0.575
 2846SOL     OW 8856   0.669   4.029   1.368
 2846SOL    HW1 8857   0.603   4.059   1.302
 2846SOL    HW2 8858   0.735   3.984   1.312
 2847SOL     OW 8859   1.870   5.527   5.483
 2847SOL    HW1 8860   1.962   5.557   5.495
 2847SOL    HW2 8861   1.818   5.601   5.517
 2848SOL     OW 8862   1.078   0.756   4.652
 2848SOL    HW1 8863   1.022   0.832   4.629
 2848SOL    HW2 8864   1.166   0.795   4.658
 2849SOL     OW 8865   0.482   8.866   3.099
 2849SOL    HW1 8866   0.505   8.775   3.077
 2849SOL    HW2 8867   0.445   8.898   3.015
 2850SOL     OW 8868   4.643   7.750   5.414
 2850SOL    HW1 8869   4.581   7.814   5.456
 2850SOL    HW2 8870   4.725   7.769   5.461
 2851SOL     OW 8871   2.313   0.998   1.635
 2851SOL    HW1 8872   2.308   1.088   1.597
 2851SOL    HW2 8873   2.349   1.017   1.723
 2852SOL     OW 8874   4.576   4.206   3.841
 2852SOL    HW1 8875   4.550   4.298   3.823
 2852SOL    HW2 8876   4.496   4.158   3.812
 2853SOL     OW 8877   1.578   4.221   1.128
 2853SOL    HW1 8878   1.614   4.137   1.094
 2853SOL    HW2 8879   1.488   4.196   1.153
 2854SOL     OW 8880   4.876   9.110   3.046
 2854SOL    HW1 8881   4.886   9.074   2.956
 2854SOL    HW2 8882   4.791   9.155   3.038
 2855SOL     OW 8883   2.444   1.609   4.568
 2855SOL    HW1 8884   2.351   1.613   4.539
 2855SOL    HW2 8885   2.443   1.531   4.626
 2856SOL     OW 8886   5.215   9.650   1.086
 2856SOL    HW1 8887   5.302   9.613   1.102
 2856SOL    HW2 8888   5.172   9.577   1.037
[truncated: 1,216,652 more chars]
