# Supplementary material for: Double helical conformation and extreme rigidity in a rodlike polyelectrolyte
Source: Nat Commun. 2019 Feb 18;10:801. doi: 10.1038/s41467-019-08756-3 (PMC6379425; doi:10.1038/s41467-019-08756-3)
Supplement: Supplementary file 3 — Source Data [file 41467_2019_8756_MOESM3_ESM.zip › 168025_3_data_set_3526440_pl1my1.txt]

Generated by trjconv : Two_Rod_Mol_water t= 30000.00000
35924
    1LIG      C    1   0.009   2.080   0.717
    1LIG     C1    2   0.105   2.016   0.643
    1LIG     C2    3   0.144   1.888   0.673
    1LIG     C3    4   0.082   1.824   0.778
    1LIG     C4    5   6.013   1.883   0.848
    1LIG     C5    6   5.971   2.008   0.810
    1LIG     C6    7   0.171   2.095   0.551
    1LIG     C7    8   0.109   2.159   0.446
    1LIG     C8    9   0.179   2.252   0.373
    1LIG     C9   10   0.310   2.280   0.405
    1LIG    C10   11   0.369   2.221   0.514
    1LIG    C11   12   0.298   2.130   0.588
    1LIG    C13   13   0.461   2.504   0.139
    1LIG    C14   14   0.454   2.526   0.003
    1LIG    C15   15   0.536   2.619   5.976
    1LIG    C16   16   0.621   2.695   0.020
    1LIG    C17   17   0.623   2.682   0.157
    1LIG    C18   18   0.539   2.589   0.213
    1LIG    C20   19   0.749   2.936   5.796
    1LIG    C21   20   0.673   2.996   5.699
    1LIG    C22   21   0.731   3.092   5.619
    1LIG    C23   22   0.866   3.119   5.615
    1LIG    C24   23   0.939   3.049   5.708
    1LIG    C25   24   0.885   2.954   5.791
    1LIG    C26   25   0.903   3.219   5.528
    1LIG    C27   26   0.879   3.224   5.393
    1LIG    C28   27   0.904   3.342   5.327
    1LIG    C29   28   0.961   3.453   5.385
    1LIG    C30   29   0.986   3.444   5.520
    1LIG    C31   30   0.962   3.327   5.588
    1LIG    C33   31   1.037   3.732   5.147
    1LIG    C34   32   0.999   3.849   5.208
    1LIG    C35   33   1.041   3.972   5.163
    1LIG    C36   34   1.110   3.977   5.045
    1LIG    C37   35   1.153   3.861   4.983
    1LIG    C38   36   1.121   3.740   5.038
    1LIG    C40   37   1.124   4.338   4.945
    1LIG    C41   38   1.239   4.374   4.880
    1LIG    C42   39   1.249   4.501   4.827
    1LIG    C43   40   1.149   4.594   4.840
    1LIG    C44   41   1.029   4.554   4.894
    1LIG    C45   42   1.022   4.430   4.951
    1LIG    C46   43   1.168   4.697   4.751
    1LIG    C47   44   1.263   4.797   4.747
    1LIG    C48   45   1.269   4.897   4.653
    1LIG    C49   46   1.176   4.896   4.552
    1LIG    C50   47   1.076   4.802   4.551
    1LIG    C51   48   1.082   4.701   4.644
    1LIG    C53   49   1.254   5.187   4.327
    1LIG    C54   50   1.129   5.219   4.281
    1LIG    C55   51   1.117   5.306   4.176
    1LIG    C56   52   1.226   5.363   4.115
    1LIG    C57   53   1.351   5.322   4.155
    1LIG    C58   54   1.363   5.244   4.267
    1LIG    C60   55   1.305   5.630   3.867
    1LIG    C61   56   1.378   5.746   3.883
    1LIG    C62   57   1.370   5.834   3.778
    1LIG    C63   58   1.301   5.812   3.662
    1LIG    C64   59   1.245   5.687   3.645
    1LIG    C65   60   1.251   5.594   3.746
    1LIG    C66   61   1.325   5.902   3.561
    1LIG    C67   62   1.304   6.037   3.569
    1LIG    C68   63   1.332   6.114   3.458
    1LIG    C69   64   1.391   6.060   3.346
    1LIG    C70   65   1.423   5.927   3.340
    1LIG    C71   66   1.384   5.851   3.448
    1LIG    C73   67   1.442   6.323   3.083
    1LIG    C74   68   1.511   6.249   2.991
    1LIG    C75   69   1.578   6.310   2.887
    1LIG    C76   70   1.574   6.447   2.880
    1LIG    C77   71   1.504   6.523   2.971
    1LIG    C78   72   1.441   6.461   3.076
    1LIG      N   73   5.950   1.815   0.953
    1LIG     N1   74   0.390   2.369   0.334
    1LIG    C12   75   0.371   2.409   0.204
    1LIG      O   76   0.292   2.353   0.131
    1LIG    C19   77   0.718   2.785   5.990
    1LIG     O1   78   0.820   2.812   0.020
    1LIG     N2   79   0.673   2.856   5.882
    1LIG      S   80   0.274   1.802   0.590
    1LIG     S1   81   5.979   2.122   0.386
    1LIG     S2   82   1.115   3.070   5.717
    1LIG     S3   83   0.828   3.084   5.297
    1LIG     N3   84   0.994   3.573   5.322
    1LIG    C32   85   0.988   3.601   5.188
    1LIG     O2   86   0.970   3.523   5.096
    1LIG    C39   87   1.170   4.100   4.995
    1LIG     O3   88   1.272   4.085   4.929
    1LIG     N4   89   1.092   4.213   4.997
    1LIG     S4   90   0.887   4.658   4.913
    1LIG     O4   91   0.938   4.794   4.915
    1LIG     S5   92   1.394   4.811   4.865
    1LIG     N5   93   1.178   4.991   4.450
    1LIG    C52   94   1.281   5.077   4.420
    1LIG     O5   95   1.391   5.071   4.473
    1LIG    C59   96   1.209   5.447   3.997
    1LIG     O6   97   1.113   5.428   3.924
    1LIG     N6   98   1.310   5.534   3.968
    1LIG     S6   99   1.143   5.646   3.507
    1LIG     S7  100   1.220   6.117   3.703
    1LIG     N7  101   1.424   6.132   3.231
    1LIG    C72  102   1.384   6.260   3.201
    1LIG     O7  103   1.316   6.337   3.267
    1LIG    C79  104   1.646   6.506   2.768
    1LIG     O8  105   1.702   6.439   2.683
    1LIG      H  106   5.892   2.059   0.864
    1LIG     H1  107   0.469   2.247   0.546
    1LIG     H2  108   0.132   2.312   0.296
    1LIG     H3  109   0.551   2.573   0.320
    1LIG     H4  110   0.380   2.468   5.981
    1LIG     H5  111   0.530   2.634   5.869
    1LIG     H6  112   0.686   2.744   0.220
    1LIG     H7  113   0.572   2.861   5.873
    1LIG     H8  114   0.480   2.375   0.380
    1LIG     H9  115   6.027   1.782   1.011
    1LIG    H10  116   5.901   1.884   1.009
    1LIG    H11  117   0.941   2.897   5.864
    1LIG    H12  118   0.565   2.990   5.707
    1LIG    H13  119   1.026   3.530   5.574
    1LIG    H14  120   0.880   3.345   5.222
    1LIG    H15  121   1.036   3.640   5.385
    1LIG    H16  122   0.956   3.850   5.308
    1LIG    H17  123   1.027   4.052   5.235
    1LIG    H18  124   1.226   3.858   4.904
    1LIG    H19  125   1.151   3.653   4.981
    1LIG    H20  126   0.929   4.402   4.999
    1LIG    H21  127   1.316   4.299   4.866
    1LIG    H22  128   1.000   4.797   4.473
    1LIG    H23  129   1.354   4.964   4.659
    1LIG    H24  130   1.096   4.992   4.390
    1LIG    H25  131   0.997   4.212   5.034
    1LIG    H26  132   1.464   5.224   4.302
    1LIG    H27  133   1.041   5.172   4.323
    1LIG    H28  134   1.445   5.361   4.117
    1LIG    H29  135   1.019   5.335   4.139
    1LIG    H30  136   1.373   5.552   4.045
    1LIG    H31  137   1.206   5.497   3.729
    1LIG    H32  138   1.443   5.761   3.969
    1LIG    H33  139   1.477   5.881   3.258
    1LIG    H34  140   1.301   6.218   3.456
    1LIG    H35  141   1.461   6.078   3.154
    1LIG    H36  142   1.387   6.521   3.148
    1LIG    H37  143   1.495   6.630   2.957
    1LIG    H38  144   1.502   6.141   2.989
    1LIG    H39  145   1.626   6.249   2.812
    1LIG     O9  146   1.678   6.636   2.791
    1LIG    O10  147   1.316   6.120   3.811
    1LIG    O11  148   1.096   6.047   3.731
    1LIG    O12  149   1.193   6.249   3.649
    1LIG    H40  150   1.430   5.925   3.782
    1LIG    O13  151   1.226   5.566   3.419
    1LIG    O14  152   1.031   5.570   3.560
    1LIG    O15  153   1.100   5.769   3.442
    1LIG    H41  154   1.418   5.748   3.451
    1LIG    O16  155   1.452   4.944   4.861
    1LIG    O17  156   1.326   4.778   4.989
    1LIG    O18  157   1.491   4.712   4.823
    1LIG    O19  158   0.829   4.616   5.039
    1LIG    O20  159   0.816   4.623   4.791
    1LIG    H42  160   1.005   4.625   4.641
    1LIG    H43  161   1.341   4.535   4.780
    1LIG    O21  162   0.683   3.077   5.302
    1LIG    O22  163   0.873   3.118   5.164
    1LIG    O23  164   0.894   2.968   5.352
    1LIG    H44  165   0.123   1.731   0.818
    1LIG    O24  166   5.887   2.162   0.490
    1LIG    O25  167   5.966   2.194   0.261
    1LIG    O26  168   5.987   1.979   0.361
    1LIG    O27  169   0.226   1.666   0.577
    1LIG    O28  170   0.387   1.815   0.680
    1LIG    O29  171   0.293   1.855   0.456
    1LIG    O30  172   1.162   3.065   5.580
    1LIG    O31  173   1.169   2.955   5.787
    1LIG    O32  174   1.132   3.193   5.792
    1LIG    H45  175   6.016   2.181   0.684
    1LIG    H46  176   0.344   2.083   0.675
    1LIG    H47  177   0.653   3.142   5.563
    1LIG    H48  178   0.970   3.326   5.696
    1LIG    H49  179   1.733   6.650   2.710
    2LIG      C  180   0.264   1.984   1.028
    2LIG     C1  181   0.218   2.104   1.076
    2LIG     C2  182   0.121   2.102   1.173
    2LIG     C3  183   0.078   1.981   1.223
    2LIG     C4  184   0.140   1.863   1.188
    2LIG     C5  185   0.229   1.863   1.084
    2LIG     C6  186   0.256   2.215   1.004
    2LIG     C7  187   0.385   2.249   0.971
    2LIG     C8  188   0.408   2.352   0.883
    2LIG     C9  189   0.305   2.419   0.821
    2LIG    C10  190   0.176   2.387   0.855
    2LIG    C11  191   0.154   2.279   0.937
    2LIG    C13  192   0.411   2.683   0.581
    2LIG    C14  193   0.491   2.794   0.574
    2LIG    C15  194   0.469   2.887   0.475
    2LIG    C16  195   0.373   2.871   0.378
    2LIG    C17  196   0.287   2.765   0.387
    2LIG    C18  197   0.313   2.672   0.485
    2LIG    C20  198   0.504   3.096   0.103
    2LIG    C21  199   0.632   3.114   0.055
    2LIG    C22  200   0.656   3.203   5.986
    2LIG    C23  201   0.560   3.291   5.943
    2LIG    C24  202   0.432   3.272   5.992
    2LIG    C25  203   0.406   3.180   0.059
    2LIG    C26  204   0.591   3.362   5.830
    2LIG    C27  205   0.687   3.460   5.825
    2LIG    C28  206   0.714   3.527   5.708
    2LIG    C29  207   0.631   3.509   5.599
    2LIG    C30  208   0.546   3.401   5.593
    2LIG    C31  209   0.527   3.334   5.712
    2LIG    C33  210   0.672   3.772   5.340
    2LIG    C34  211   0.669   3.709   5.218
    2LIG    C35  212   0.660   3.788   5.106
    2LIG    C36  213   0.659   3.925   5.114
    2LIG    C37  214   0.646   3.986   5.236
    2LIG    C38  215   0.659   3.908   5.349
    2LIG    C40  216   0.842   4.042   4.806
    2LIG    C41  217   0.798   4.169   4.776
    2LIG    C42  218   0.865   4.229   4.673
    2LIG    C43  219   0.975   4.177   4.608
    2LIG    C44  220   1.013   4.049   4.641
    2LIG    C45  221   0.950   3.984   4.744
    2LIG    C46  222   1.027   4.262   4.513
    2LIG    C47  223   0.962   4.314   4.404
    2LIG    C48  224   1.018   4.410   4.323
    2LIG    C49  225   1.145   4.455   4.350
    2LIG    C50  226   1.207   4.412   4.465
    2LIG    C51  227   1.152   4.313   4.542
    2LIG    C53  228   1.246   4.736   4.129
    2LIG    C54  229   1.343   4.796   4.206
    2LIG    C55  230   1.430   4.892   4.160
    2LIG    C56  231   1.411   4.943   4.034
    2LIG    C57  232   1.307   4.894   3.959
    2LIG    C58  233   1.227   4.793   4.006
    2LIG    C60  234   1.519   5.249   3.844
    2LIG    C61  235   1.460   5.314   3.739
    2LIG    C62  236   1.524   5.420   3.679
    2LIG    C63  237   1.641   5.471   3.730
    2LIG    C64  238   1.694   5.405   3.838
    2LIG    C65  239   1.635   5.297   3.899
    2LIG    C66  240   1.689   5.588   3.676
    2LIG    C67  241   1.710   5.607   3.542
    2LIG    C68  242   1.713   5.734   3.490
    2LIG    C69  243   1.713   5.842   3.576
    2LIG    C70  244   1.707   5.823   3.712
    2LIG    C71  245   1.692   5.696   3.762
    2LIG    C73  246   1.793   6.164   3.400
    2LIG    C74  247   1.767   6.252   3.502
    2LIG    C75  248   1.741   6.384   3.476
    2LIG    C76  249   1.757   6.431   3.348
    2LIG    C77  250   1.796   6.345   3.249
    2LIG    C78  251   1.802   6.209   3.271
    2LIG      N  252   0.082   1.745   1.235
    2LIG     N1  253   0.317   2.521   0.727
    2LIG    C12  254   0.433   2.575   0.678
    2LIG      O  255   0.542   2.561   0.730
    2LIG    C19  256   0.366   2.963   0.265
    2LIG     O1  257   0.253   2.990   0.227
    2LIG     N2  258   0.483   3.003   0.205
    2LIG      S  259   0.056   2.243   1.259
    2LIG     S1  260   0.525   2.187   1.059
    2LIG     S2  261   0.300   3.381   5.949
    2LIG     S3  262   0.769   3.528   5.967
    2LIG     N3  263   0.645   3.577   5.478
    2LIG    C32  264   0.705   3.699   5.462
    2LIG     O2  265   0.754   3.767   5.551
    2LIG    C39  266   0.686   4.013   5.001
    2LIG     O3  267   0.643   4.127   5.012
    2LIG     N4  268   0.775   3.971   4.906
    2LIG     S4  269   1.140   3.963   4.552
    2LIG     O4  270   1.253   4.053   4.539
    2LIG     S5  271   0.800   4.268   4.348
    2LIG     N5  272   1.204   4.563   4.285
    2LIG    C52  273   1.161   4.626   4.171
    2LIG     O5  274   1.069   4.587   4.100
    2LIG    C59  275   1.498   5.048   3.983
    2LIG     O6  276   1.613   5.039   4.024
    2LIG     N6  277   1.446   5.144   3.901
    2LIG     S6  278   1.859   5.424   3.899
    2LIG     S7  279   1.741   5.473   3.429
    2LIG     N7  280   1.733   5.972   3.530
    2LIG    C72  281   1.782   6.019   3.411
    2LIG     O7  282   1.814   5.951   3.315
    2LIG    C79  283   1.729   6.571   3.318
    2LIG     O8  284   1.690   6.652   3.401
    2LIG      H  285   0.258   1.771   1.036
    2LIG     H1  286   0.091   2.431   0.804
    2LIG     H2  287   0.508   2.386   0.860
    2LIG     H3  288   0.236   2.596   0.492
    2LIG     H4  289   0.573   2.811   0.643
    2LIG     H5  290   0.529   2.977   0.472
    2LIG     H6  291   0.215   2.751   0.308
    2LIG     H7  292   0.571   2.975   0.246
    2LIG     H8  293   0.231   2.561   0.689
    2LIG     H9  294   0.040   1.763   1.326
    2LIG    H10  295   0.154   1.674   1.239
    2LIG    H11  296   0.303   3.168   0.092
    2LIG    H12  297   0.716   3.055   0.088
    2LIG    H13  298   0.495   3.367   5.504
    2LIG    H14  299   0.776   3.615   5.695
    2LIG    H15  300   0.577   3.544   5.411
    2LIG    H16  301   0.666   3.601   5.215
    2LIG    H17  302   0.667   3.736   5.010
    2LIG    H18  303   0.637   4.094   5.239
    2LIG    H19  304   0.653   3.954   5.447
    2LIG    H20  305   0.979   3.885   4.776
    2LIG    H21  306   0.707   4.217   4.809
    2LIG    H22  307   1.305   4.445   4.497
    2LIG    H23  308   0.962   4.453   4.241
    2LIG    H24  309   1.296   4.596   4.315
    2LIG    H25  310   0.803   3.874   4.912
    2LIG    H26  311   1.154   4.751   3.938
    2LIG    H27  312   1.353   4.759   4.307
    2LIG    H28  313   1.284   4.923   3.857
    2LIG    H29  314   1.504   4.932   4.230
    2LIG    H30  315   1.348   5.136   3.874
    2LIG    H31  316   1.678   5.247   3.985
    2LIG    H32  317   1.366   5.282   3.694
    2LIG    H33  318   1.699   5.909   3.777
    2LIG    H34  319   1.719   5.743   3.382
    2LIG    H35  320   1.705   6.051   3.588
    2LIG    H36  321   1.825   6.150   3.183
    2LIG    H37  322   1.809   6.375   3.146
    2LIG    H38  323   1.784   6.213   3.602
    2LIG    H39  324   1.718   6.448   3.561
    2LIG     O9  325   1.742   6.617   3.191
    2LIG    O10  326   1.777   5.353   3.501
    2LIG    O11  327   1.844   5.522   3.340
    2LIG    O12  328   1.618   5.455   3.354
    2LIG    H40  329   1.465   5.475   3.607
    2LIG    O13  330   1.934   5.304   3.867
    2LIG    O14  331   1.925   5.529   3.824
    2LIG    O15  332   1.839   5.440   4.041
    2LIG    H41  333   1.681   5.688   3.869
    2LIG    O16  334   0.782   4.127   4.375
    2LIG    O17  335   0.718   4.357   4.428
    2LIG    O18  336   0.796   4.293   4.205
    2LIG    O19  337   1.077   3.926   4.427
    2LIG    O20  338   1.165   3.848   4.637
    2LIG    H42  339   1.206   4.270   4.625
    2LIG    H43  340   0.830   4.330   4.652
    2LIG    O21  341   0.793   3.669   5.945
    2LIG    O22  342   0.685   3.512   0.052
    2LIG    O23  343   0.893   3.453   5.968
    2LIG    H44  344   0.009   1.980   1.307
    2LIG    O24  345   0.484   2.179   1.198
    2LIG    O25  346   0.565   2.069   0.986
    2LIG    O26  347   0.625   2.293   1.057
    2LIG    O27  348   5.982   2.295   1.175
    2LIG    O28  349   0.171   2.329   1.271
    2LIG    O29  350   0.001   2.207   1.388
    2LIG    O30  351   0.227   3.396   0.041
    2LIG    O31  352   0.224   3.309   5.849
    2LIG    O32  353   0.366   3.504   5.910
    2LIG    H45  354   0.315   1.990   0.933
    2LIG    H46  355   0.053   2.245   0.955
    2LIG    H47  356   0.754   3.201   5.939
    2LIG    H48  357   0.466   3.244   5.716
    2LIG    H49  358   1.699   6.704   3.208
    3NA      NA  359   4.795   0.013   1.006
    4NA      NA  360   0.779   2.276   5.070
    5NA      NA  361   5.427   2.574   2.992
    6NA      NA  362   0.531   6.012   3.608
    7NA      NA  363   1.217   9.951   1.870
    8NA      NA  364   2.159   4.907   4.824
    9NA      NA  365   4.677   6.243   1.559
   10NA      NA  366   1.435   1.988   5.077
   11NA      NA  367   0.997   5.080   5.222
   12NA      NA  368   3.723   5.206   5.267
   13NA      NA  369   0.886   3.929   4.325
   14NA      NA  370   4.761   6.320   2.874
   15NA      NA  371   2.964   4.534   4.711
   16NA      NA  372   0.289   7.343   3.141
   17NA      NA  373   0.144   3.435   0.244
   18NA      NA  374   5.900   4.027   1.800
   19SOL     OW  375   4.803   2.939   1.093
   19SOL    HW1  376   4.756   2.947   1.176
   19SOL    HW2  377   4.751   2.990   1.031
   20SOL     OW  378   4.177   4.145   5.722
   20SOL    HW1  379   4.147   4.075   5.664
   20SOL    HW2  380   4.177   4.224   5.667
   21SOL     OW  381   0.898   9.015   3.858
   21SOL    HW1  382   0.816   9.009   3.908
   21SOL    HW2  383   0.905   9.108   3.835
   22SOL     OW  384   5.012   2.339   4.380
   22SOL    HW1  385   4.953   2.397   4.334
   22SOL    HW2  386   5.090   2.392   4.397
   23SOL     OW  387   3.608  10.036   2.434
   23SOL    HW1  388   3.664   9.961   2.454
   23SOL    HW2  389   3.529   9.999   2.395
   24SOL     OW  390   4.041   1.768   4.795
   24SOL    HW1  391   4.035   1.729   4.882
   24SOL    HW2  392   4.112   1.832   4.801
   25SOL     OW  393   5.244   0.391   3.116
   25SOL    HW1  394   5.150   0.377   3.104
   25SOL    HW2  395   5.260   0.478   3.079
   26SOL     OW  396   5.726   6.332   3.231
   26SOL    HW1  397   5.771   6.387   3.168
   26SOL    HW2  398   5.750   6.368   3.316
   27SOL     OW  399   4.174   0.168   3.585
   27SOL    HW1  400   4.203   0.113   3.513
   27SOL    HW2  401   4.188   0.115   3.663
   28SOL     OW  402   0.567   4.808   3.272
   28SOL    HW1  403   0.578   4.729   3.324
   28SOL    HW2  404   0.657   4.838   3.255
   29SOL     OW  405   2.133  10.029   1.750
   29SOL    HW1  406   2.101  10.003   1.664
   29SOL    HW2  407   2.221   9.992   1.755
   30SOL     OW  408   3.251   1.553   3.946
   30SOL    HW1  409   3.278   1.473   3.901
   30SOL    HW2  410   3.165   1.573   3.909
   31SOL     OW  411   4.513   4.626   0.877
   31SOL    HW1  412   4.540   4.636   0.785
   31SOL    HW2  413   4.562   4.550   0.908
   32SOL     OW  414   0.700   6.984   4.689
   32SOL    HW1  415   0.746   7.067   4.704
   32SOL    HW2  416   0.611   7.001   4.719
   33SOL     OW  417   5.101   0.179   5.718
   33SOL    HW1  418   5.143   0.253   5.675
   33SOL    HW2  419   5.099   0.202   5.810
   34SOL     OW  420   5.223   6.364   2.817
   34SOL    HW1  421   5.243   6.415   2.738
   34SOL    HW2  422   5.130   6.341   2.807
   35SOL     OW  423   2.411   1.769   2.695
   35SOL    HW1  424   2.345   1.707   2.663
   35SOL    HW2  425   2.469   1.784   2.620
   36SOL     OW  426   1.888   9.881   5.331
   36SOL    HW1  427   1.938   9.820   5.386
   36SOL    HW2  428   1.949   9.904   5.261
   37SOL     OW  429   3.125   0.492   3.359
   37SOL    HW1  430   3.126   0.488   3.455
   37SOL    HW2  431   3.091   0.406   3.333
   38SOL     OW  432   5.136   1.856   4.560
   38SOL    HW1  433   5.100   1.945   4.555
   38SOL    HW2  434   5.059   1.799   4.555
   39SOL     OW  435   1.661   4.037   1.700
   39SOL    HW1  436   1.714   4.099   1.650
   39SOL    HW2  437   1.653   3.961   1.643
   40SOL     OW  438   2.494   0.826   0.745
   40SOL    HW1  439   2.411   0.778   0.743
   40SOL    HW2  440   2.536   0.804   0.661
   41SOL     OW  441   3.401   4.364   0.570
   41SOL    HW1  442   3.325   4.359   0.512
   41SOL    HW2  443   3.411   4.275   0.604
   42SOL     OW  444   3.184   3.852   3.797
   42SOL    HW1  445   3.182   3.948   3.799
   42SOL    HW2  446   3.253   3.829   3.860
   43SOL     OW  447   1.927   0.617   1.250
   43SOL    HW1  448   1.995   0.682   1.229
   43SOL    HW2  449   1.969   0.558   1.312
   44SOL     OW  450   4.671   2.334   3.014
   44SOL    HW1  451   4.591   2.327   3.067
   44SOL    HW2  452   4.669   2.423   2.979
   45SOL     OW  453   1.453   2.509   0.678
   45SOL    HW1  454   1.451   2.548   0.591
   45SOL    HW2  455   1.453   2.584   0.738
   46SOL     OW  456   2.084   4.039   5.427
   46SOL    HW1  457   2.072   3.958   5.477
   46SOL    HW2  458   1.999   4.083   5.432
   47SOL     OW  459   4.255   3.938   1.655
   47SOL    HW1  460   4.302   3.941   1.571
   47SOL    HW2  461   4.302   4.000   1.711
   48SOL     OW  462   5.563   3.536   0.499
   48SOL    HW1  463   5.472   3.514   0.478
   48SOL    HW2  464   5.615   3.464   0.462
   49SOL     OW  465   4.155   3.387   0.040
   49SOL    HW1  466   4.162   3.292   0.046
   49SOL    HW2  467   4.240   3.419   0.071
   50SOL     OW  468   0.237   8.956   3.227
   50SOL    HW1  469   0.269   9.017   3.293
   50SOL    HW2  470   0.142   8.968   3.228
   51SOL     OW  471   1.909   1.754   1.871
   51SOL    HW1  472   1.874   1.837   1.839
   51SOL    HW2  473   1.832   1.708   1.905
   52SOL     OW  474   1.772   6.900   1.001
   52SOL    HW1  475   1.797   6.973   0.944
   52SOL    HW2  476   1.766   6.939   1.088
   53SOL     OW  477   2.607   9.756   4.576
   53SOL    HW1  478   2.559   9.826   4.533
   53SOL    HW2  479   2.543   9.686   4.586
   54SOL     OW  480   0.485   6.215   1.542
   54SOL    HW1  481   0.405   6.228   1.593
   54SOL    HW2  482   0.500   6.121   1.544
   55SOL     OW  483   5.518   7.394   3.343
   55SOL    HW1  484   5.460   7.460   3.379
   55SOL    HW2  485   5.462   7.316   3.333
   56SOL     OW  486   1.044   0.934   3.673
   56SOL    HW1  487   1.056   0.920   3.767
   56SOL    HW2  488   1.129   0.912   3.635
   57SOL     OW  489   0.286   1.926   2.859
   57SOL    HW1  490   0.322   1.860   2.800
   57SOL    HW2  491   0.252   1.994   2.801
   58SOL     OW  492   2.559   7.683   1.075
   58SOL    HW1  493   2.470   7.709   1.098
   58SOL    HW2  494   2.581   7.614   1.137
   59SOL     OW  495   5.899   3.403   1.047
   59SOL    HW1  496   5.842   3.342   0.998
   59SOL    HW2  497   5.872   3.392   1.138
   60SOL     OW  498   1.200   8.943   5.714
   60SOL    HW1  499   1.271   8.915   5.771
   60SOL    HW2  500   1.227   8.917   5.626
   61SOL     OW  501   2.006   6.329   2.879
   61SOL    HW1  502   1.976   6.402   2.933
   61SOL    HW2  503   1.932   6.269   2.877
   62SOL     OW  504   5.150   3.903   0.257
   62SOL    HW1  505   5.135   3.883   0.164
   62SOL    HW2  506   5.243   3.881   0.271
   63SOL     OW  507   5.345   1.860   4.806
   63SOL    HW1  508   5.288   1.831   4.735
   63SOL    HW2  509   5.313   1.947   4.829
   64SOL     OW  510   3.599   0.778   2.774
   64SOL    HW1  511   3.598   0.859   2.825
   64SOL    HW2  512   3.677   0.785   2.719
   65SOL     OW  513   5.694   4.678   3.208
   65SOL    HW1  514   5.745   4.605   3.242
   65SOL    HW2  515   5.744   4.707   3.131
   66SOL     OW  516   4.902   8.128   2.853
   66SOL    HW1  517   4.954   8.056   2.815
   66SOL    HW2  518   4.908   8.113   2.948
   67SOL     OW  519   4.284   1.475   0.209
   67SOL    HW1  520   4.309   1.387   0.184
   67SOL    HW2  521   4.355   1.530   0.177
   68SOL     OW  522   1.383   3.260   4.621
   68SOL    HW1  523   1.459   3.309   4.590
   68SOL    HW2  524   1.309   3.321   4.613
   69SOL     OW  525   5.006   6.527   5.707
   69SOL    HW1  526   4.985   6.554   5.618
   69SOL    HW2  527   4.921   6.511   5.748
   70SOL     OW  528   5.654   4.027   2.273
   70SOL    HW1  529   5.680   4.050   2.362
   70SOL    HW2  530   5.652   4.111   2.226
   71SOL     OW  531   2.239   3.190   1.038
   71SOL    HW1  532   2.206   3.134   1.109
   71SOL    HW2  533   2.318   3.145   1.007
   72SOL     OW  534   0.541   9.926   1.116
   72SOL    HW1  535   0.546   9.835   1.086
   72SOL    HW2  536   0.536   9.977   1.035
   73SOL     OW  537   2.965   8.964   3.015
   73SOL    HW1  538   3.047   8.981   2.968
   73SOL    HW2  539   2.953   8.869   3.005
   74SOL     OW  540   5.702   0.382   0.083
   74SOL    HW1  541   5.745   0.376   0.168
   74SOL    HW2  542   5.709   0.475   0.059
   75SOL     OW  543   0.344   6.681   5.387
   75SOL    HW1  544   0.433   6.692   5.354
   75SOL    HW2  545   0.322   6.765   5.426
   76SOL     OW  546   3.224   8.759   5.468
   76SOL    HW1  547   3.180   8.784   5.550
   76SOL    HW2  548   3.298   8.706   5.496
   77SOL     OW  549   3.263   0.855   3.209
   77SOL    HW1  550   3.178   0.865   3.253
   77SOL    HW2  551   3.327   0.863   3.280
   78SOL     OW  552   5.552   3.419   5.984
   78SOL    HW1  553   5.605   3.341   5.972
   78SOL    HW2  554   5.475   3.389   6.031
   79SOL     OW  555   5.501   7.446   2.101
   79SOL    HW1  556   5.416   7.430   2.062
   79SOL    HW2  557   5.529   7.530   2.063
   80SOL     OW  558   3.947   3.132   0.315
   80SOL    HW1  559   3.873   3.163   0.263
   80SOL    HW2  560   3.996   3.212   0.336
   81SOL     OW  561   3.882   4.621   5.665
   81SOL    HW1  562   3.854   4.575   5.744
   81SOL    HW2  563   3.939   4.558   5.620
   82SOL     OW  564   5.455   9.905   3.534
   82SOL    HW1  565   5.401   9.841   3.488
   82SOL    HW2  566   5.412   9.989   3.517
   83SOL     OW  567   1.595   8.196   1.205
   83SOL    HW1  568   1.554   8.251   1.138
   83SOL    HW2  569   1.651   8.136   1.156
   84SOL     OW  570   0.107   6.985   2.880
   84SOL    HW1  571   0.047   6.916   2.907
   84SOL    HW2  572   0.143   6.954   2.797
   85SOL     OW  573   4.682   9.475   5.268
   85SOL    HW1  574   4.688   9.434   5.354
   85SOL    HW2  575   4.589   9.469   5.245
   86SOL     OW  576   3.187   6.931   2.768
   86SOL    HW1  577   3.190   6.983   2.688
   86SOL    HW2  578   3.278   6.905   2.783
   87SOL     OW  579   2.131   8.295   2.893
   87SOL    HW1  580   2.055   8.243   2.919
   87SOL    HW2  581   2.146   8.354   2.967
   88SOL     OW  582   5.769   0.210   1.993
   88SOL    HW1  583   5.733   0.191   1.906
   88SOL    HW2  584   5.863   0.193   1.984
   89SOL     OW  585   4.420   4.896   5.940
   89SOL    HW1  586   4.410   4.970   6.000
   89SOL    HW2  587   4.496   4.848   5.974
   90SOL     OW  588   3.179   4.240   1.276
   90SOL    HW1  589   3.225   4.244   1.192
   90SOL    HW2  590   3.154   4.148   1.285
   91SOL     OW  591   4.402  10.000   5.236
   91SOL    HW1  592   4.366  10.063   5.174
   91SOL    HW2  593   4.445  10.053   5.303
   92SOL     OW  594   1.232   5.199   1.867
   92SOL    HW1  595   1.155   5.241   1.905
   92SOL    HW2  596   1.266   5.144   1.938
   93SOL     OW  597   0.533   0.607   2.683
   93SOL    HW1  598   0.514   0.654   2.602
   93SOL    HW2  599   0.597   0.541   2.659
   94SOL     OW  600   3.046   5.180   0.802
   94SOL    HW1  601   2.994   5.225   0.735
   94SOL    HW2  602   3.008   5.093   0.808
   95SOL     OW  603   4.279   1.502   3.471
   95SOL    HW1  604   4.236   1.527   3.389
   95SOL    HW2  605   4.361   1.462   3.444
   96SOL     OW  606   0.812   0.443   1.120
   96SOL    HW1  607   0.892   0.475   1.077
   96SOL    HW2  608   0.741   0.492   1.078
   97SOL     OW  609   0.094   7.661   2.419
   97SOL    HW1  610   0.107   7.751   2.390
   97SOL    HW2  611   0.017   7.631   2.372
   98SOL     OW  612   4.591   0.401   0.639
   98SOL    HW1  613   4.573   0.446   0.557
   98SOL    HW2  614   4.620   0.470   0.699
   99SOL     OW  615   3.283   4.195   2.627
   99SOL    HW1  616   3.376   4.213   2.642
   99SOL    HW2  617   3.281   4.143   2.547
  100SOL     OW  618   5.926   6.584   4.143
  100SOL    HW1  619   5.861   6.642   4.184
  100SOL    HW2  620   5.981   6.644   4.092
  101SOL     OW  621   1.297   5.809   4.606
  101SOL    HW1  622   1.268   5.728   4.648
  101SOL    HW2  623   1.252   5.878   4.655
  102SOL     OW  624   2.664   9.648   3.359
  102SOL    HW1  625   2.613   9.631   3.438
  102SOL    HW2  626   2.617   9.719   3.315
  103SOL     OW  627   2.600   0.650   0.503
  103SOL    HW1  628   2.516   0.623   0.465
  103SOL    HW2  629   2.635   0.570   0.541
  104SOL     OW  630   5.457   2.212   4.737
  104SOL    HW1  631   5.473   2.257   4.655
  104SOL    HW2  632   5.539   2.221   4.786
  105SOL     OW  633   1.521   4.650   1.771
  105SOL    HW1  634   1.457   4.670   1.839
  105SOL    HW2  635   1.604   4.640   1.819
  106SOL     OW  636   1.093   7.051   1.490
  106SOL    HW1  637   1.135   7.137   1.483
  106SOL    HW2  638   1.006   7.070   1.525
  107SOL     OW  639   2.819   5.446   2.397
  107SOL    HW1  640   2.745   5.484   2.350
  107SOL    HW2  641   2.829   5.359   2.359
  108SOL     OW  642   4.441   9.427   4.095
  108SOL    HW1  643   4.519   9.372   4.101
  108SOL    HW2  644   4.459   9.501   4.153
  109SOL     OW  645   2.070   1.428   2.321
  109SOL    HW1  646   2.108   1.356   2.271
  109SOL    HW2  647   2.099   1.507   2.276
  110SOL     OW  648   3.641   6.219   2.519
  110SOL    HW1  649   3.601   6.155   2.461
  110SOL    HW2  650   3.713   6.172   2.561
  111SOL     OW  651   3.082   8.964   4.491
  111SOL    HW1  652   3.008   9.018   4.516
  111SOL    HW2  653   3.159   9.021   4.504
  112SOL     OW  654   3.121   4.731   4.307
  112SOL    HW1  655   3.059   4.769   4.245
  112SOL    HW2  656   3.192   4.697   4.253
  113SOL     OW  657   2.073   7.743   5.888
  113SOL    HW1  658   2.080   7.647   5.885
  113SOL    HW2  659   1.989   7.762   5.846
  114SOL     OW  660   2.636   4.366   1.944
  114SOL    HW1  661   2.578   4.394   1.873
  114SOL    HW2  662   2.579   4.317   2.004
  115SOL     OW  663   0.664   9.932   5.880
  115SOL    HW1  664   0.746   9.920   5.832
  115SOL    HW2  665   0.615   9.851   5.865
  116SOL     OW  666   4.819   5.637   5.026
  116SOL    HW1  667   4.901   5.609   4.984
  116SOL    HW2  668   4.847   5.685   5.104
  117SOL     OW  669   4.323   2.105   0.812
  117SOL    HW1  670   4.320   2.107   0.716
  117SOL    HW2  671   4.409   2.141   0.834
  118SOL     OW  672   2.319   6.158   1.597
  118SOL    HW1  673   2.267   6.177   1.519
  118SOL    HW2  674   2.258   6.111   1.655
  119SOL     OW  675   6.017   6.125   4.881
  119SOL    HW1  676   5.967   6.202   4.853
  119SOL    HW2  677   6.108   6.146   4.859
  120SOL     OW  678   5.893   7.956   5.787
  120SOL    HW1  679   5.847   7.958   5.703
  120SOL    HW2  680   5.828   7.922   5.849
  121SOL     OW  681   5.245   1.501   2.953
  121SOL    HW1  682   5.338   1.498   2.978
  121SOL    HW2  683   5.200   1.531   3.032
  122SOL     OW  684   4.417   2.240   3.378
  122SOL    HW1  685   4.336   2.193   3.360
  122SOL    HW2  686   4.390   2.331   3.390
  123SOL     OW  687   5.206   2.648   0.834
  123SOL    HW1  688   5.284   2.704   0.836
  123SOL    HW2  689   5.218   2.588   0.908
  124SOL     OW  690   2.564   7.079   4.630
  124SOL    HW1  691   2.530   7.161   4.664
  124SOL    HW2  692   2.634   7.055   4.690
  125SOL     OW  693   2.936   9.546   2.359
  125SOL    HW1  694   2.954   9.506   2.444
  125SOL    HW2  695   3.012   9.601   2.341
  126SOL     OW  696   5.752   4.966   4.298
  126SOL    HW1  697   5.694   4.896   4.269
  126SOL    HW2  698   5.824   4.921   4.341
  127SOL     OW  699   5.689   9.536   2.892
  127SOL    HW1  700   5.616   9.595   2.911
  127SOL    HW2  701   5.669   9.501   2.805
  128SOL     OW  702   5.161   3.872   0.916
  128SOL    HW1  703   5.134   3.791   0.958
  128SOL    HW2  704   5.253   3.858   0.894
  129SOL     OW  705   5.299   1.267   1.684
  129SOL    HW1  706   5.213   1.293   1.651
  129SOL    HW2  707   5.314   1.180   1.648
  130SOL     OW  708   3.633   9.242   5.210
  130SOL    HW1  709   3.674   9.324   5.182
  130SOL    HW2  710   3.568   9.223   5.143
  131SOL     OW  711   4.391   3.212   3.012
  131SOL    HW1  712   4.475   3.251   3.037
  131SOL    HW2  713   4.390   3.127   3.055
  132SOL     OW  714   0.048   8.328   0.133
  132SOL    HW1  715  -0.005   8.250   0.119
  132SOL    HW2  716   0.126   8.296   0.178
  133SOL     OW  717   3.545   3.691   1.501
  133SOL    HW1  718   3.555   3.599   1.525
  133SOL    HW2  719   3.635   3.723   1.493
  134SOL     OW  720   0.948   3.528   2.643
  134SOL    HW1  721   0.921   3.560   2.556
  134SOL    HW2  722   0.997   3.448   2.625
  135SOL     OW  723   2.715   4.192   0.563
  135SOL    HW1  724   2.627   4.170   0.593
  135SOL    HW2  725   2.701   4.240   0.481
  136SOL     OW  726   5.968   2.914   1.102
  136SOL    HW1  727   5.951   2.995   1.150
  136SOL    HW2  728   6.047   2.932   1.052
  137SOL     OW  729   4.856   1.106   5.773
  137SOL    HW1  730   4.876   1.079   5.862
  137SOL    HW2  731   4.769   1.070   5.756
  138SOL     OW  732   4.656   2.588   2.937
  138SOL    HW1  733   4.607   2.668   2.958
  138SOL    HW2  734   4.689   2.603   2.849
  139SOL     OW  735   2.841   4.083   1.545
  139SOL    HW1  736   2.877   4.056   1.630
  139SOL    HW2  737   2.753   4.044   1.544
  140SOL     OW  738   3.768   7.372   4.415
  140SOL    HW1  739   3.820   7.295   4.438
  140SOL    HW2  740   3.730   7.350   4.330
  141SOL     OW  741   1.867   6.691   2.587
  141SOL    HW1  742   1.807   6.667   2.515
  141SOL    HW2  743   1.948   6.644   2.567
  142SOL     OW  744   1.776   5.120   2.008
  142SOL    HW1  745   1.706   5.055   2.015
  142SOL    HW2  746   1.762   5.178   2.083
  143SOL     OW  747   3.244   8.170   0.394
  143SOL    HW1  748   3.290   8.103   0.343
  143SOL    HW2  749   3.247   8.248   0.339
  144SOL     OW  750   0.422   4.873   0.032
  144SOL    HW1  751   0.494   4.857  -0.030
  144SOL    HW2  752   0.460   4.931   0.098
  145SOL     OW  753   0.446   6.102   3.387
  145SOL    HW1  754   0.389   6.033   3.353
  145SOL    HW2  755   0.511   6.116   3.317
  146SOL     OW  756   2.778   2.959   1.819
  146SOL    HW1  757   2.809   2.874   1.789
  146SOL    HW2  758   2.854   3.017   1.808
  147SOL     OW  759   5.446   3.258   2.336
  147SOL    HW1  760   5.373   3.198   2.347
  147SOL    HW2  761   5.412   3.327   2.278
  148SOL     OW  762   5.073   7.432   5.047
  148SOL    HW1  763   5.065   7.392   5.134
  148SOL    HW2  764   4.991   7.480   5.035
  149SOL     OW  765   3.366   9.594   5.703
  149SOL    HW1  766   3.313   9.561   5.775
  149SOL    HW2  767   3.407   9.673   5.737
  150SOL     OW  768   6.016   3.549   5.522
  150SOL    HW1  769   6.075   3.608   5.475
  150SOL    HW2  770   5.983   3.489   5.455
  151SOL     OW  771   2.299   6.839   2.336
  151SOL    HW1  772   2.344   6.820   2.254
  151SOL    HW2  773   2.357   6.806   2.404
  152SOL     OW  774   3.951   4.765   5.397
  152SOL    HW1  775   3.937   4.828   5.467
  152SOL    HW2  776   3.942   4.679   5.438
  153SOL     OW  777   5.785   7.663   1.853
  153SOL    HW1  778   5.718   7.728   1.873
  153SOL    HW2  779   5.764   7.632   1.765
  154SOL     OW  780   3.939   1.285   0.796
  154SOL    HW1  781   3.953   1.241   0.880
  154SOL    HW2  782   4.000   1.359   0.797
  155SOL     OW  783   1.750   9.517   0.530
  155SOL    HW1  784   1.774   9.608   0.515
  155SOL    HW2  785   1.678   9.501   0.470
  156SOL     OW  786   2.297   8.882   2.224
  156SOL    HW1  787   2.391   8.885   2.243
  156SOL    HW2  788   2.255   8.892   2.310
  157SOL     OW  789   4.857   4.299   4.010
  157SOL    HW1  790   4.797   4.324   4.080
  157SOL    HW2  791   4.936   4.351   4.026
  158SOL     OW  792   3.706   6.834   3.642
  158SOL    HW1  793   3.791   6.802   3.611
  158SOL    HW2  794   3.726   6.918   3.683
  159SOL     OW  795   4.913   8.637   5.827
  159SOL    HW1  796   4.957   8.585   5.760
  159SOL    HW2  797   4.882   8.573   5.891
  160SOL     OW  798   3.403   6.620   3.508
  160SOL    HW1  799   3.358   6.579   3.434
  160SOL    HW2  800   3.453   6.691   3.468
  161SOL     OW  801   3.103   8.794   5.740
  161SOL    HW1  802   3.028   8.744   5.772
  161SOL    HW2  803   3.179   8.753   5.782
  162SOL     OW  804   4.445   4.090   0.038
  162SOL    HW1  805   4.414   4.166   0.087
  162SOL    HW2  806   4.383   4.080  -0.034
  163SOL     OW  807   0.935   5.667   4.258
  163SOL    HW1  808   0.901   5.733   4.318
  163SOL    HW2  809   0.865   5.602   4.252
  164SOL     OW  810   2.391   3.688   5.798
  164SOL    HW1  811   2.315   3.630   5.787
  164SOL    HW2  812   2.374   3.735   5.880
  165SOL     OW  813   4.217   6.058   0.096
  165SOL    HW1  814   4.224   6.134   0.154
  165SOL    HW2  815   4.251   5.985   0.148
  166SOL     OW  816   1.816   3.613   4.893
  166SOL    HW1  817   1.792   3.532   4.938
  166SOL    HW2  818   1.740   3.670   4.904
  167SOL     OW  819   5.784   7.418   5.138
  167SOL    HW1  820   5.708   7.389   5.089
  167SOL    HW2  821   5.845   7.344   5.134
  168SOL     OW  822   3.812   0.670   1.772
  168SOL    HW1  823   3.796   0.638   1.860
  168SOL    HW2  824   3.784   0.761   1.774
  169SOL     OW  825   4.681   1.564   0.276
  169SOL    HW1  826   4.733   1.644   0.283
  169SOL    HW2  827   4.602   1.590   0.229
  170SOL     OW  828   5.595   9.018   0.159
  170SOL    HW1  829   5.527   8.976   0.211
  170SOL    HW2  830   5.657   8.948   0.139
  171SOL     OW  831   1.062   0.162   5.813
  171SOL    HW1  832   1.049   0.215   5.892
  171SOL    HW2  833   0.985   0.179   5.759
  172SOL     OW  834   0.137   5.429   1.716
  172SOL    HW1  835   0.091   5.475   1.647
  172SOL    HW2  836   0.067   5.388   1.769
  173SOL     OW  837   4.840   5.148   0.001
  173SOL    HW1  838   4.745   5.146  -0.013
  173SOL    HW2  839   4.858   5.070   0.053
  174SOL     OW  840   1.786   9.320   5.816
  174SOL    HW1  841   1.697   9.299   5.787
  174SOL    HW2  842   1.817   9.240   5.858
  175SOL     OW  843   3.634   9.707   1.089
  175SOL    HW1  844   3.644   9.798   1.115
  175SOL    HW2  845   3.557   9.706   1.032
  176SOL     OW  846   3.581   3.655   0.591
  176SOL    HW1  847   3.486   3.650   0.576
  176SOL    HW2  848   3.591   3.706   0.671
  177SOL     OW  849   3.774   0.732   0.559
  177SOL    HW1  850   3.823   0.811   0.582
  177SOL    HW2  851   3.754   0.742   0.466
  178SOL     OW  852   2.332   0.452   2.209
  178SOL    HW1  853   2.254   0.416   2.250
  178SOL    HW2  854   2.357   0.388   2.142
  179SOL     OW  855   0.183   7.274   0.796
  179SOL    HW1  856   0.156   7.288   0.705
  179SOL    HW2  857   0.101   7.259   0.843
  180SOL     OW  858   1.730   0.543   4.899
  180SOL    HW1  859   1.747   0.473   4.836
  180SOL    HW2  860   1.635   0.553   4.899
  181SOL     OW  861   3.093   9.752   0.840
  181SOL    HW1  862   3.111   9.842   0.812
  181SOL    HW2  863   3.066   9.760   0.932
  182SOL     OW  864   1.171   4.924   3.141
  182SOL    HW1  865   1.146   5.011   3.170
  182SOL    HW2  866   1.255   4.936   3.096
  183SOL     OW  867   3.431   0.669   4.628
  183SOL    HW1  868   3.461   0.578   4.630
  183SOL    HW2  869   3.447   0.701   4.716
  184SOL     OW  870   0.165   2.869   5.273
  184SOL    HW1  871   0.147   2.862   5.367
  184SOL    HW2  872   0.248   2.822   5.261
  185SOL     OW  873   3.193   3.595   4.744
  185SOL    HW1  874   3.101   3.582   4.765
  185SOL    HW2  875   3.231   3.633   4.823
  186SOL     OW  876   4.101   6.770   3.054
  186SOL    HW1  877   4.093   6.750   2.961
  186SOL    HW2  878   4.040   6.843   3.068
  187SOL     OW  879   1.051   9.836   4.510
  187SOL    HW1  880   0.972   9.849   4.562
  187SOL    HW2  881   1.093   9.760   4.549
  188SOL     OW  882   2.231   9.620   2.291
  188SOL    HW1  883   2.203   9.705   2.324
  188SOL    HW2  884   2.151   9.577   2.261
  189SOL     OW  885   4.241   5.130   2.644
  189SOL    HW1  886   4.211   5.043   2.670
  189SOL    HW2  887   4.327   5.139   2.684
  190SOL     OW  888   3.718   8.970   2.270
  190SOL    HW1  889   3.778   8.905   2.308
  190SOL    HW2  890   3.735   8.966   2.176
  191SOL     OW  891   2.887   1.870   0.338
  191SOL    HW1  892   2.811   1.813   0.355
  191SOL    HW2  893   2.852   1.959   0.344
  192SOL     OW  894   3.205   2.710   2.140
  192SOL    HW1  895   3.143   2.756   2.083
  192SOL    HW2  896   3.269   2.671   2.080
  193SOL     OW  897   6.057   8.626   3.434
  193SOL    HW1  898   5.992   8.684   3.395
  193SOL    HW2  899   6.023   8.609   3.522
  194SOL     OW  900   1.091   8.807   0.187
  194SOL    HW1  901   1.142   8.854   0.121
  194SOL    HW2  902   1.157   8.772   0.248
  195SOL     OW  903   1.922   7.565   3.031
  195SOL    HW1  904   1.930   7.627   2.959
  195SOL    HW2  905   2.012   7.543   3.054
  196SOL     OW  906   1.820   9.660   1.976
  196SOL    HW1  907   1.763   9.662   1.899
  196SOL    HW2  908   1.769   9.614   2.042
  197SOL     OW  909   2.888   3.763   0.660
  197SOL    HW1  910   2.950   3.835   0.673
  197SOL    HW2  911   2.899   3.738   0.568
  198SOL     OW  912   2.783   2.614   4.646
  198SOL    HW1  913   2.738   2.544   4.693
  198SOL    HW2  914   2.832   2.569   4.577
  199SOL     OW  915   3.807   7.507   1.849
  199SOL    HW1  916   3.728   7.467   1.884
  199SOL    HW2  917   3.836   7.567   1.918
  200SOL     OW  918   0.748   0.686   1.792
  200SOL    HW1  919   0.807   0.726   1.856
  200SOL    HW2  920   0.668   0.737   1.798
  201SOL     OW  921   5.852   9.110   2.792
  201SOL    HW1  922   5.801   9.034   2.820
  201SOL    HW2  923   5.924   9.115   2.854
  202SOL     OW  924   2.298   0.485   4.066
  202SOL    HW1  925   2.338   0.445   3.989
  202SOL    HW2  926   2.346   0.567   4.079
  203SOL     OW  927   2.969   9.784   5.092
  203SOL    HW1  928   3.002   9.825   5.012
  203SOL    HW2  929   3.017   9.828   5.163
  204SOL     OW  930   5.446   6.686   1.706
  204SOL    HW1  931   5.364   6.664   1.750
  204SOL    HW2  932   5.508   6.703   1.777
  205SOL     OW  933   5.276   0.070   2.054
  205SOL    HW1  934   5.350   0.053   2.112
  205SOL    HW2  935   5.276   0.165   2.043
  206SOL     OW  936   3.661   8.919   0.954
  206SOL    HW1  937   3.672   8.828   0.983
  206SOL    HW2  938   3.740   8.938   0.904
  207SOL     OW  939   2.041   0.742   5.283
  207SOL    HW1  940   2.006   0.815   5.333
  207SOL    HW2  941   2.000   0.664   5.321
  208SOL     OW  942   1.482   8.688   3.799
  208SOL    HW1  943   1.483   8.593   3.806
  208SOL    HW2  944   1.452   8.705   3.710
  209SOL     OW  945   4.026   3.242   1.346
  209SOL    HW1  946   4.002   3.198   1.264
  209SOL    HW2  947   4.054   3.170   1.403
  210SOL     OW  948   4.769   1.127   4.514
  210SOL    HW1  949   4.849   1.178   4.531
  210SOL    HW2  950   4.708   1.190   4.477
  211SOL     OW  951   1.136   7.300   2.324
  211SOL    HW1  952   1.182   7.217   2.334
  211SOL    HW2  953   1.188   7.363   2.374
  212SOL     OW  954   1.968   9.759   2.999
  212SOL    HW1  955   2.003   9.824   2.937
  212SOL    HW2  956   1.993   9.675   2.962
  213SOL     OW  957   3.238   4.871   4.749
  213SOL    HW1  958   3.311   4.832   4.701
  213SOL    HW2  959   3.211   4.804   4.811
  214SOL     OW  960   0.307   3.880   5.306
  214SOL    HW1  961   0.343   3.966   5.283
  214SOL    HW2  962   0.346   3.859   5.391
  215SOL     OW  963   6.005   8.577   1.311
  215SOL    HW1  964   6.076   8.635   1.338
  215SOL    HW2  965   5.977   8.612   1.227
  216SOL     OW  966   1.913   9.827   2.604
  216SOL    HW1  967   1.886   9.896   2.543
  216SOL    HW2  968   1.832   9.801   2.649
  217SOL     OW  969   0.310   8.125   3.064
  217SOL    HW1  970   0.228   8.114   3.017
  217SOL    HW2  971   0.325   8.040   3.106
  218SOL     OW  972   0.522   6.014   5.047
  218SOL    HW1  973   0.432   6.019   5.015
  218SOL    HW2  974   0.567   6.088   5.006
  219SOL     OW  975   2.967   3.596   1.432
  219SOL    HW1  976   2.978   3.652   1.510
  219SOL    HW2  977   2.910   3.646   1.374
  220SOL     OW  978   3.004   3.951   2.345
  220SOL    HW1  979   3.091   3.917   2.323
  220SOL    HW2  980   2.996   4.032   2.294
  221SOL     OW  981   2.898   7.772   4.743
  221SOL    HW1  982   2.836   7.768   4.815
  221SOL    HW2  983   2.844   7.765   4.664
  222SOL     OW  984   1.344   5.907   5.399
  222SOL    HW1  985   1.418   5.932   5.344
  222SOL    HW2  986   1.384   5.875   5.480
  223SOL     OW  987   0.306   5.894   2.826
  223SOL    HW1  988   0.264   5.891   2.912
  223SOL    HW2  989   0.385   5.839   2.836
  224SOL     OW  990   3.806   6.287   3.139
  224SOL    HW1  991   3.874   6.354   3.144
  224SOL    HW2  992   3.733   6.330   3.097
  225SOL     OW  993   4.942   0.399   4.216
  225SOL    HW1  994   4.993   0.470   4.254
  225SOL    HW2  995   4.968   0.321   4.266
  226SOL     OW  996   4.163   1.407   5.863
  226SOL    HW1  997   4.178   1.317   5.833
  226SOL    HW2  998   4.135   1.454   5.784
  227SOL     OW  999   0.194   2.578   2.681
  227SOL    HW1 1000   0.223   2.507   2.624
  227SOL    HW2 1001   0.273   2.605   2.729
  228SOL     OW 1002   3.135   7.624   2.257
  228SOL    HW1 1003   3.051   7.585   2.278
  228SOL    HW2 1004   3.147   7.606   2.164
  229SOL     OW 1005   2.675   0.926   1.831
  229SOL    HW1 1006   2.712   0.841   1.858
  229SOL    HW2 1007   2.730   0.954   1.758
  230SOL     OW 1008   1.083   1.778   2.292
  230SOL    HW1 1009   1.113   1.689   2.278
  230SOL    HW2 1010   0.987   1.772   2.294
  231SOL     OW 1011   3.035   5.621   4.656
  231SOL    HW1 1012   3.061   5.705   4.693
  231SOL    HW2 1013   3.001   5.642   4.569
  232SOL     OW 1014   2.703   9.020   4.296
  232SOL    HW1 1015   2.748   8.941   4.326
  232SOL    HW2 1016   2.630   8.988   4.243
  233SOL     OW 1017   4.688   1.271   3.608
  233SOL    HW1 1018   4.613   1.213   3.597
  233SOL    HW2 1019   4.755   1.234   3.550
  234SOL     OW 1020   5.635   5.103   3.361
  234SOL    HW1 1021   5.696   5.030   3.358
  234SOL    HW2 1022   5.562   5.076   3.305
  235SOL     OW 1023   5.164   1.560   2.686
  235SOL    HW1 1024   5.098   1.628   2.703
  235SOL    HW2 1025   5.203   1.544   2.772
  236SOL     OW 1026   3.363   1.306   3.837
  236SOL    HW1 1027   3.376   1.349   3.752
  236SOL    HW2 1028   3.451   1.295   3.873
  237SOL     OW 1029   3.980   1.149   1.899
  237SOL    HW1 1030   3.963   1.135   1.992
  237SOL    HW2 1031   4.056   1.095   1.880
  238SOL     OW 1032   0.339   5.471   0.495
  238SOL    HW1 1033   0.412   5.471   0.433
  238SOL    HW2 1034   0.271   5.522   0.451
  239SOL     OW 1035   4.923   7.750   2.298
  239SOL    HW1 1036   5.010   7.765   2.336
  239SOL    HW2 1037   4.871   7.714   2.370
  240SOL     OW 1038   3.904   1.257   2.460
  240SOL    HW1 1039   3.863   1.338   2.429
  240SOL    HW2 1040   3.830   1.199   2.479
  241SOL     OW 1041   4.833   8.752   3.243
  241SOL    HW1 1042   4.900   8.816   3.267
  241SOL    HW2 1043   4.754   8.781   3.289
  242SOL     OW 1044   5.090   8.614   2.099
  242SOL    HW1 1045   5.082   8.576   2.012
  242SOL    HW2 1046   5.001   8.640   2.122
  243SOL     OW 1047   0.495   7.571   0.044
  243SOL    HW1 1048   0.490   7.634  -0.028
  243SOL    HW2 1049   0.536   7.620   0.115
  244SOL     OW 1050   0.090   8.542   3.167
  244SOL    HW1 1051   0.065   8.572   3.254
  244SOL    HW2 1052   0.179   8.507   3.180
  245SOL     OW 1053   3.843   8.302   3.813
  245SOL    HW1 1054   3.809   8.390   3.829
  245SOL    HW2 1055   3.806   8.249   3.883
  246SOL     OW 1056   4.715   5.563   4.228
  246SOL    HW1 1057   4.808   5.587   4.225
  246SOL    HW2 1058   4.713   5.474   4.191
  247SOL     OW 1059   1.893   6.042   1.945
  247SOL    HW1 1060   1.914   5.982   2.017
  247SOL    HW2 1061   1.956   6.113   1.955
  248SOL     OW 1062   1.545   9.674   4.969
  248SOL    HW1 1063   1.523   9.749   4.914
  248SOL    HW2 1064   1.600   9.619   4.914
  249SOL     OW 1065   0.676   5.849   3.515
  249SOL    HW1 1066   0.771   5.860   3.519
  249SOL    HW2 1067   0.662   5.755   3.515
  250SOL     OW 1068   5.240   2.132   0.444
  250SOL    HW1 1069   5.324   2.127   0.489
  250SOL    HW2 1070   5.260   2.103   0.355
  251SOL     OW 1071   4.526   7.773   1.652
  251SOL    HW1 1072   4.600   7.805   1.601
  251SOL    HW2 1073   4.522   7.830   1.728
  252SOL     OW 1074   5.405   4.088   4.492
  252SOL    HW1 1075   5.495   4.118   4.504
  252SOL    HW2 1076   5.361   4.114   4.573
  253SOL     OW 1077   1.739   2.643   4.680
  253SOL    HW1 1078   1.676   2.602   4.739
  253SOL    HW2 1079   1.741   2.587   4.603
  254SOL     OW 1080   3.412   6.129   0.775
  254SOL    HW1 1081   3.362   6.114   0.855
  254SOL    HW2 1082   3.503   6.138   0.805
  255SOL     OW 1083   2.557   7.316   2.081
  255SOL    HW1 1084   2.489   7.372   2.045
  255SOL    HW2 1085   2.549   7.325   2.176
  256SOL     OW 1086   4.187   2.704   0.868
  256SOL    HW1 1087   4.268   2.668   0.831
  256SOL    HW2 1088   4.156   2.637   0.928
  257SOL     OW 1089   4.013   8.928   4.842
  257SOL    HW1 1090   3.993   8.836   4.861
  257SOL    HW2 1091   3.972   8.976   4.913
  258SOL     OW 1092   1.624   0.639   5.964
  258SOL    HW1 1093   1.636   0.546   5.947
  258SOL    HW2 1094   1.586   0.674   5.883
  259SOL     OW 1095   4.259   8.732   0.956
  259SOL    HW1 1096   4.164   8.736   0.956
  259SOL    HW2 1097   4.280   8.644   0.925
  260SOL     OW 1098   4.334   1.748   5.544
  260SOL    HW1 1099   4.322   1.814   5.612
  260SOL    HW2 1100   4.415   1.703   5.569
  261SOL     OW 1101   4.174   2.013   4.727
  261SOL    HW1 1102   4.208   2.053   4.647
  261SOL    HW2 1103   4.106   2.074   4.757
  262SOL     OW 1104   1.687   2.285   3.511
  262SOL    HW1 1105   1.650   2.330   3.435
  262SOL    HW2 1106   1.757   2.231   3.474
  263SOL     OW 1107   3.857   0.392   3.106
  263SOL    HW1 1108   3.838   0.384   3.199
  263SOL    HW2 1109   3.783   0.443   3.070
  264SOL     OW 1110   4.250   3.799   5.096
  264SOL    HW1 1111   4.312   3.861   5.135
  264SOL    HW2 1112   4.283   3.785   5.007
  265SOL     OW 1113   3.413   9.541   2.916
  265SOL    HW1 1114   3.442   9.460   2.957
  265SOL    HW2 1115   3.319   9.545   2.934
  266SOL     OW 1116   2.139   3.914   4.397
  266SOL    HW1 1117   2.102   3.871   4.475
  266SOL    HW2 1118   2.111   3.858   4.324
  267SOL     OW 1119   2.869   4.107   4.354
  267SOL    HW1 1120   2.777   4.114   4.329
  267SOL    HW2 1121   2.902   4.197   4.352
  268SOL     OW 1122   3.153   5.954   3.525
  268SOL    HW1 1123   3.246   5.933   3.537
  268SOL    HW2 1124   3.153   6.045   3.496
  269SOL     OW 1125   3.190   2.026   5.954
  269SOL    HW1 1126   3.158   2.023   6.044
  269SOL    HW2 1127   3.194   2.120   5.934
  270SOL     OW 1128   4.934   3.647   1.266
  270SOL    HW1 1129   5.028   3.630   1.269
  270SOL    HW2 1130   4.903   3.627   1.354
  271SOL     OW 1131   1.336   7.820   3.836
  271SOL    HW1 1132   1.284   7.741   3.827
  271SOL    HW2 1133   1.421   7.789   3.867
  272SOL     OW 1134   0.804   6.643   0.569
  272SOL    HW1 1135   0.853   6.589   0.630
  272SOL    HW2 1136   0.766   6.712   0.623
  273SOL     OW 1137   4.712   1.359   3.862
  273SOL    HW1 1138   4.703   1.316   3.777
  273SOL    HW2 1139   4.752   1.444   3.841
  274SOL     OW 1140   0.260   6.652   3.262
  274SOL    HW1 1141   0.269   6.610   3.176
  274SOL    HW2 1142   0.199   6.597   3.310
  275SOL     OW 1143   3.873   7.120   5.133
  275SOL    HW1 1144   3.903   7.035   5.102
  275SOL    HW2 1145   3.815   7.099   5.206
  276SOL     OW 1146   2.120   2.932   0.679
  276SOL    HW1 1147   2.212   2.950   0.658
  276SOL    HW2 1148   2.100   2.989   0.753
  277SOL     OW 1149   5.722   6.716   5.075
  277SOL    HW1 1150   5.642   6.750   5.033
  277SOL    HW2 1151   5.713   6.740   5.167
  278SOL     OW 1152   3.315   3.640   1.307
  278SOL    HW1 1153   3.396   3.679   1.341
  278SOL    HW2 1154   3.297   3.568   1.367
  279SOL     OW 1155   1.954   9.607   5.423
  279SOL    HW1 1156   1.957   9.555   5.504
  279SOL    HW2 1157   2.040   9.649   5.418
  280SOL     OW 1158   1.680   5.089   0.461
  280SOL    HW1 1159   1.693   5.088   0.366
  280SOL    HW2 1160   1.695   4.998   0.488
  281SOL     OW 1161   3.669   7.186   5.812
  281SOL    HW1 1162   3.665   7.272   5.769
  281SOL    HW2 1163   3.726   7.200   5.888
  282SOL     OW 1164   3.448   4.479   1.660
  282SOL    HW1 1165   3.400   4.473   1.743
  282SOL    HW2 1166   3.399   4.423   1.600
  283SOL     OW 1167   2.132   2.978   4.786
  283SOL    HW1 1168   2.138   2.923   4.707
  283SOL    HW2 1169   2.157   2.919   4.857
  284SOL     OW 1170   1.050   8.294   5.393
  284SOL    HW1 1171   1.063   8.315   5.485
  284SOL    HW2 1172   1.126   8.242   5.369
  285SOL     OW 1173   4.176   4.037   4.057
  285SOL    HW1 1174   4.259   3.990   4.060
  285SOL    HW2 1175   4.111   3.973   4.086
  286SOL     OW 1176   4.312   6.866   4.083
  286SOL    HW1 1177   4.226   6.866   4.126
  286SOL    HW2 1178   4.367   6.918   4.141
  287SOL     OW 1179   5.050   9.237   3.290
  287SOL    HW1 1180   4.958   9.211   3.283
  287SOL    HW2 1181   5.066   9.289   3.211
  288SOL     OW 1182   3.043   9.420   2.612
  288SOL    HW1 1183   3.069   9.366   2.687
  288SOL    HW2 1184   3.101   9.392   2.541
  289SOL     OW 1185   4.441   6.515   4.395
  289SOL    HW1 1186   4.511   6.484   4.338
  289SOL    HW2 1187   4.367   6.457   4.377
  290SOL     OW 1188   1.766   7.686   2.056
  290SOL    HW1 1189   1.725   7.622   2.115
  290SOL    HW2 1190   1.854   7.698   2.092
  291SOL     OW 1191   4.259   5.802   1.490
  291SOL    HW1 1192   4.228   5.802   1.581
  291SOL    HW2 1193   4.239   5.890   1.458
  292SOL     OW 1194   4.349   1.540   3.731
  292SOL    HW1 1195   4.443   1.537   3.712
  292SOL    HW2 1196   4.307   1.538   3.644
  293SOL     OW 1197   1.307   5.008   3.558
  293SOL    HW1 1198   1.213   4.995   3.553
  293SOL    HW2 1199   1.319   5.103   3.557
  294SOL     OW 1200   1.889   9.401   4.952
  294SOL    HW1 1201   1.868   9.314   4.986
  294SOL    HW2 1202   1.879   9.459   5.028
  295SOL     OW 1203   2.548   0.153   4.105
  295SOL    HW1 1204   2.547   0.246   4.124
  295SOL    HW2 1205   2.620   0.142   4.042
  296SOL     OW 1206   5.350   5.542   5.262
  296SOL    HW1 1207   5.387   5.474   5.206
  296SOL    HW2 1208   5.306   5.602   5.201
  297SOL     OW 1209   0.358   7.674   5.558
  297SOL    HW1 1210   0.382   7.588   5.526
  297SOL    HW2 1211   0.265   7.682   5.540
  298SOL     OW 1212   1.194   1.994   2.135
  298SOL    HW1 1213   1.147   1.945   2.203
  298SOL    HW2 1214   1.193   1.936   2.059
  299SOL     OW 1215   4.243   1.723   1.182
  299SOL    HW1 1216   4.259   1.748   1.090
  299SOL    HW2 1217   4.299   1.782   1.232
  300SOL     OW 1218   1.148   1.467   1.587
  300SOL    HW1 1219   1.202   1.392   1.566
  300SOL    HW2 1220   1.178   1.496   1.673
  301SOL     OW 1221   2.792   3.969   5.713
  301SOL    HW1 1222   2.875   4.002   5.746
  301SOL    HW2 1223   2.731   3.980   5.786
  302SOL     OW 1224   1.799   8.501   1.735
  302SOL    HW1 1225   1.774   8.554   1.659
  302SOL    HW2 1226   1.736   8.429   1.736
  303SOL     OW 1227   2.804   5.817   2.090
  303SOL    HW1 1228   2.758   5.897   2.065
  303SOL    HW2 1229   2.887   5.822   2.043
  304SOL     OW 1230   5.235   7.078   5.629
  304SOL    HW1 1231   5.324   7.113   5.622
  304SOL    HW2 1232   5.186   7.146   5.676
  305SOL     OW 1233   1.518   0.690   5.692
  305SOL    HW1 1234   1.436   0.740   5.685
  305SOL    HW2 1235   1.491   0.599   5.680
  306SOL     OW 1236   2.792   6.974   4.762
  306SOL    HW1 1237   2.804   6.886   4.800
  306SOL    HW2 1238   2.881   7.008   4.753
  307SOL     OW 1239   5.780   0.382   4.836
  307SOL    HW1 1240   5.826   0.424   4.908
  307SOL    HW2 1241   5.689   0.381   4.863
  308SOL     OW 1242   2.479   1.759   6.033
  308SOL    HW1 1243   2.449   1.674   6.067
  308SOL    HW2 1244   2.465   1.753   5.939
  309SOL     OW 1245   5.098   9.508   2.326
  309SOL    HW1 1246   5.032   9.474   2.386
  309SOL    HW2 1247   5.055   9.508   2.241
  310SOL     OW 1248   4.928   3.304   2.610
  310SOL    HW1 1249   4.848   3.266   2.645
  310SOL    HW2 1250   4.981   3.229   2.583
  311SOL     OW 1251   4.000   4.389   4.608
  311SOL    HW1 1252   3.957   4.308   4.637
  311SOL    HW2 1253   3.928   4.451   4.595
  312SOL     OW 1254   4.192   3.758   1.848
  312SOL    HW1 1255   4.260   3.698   1.819
  312SOL    HW2 1256   4.192   3.828   1.783
  313SOL     OW 1257   2.988   6.141   5.723
  313SOL    HW1 1258   3.005   6.092   5.643
  313SOL    HW2 1259   3.063   6.201   5.730
  314SOL     OW 1260   5.401   5.751   2.590
  314SOL    HW1 1261   5.428   5.682   2.530
  314SOL    HW2 1262   5.450   5.733   2.670
  315SOL     OW 1263   3.559   7.157   4.739
  315SOL    HW1 1264   3.506   7.233   4.718
  315SOL    HW2 1265   3.649   7.188   4.730
  316SOL     OW 1266   1.632   6.396   0.878
  316SOL    HW1 1267   1.563   6.360   0.933
  316SOL    HW2 1268   1.630   6.341   0.799
  317SOL     OW 1269   1.234   9.948   5.869
  317SOL    HW1 1270   1.311  10.004   5.884
  317SOL    HW2 1271   1.233   9.890   5.945
  318SOL     OW 1272   3.945   4.297   1.276
  318SOL    HW1 1273   4.035   4.269   1.262
  318SOL    HW2 1274   3.892   4.240   1.220
  319SOL     OW 1275   4.912   2.368   5.021
  319SOL    HW1 1276   4.928   2.310   5.095
  319SOL    HW2 1277   4.989   2.357   4.965
  320SOL     OW 1278   4.962   4.168   3.807
  320SOL    HW1 1279   4.922   4.225   3.873
  320SOL    HW2 1280   4.892   4.149   3.746
  321SOL     OW 1281   3.662   4.569   2.262
  321SOL    HW1 1282   3.626   4.526   2.185
  321SOL    HW2 1283   3.669   4.500   2.328
  322SOL     OW 1284   4.152   8.920   2.235
  322SOL    HW1 1285   4.121   8.997   2.187
  322SOL    HW2 1286   4.245   8.936   2.248
  323SOL     OW 1287   5.664   1.808   1.763
  323SOL    HW1 1288   5.679   1.779   1.853
  323SOL    HW2 1289   5.613   1.738   1.724
  324SOL     OW 1290   4.925   2.320   3.058
  324SOL    HW1 1291   4.965   2.369   2.987
  324SOL    HW2 1292   4.831   2.323   3.039
  325SOL     OW 1293   5.329   0.623   4.271
  325SOL    HW1 1294   5.412   0.578   4.290
  325SOL    HW2 1295   5.352   0.716   4.272
  326SOL     OW 1296   3.678   6.129   0.866
  326SOL    HW1 1297   3.695   6.189   0.939
  326SOL    HW2 1298   3.652   6.047   0.909
  327SOL     OW 1299   5.555   2.056   1.915
  327SOL    HW1 1300   5.621   1.987   1.910
  327SOL    HW2 1301   5.548   2.077   2.008
  328SOL     OW 1302   1.239   6.086   1.898
  328SOL    HW1 1303   1.185   6.093   1.977
  328SOL    HW2 1304   1.324   6.057   1.930
  329SOL     OW 1305   3.024   6.536   4.422
  329SOL    HW1 1306   2.940   6.580   4.416
  329SOL    HW2 1307   3.045   6.510   4.332
  330SOL     OW 1308   3.609   5.099   4.678
  330SOL    HW1 1309   3.640   5.021   4.724
  330SOL    HW2 1310   3.614   5.169   4.744
  331SOL     OW 1311   3.940   9.172   4.148
  331SOL    HW1 1312   3.918   9.251   4.198
  331SOL    HW2 1313   3.882   9.175   4.072
  332SOL     OW 1314   1.383   0.743   0.542
  332SOL    HW1 1315   1.436   0.687   0.599
  332SOL    HW2 1316   1.301   0.754   0.590
  333SOL     OW 1317   0.081   5.919   4.549
  333SOL    HW1 1318   0.043   6.000   4.515
  333SOL    HW2 1319   0.014   5.884   4.608
  334SOL     OW 1320   5.809   5.493   2.151
  334SOL    HW1 1321   5.743   5.531   2.093
  334SOL    HW2 1322   5.823   5.405   2.117
  335SOL     OW 1323   2.239   6.222   4.929
  335SOL    HW1 1324   2.260   6.244   5.019
  335SOL    HW2 1325   2.232   6.127   4.928
  336SOL     OW 1326   3.627   5.046   3.595
  336SOL    HW1 1327   3.541   5.043   3.639
  336SOL    HW2 1328   3.660   5.134   3.615
  337SOL     OW 1329   5.493   6.286   2.506
  337SOL    HW1 1330   5.459   6.202   2.538
  337SOL    HW2 1331   5.497   6.275   2.411
  338SOL     OW 1332   5.884   2.780   3.746
  338SOL    HW1 1333   5.852   2.819   3.827
  338SOL    HW2 1334   5.900   2.854   3.687
  339SOL     OW 1335   0.378   6.380   3.719
  339SOL    HW1 1336   0.413   6.440   3.653
  339SOL    HW2 1337   0.291   6.415   3.739
  340SOL     OW 1338   1.117   5.487   0.023
  340SOL    HW1 1339   1.118   5.567   0.076
  340SOL    HW2 1340   1.203   5.486  -0.019
  341SOL     OW 1341   5.189   3.453   1.791
  341SOL    HW1 1342   5.184   3.549   1.784
  341SOL    HW2 1343   5.140   3.421   1.716
  342SOL     OW 1344   1.467   8.974   3.411
  342SOL    HW1 1345   1.382   9.011   3.431
  342SOL    HW2 1346   1.498   8.938   3.495
  343SOL     OW 1347   4.637   5.850   1.312
  343SOL    HW1 1348   4.600   5.877   1.228
  343SOL    HW2 1349   4.716   5.801   1.289
  344SOL     OW 1350   4.042   7.005   2.319
  344SOL    HW1 1351   3.952   7.037   2.309
  344SOL    HW2 1352   4.095   7.084   2.328
  345SOL     OW 1353   0.046   4.094   1.038
  345SOL    HW1 1354   0.013   4.181   1.018
  345SOL    HW2 1355  -0.032   4.038   1.043
  346SOL     OW 1356   5.273   9.692   2.730
  346SOL    HW1 1357   5.183   9.725   2.721
  346SOL    HW2 1358   5.275   9.616   2.671
  347SOL     OW 1359   5.801   7.489   2.750
  347SOL    HW1 1360   5.891   7.480   2.717
  347SOL    HW2 1361   5.806   7.458   2.840
  348SOL     OW 1362   0.804   3.715   3.541
  348SOL    HW1 1363   0.762   3.673   3.616
  348SOL    HW2 1364   0.791   3.809   3.556
  349SOL     OW 1365   3.201   2.717   2.853
  349SOL    HW1 1366   3.258   2.714   2.776
  349SOL    HW2 1367   3.125   2.665   2.827
  350SOL     OW 1368   3.574   1.073   1.630
  350SOL    HW1 1369   3.655   1.070   1.681
  350SOL    HW2 1370   3.593   1.133   1.558
  351SOL     OW 1371   3.980   8.634   3.435
  351SOL    HW1 1372   3.951   8.596   3.351
  351SOL    HW2 1373   4.009   8.558   3.486
  352SOL     OW 1374   0.480   3.217   4.861
  352SOL    HW1 1375   0.560   3.206   4.913
  352SOL    HW2 1376   0.420   3.152   4.895
  353SOL     OW 1377   0.071   4.961   0.646
  353SOL    HW1 1378   0.145   4.923   0.694
  353SOL    HW2 1379   0.106   4.980   0.559
  354SOL     OW 1380   0.947   5.645   0.680
  354SOL    HW1 1381   0.928   5.685   0.595
  354SOL    HW2 1382   1.040   5.661   0.694
  355SOL     OW 1383   4.087   5.295   2.503
  355SOL    HW1 1384   4.102   5.309   2.410
  355SOL    HW2 1385   4.165   5.250   2.534
  356SOL     OW 1386   5.745   4.901   4.981
  356SOL    HW1 1387   5.827   4.878   5.024
  356SOL    HW2 1388   5.771   4.942   4.898
  357SOL     OW 1389   2.688   0.747   5.261
  357SOL    HW1 1390   2.731   0.784   5.338
  357SOL    HW2 1391   2.757   0.745   5.194
  358SOL     OW 1392   5.930   5.172   4.201
  358SOL    HW1 1393   5.864   5.125   4.251
  358SOL    HW2 1394   6.013   5.149   4.243
  359SOL     OW 1395   4.271   4.842   1.718
  359SOL    HW1 1396   4.292   4.748   1.716
  359SOL    HW2 1397   4.350   4.885   1.687
  360SOL     OW 1398   0.961   3.544   2.292
  360SOL    HW1 1399   1.037   3.594   2.325
  360SOL    HW2 1400   0.930   3.596   2.218
  361SOL     OW 1401   2.507   9.878   2.715
  361SOL    HW1 1402   2.570   9.818   2.675
  361SOL    HW2 1403   2.425   9.861   2.669
  362SOL     OW 1404   0.312   6.110   2.325
  362SOL    HW1 1405   0.317   6.041   2.391
  362SOL    HW2 1406   0.340   6.067   2.244
  363SOL     OW 1407   3.135   4.435   2.672
  363SOL    HW1 1408   3.193   4.358   2.672
  363SOL    HW2 1409   3.051   4.401   2.702
  364SOL     OW 1410   1.037   2.834   0.208
  364SOL    HW1 1411   1.034   2.919   0.253
  364SOL    HW2 1412   0.975   2.842   0.136
  365SOL     OW 1413   5.278   8.980   2.615
  365SOL    HW1 1414   5.225   9.060   2.612
  365SOL    HW2 1415   5.273   8.946   2.526
  366SOL     OW 1416   1.675   6.191   1.998
  366SOL    HW1 1417   1.676   6.231   1.912
  366SOL    HW2 1418   1.747   6.128   1.996
  367SOL     OW 1419   3.730   0.377   0.387
  367SOL    HW1 1420   3.639   0.350   0.393
  367SOL    HW2 1421   3.738   0.419   0.301
  368SOL     OW 1422   2.108   9.176   0.835
  368SOL    HW1 1423   2.184   9.206   0.884
  368SOL    HW2 1424   2.064   9.256   0.806
  369SOL     OW 1425   5.712   3.044   3.808
  369SOL    HW1 1426   5.745   3.003   3.728
  369SOL    HW2 1427   5.700   2.971   3.869
  370SOL     OW 1428   2.237   5.422   2.086
  370SOL    HW1 1429   2.299   5.349   2.078
  370SOL    HW2 1430   2.212   5.442   1.996
  371SOL     OW 1431   3.889   5.539   4.822
  371SOL    HW1 1432   3.981   5.556   4.802
  371SOL    HW2 1433   3.843   5.619   4.797
  372SOL     OW 1434   1.598   3.437   3.982
  372SOL    HW1 1435   1.560   3.406   4.065
  372SOL    HW2 1436   1.528   3.423   3.918
  373SOL     OW 1437   0.457   1.443   1.728
  373SOL    HW1 1438   0.520   1.438   1.656
  373SOL    HW2 1439   0.394   1.509   1.700
  374SOL     OW 1440   2.899   7.971   1.713
  374SOL    HW1 1441   2.813   7.972   1.755
  374SOL    HW2 1442   2.881   7.987   1.620
  375SOL     OW 1443   1.509   2.018   0.453
  375SOL    HW1 1444   1.460   2.099   0.469
  375SOL    HW2 1445   1.562   2.008   0.532
  376SOL     OW 1446   1.262   1.254   3.993
  376SOL    HW1 1447   1.197   1.246   4.062
  376SOL    HW2 1448   1.289   1.346   3.996
  377SOL     OW 1449   3.838   6.784   2.043
  377SOL    HW1 1450   3.816   6.701   2.084
  377SOL    HW2 1451   3.934   6.788   2.045
  378SOL     OW 1452   5.013   6.989   0.072
  378SOL    HW1 1453   4.991   7.082   0.065
  378SOL    HW2 1454   5.018   6.972   0.166
  379SOL     OW 1455   1.187   6.451   4.194
  379SOL    HW1 1456   1.182   6.392   4.118
  379SOL    HW2 1457   1.204   6.537   4.156
  380SOL     OW 1458   4.532   4.500   3.665
  380SOL    HW1 1459   4.466   4.466   3.604
  380SOL    HW2 1460   4.593   4.427   3.677
  381SOL     OW 1461   3.611   7.215   2.735
  381SOL    HW1 1462   3.693   7.208   2.685
  381SOL    HW2 1463   3.545   7.237   2.670
  382SOL     OW 1464   4.744   6.231   2.349
  382SOL    HW1 1465   4.711   6.161   2.293
  382SOL    HW2 1466   4.730   6.198   2.438
  383SOL     OW 1467   3.764   4.640   3.520
  383SOL    HW1 1468   3.747   4.668   3.610
  383SOL    HW2 1469   3.734   4.713   3.465
  384SOL     OW 1470   1.241   4.608   0.472
  384SOL    HW1 1471   1.271   4.672   0.407
  384SOL    HW2 1472   1.271   4.644   0.556
  385SOL     OW 1473   1.545   3.673   1.871
  385SOL    HW1 1474   1.529   3.643   1.961
  385SOL    HW2 1475   1.602   3.749   1.881
  386SOL     OW 1476   6.034   6.631   1.680
  386SOL    HW1 1477   5.941   6.650   1.695
  386SOL    HW2 1478   6.041   6.616   1.586
  387SOL     OW 1479   2.266   9.716   2.601
  387SOL    HW1 1480   2.307   9.632   2.581
  387SOL    HW2 1481   2.221   9.741   2.521
  388SOL     OW 1482   5.795   2.088   5.350
  388SOL    HW1 1483   5.722   2.133   5.392
  388SOL    HW2 1484   5.833   2.154   5.292
  389SOL     OW 1485   4.079   4.194   1.752
  389SOL    HW1 1486   4.160   4.157   1.787
  389SOL    HW2 1487   4.088   4.288   1.767
  390SOL     OW 1488   0.261   6.675   4.785
  390SOL    HW1 1489   0.251   6.763   4.748
  390SOL    HW2 1490   0.294   6.689   4.873
  391SOL     OW 1491   2.657   2.902   3.216
  391SOL    HW1 1492   2.744   2.939   3.206
  391SOL    HW2 1493   2.608   2.967   3.265
  392SOL     OW 1494   4.036   6.486   2.053
  392SOL    HW1 1495   3.954   6.518   2.015
  392SOL    HW2 1496   4.019   6.394   2.072
  393SOL     OW 1497   3.449   1.162   5.374
  393SOL    HW1 1498   3.401   1.160   5.456
  393SOL    HW2 1499   3.383   1.182   5.308
  394SOL     OW 1500   0.517   9.882   3.737
  394SOL    HW1 1501   0.424   9.862   3.738
  394SOL    HW2 1502   0.533   9.919   3.650
  395SOL     OW 1503   3.869   7.471   5.592
  395SOL    HW1 1504   3.875   7.507   5.504
  395SOL    HW2 1505   3.784   7.501   5.624
  396SOL     OW 1506   0.298   6.130   1.282
  396SOL    HW1 1507   0.318   6.098   1.194
  396SOL    HW2 1508   0.285   6.225   1.270
  397SOL     OW 1509   2.460   0.915   2.865
  397SOL    HW1 1510   2.433   0.906   2.774
  397SOL    HW2 1511   2.556   0.921   2.861
  398SOL     OW 1512   5.083   2.970   2.714
  398SOL    HW1 1513   5.066   3.023   2.792
  398SOL    HW2 1514   5.162   3.007   2.676
  399SOL     OW 1515   4.193   4.981   3.268
  399SOL    HW1 1516   4.100   4.963   3.281
  399SOL    HW2 1517   4.218   5.033   3.344
  400SOL     OW 1518   2.565   5.058   0.373
  400SOL    HW1 1519   2.549   5.085   0.283
  400SOL    HW2 1520   2.636   4.994   0.367
  401SOL     OW 1521   3.214   9.667   2.331
  401SOL    HW1 1522   3.282   9.600   2.341
  401SOL    HW2 1523   3.249   9.744   2.375
  402SOL     OW 1524   0.867   9.296   3.854
  402SOL    HW1 1525   0.803   9.332   3.792
  402SOL    HW2 1526   0.930   9.367   3.867
  403SOL     OW 1527   4.832   1.220   2.895
  403SOL    HW1 1528   4.738   1.209   2.904
  403SOL    HW2 1529   4.849   1.309   2.925
  404SOL     OW 1530   0.454   8.243   1.918
  404SOL    HW1 1531   0.546   8.247   1.941
  404SOL    HW2 1532   0.408   8.272   1.997
  405SOL     OW 1533   1.083   1.541   1.962
  405SOL    HW1 1534   1.060   1.458   1.919
  405SOL    HW2 1535   1.019   1.604   1.928
  406SOL     OW 1536   5.911   9.373   3.862
  406SOL    HW1 1537   5.868   9.450   3.825
  406SOL    HW2 1538   5.866   9.357   3.945
  407SOL     OW 1539   3.188   5.321   3.785
  407SOL    HW1 1540   3.238   5.249   3.822
  407SOL    HW2 1541   3.140   5.358   3.858
  408SOL     OW 1542   5.244   0.496   0.912
  408SOL    HW1 1543   5.167   0.521   0.861
  408SOL    HW2 1544   5.318   0.511   0.852
  409SOL     OW 1545   0.043   1.695   4.100
  409SOL    HW1 1546   0.019   1.755   4.030
  409SOL    HW2 1547  -0.040   1.659   4.131
  410SOL     OW 1548   2.078   8.854   2.976
  410SOL    HW1 1549   2.166   8.816   2.983
  410SOL    HW2 1550   2.075   8.920   3.045
  411SOL     OW 1551   4.882   8.861   1.634
  411SOL    HW1 1552   4.853   8.910   1.711
  411SOL    HW2 1553   4.899   8.928   1.567
  412SOL     OW 1554   2.984   1.513   1.802
  412SOL    HW1 1555   2.944   1.569   1.868
  412SOL    HW2 1556   3.044   1.570   1.755
  413SOL     OW 1557   4.498   3.955   1.942
  413SOL    HW1 1558   4.564   3.980   2.007
  413SOL    HW2 1559   4.441   3.894   1.989
  414SOL     OW 1560   0.102   5.420   5.665
  414SOL    HW1 1561   0.089   5.423   5.570
  414SOL    HW2 1562   0.013   5.424   5.701
  415SOL     OW 1563   4.997   8.895   3.452
  415SOL    HW1 1564   5.080   8.935   3.427
  415SOL    HW2 1565   4.947   8.967   3.491
  416SOL     OW 1566   3.671   7.520   0.299
  416SOL    HW1 1567   3.616   7.519   0.377
  416SOL    HW2 1568   3.615   7.486   0.230
  417SOL     OW 1569   3.093   9.658   2.016
  417SOL    HW1 1570   3.117   9.676   2.107
  417SOL    HW2 1571   3.022   9.594   2.022
  418SOL     OW 1572   3.879   9.396   1.280
  418SOL    HW1 1573   3.797   9.444   1.269
  418SOL    HW2 1574   3.874   9.361   1.369
  419SOL     OW 1575   2.654   3.435   1.704
  419SOL    HW1 1576   2.635   3.358   1.757
  419SOL    HW2 1577   2.740   3.418   1.666
  420SOL     OW 1578   4.507   2.820   2.997
  420SOL    HW1 1579   4.471   2.893   3.047
  420SOL    HW2 1580   4.531   2.858   2.912
  421SOL     OW 1581   2.262   5.870   4.447
  421SOL    HW1 1582   2.276   5.780   4.415
  421SOL    HW2 1583   2.177   5.894   4.412
  422SOL     OW 1584   0.455   0.544   0.016
  422SOL    HW1 1585   0.429   0.455  -0.006
  422SOL    HW2 1586   0.445   0.549   0.111
  423SOL     OW 1587   0.674   3.317   2.335
  423SOL    HW1 1588   0.743   3.383   2.340
  423SOL    HW2 1589   0.617   3.347   2.264
  424SOL     OW 1590   0.060   4.319   5.529
  424SOL    HW1 1591   0.076   4.356   5.616
  424SOL    HW2 1592  -0.014   4.370   5.496
  425SOL     OW 1593   0.314   6.878   0.896
  425SOL    HW1 1594   0.317   6.946   0.963
  425SOL    HW2 1595   0.375   6.811   0.928
  426SOL     OW 1596   2.246   4.806   2.081
  426SOL    HW1 1597   2.266   4.810   1.988
  426SOL    HW2 1598   2.208   4.892   2.101
  427SOL     OW 1599   1.948   6.116   0.981
  427SOL    HW1 1600   1.938   6.198   1.029
  427SOL    HW2 1601   2.042   6.101   0.976
  428SOL     OW 1602   1.130   7.755   5.380
  428SOL    HW1 1603   1.123   7.728   5.471
  428SOL    HW2 1604   1.206   7.813   5.378
  429SOL     OW 1605   0.681   5.916   3.801
  429SOL    HW1 1606   0.736   5.851   3.758
  429SOL    HW2 1607   0.736   5.994   3.808
  430SOL     OW 1608   0.477   4.589   3.652
  430SOL    HW1 1609   0.562   4.619   3.686
  430SOL    HW2 1610   0.448   4.523   3.715
  431SOL     OW 1611   0.704   6.044   5.525
  431SOL    HW1 1612   0.678   6.086   5.608
  431SOL    HW2 1613   0.799   6.042   5.528
  432SOL     OW 1614   0.615   9.301   3.763
  432SOL    HW1 1615   0.605   9.375   3.702
  432SOL    HW2 1616   0.558   9.322   3.837
  433SOL     OW 1617   5.091   8.982   5.330
  433SOL    HW1 1618   5.077   8.898   5.372
  433SOL    HW2 1619   5.092   9.046   5.402
  434SOL     OW 1620   3.623   5.150   3.919
  434SOL    HW1 1621   3.646   5.183   4.005
  434SOL    HW2 1622   3.707   5.130   3.877
  435SOL     OW 1623   1.309   7.954   5.265
  435SOL    HW1 1624   1.225   7.985   5.230
  435SOL    HW2 1625   1.374   7.985   5.202
  436SOL     OW 1626   4.350   4.963   3.833
  436SOL    HW1 1627   4.382   4.873   3.829
  436SOL    HW2 1628   4.421   5.011   3.876
  437SOL     OW 1629   3.350   4.745   1.874
  437SOL    HW1 1630   3.397   4.746   1.958
  437SOL    HW2 1631   3.375   4.826   1.831
  438SOL     OW 1632   2.612   7.456   0.924
  438SOL    HW1 1633   2.602   7.388   0.992
  438SOL    HW2 1634   2.581   7.536   0.967
  439SOL     OW 1635   0.613   5.752   0.279
  439SOL    HW1 1636   0.560   5.808   0.336
  439SOL    HW2 1637   0.550   5.709   0.221
  440SOL     OW 1638   0.144   9.978   0.981
  440SOL    HW1 1639   0.194  10.056   0.959
  440SOL    HW2 1640   0.183   9.909   0.928
  441SOL     OW 1641   4.634   5.374   4.433
  441SOL    HW1 1642   4.684   5.299   4.401
  441SOL    HW2 1643   4.653   5.444   4.370
  442SOL     OW 1644   4.828   0.726   5.753
  442SOL    HW1 1645   4.915   0.763   5.761
  442SOL    HW2 1646   4.829   0.678   5.670
  443SOL     OW 1647   5.158   6.467   3.489
  443SOL    HW1 1648   5.230   6.515   3.446
  443SOL    HW2 1649   5.093   6.534   3.510
  444SOL     OW 1650   3.604   6.925   1.204
  444SOL    HW1 1651   3.632   6.865   1.273
  444SOL    HW2 1652   3.681   6.936   1.149
  445SOL     OW 1653   0.728   2.531   1.141
  445SOL    HW1 1654   0.808   2.485   1.165
  445SOL    HW2 1655   0.670   2.462   1.108
  446SOL     OW 1656   5.713   3.204   3.096
  446SOL    HW1 1657   5.675   3.220   3.182
  446SOL    HW2 1658   5.654   3.142   3.054
  447SOL     OW 1659   0.672   2.237   1.502
  447SOL    HW1 1660   0.590   2.201   1.467
  447SOL    HW2 1661   0.717   2.272   1.426
  448SOL     OW 1662   5.814   9.354   4.849
  448SOL    HW1 1663   5.842   9.437   4.888
  448SOL    HW2 1664   5.723   9.370   4.822
  449SOL     OW 1665   1.460   3.336   5.665
  449SOL    HW1 1666   1.495   3.425   5.655
  449SOL    HW2 1667   1.403   3.324   5.589
  450SOL     OW 1668   3.034   9.925   4.876
  450SOL    HW1 1669   3.124   9.958   4.875
  450SOL    HW2 1670   2.989   9.975   4.807
  451SOL     OW 1671   5.352   9.354   0.005
  451SOL    HW1 1672   5.288   9.300   0.051
  451SOL    HW2 1673   5.339   9.442   0.040
  452SOL     OW 1674   2.448   3.774   0.563
  452SOL    HW1 1675   2.443   3.867   0.541
  452SOL    HW2 1676   2.510   3.770   0.636
  453SOL     OW 1677   5.481   3.192   3.719
  453SOL    HW1 1678   5.570   3.170   3.744
  453SOL    HW2 1679   5.428   3.121   3.755
  454SOL     OW 1680   3.102   1.921   5.218
  454SOL    HW1 1681   3.035   1.950   5.156
  454SOL    HW2 1682   3.077   1.831   5.240
  455SOL     OW 1683   3.727   7.937   0.520
  455SOL    HW1 1684   3.732   7.902   0.431
  455SOL    HW2 1685   3.710   7.861   0.575
  456SOL     OW 1686   0.748   6.044   0.718
  456SOL    HW1 1687   0.747   5.953   0.746
  456SOL    HW2 1688   0.726   6.041   0.625
  457SOL     OW 1689   1.273   1.825   1.357
  457SOL    HW1 1690   1.282   1.816   1.451
  457SOL    HW2 1691   1.188   1.786   1.337
  458SOL     OW 1692   5.347   9.206   0.469
  458SOL    HW1 1693   5.348   9.177   0.560
  458SOL    HW2 1694   5.316   9.297   0.473
  459SOL     OW 1695   2.631   3.750   3.798
  459SOL    HW1 1696   2.706   3.692   3.778
  459SOL    HW2 1697   2.656   3.834   3.761
  460SOL     OW 1698   2.104   8.938   1.830
  460SOL    HW1 1699   2.090   8.852   1.868
  460SOL    HW2 1700   2.015   8.973   1.817
  461SOL     OW 1701   4.379   2.872   4.983
  461SOL    HW1 1702   4.391   2.805   4.915
  461SOL    HW2 1703   4.391   2.826   5.065
  462SOL     OW 1704   2.479   1.269   4.259
  462SOL    HW1 1705   2.466   1.186   4.215
  462SOL    HW2 1706   2.404   1.323   4.233
  463SOL     OW 1707   4.167   7.805   0.821
  463SOL    HW1 1708   4.185   7.859   0.899
  463SOL    HW2 1709   4.071   7.807   0.813
  464SOL     OW 1710   2.640   3.425   2.909
  464SOL    HW1 1711   2.710   3.435   2.845
  464SOL    HW2 1712   2.674   3.361   2.971
  465SOL     OW 1713   5.806   6.751   2.297
  465SOL    HW1 1714   5.722   6.786   2.268
  465SOL    HW2 1715   5.848   6.718   2.217
  466SOL     OW 1716   4.945   7.431   2.297
  466SOL    HW1 1717   5.019   7.466   2.249
  466SOL    HW2 1718   4.916   7.503   2.353
  467SOL     OW 1719   1.161   7.621   0.474
  467SOL    HW1 1720   1.148   7.713   0.454
  467SOL    HW2 1721   1.222   7.590   0.407
  468SOL     OW 1722   1.233   9.467   3.020
  468SOL    HW1 1723   1.160   9.522   3.048
  468SOL    HW2 1724   1.197   9.378   3.017
  469SOL     OW 1725   1.177   1.527   4.494
  469SOL    HW1 1726   1.224   1.457   4.450
  469SOL    HW2 1727   1.088   1.493   4.506
  470SOL     OW 1728   4.975   6.128   5.368
  470SOL    HW1 1729   5.033   6.166   5.302
  470SOL    HW2 1730   4.895   6.107   5.321
  471SOL     OW 1731   1.653   4.850   5.079
  471SOL    HW1 1732   1.647   4.757   5.059
  471SOL    HW2 1733   1.564   4.883   5.065
  472SOL     OW 1734   4.627   6.550   3.346
  472SOL    HW1 1735   4.700   6.515   3.397
  472SOL    HW2 1736   4.552   6.497   3.371
  473SOL     OW 1737   4.609   4.122   3.746
  473SOL    HW1 1738   4.577   4.108   3.657
  473SOL    HW2 1739   4.530   4.124   3.800
  474SOL     OW 1740   5.583   6.735   3.957
  474SOL    HW1 1741   5.509   6.741   3.897
  474SOL    HW2 1742   5.584   6.644   3.986
  475SOL     OW 1743   4.328   5.005   4.999
  475SOL    HW1 1744   4.400   5.002   4.937
  475SOL    HW2 1745   4.264   5.064   4.958
  476SOL     OW 1746   1.513   1.133   1.366
  476SOL    HW1 1747   1.558   1.205   1.321
  476SOL    HW2 1748   1.575   1.103   1.432
  477SOL     OW 1749   3.162   9.651   5.488
  477SOL    HW1 1750   3.087   9.628   5.543
  477SOL    HW2 1751   3.234   9.664   5.550
  478SOL     OW 1752   5.594   7.840   2.278
  478SOL    HW1 1753   5.536   7.876   2.345
  478SOL    HW2 1754   5.617   7.753   2.311
  479SOL     OW 1755   0.798   7.186   0.088
  479SOL    HW1 1756   0.855   7.239   0.143
  479SOL    HW2 1757   0.821   7.096   0.110
  480SOL     OW 1758   2.523   1.992   5.838
  480SOL    HW1 1759   2.519   1.998   5.934
  480SOL    HW2 1760   2.438   1.955   5.814
  481SOL     OW 1761   2.363   3.206   3.566
  481SOL    HW1 1762   2.402   3.154   3.495
  481SOL    HW2 1763   2.329   3.284   3.522
  482SOL     OW 1764   0.737   1.917   1.103
  482SOL    HW1 1765   0.682   1.978   1.053
  482SOL    HW2 1766   0.786   1.973   1.164
  483SOL     OW 1767   3.358   1.510   4.933
  483SOL    HW1 1768   3.274   1.549   4.957
  483SOL    HW2 1769   3.336   1.445   4.866
  484SOL     OW 1770   0.669   6.580   4.715
  484SOL    HW1 1771   0.639   6.490   4.707
  484SOL    HW2 1772   0.701   6.587   4.805
  485SOL     OW 1773   1.767   1.108   0.773
  485SOL    HW1 1774   1.828   1.148   0.711
  485SOL    HW2 1775   1.687   1.094   0.722
  486SOL     OW 1776   1.694   4.778   3.059
  486SOL    HW1 1777   1.768   4.825   3.097
  486SOL    HW2 1778   1.733   4.724   2.990
  487SOL     OW 1779   6.007   8.560   3.686
  487SOL    HW1 1780   6.044   8.606   3.762
  487SOL    HW2 1781   5.928   8.519   3.720
  488SOL     OW 1782   2.312   0.983   2.626
  488SOL    HW1 1783   2.220   1.006   2.640
  488SOL    HW2 1784   2.312   0.936   2.542
  489SOL     OW 1785   0.068   4.179   2.471
  489SOL    HW1 1786   0.022   4.226   2.402
  489SOL    HW2 1787   0.160   4.206   2.462
  490SOL     OW 1788   4.861   7.971   1.153
  490SOL    HW1 1789   4.784   7.931   1.112
  490SOL    HW2 1790   4.927   7.974   1.083
  491SOL     OW 1791   4.183   1.120   3.587
  491SOL    HW1 1792   4.139   1.198   3.553
  491SOL    HW2 1793   4.269   1.121   3.545
  492SOL     OW 1794   4.378   7.786   3.355
  492SOL    HW1 1795   4.292   7.787   3.396
  492SOL    HW2 1796   4.434   7.738   3.418
  493SOL     OW 1797   5.736   7.723   5.556
  493SOL    HW1 1798   5.700   7.685   5.476
  493SOL    HW2 1799   5.788   7.797   5.526
  494SOL     OW 1800   1.163   2.808   0.942
  494SOL    HW1 1801   1.091   2.785   0.883
  494SOL    HW2 1802   1.220   2.731   0.940
  495SOL     OW 1803   4.409   5.933   0.311
  495SOL    HW1 1804   4.466   5.881   0.368
  495SOL    HW2 1805   4.327   5.940   0.360
  496SOL     OW 1806   0.114   6.676   0.287
  496SOL    HW1 1807   0.161   6.600   0.322
  496SOL    HW2 1808   0.101   6.733   0.363
  497SOL     OW 1809   5.425   1.334   4.082
  497SOL    HW1 1810   5.491   1.328   4.013
  497SOL    HW2 1811   5.457   1.277   4.152
  498SOL     OW 1812   1.608   5.020   1.766
  498SOL    HW1 1813   1.575   5.110   1.771
  498SOL    HW2 1814   1.593   4.984   1.853
  499SOL     OW 1815   2.821   4.732   5.171
  499SOL    HW1 1816   2.727   4.720   5.182
  499SOL    HW2 1817   2.832   4.754   5.078
  500SOL     OW 1818   1.079   0.278   0.797
  500SOL    HW1 1819   1.174   0.280   0.785
  500SOL    HW2 1820   1.043   0.284   0.709
  501SOL     OW 1821   6.049   6.095   2.898
  501SOL    HW1 1822   5.988   6.128   2.964
  501SOL    HW2 1823   6.054   6.001   2.915
  502SOL     OW 1824   5.429   5.844   0.172
  502SOL    HW1 1825   5.429   5.880   0.083
  502SOL    HW2 1826   5.350   5.790   0.176
  503SOL     OW 1827   2.259   0.691   0.641
  503SOL    HW1 1828   2.232   0.701   0.550
  503SOL    HW2 1829   2.272   0.597   0.653
  504SOL     OW 1830   5.990   2.706   0.217
  504SOL    HW1 1831   5.961   2.619   0.245
  504SOL    HW2 1832   5.989   2.702   0.122
  505SOL     OW 1833   3.825   3.487   3.679
  505SOL    HW1 1834   3.840   3.555   3.745
  505SOL    HW2 1835   3.750   3.518   3.629
  506SOL     OW 1836   1.851   8.013   2.244
  506SOL    HW1 1837   1.824   7.931   2.286
  506SOL    HW2 1838   1.791   8.079   2.279
  507SOL     OW 1839   1.542   5.310   0.151
  507SOL    HW1 1840   1.524   5.221   0.182
  507SOL    HW2 1841   1.583   5.354   0.226
  508SOL     OW 1842   2.025   0.875   3.108
  508SOL    HW1 1843   2.002   0.852   3.199
  508SOL    HW2 1844   2.014   0.970   3.104
  509SOL     OW 1845   1.329   0.378   1.101
  509SOL    HW1 1846   1.382   0.298   1.099
  509SOL    HW2 1847   1.391   0.448   1.078
  510SOL     OW 1848   3.181   0.585   5.850
  510SOL    HW1 1849   3.092   0.558   5.874
  510SOL    HW2 1850   3.206   0.524   5.781
  511SOL     OW 1851   3.872   0.177   1.518
  511SOL    HW1 1852   3.824   0.259   1.527
  511SOL    HW2 1853   3.959   0.202   1.489
  512SOL     OW 1854   5.615   1.214   0.625
  512SOL    HW1 1855   5.590   1.183   0.538
  512SOL    HW2 1856   5.541   1.266   0.655
  513SOL     OW 1857   0.636   4.844   3.791
  513SOL    HW1 1858   0.642   4.919   3.850
  513SOL    HW2 1859   0.575   4.784   3.834
  514SOL     OW 1860   1.862   2.261   5.345
  514SOL    HW1 1861   1.810   2.212   5.409
  514SOL    HW2 1862   1.922   2.313   5.397
  515SOL     OW 1863   3.299   4.716   5.993
  515SOL    HW1 1864   3.299   4.743   6.085
  515SOL    HW2 1865   3.252   4.786   5.948
  516SOL     OW 1866   2.892   6.135   0.372
  516SOL    HW1 1867   2.920   6.125   0.463
  516SOL    HW2 1868   2.892   6.046   0.336
  517SOL     OW 1869   2.260   3.413   5.796
  517SOL    HW1 1870   2.348   3.376   5.800
  517SOL    HW2 1871   2.215   3.361   5.730
  518SOL     OW 1872   5.521   9.933   4.394
  518SOL    HW1 1873   5.426   9.923   4.401
  518SOL    HW2 1874   5.549   9.963   4.480
  519SOL     OW 1875   0.924   7.478   3.155
  519SOL    HW1 1876   0.966   7.393   3.170
  519SOL    HW2 1877   0.887   7.471   3.067
  520SOL     OW 1878   2.680   6.984   0.084
  520SOL    HW1 1879   2.591   6.966   0.115
  520SOL    HW2 1880   2.676   6.967  -0.010
  521SOL     OW 1881   0.515   3.292   2.545
  521SOL    HW1 1882   0.441   3.235   2.530
  521SOL    HW2 1883   0.567   3.288   2.465
  522SOL     OW 1884   5.427   7.524   5.937
  522SOL    HW1 1885   5.357   7.469   5.971
  522SOL    HW2 1886   5.389   7.567   5.860
  523SOL     OW 1887   1.032   6.713   3.626
  523SOL    HW1 1888   1.024   6.686   3.534
  523SOL    HW2 1889   1.043   6.630   3.673
  524SOL     OW 1890   5.804   0.017   2.197
  524SOL    HW1 1891   5.709   0.023   2.199
  524SOL    HW2 1892   5.832   0.095   2.148
  525SOL     OW 1893   1.243   7.861   4.642
  525SOL    HW1 1894   1.332   7.878   4.675
  525SOL    HW2 1895   1.245   7.769   4.615
  526SOL     OW 1896   2.130   1.704   0.189
  526SOL    HW1 1897   2.075   1.780   0.210
  526SOL    HW2 1898   2.068   1.632   0.177
  527SOL     OW 1899   4.010   8.424   3.213
  527SOL    HW1 1900   4.076   8.411   3.281
  527SOL    HW2 1901   4.026   8.353   3.151
  528SOL     OW 1902   1.451   8.030   5.799
  528SOL    HW1 1903   1.407   8.113   5.817
  528SOL    HW2 1904   1.416   8.001   5.715
  529SOL     OW 1905   3.894   7.812   0.797
  529SOL    HW1 1906   3.855   7.866   0.865
  529SOL    HW2 1907   3.820   7.778   0.747
  530SOL     OW 1908   1.334   9.558   2.515
  530SOL    HW1 1909   1.285   9.584   2.593
  530SOL    HW2 1910   1.330   9.635   2.458
  531SOL     OW 1911   5.220   4.082   5.105
  531SOL    HW1 1912   5.294   4.022   5.098
  531SOL    HW2 1913   5.225   4.135   5.024
  532SOL     OW 1914   3.898   0.683   5.318
  532SOL    HW1 1915   3.854   0.667   5.234
  532SOL    HW2 1916   3.900   0.598   5.361
  533SOL     OW 1917   0.889   0.961   2.520
  533SOL    HW1 1918   0.889   1.056   2.516
  533SOL    HW2 1919   0.812   0.938   2.572
  534SOL     OW 1920   2.242   5.231   5.690
  534SOL    HW1 1921   2.254   5.292   5.764
  534SOL    HW2 1922   2.295   5.155   5.713
  535SOL     OW 1923   5.655   6.811   1.864
  535SOL    HW1 1924   5.653   6.904   1.842
  535SOL    HW2 1925   5.702   6.808   1.948
  536SOL     OW 1926   0.015   1.047   2.202
  536SOL    HW1 1927  -0.005   1.137   2.228
  536SOL    HW2 1928   0.043   1.004   2.283
  537SOL     OW 1929   0.896   4.742   1.239
  537SOL    HW1 1930   0.919   4.817   1.294
  537SOL    HW2 1931   0.975   4.689   1.237
  538SOL     OW 1932   0.452   6.785   2.513
  538SOL    HW1 1933   0.450   6.830   2.429
  538SOL    HW2 1934   0.413   6.847   2.574
  539SOL     OW 1935   0.064   6.391   5.025
  539SOL    HW1 1936   0.116   6.464   5.059
  539SOL    HW2 1937   0.104   6.313   5.063
  540SOL     OW 1938   2.204   0.145   3.285
  540SOL    HW1 1939   2.250   0.068   3.316
  540SOL    HW2 1940   2.161   0.116   3.205
  541SOL     OW 1941   0.754   4.492   4.037
  541SOL    HW1 1942   0.676   4.544   4.057
  541SOL    HW2 1943   0.754   4.423   4.104
  542SOL     OW 1944   1.763   0.754   3.016
  542SOL    HW1 1945   1.731   0.830   2.967
  542SOL    HW2 1946   1.826   0.791   3.078
  543SOL     OW 1947   3.950   3.917   2.405
  543SOL    HW1 1948   3.871   3.906   2.458
  543SOL    HW2 1949   3.921   3.969   2.330
  544SOL     OW 1950   0.713   9.769   0.481
  544SOL    HW1 1951   0.774   9.725   0.541
  544SOL    HW2 1952   0.768   9.829   0.430
  545SOL     OW 1953   3.251   9.951   0.114
  545SOL    HW1 1954   3.194   9.967   0.039
  545SOL    HW2 1955   3.259   9.856   0.119
  546SOL     OW 1956   4.541   8.804   1.274
  546SOL    HW1 1957   4.472   8.744   1.245
  546SOL    HW2 1958   4.528   8.813   1.368
  547SOL     OW 1959   4.451   6.050   3.554
  547SOL    HW1 1960   4.541   6.055   3.522
  547SOL    HW2 1961   4.454   6.090   3.641
  548SOL     OW 1962   5.233   4.459   4.635
  548SOL    HW1 1963   5.291   4.449   4.559
  548SOL    HW2 1964   5.293   4.474   4.708
  549SOL     OW 1965   0.190   9.565   0.189
  549SOL    HW1 1966   0.171   9.522   0.272
  549SOL    HW2 1967   0.136   9.519   0.125
  550SOL     OW 1968   4.851   4.091   0.240
  550SOL    HW1 1969   4.790   4.035   0.286
  550SOL    HW2 1970   4.910   4.031   0.194
  551SOL     OW 1971   0.035   4.892   2.673
  551SOL    HW1 1972   0.129   4.902   2.663
  551SOL    HW2 1973   0.016   4.929   2.759
  552SOL     OW 1974   2.199   2.959   3.529
  552SOL    HW1 1975   2.234   2.995   3.610
  552SOL    HW2 1976   2.145   3.030   3.492
  553SOL     OW 1977   3.761   6.207   1.920
  553SOL    HW1 1978   3.700   6.228   1.990
  553SOL    HW2 1979   3.808   6.288   1.903
  554SOL     OW 1980   3.907   6.556   1.010
  554SOL    HW1 1981   3.854   6.585   1.085
  554SOL    HW2 1982   3.951   6.477   1.041
  555SOL     OW 1983   1.796   4.184   1.478
  555SOL    HW1 1984   1.859   4.153   1.413
  555SOL    HW2 1985   1.797   4.280   1.469
  556SOL     OW 1986   2.618   1.336   3.644
  556SOL    HW1 1987   2.669   1.257   3.626
  556SOL    HW2 1988   2.567   1.315   3.722
  557SOL     OW 1989   0.044   1.967   5.063
  557SOL    HW1 1990   0.069   1.910   5.135
  557SOL    HW2 1991   0.099   1.940   4.990
  558SOL     OW 1992   5.970   4.917   5.141
  558SOL    HW1 1993   6.050   4.967   5.128
  558SOL    HW2 1994   5.919   4.968   5.204
  559SOL     OW 1995   3.543   2.144   4.446
  559SOL    HW1 1996   3.518   2.067   4.498
  559SOL    HW2 1997   3.638   2.141   4.444
  560SOL     OW 1998   1.556   1.569   2.533
  560SOL    HW1 1999   1.585   1.660   2.525
  560SOL    HW2 2000   1.558   1.535   2.444
  561SOL     OW 2001   2.878   4.261   1.012
  561SOL    HW1 2002   2.902   4.176   0.975
  561SOL    HW2 2003   2.802   4.289   0.962
  562SOL     OW 2004   3.197   0.585   3.099
  562SOL    HW1 2005   3.194   0.680   3.091
  562SOL    HW2 2006   3.188   0.568   3.193
  563SOL     OW 2007   1.357   4.593   3.699
  563SOL    HW1 2008   1.363   4.532   3.626
  563SOL    HW2 2009   1.419   4.663   3.677
  564SOL     OW 2010   3.102   4.486   3.007
  564SOL    HW1 2011   3.032   4.450   2.953
  564SOL    HW2 2012   3.091   4.580   3.002
  565SOL     OW 2013   4.258   4.900   1.146
  565SOL    HW1 2014   4.231   4.948   1.225
  565SOL    HW2 2015   4.239   4.809   1.167
  566SOL     OW 2016   5.881   5.891   4.732
  566SOL    HW1 2017   5.810   5.828   4.720
  566SOL    HW2 2018   5.894   5.895   4.826
  567SOL     OW 2019   5.023   4.623   5.800
  567SOL    HW1 2020   4.987   4.588   5.881
  567SOL    HW2 2021   4.965   4.696   5.778
  568SOL     OW 2022   0.467   9.925   3.454
  568SOL    HW1 2023   0.434  10.015   3.449
  568SOL    HW2 2024   0.517   9.914   3.373
  569SOL     OW 2025   1.444   4.125   4.714
  569SOL    HW1 2026   1.379   4.121   4.643
  569SOL    HW2 2027   1.392   4.127   4.794
  570SOL     OW 2028   5.818   1.803   5.004
  570SOL    HW1 2029   5.901   1.759   4.988
  570SOL    HW2 2030   5.807   1.863   4.930
  571SOL     OW 2031   4.753   2.485   1.635
  571SOL    HW1 2032   4.808   2.530   1.699
  571SOL    HW2 2033   4.716   2.556   1.582
  572SOL     OW 2034   1.104   7.358   0.890
  572SOL    HW1 2035   1.149   7.442   0.885
  572SOL    HW2 2036   1.078   7.339   0.800
  573SOL     OW 2037   3.039   8.111   2.352
  573SOL    HW1 2038   3.058   8.017   2.356
  573SOL    HW2 2039   3.089   8.142   2.276
  574SOL     OW 2040   0.204   2.678   1.041
  574SOL    HW1 2041   0.296   2.679   1.016
  574SOL    HW2 2042   0.158   2.650   0.962
  575SOL     OW 2043   1.729   7.105   1.193
  575SOL    HW1 2044   1.713   7.197   1.170
  575SOL    HW2 2045   1.649   7.078   1.239
  576SOL     OW 2046   3.988   5.332   4.987
  576SOL    HW1 2047   4.047   5.280   4.933
  576SOL    HW2 2048   3.916   5.356   4.929
  577SOL     OW 2049   1.325   5.522   1.127
  577SOL    HW1 2050   1.347   5.605   1.084
  577SOL    HW2 2051   1.275   5.474   1.061
  578SOL     OW 2052   5.315   4.915   5.037
  578SOL    HW1 2053   5.271   4.933   5.120
  578SOL    HW2 2054   5.264   4.844   4.997
  579SOL     OW 2055   0.427   9.384   3.998
  579SOL    HW1 2056   0.372   9.308   3.978
  579SOL    HW2 2057   0.399   9.412   4.085
  580SOL     OW 2058   2.536   8.910   0.116
  580SOL    HW1 2059   2.463   8.866   0.073
  580SOL    HW2 2060   2.500   8.993   0.146
  581SOL     OW 2061   3.477   0.207   1.175
  581SOL    HW1 2062   3.382   0.220   1.172
  581SOL    HW2 2063   3.512   0.272   1.114
  582SOL     OW 2064   1.507   8.415   3.772
  582SOL    HW1 2065   1.467   8.384   3.690
  582SOL    HW2 2066   1.592   8.371   3.775
  583SOL     OW 2067   5.288   5.390   1.153
  583SOL    HW1 2068   5.301   5.336   1.231
  583SOL    HW2 2069   5.328   5.340   1.082
  584SOL     OW 2070   2.457   7.040   5.557
  584SOL    HW1 2071   2.467   6.982   5.481
  584SOL    HW2 2072   2.522   7.109   5.543
  585SOL     OW 2073   3.628   6.011   2.327
  585SOL    HW1 2074   3.715   5.971   2.337
  585SOL    HW2 2075   3.567   5.938   2.334
  586SOL     OW 2076   1.330   1.558   4.930
  586SOL    HW1 2077   1.335   1.611   5.010
  586SOL    HW2 2078   1.252   1.503   4.943
  587SOL     OW 2079   4.223   8.031   3.686
  587SOL    HW1 2080   4.299   8.082   3.660
  587SOL    HW2 2081   4.164   8.094   3.727
  588SOL     OW 2082   0.827   3.519   2.896
  588SOL    HW1 2083   0.881   3.505   2.819
  588SOL    HW2 2084   0.869   3.466   2.964
  589SOL     OW 2085   1.067   0.937   4.688
  589SOL    HW1 2086   1.038   0.949   4.598
  589SOL    HW2 2087   1.093   0.845   4.694
  590SOL     OW 2088   0.261   2.145   1.869
  590SOL    HW1 2089   0.339   2.195   1.844
  590SOL    HW2 2090   0.204   2.152   1.792
  591SOL     OW 2091   0.302   8.023   1.681
  591SOL    HW1 2092   0.240   8.054   1.748
  591SOL    HW2 2093   0.373   7.982   1.731
  592SOL     OW 2094   4.778   5.661   3.730
  592SOL    HW1 2095   4.828   5.634   3.653
  592SOL    HW2 2096   4.832   5.634   3.805
  593SOL     OW 2097   2.972   2.790   4.714
  593SOL    HW1 2098   2.948   2.784   4.806
  593SOL    HW2 2099   2.914   2.727   4.670
  594SOL     OW 2100   5.107   1.631   4.275
  594SOL    HW1 2101   5.094   1.538   4.256
  594SOL    HW2 2102   5.162   1.633   4.353
  595SOL     OW 2103   0.789   5.014   4.728
  595SOL    HW1 2104   0.861   5.045   4.783
  595SOL    HW2 2105   0.718   4.998   4.790
  596SOL     OW 2106   3.396   2.463   3.483
  596SOL    HW1 2107   3.302   2.445   3.483
  596SOL    HW2 2108   3.423   2.450   3.574
  597SOL     OW 2109   2.749   7.858   0.420
  597SOL    HW1 2110   2.807   7.901   0.357
  597SOL    HW2 2111   2.803   7.790   0.459
  598SOL     OW 2112   1.919   8.312   5.909
  598SOL    HW1 2113   1.996   8.336   5.857
  598SOL    HW2 2114   1.887   8.231   5.870
  599SOL     OW 2115   3.464   1.019   0.815
  599SOL    HW1 2116   3.450   1.041   0.723
  599SOL    HW2 2117   3.449   0.925   0.820
  600SOL     OW 2118   2.771   4.161   0.084
  600SOL    HW1 2119   2.740   4.073   0.062
  600SOL    HW2 2120   2.836   4.181   0.016
  601SOL     OW 2121   2.259   7.499   1.631
  601SOL    HW1 2122   2.231   7.551   1.706
  601SOL    HW2 2123   2.236   7.552   1.555
  602SOL     OW 2124   3.318   8.868   2.128
  602SOL    HW1 2125   3.266   8.802   2.082
  602SOL    HW2 2126   3.322   8.942   2.067
  603SOL     OW 2127   4.410   9.256   3.846
  603SOL    HW1 2128   4.387   9.223   3.933
  603SOL    HW2 2129   4.326   9.277   3.805
  604SOL     OW 2130   2.618   8.379   1.276
  604SOL    HW1 2131   2.704   8.369   1.317
  604SOL    HW2 2132   2.581   8.458   1.317
  605SOL     OW 2133   4.964   9.436   2.538
  605SOL    HW1 2134   4.943   9.360   2.592
  605SOL    HW2 2135   4.912   9.507   2.576
  606SOL     OW 2136   1.956   7.259   1.840
  606SOL    HW1 2137   1.870   7.292   1.815
  606SOL    HW2 2138   2.002   7.247   1.757
  607SOL     OW 2139   3.816   2.799   5.282
  607SOL    HW1 2140   3.766   2.720   5.299
  607SOL    HW2 2141   3.750   2.866   5.263
  608SOL     OW 2142   5.083   7.692   1.197
  608SOL    HW1 2143   4.991   7.711   1.217
  608SOL    HW2 2144   5.132   7.763   1.239
  609SOL     OW 2145   5.440   0.736   3.728
  609SOL    HW1 2146   5.408   0.782   3.806
  609SOL    HW2 2147   5.489   0.802   3.679
  610SOL     OW 2148   5.300   3.653   5.669
  610SOL    HW1 2149   5.330   3.631   5.581
  610SOL    HW2 2150   5.331   3.742   5.684
  611SOL     OW 2151   5.681   7.972   5.321
  611SOL    HW1 2152   5.760   7.930   5.285
  611SOL    HW2 2153   5.711   8.013   5.402
  612SOL     OW 2154   1.025   2.146   3.225
  612SOL    HW1 2155   1.055   2.079   3.164
  612SOL    HW2 2156   1.035   2.228   3.178
  613SOL     OW 2157   3.070   9.375   1.845
  613SOL    HW1 2158   3.104   9.314   1.910
  613SOL    HW2 2159   3.103   9.461   1.873
  614SOL     OW 2160   5.259   1.289   0.331
  614SOL    HW1 2161   5.318   1.309   0.259
  614SOL    HW2 2162   5.173   1.316   0.300
  615SOL     OW 2163   2.520   4.660   1.644
  615SOL    HW1 2164   2.581   4.704   1.585
  615SOL    HW2 2165   2.459   4.728   1.671
  616SOL     OW 2166   3.096   1.529   3.170
  616SOL    HW1 2167   3.135   1.609   3.207
  616SOL    HW2 2168   3.026   1.506   3.231
  617SOL     OW 2169   3.679   2.763   5.835
  617SOL    HW1 2170   3.767   2.728   5.817
  617SOL    HW2 2171   3.695   2.854   5.858
  618SOL     OW 2172   2.423   3.243   5.156
  618SOL    HW1 2173   2.372   3.191   5.094
  618SOL    HW2 2174   2.486   3.290   5.100
  619SOL     OW 2175   6.016   6.665   3.711
  619SOL    HW1 2176   6.045   6.582   3.749
  619SOL    HW2 2177   6.011   6.648   3.617
  620SOL     OW 2178   5.580   8.495   5.218
  620SOL    HW1 2179   5.617   8.412   5.246
  620SOL    HW2 2180   5.508   8.511   5.280
  621SOL     OW 2181   3.589   6.464   3.319
  621SOL    HW1 2182   3.499   6.433   3.314
  621SOL    HW2 2183   3.619   6.436   3.405
  622SOL     OW 2184   0.888   8.129   5.226
  622SOL    HW1 2185   0.923   8.190   5.291
  622SOL    HW2 2186   0.808   8.094   5.265
  623SOL     OW 2187   0.687   8.966   4.016
  623SOL    HW1 2188   0.653   9.013   4.093
  623SOL    HW2 2189   0.645   8.880   4.020
  624SOL     OW 2190   5.766   3.201   3.529
  624SOL    HW1 2191   5.752   3.262   3.601
  624SOL    HW2 2192   5.834   3.242   3.475
  625SOL     OW 2193   1.212   2.998   3.028
  625SOL    HW1 2194   1.282   3.063   3.021
  625SOL    HW2 2195   1.186   3.001   3.120
  626SOL     OW 2196   3.611   9.786   3.901
  626SOL    HW1 2197   3.636   9.850   3.833
  626SOL    HW2 2198   3.669   9.805   3.974
  627SOL     OW 2199   5.142   1.924   2.923
  627SOL    HW1 2200   5.172   1.968   3.003
  627SOL    HW2 2201   5.216   1.871   2.895
  628SOL     OW 2202   2.035   3.782   4.968
  628SOL    HW1 2203   2.022   3.837   5.045
  628SOL    HW2 2204   1.949   3.743   4.951
  629SOL     OW 2205   0.779   8.044   1.477
  629SOL    HW1 2206   0.726   8.113   1.517
  629SOL    HW2 2207   0.869   8.070   1.493
  630SOL     OW 2208   1.870   0.431   4.049
  630SOL    HW1 2209   1.872   0.521   4.015
  630SOL    HW2 2210   1.892   0.441   4.142
  631SOL     OW 2211   3.288   9.544   4.095
  631SOL    HW1 2212   3.318   9.562   4.184
  631SOL    HW2 2213   3.302   9.626   4.048
  632SOL     OW 2214   5.820   0.632   2.156
  632SOL    HW1 2215   5.762   0.616   2.082
  632SOL    HW2 2216   5.867   0.712   2.134
  633SOL     OW 2217   1.554   3.915   3.605
  633SOL    HW1 2218   1.503   3.845   3.646
  633SOL    HW2 2219   1.641   3.877   3.594
  634SOL     OW 2220   4.720   8.081   2.647
  634SOL    HW1 2221   4.784   8.092   2.717
  634SOL    HW2 2222   4.768   8.100   2.567
  635SOL     OW 2223   3.745   9.034   4.487
  635SOL    HW1 2224   3.839   9.040   4.503
  635SOL    HW2 2225   3.720   8.948   4.521
  636SOL     OW 2226   1.474   1.945   5.295
  636SOL    HW1 2227   1.492   1.851   5.308
  636SOL    HW2 2228   1.531   1.989   5.358
  637SOL     OW 2229   2.417   2.212   0.100
  637SOL    HW1 2230   2.359   2.173   0.034
  637SOL    HW2 2231   2.497   2.159   0.095
  638SOL     OW 2232   4.478   2.167   1.122
  638SOL    HW1 2233   4.481   2.179   1.027
  638SOL    HW2 2234   4.570   2.168   1.148
  639SOL     OW 2235   5.418   4.231   0.960
  639SOL    HW1 2236   5.499   4.269   0.926
  639SOL    HW2 2237   5.442   4.142   0.985
  640SOL     OW 2238   4.390   9.415   5.272
  640SOL    HW1 2239   4.386   9.343   5.335
  640SOL    HW2 2240   4.329   9.391   5.203
  641SOL     OW 2241   0.330   8.932   5.259
  641SOL    HW1 2242   0.338   8.914   5.352
  641SOL    HW2 2243   0.401   8.882   5.219
  642SOL     OW 2244   0.364   0.900   0.054
  642SOL    HW1 2245   0.391   0.811   0.075
  642SOL    HW2 2246   0.300   0.922   0.121
  643SOL     OW 2247   3.578   2.637   1.243
  643SOL    HW1 2248   3.556   2.555   1.198
  643SOL    HW2 2249   3.493   2.674   1.268
  644SOL     OW 2250   3.983   4.189   2.819
  644SOL    HW1 2251   3.950   4.114   2.769
  644SOL    HW2 2252   4.065   4.157   2.858
  645SOL     OW 2253   3.388   3.076   0.411
  645SOL    HW1 2254   3.449   3.122   0.353
  645SOL    HW2 2255   3.330   3.145   0.444
  646SOL     OW 2256   5.634   3.172   4.544
  646SOL    HW1 2257   5.655   3.266   4.543
  646SOL    HW2 2258   5.719   3.129   4.534
  647SOL     OW 2259   5.217   7.989   0.178
  647SOL    HW1 2260   5.262   8.072   0.195
  647SOL    HW2 2261   5.134   7.996   0.225
  648SOL     OW 2262   0.303   7.277   5.727
  648SOL    HW1 2263   0.271   7.286   5.637
  648SOL    HW2 2264   0.356   7.356   5.741
  649SOL     OW 2265   4.400   9.893   2.352
  649SOL    HW1 2266   4.443   9.855   2.276
  649SOL    HW2 2267   4.472   9.923   2.408
  650SOL     OW 2268   1.314   4.830   0.669
  650SOL    HW1 2269   1.301   4.899   0.604
  650SOL    HW2 2270   1.403   4.843   0.700
  651SOL     OW 2271   4.437   7.696   4.070
  651SOL    HW1 2272   4.457   7.655   3.985
  651SOL    HW2 2273   4.429   7.622   4.130
  652SOL     OW 2274   5.921   2.542   2.639
  652SOL    HW1 2275   5.884   2.629   2.623
  652SOL    HW2 2276   6.008   2.559   2.676
  653SOL     OW 2277   1.306   5.608   2.548
  653SOL    HW1 2278   1.342   5.533   2.501
  653SOL    HW2 2279   1.366   5.680   2.527
  654SOL     OW 2280   1.313   0.294   4.911
  654SOL    HW1 2281   1.280   0.216   4.867
  654SOL    HW2 2282   1.253   0.309   4.984
  655SOL     OW 2283   5.556   5.779   4.990
  655SOL    HW1 2284   5.570   5.864   4.947
  655SOL    HW2 2285   5.615   5.780   5.065
  656SOL     OW 2286   0.420   4.266   4.971
  656SOL    HW1 2287   0.354   4.199   4.991
  656SOL    HW2 2288   0.504   4.222   4.984
  657SOL     OW 2289   1.301   6.676   4.070
  657SOL    HW1 2290   1.307   6.763   4.110
  657SOL    HW2 2291   1.361   6.679   3.996
  658SOL     OW 2292   0.098   9.918   3.250
  658SOL    HW1 2293   0.124   9.868   3.328
  658SOL    HW2 2294   0.128   9.865   3.176
  659SOL     OW 2295   3.769   2.952   0.900
  659SOL    HW1 2296   3.823   3.002   0.838
  659SOL    HW2 2297   3.679   2.972   0.874
  660SOL     OW 2298   4.790   0.188   3.341
  660SOL    HW1 2299   4.744   0.130   3.280
  660SOL    HW2 2300   4.754   0.165   3.427
  661SOL     OW 2301   3.385   1.888   0.232
  661SOL    HW1 2302   3.452   1.906   0.166
  661SOL    HW2 2303   3.399   1.797   0.256
  662SOL     OW 2304   4.014   8.455   0.953
  662SOL    HW1 2305   4.060   8.387   1.002
  662SOL    HW2 2306   4.025   8.431   0.861
  663SOL     OW 2307   6.016   8.191   1.468
  663SOL    HW1 2308   6.056   8.233   1.545
  663SOL    HW2 2309   5.985   8.107   1.500
  664SOL     OW 2310   1.924   8.659   2.585
  664SOL    HW1 2311   1.943   8.630   2.675
  664SOL    HW2 2312   1.998   8.626   2.534
  665SOL     OW 2313   5.732   9.905   5.017
  665SOL    HW1 2314   5.675   9.840   5.060
  665SOL    HW2 2315   5.819   9.867   5.021
  666SOL     OW 2316   4.584   4.322   4.750
  666SOL    HW1 2317   4.642   4.305   4.824
  666SOL    HW2 2318   4.503   4.276   4.773
  667SOL     OW 2319   4.501   3.740   1.472
  667SOL    HW1 2320   4.547   3.814   1.431
  667SOL    HW2 2321   4.412   3.745   1.436
  668SOL     OW 2322   1.584   6.922   4.948
  668SOL    HW1 2323   1.555   6.996   4.894
  668SOL    HW2 2324   1.654   6.959   5.003
  669SOL     OW 2325   1.456   5.298   4.632
  669SOL    HW1 2326   1.450   5.288   4.727
  669SOL    HW2 2327   1.433   5.212   4.597
  670SOL     OW 2328   3.929   2.666   4.356
  670SOL    HW1 2329   3.868   2.646   4.427
  670SOL    HW2 2330   3.880   2.724   4.298
  671SOL     OW 2331   2.145   4.022   2.564
  671SOL    HW1 2332   2.084   3.967   2.614
  671SOL    HW2 2333   2.110   4.022   2.475
  672SOL     OW 2334   1.609   0.238   1.335
  672SOL    HW1 2335   1.629   0.331   1.333
  672SOL    HW2 2336   1.694   0.195   1.338
  673SOL     OW 2337   2.113   7.012   2.260
  673SOL    HW1 2338   2.172   6.949   2.301
  673SOL    HW2 2339   2.030   6.964   2.250
  674SOL     OW 2340   4.161   6.041   5.659
  674SOL    HW1 2341   4.100   6.108   5.628
  674SOL    HW2 2342   4.108   5.986   5.717
  675SOL     OW 2343   0.666   7.128   2.975
  675SOL    HW1 2344   0.596   7.070   3.003
  675SOL    HW2 2345   0.716   7.077   2.911
  676SOL     OW 2346   3.622   5.305   0.853
  676SOL    HW1 2347   3.701   5.354   0.875
  676SOL    HW2 2348   3.554   5.372   0.848
  677SOL     OW 2349   2.210   5.484   2.342
  677SOL    HW1 2350   2.206   5.445   2.255
  677SOL    HW2 2351   2.219   5.409   2.401
  678SOL     OW 2352   1.033   0.988   2.889
  678SOL    HW1 2353   1.028   0.918   2.954
  678SOL    HW2 2354   0.962   1.048   2.912
  679SOL     OW 2355   6.011   9.995   4.749
  679SOL    HW1 2356   6.101  10.000   4.717
  679SOL    HW2 2357   5.973  10.080   4.729
  680SOL     OW 2358   0.434   8.372   4.810
  680SOL    HW1 2359   0.383   8.448   4.838
  680SOL    HW2 2360   0.480   8.344   4.889
  681SOL     OW 2361   1.386   0.386   2.301
  681SOL    HW1 2362   1.367   0.394   2.394
  681SOL    HW2 2363   1.349   0.465   2.261
  682SOL     OW 2364   0.468   1.188   3.898
  682SOL    HW1 2365   0.437   1.253   3.962
  682SOL    HW2 2366   0.497   1.114   3.952
  683SOL     OW 2367   0.493   9.451   2.627
  683SOL    HW1 2368   0.535   9.507   2.693
  683SOL    HW2 2369   0.407   9.430   2.665
  684SOL     OW 2370   2.608   5.745   4.409
  684SOL    HW1 2371   2.607   5.664   4.358
  684SOL    HW2 2372   2.544   5.802   4.367
  685SOL     OW 2373   0.254   3.883   3.246
  685SOL    HW1 2374   0.311   3.808   3.228
  685SOL    HW2 2375   0.211   3.861   3.328
  686SOL     OW 2376   1.889   9.291   1.102
  686SOL    HW1 2377   1.930   9.291   1.015
  686SOL    HW2 2378   1.841   9.208   1.107
  687SOL     OW 2379   1.273   0.612   2.196
  687SOL    HW1 2380   1.186   0.648   2.177
  687SOL    HW2 2381   1.329   0.647   2.127
  688SOL     OW 2382   1.058   3.627   4.733
  688SOL    HW1 2383   0.969   3.639   4.764
  688SOL    HW2 2384   1.089   3.715   4.715
  689SOL     OW 2385   4.324   1.042   1.413
  689SOL    HW1 2386   4.265   0.971   1.388
  689SOL    HW2 2387   4.331   1.096   1.334
  690SOL     OW 2388   3.828   6.925   0.778
  690SOL    HW1 2389   3.887   6.851   0.775
  690SOL    HW2 2390   3.752   6.898   0.726
  691SOL     OW 2391   0.846   0.666   2.389
  691SOL    HW1 2392   0.904   0.637   2.459
  691SOL    HW2 2393   0.903   0.682   2.314
  692SOL     OW 2394   3.420   5.007   5.405
  692SOL    HW1 2395   3.444   5.023   5.496
  692SOL    HW2 2396   3.394   4.914   5.403
  693SOL     OW 2397   2.160   2.542   3.269
  693SOL    HW1 2398   2.181   2.458   3.227
  693SOL    HW2 2399   2.105   2.587   3.204
  694SOL     OW 2400   1.916   1.402   0.716
  694SOL    HW1 2401   1.902   1.369   0.805
  694SOL    HW2 2402   1.955   1.488   0.728
  695SOL     OW 2403   5.280   5.810   1.912
  695SOL    HW1 2404   5.276   5.718   1.938
  695SOL    HW2 2405   5.305   5.857   1.992
  696SOL     OW 2406   2.493   6.683   2.456
  696SOL    HW1 2407   2.586   6.705   2.458
  696SOL    HW2 2408   2.475   6.647   2.543
  697SOL     OW 2409   1.290   5.204   3.193
  697SOL    HW1 2410   1.315   5.239   3.278
  697SOL    HW2 2411   1.300   5.277   3.132
  698SOL     OW 2412   5.251  10.019   1.713
  698SOL    HW1 2413   5.318   9.997   1.649
  698SOL    HW2 2414   5.271  10.108   1.740
  699SOL     OW 2415   0.593   1.064   4.874
  699SOL    HW1 2416   0.581   0.980   4.829
  699SOL    HW2 2417   0.650   1.115   4.815
  700SOL     OW 2418   5.507   8.854   0.767
  700SOL    HW1 2419   5.462   8.925   0.811
  700SOL    HW2 2420   5.506   8.879   0.674
  701SOL     OW 2421   3.883   5.691   3.419
  701SOL    HW1 2422   3.796   5.725   3.399
  701SOL    HW2 2423   3.926   5.684   3.334
  702SOL     OW 2424   4.014   8.875   2.937
  702SOL    HW1 2425   4.045   8.845   2.852
  702SOL    HW2 2426   3.987   8.796   2.982
  703SOL     OW 2427   4.750   2.971   2.213
  703SOL    HW1 2428   4.739   3.065   2.200
  703SOL    HW2 2429   4.718   2.931   2.132
  704SOL     OW 2430   2.425   9.290   0.827
  704SOL    HW1 2431   2.456   9.375   0.797
  704SOL    HW2 2432   2.384   9.307   0.911
  705SOL     OW 2433   1.153   2.902   5.273
  705SOL    HW1 2434   1.206   2.981   5.286
  705SOL    HW2 2435   1.070   2.922   5.315
  706SOL     OW 2436   2.873   0.571   3.142
  706SOL    HW1 2437   2.889   0.584   3.236
  706SOL    HW2 2438   2.953   0.532   3.109
  707SOL     OW 2439   1.617   2.495   2.140
  707SOL    HW1 2440   1.528   2.481   2.172
  707SOL    HW2 2441   1.672   2.484   2.217
  708SOL     OW 2442   5.257   3.094   5.045
  708SOL    HW1 2443   5.305   3.012   5.028
  708SOL    HW2 2444   5.233   3.089   5.137
  709SOL     OW 2445   5.854   4.993   0.796
  709SOL    HW1 2446   5.939   4.982   0.752
  709SOL    HW2 2447   5.794   5.019   0.726
  710SOL     OW 2448   5.493   1.964   0.495
  710SOL    HW1 2449   5.528   1.977   0.407
  710SOL    HW2 2450   5.568   1.935   0.547
  711SOL     OW 2451   1.812   7.022   5.069
  711SOL    HW1 2452   1.877   7.007   5.138
  711SOL    HW2 2453   1.863   7.052   4.994
  712SOL     OW 2454   3.441   0.878   3.412
  712SOL    HW1 2455   3.453   0.908   3.503
  712SOL    HW2 2456   3.465   0.786   3.414
  713SOL     OW 2457   1.112   8.509   4.237
  713SOL    HW1 2458   1.165   8.465   4.303
  713SOL    HW2 2459   1.175   8.535   4.170
  714SOL     OW 2460   5.096   4.260   1.815
  714SOL    HW1 2461   5.171   4.305   1.776
  714SOL    HW2 2462   5.094   4.291   1.906
  715SOL     OW 2463   1.983   9.138   0.292
  715SOL    HW1 2464   1.943   9.195   0.226
  715SOL    HW2 2465   1.923   9.139   0.365
  716SOL     OW 2466   1.393   0.134   5.796
  716SOL    HW1 2467   1.337   0.191   5.849
  716SOL    HW2 2468   1.366   0.153   5.706
  717SOL     OW 2469   4.451   7.092   3.945
  717SOL    HW1 2470   4.387   7.049   4.002
  717SOL    HW2 2471   4.523   7.116   4.002
  718SOL     OW 2472   4.722   1.675   3.095
  718SOL    HW1 2473   4.645   1.645   3.143
  718SOL    HW2 2474   4.687   1.706   3.011
  719SOL     OW 2475   5.264   0.502   5.346
  719SOL    HW1 2476   5.357   0.502   5.324
  719SOL    HW2 2477   5.233   0.589   5.318
  720SOL     OW 2478   2.550   0.047   2.908
  720SOL    HW1 2479   2.627  -0.007   2.892
  720SOL    HW2 2480   2.478   0.000   2.868
  721SOL     OW 2481   1.466   1.995   2.267
  721SOL    HW1 2482   1.377   2.008   2.234
  721SOL    HW2 2483   1.517   1.969   2.190
  722SOL     OW 2484   2.706   3.535   2.596
  722SOL    HW1 2485   2.744   3.622   2.611
  722SOL    HW2 2486   2.767   3.474   2.638
  723SOL     OW 2487   3.823   1.523   2.311
  723SOL    HW1 2488   3.904   1.527   2.260
  723SOL    HW2 2489   3.754   1.523   2.245
  724SOL     OW 2490   3.196   1.678   5.729
  724SOL    HW1 2491   3.179   1.772   5.736
  724SOL    HW2 2492   3.180   1.645   5.817
  725SOL     OW 2493   3.803   2.900   4.615
  725SOL    HW1 2494   3.796   2.808   4.643
  725SOL    HW2 2495   3.755   2.949   4.681
  726SOL     OW 2496   1.675   2.333   2.737
  726SOL    HW1 2497   1.688   2.392   2.663
  726SOL    HW2 2498   1.634   2.388   2.804
  727SOL     OW 2499   3.229   5.637   3.868
  727SOL    HW1 2500   3.317   5.600   3.855
  727SOL    HW2 2501   3.177   5.564   3.901
  728SOL     OW 2502   2.963   8.785   4.665
  728SOL    HW1 2503   3.019   8.807   4.740
  728SOL    HW2 2504   3.019   8.801   4.589
  729SOL     OW 2505   3.436   1.332   5.914
  729SOL    HW1 2506   3.474   1.330   5.826
  729SOL    HW2 2507   3.347   1.301   5.903
  730SOL     OW 2508   1.463   5.322   1.799
  730SOL    HW1 2509   1.475   5.347   1.708
  730SOL    HW2 2510   1.368   5.313   1.809
  731SOL     OW 2511   1.180   9.252   1.085
  731SOL    HW1 2512   1.201   9.329   1.139
  731SOL    HW2 2513   1.090   9.267   1.056
  732SOL     OW 2514   5.381   4.626   3.033
  732SOL    HW1 2515   5.406   4.637   3.125
  732SOL    HW2 2516   5.287   4.642   3.031
  733SOL     OW 2517   2.972   6.806   0.293
  733SOL    HW1 2518   2.913   6.875   0.261
  733SOL    HW2 2519   2.915   6.750   0.346
  734SOL     OW 2520   2.879   3.111   4.893
  734SOL    HW1 2521   2.858   3.195   4.933
  734SOL    HW2 2522   2.953   3.078   4.944
  735SOL     OW 2523   4.637   0.212   3.614
  735SOL    HW1 2524   4.559   0.251   3.576
  735SOL    HW2 2525   4.608   0.126   3.646
  736SOL     OW 2526   5.714   8.636   2.153
  736SOL    HW1 2527   5.798   8.591   2.165
  736SOL    HW2 2528   5.650   8.575   2.189
  737SOL     OW 2529   0.318   6.370   3.376
  737SOL    HW1 2530   0.358   6.436   3.431
  737SOL    HW2 2531   0.379   6.297   3.377
  738SOL     OW 2532   0.963   4.194   5.899
  738SOL    HW1 2533   1.038   4.245   5.869
  738SOL    HW2 2534   0.994   4.148   5.977
  739SOL     OW 2535   3.986   8.355   1.258
  739SOL    HW1 2536   3.948   8.441   1.280
  739SOL    HW2 2537   4.051   8.340   1.327
  740SOL     OW 2538   4.681   1.053   4.132
  740SOL    HW1 2539   4.667   1.026   4.041
  740SOL    HW2 2540   4.750   0.994   4.164
  741SOL     OW 2541   5.450   4.353   0.414
  741SOL    HW1 2542   5.510   4.425   0.395
  741SOL    HW2 2543   5.481   4.281   0.360
  742SOL     OW 2544   4.405   3.488   0.122
  742SOL    HW1 2545   4.413   3.463   0.214
  742SOL    HW2 2546   4.427   3.581   0.120
  743SOL     OW 2547   2.196   5.109   0.911
  743SOL    HW1 2548   2.113   5.130   0.955
  743SOL    HW2 2549   2.217   5.187   0.860
  744SOL     OW 2550   2.339   1.868   1.603
  744SOL    HW1 2551   2.249   1.893   1.623
  744SOL    HW2 2552   2.331   1.779   1.568
  745SOL     OW 2553   2.661   8.237   5.579
  745SOL    HW1 2554   2.642   8.321   5.537
  745SOL    HW2 2555   2.581   8.214   5.626
  746SOL     OW 2556   2.412   2.728   1.208
  746SOL    HW1 2557   2.321   2.748   1.228
  746SOL    HW2 2558   2.410   2.689   1.121
  747SOL     OW 2559   1.868   6.059   5.002
  747SOL    HW1 2560   1.855   5.979   4.950
  747SOL    HW2 2561   1.894   6.125   4.937
  748SOL     OW 2562   2.715   8.525   3.177
  748SOL    HW1 2563   2.636   8.553   3.132
  748SOL    HW2 2564   2.737   8.441   3.136
  749SOL     OW 2565   4.096   4.068   2.550
  749SOL    HW1 2566   4.047   4.018   2.485
  749SOL    HW2 2567   4.086   4.018   2.631
  750SOL     OW 2568   4.880   5.027   2.541
  750SOL    HW1 2569   4.904   5.076   2.462
  750SOL    HW2 2570   4.921   4.941   2.529
  751SOL     OW 2571   5.823   1.765   2.699
  751SOL    HW1 2572   5.860   1.852   2.691
  751SOL    HW2 2573   5.884   1.717   2.755
  752SOL     OW 2574   1.669   1.712   4.569
  752SOL    HW1 2575   1.684   1.626   4.608
  752SOL    HW2 2576   1.690   1.774   4.639
  753SOL     OW 2577   1.145   3.558   3.985
  753SOL    HW1 2578   1.132   3.643   3.943
  753SOL    HW2 2579   1.059   3.536   4.022
  754SOL     OW 2580   5.245   3.345   3.724
  754SOL    HW1 2581   5.201   3.324   3.807
  754SOL    HW2 2582   5.337   3.321   3.740
  755SOL     OW 2583   3.373   1.737   1.454
  755SOL    HW1 2584   3.412   1.701   1.375
  755SOL    HW2 2585   3.419   1.820   1.468
  756SOL     OW 2586   3.447   5.122   2.730
  756SOL    HW1 2587   3.494   5.184   2.788
  756SOL    HW2 2588   3.356   5.151   2.734
  757SOL     OW 2589   3.093   0.297   1.399
  757SOL    HW1 2590   3.043   0.376   1.378
  757SOL    HW2 2591   3.182   0.328   1.417
  758SOL     OW 2592   3.433   8.667   0.650
  758SOL    HW1 2593   3.502   8.675   0.716
  758SOL    HW2 2594   3.390   8.584   0.670
  759SOL     OW 2595   1.296   3.052   0.916
  759SOL    HW1 2596   1.317   3.062   0.823
  759SOL    HW2 2597   1.261   2.963   0.923
  760SOL     OW 2598   4.818   6.905   0.975
  760SOL    HW1 2599   4.768   6.823   0.984
  760SOL    HW2 2600   4.899   6.879   0.931
  761SOL     OW 2601   2.869   0.734   4.148
  761SOL    HW1 2602   2.895   0.811   4.200
  761SOL    HW2 2603   2.780   0.715   4.176
  762SOL     OW 2604   5.879   4.524   5.022
  762SOL    HW1 2605   5.921   4.474   5.092
  762SOL    HW2 2606   5.943   4.591   4.998
  763SOL     OW 2607   5.128   8.543   4.160
  763SOL    HW1 2608   5.090   8.507   4.241
  763SOL    HW2 2609   5.118   8.638   4.170
  764SOL     OW 2610   5.467   4.383   2.953
  764SOL    HW1 2611   5.520   4.360   3.029
  764SOL    HW2 2612   5.432   4.470   2.973
  765SOL     OW 2613   0.897   3.313   0.406
  765SOL    HW1 2614   0.836   3.284   0.475
  765SOL    HW2 2615   0.846   3.375   0.354
  766SOL     OW 2616   3.762   4.279   5.335
  766SOL    HW1 2617   3.745   4.299   5.427
  766SOL    HW2 2618   3.684   4.231   5.306
  767SOL     OW 2619   4.477   6.682   2.233
  767SOL    HW1 2620   4.525   6.706   2.154
  767SOL    HW2 2621   4.543   6.639   2.288
  768SOL     OW 2622   5.797   5.303   2.898
  768SOL    HW1 2623   5.811   5.219   2.855
  768SOL    HW2 2624   5.722   5.341   2.852
  769SOL     OW 2625   2.845   8.011   5.656
  769SOL    HW1 2626   2.778   8.074   5.630
  769SOL    HW2 2627   2.800   7.953   5.718
  770SOL     OW 2628   1.488   0.401   3.296
  770SOL    HW1 2629   1.516   0.351   3.220
  770SOL    HW2 2630   1.520   0.490   3.280
  771SOL     OW 2631   2.499   3.115   4.491
  771SOL    HW1 2632   2.553   3.192   4.505
  771SOL    HW2 2633   2.552   3.042   4.524
  772SOL     OW 2634   2.180   2.942   2.509
  772SOL    HW1 2635   2.110   3.002   2.535
  772SOL    HW2 2636   2.214   2.907   2.592
  773SOL     OW 2637   0.075   0.482   1.411
  773SOL    HW1 2638   0.041   0.560   1.368
  773SOL    HW2 2639   0.000   0.449   1.462
  774SOL     OW 2640   4.380   0.730   5.490
  774SOL    HW1 2641   4.329   0.806   5.464
  774SOL    HW2 2642   4.375   0.671   5.415
  775SOL     OW 2643   1.019   1.312   1.857
  775SOL    HW1 2644   1.029   1.245   1.789
  775SOL    HW2 2645   0.935   1.291   1.898
  776SOL     OW 2646   4.778   5.837   4.807
  776SOL    HW1 2647   4.828   5.793   4.876
  776SOL    HW2 2648   4.767   5.770   4.740
  777SOL     OW 2649   2.194   5.845   0.060
  777SOL    HW1 2650   2.112   5.796   0.052
  777SOL    HW2 2651   2.196   5.901  -0.017
  778SOL     OW 2652   4.015   6.683   5.266
  778SOL    HW1 2653   4.006   6.732   5.348
  778SOL    HW2 2654   3.939   6.625   5.265
  779SOL     OW 2655   5.553   2.409   1.230
  779SOL    HW1 2656   5.550   2.322   1.270
  779SOL    HW2 2657   5.646   2.425   1.215
  780SOL     OW 2658   3.165   6.176   4.809
  780SOL    HW1 2659   3.095   6.201   4.869
  780SOL    HW2 2660   3.141   6.217   4.725
  781SOL     OW 2661   2.297   7.137   2.135
  781SOL    HW1 2662   2.212   7.105   2.167
  781SOL    HW2 2663   2.349   7.149   2.214
  782SOL     OW 2664   5.694   9.512   1.257
  782SOL    HW1 2665   5.661   9.432   1.298
  782SOL    HW2 2666   5.770   9.536   1.309
  783SOL     OW 2667   3.936   7.111   3.642
  783SOL    HW1 2668   3.997   7.084   3.710
  783SOL    HW2 2669   3.991   7.131   3.566
  784SOL     OW 2670   1.837   0.503   5.333
  784SOL    HW1 2671   1.760   0.448   5.350
  784SOL    HW2 2672   1.907   0.441   5.316
  785SOL     OW 2673   1.651   0.523   1.318
  785SOL    HW1 2674   1.602   0.587   1.370
  785SOL    HW2 2675   1.734   0.567   1.299
  786SOL     OW 2676   3.026   0.319   1.680
  786SOL    HW1 2677   3.024   0.228   1.711
  786SOL    HW2 2678   3.013   0.312   1.585
  787SOL     OW 2679   5.574   3.192   1.977
  787SOL    HW1 2680   5.497   3.242   2.002
  787SOL    HW2 2681   5.569   3.111   2.028
  788SOL     OW 2682   0.079   3.441   3.168
  788SOL    HW1 2683   0.015   3.462   3.100
  788SOL    HW2 2684   0.144   3.386   3.123
  789SOL     OW 2685   1.711   9.341   3.397
  789SOL    HW1 2686   1.704   9.259   3.445
  789SOL    HW2 2687   1.717   9.408   3.465
  790SOL     OW 2688   4.242   1.370   1.360
  790SOL    HW1 2689   4.228   1.279   1.332
  790SOL    HW2 2690   4.155   1.410   1.357
  791SOL     OW 2691   2.176   1.015   1.039
  791SOL    HW1 2692   2.262   1.012   1.081
  791SOL    HW2 2693   2.171   1.103   1.001
  792SOL     OW 2694   0.245   9.778   0.018
  792SOL    HW1 2695   0.333   9.744   0.000
  792SOL    HW2 2696   0.210   9.720   0.085
  793SOL     OW 2697   0.199   6.094   3.916
  793SOL    HW1 2698   0.158   6.168   3.960
  793SOL    HW2 2699   0.135   6.024   3.920
  794SOL     OW 2700   4.191   8.235   1.028
  794SOL    HW1 2701   4.154   8.242   1.116
  794SOL    HW2 2702   4.212   8.142   1.018
  795SOL     OW 2703   4.776   1.448   4.716
  795SOL    HW1 2704   4.747   1.463   4.806
  795SOL    HW2 2705   4.714   1.383   4.682
  796SOL     OW 2706   3.459   0.663   5.233
  796SOL    HW1 2707   3.528   0.627   5.176
  796SOL    HW2 2708   3.461   0.757   5.216
  797SOL     OW 2709   0.833   9.943   1.168
  797SOL    HW1 2710   0.737   9.942   1.173
  797SOL    HW2 2711   0.859   9.852   1.179
  798SOL     OW 2712   4.562   6.275   0.659
  798SOL    HW1 2713   4.507   6.261   0.736
  798SOL    HW2 2714   4.551   6.196   0.606
  799SOL     OW 2715   4.685   3.278   3.003
  799SOL    HW1 2716   4.724   3.233   3.078
  799SOL    HW2 2717   4.717   3.369   3.010
  800SOL     OW 2718   3.957   2.265   1.130
  800SOL    HW1 2719   3.965   2.358   1.113
  800SOL    HW2 2720   3.990   2.254   1.219
  801SOL     OW 2721   1.884   3.136   3.796
  801SOL    HW1 2722   1.796   3.098   3.796
  801SOL    HW2 2723   1.943   3.061   3.804
  802SOL     OW 2724   0.662   4.420   5.114
  802SOL    HW1 2725   0.733   4.470   5.073
  802SOL    HW2 2726   0.589   4.428   5.052
  803SOL     OW 2727   4.546   2.590   3.988
  803SOL    HW1 2728   4.480   2.594   4.057
  803SOL    HW2 2729   4.610   2.657   4.012
  804SOL     OW 2730   0.894   0.469   2.728
  804SOL    HW1 2731   0.951   0.505   2.660
  804SOL    HW2 2732   0.884   0.540   2.792
  805SOL     OW 2733   4.022   1.720   5.295
  805SOL    HW1 2734   4.029   1.814   5.311
  805SOL    HW2 2735   4.043   1.680   5.380
  806SOL     OW 2736   0.871   0.361   3.460
  806SOL    HW1 2737   0.928   0.434   3.436
  806SOL    HW2 2738   0.833   0.388   3.544
  807SOL     OW 2739   0.140   1.726   2.202
  807SOL    HW1 2740   0.068   1.677   2.162
  807SOL    HW2 2741   0.149   1.804   2.147
  808SOL     OW 2742   3.279   9.809   3.693
  808SOL    HW1 2743   3.357   9.795   3.640
  808SOL    HW2 2744   3.210   9.827   3.630
  809SOL     OW 2745   0.412   1.702   4.315
  809SOL    HW1 2746   0.348   1.772   4.325
  809SOL    HW2 2747   0.485   1.728   4.372
  810SOL     OW 2748   0.692   5.051   3.984
  810SOL    HW1 2749   0.652   5.045   4.071
  810SOL    HW2 2750   0.691   5.144   3.963
  811SOL     OW 2751   2.403   2.313   1.046
  811SOL    HW1 2752   2.314   2.339   1.023
  811SOL    HW2 2753   2.398   2.219   1.060
  812SOL     OW 2754   2.870   8.649   5.730
  812SOL    HW1 2755   2.906   8.560   5.723
  812SOL    HW2 2756   2.777   8.636   5.747
  813SOL     OW 2757   4.514   5.176   2.502
  813SOL    HW1 2758   4.424   5.208   2.499
  813SOL    HW2 2759   4.519   5.112   2.432
  814SOL     OW 2760   5.730   7.332   1.830
  814SOL    HW1 2761   5.677   7.393   1.881
  814SOL    HW2 2762   5.816   7.333   1.874
  815SOL     OW 2763   5.291   2.995   2.286
  815SOL    HW1 2764   5.208   2.949   2.295
  815SOL    HW2 2765   5.293   3.023   2.195
  816SOL     OW 2766   2.167   7.916   1.375
  816SOL    HW1 2767   2.232   7.964   1.323
  816SOL    HW2 2768   2.129   7.982   1.433
  817SOL     OW 2769   3.322   8.649   3.527
  817SOL    HW1 2770   3.365   8.596   3.595
  817SOL    HW2 2771   3.283   8.585   3.468
  818SOL     OW 2772   0.044   2.954   4.096
  818SOL    HW1 2773   0.064   3.029   4.041
  818SOL    HW2 2774   0.116   2.892   4.079
  819SOL     OW 2775   5.193   3.119   3.520
  819SOL    HW1 2776   5.203   3.189   3.585
  819SOL    HW2 2777   5.282   3.106   3.485
  820SOL     OW 2778   1.408   8.606   4.465
  820SOL    HW1 2779   1.468   8.679   4.483
  820SOL    HW2 2780   1.464   8.534   4.438
  821SOL     OW 2781   3.453   9.326   5.911
  821SOL    HW1 2782   3.539   9.333   5.870
  821SOL    HW2 2783   3.455   9.243   5.957
  822SOL     OW 2784   2.395   0.476   4.440
  822SOL    HW1 2785   2.444   0.396   4.460
  822SOL    HW2 2786   2.457   0.531   4.391
  823SOL     OW 2787   3.310   4.467   0.801
  823SOL    HW1 2788   3.340   4.422   0.722
  823SOL    HW2 2789   3.249   4.405   0.842
  824SOL     OW 2790   1.280   1.010   4.077
  824SOL    HW1 2791   1.343   1.032   4.146
  824SOL    HW2 2792   1.272   1.091   4.026
  825SOL     OW 2793   2.256  10.011   5.341
  825SOL    HW1 2794   2.311  10.087   5.362
  825SOL    HW2 2795   2.272   9.995   5.248
  826SOL     OW 2796   0.341   2.122   5.099
  826SOL    HW1 2797   0.266   2.169   5.137
  826SOL    HW2 2798   0.303   2.041   5.063
  827SOL     OW 2799   3.054   4.792   1.155
  827SOL    HW1 2800   3.129   4.842   1.122
  827SOL    HW2 2801   3.003   4.856   1.206
  828SOL     OW 2802   1.557   5.962   5.958
  828SOL    HW1 2803   1.542   5.868   5.963
  828SOL    HW2 2804   1.603   5.984   6.039
  829SOL     OW 2805   0.771   0.500   4.297
  829SOL    HW1 2806   0.816   0.421   4.266
  829SOL    HW2 2807   0.801   0.570   4.239
  830SOL     OW 2808   2.591   0.807   4.624
  830SOL    HW1 2809   2.602   0.848   4.710
  830SOL    HW2 2810   2.672   0.829   4.577
  831SOL     OW 2811   4.154   7.236   2.393
  831SOL    HW1 2812   4.187   7.248   2.482
  831SOL    HW2 2813   4.114   7.321   2.371
  832SOL     OW 2814   1.704   0.848   5.394
  832SOL    HW1 2815   1.707   0.784   5.323
  832SOL    HW2 2816   1.783   0.900   5.383
  833SOL     OW 2817   0.632   9.374   5.784
  833SOL    HW1 2818   0.597   9.399   5.698
  833SOL    HW2 2819   0.569   9.311   5.819
  834SOL     OW 2820   2.941   2.705   3.763
  834SOL    HW1 2821   2.920   2.796   3.741
  834SOL    HW2 2822   2.880   2.682   3.833
  835SOL     OW 2823   3.771   6.545   4.877
  835SOL    HW1 2824   3.802   6.524   4.789
  835SOL    HW2 2825   3.745   6.637   4.872
  836SOL     OW 2826   4.070   8.684   5.775
  836SOL    HW1 2827   3.977   8.691   5.755
  836SOL    HW2 2828   4.090   8.765   5.824
  837SOL     OW 2829   0.025   5.695   1.519
  837SOL    HW1 2830   0.045   5.777   1.473
  837SOL    HW2 2831   0.046   5.626   1.457
  838SOL     OW 2832   5.865   6.661   0.600
  838SOL    HW1 2833   5.869   6.664   0.695
  838SOL    HW2 2834   5.955   6.678   0.571
  839SOL     OW 2835   5.824   3.638   1.412
  839SOL    HW1 2836   5.846   3.728   1.386
  839SOL    HW2 2837   5.732   3.642   1.440
  840SOL     OW 2838   5.818   6.290   2.485
  840SOL    HW1 2839   5.850   6.216   2.536
  840SOL    HW2 2840   5.855   6.367   2.529
  841SOL     OW 2841   1.229   5.922   4.839
  841SOL    HW1 2842   1.156   5.926   4.901
  841SOL    HW2 2843   1.306   5.944   4.891
  842SOL     OW 2844   3.300   6.453   3.306
  842SOL    HW1 2845   3.245   6.376   3.295
  842SOL    HW2 2846   3.276   6.511   3.234
  843SOL     OW 2847   5.199   5.657   1.182
  843SOL    HW1 2848   5.236   5.570   1.174
  843SOL    HW2 2849   5.142   5.652   1.259
  844SOL     OW 2850   5.988   1.550   2.456
  844SOL    HW1 2851   6.059   1.498   2.418
  844SOL    HW2 2852   6.028   1.635   2.475
  845SOL     OW 2853   2.749   9.934   4.972
  845SOL    HW1 2854   2.735   9.853   4.922
  845SOL    HW2 2855   2.829   9.918   5.021
  846SOL     OW 2856   0.708   4.819   0.841
  846SOL    HW1 2857   0.741   4.776   0.762
  846SOL    HW2 2858   0.727   4.759   0.912
  847SOL     OW 2859   2.437   1.428   4.703
  847SOL    HW1 2860   2.409   1.497   4.764
  847SOL    HW2 2861   2.360   1.372   4.693
  848SOL     OW 2862   1.958   8.604   2.925
  848SOL    HW1 2863   1.970   8.561   3.010
  848SOL    HW2 2864   1.974   8.697   2.943
  849SOL     OW 2865   1.627   4.566   5.254
  849SOL    HW1 2866   1.642   4.565   5.159
  849SOL    HW2 2867   1.625   4.474   5.279
  850SOL     OW 2868   5.067   6.751   4.448
  850SOL    HW1 2869   5.105   6.839   4.453
  850SOL    HW2 2870   5.141   6.693   4.463
  851SOL     OW 2871   3.480   3.100   1.600
  851SOL    HW1 2872   3.517   3.128   1.684
  851SOL    HW2 2873   3.548   3.120   1.536
  852SOL     OW 2874   2.970   7.067   2.244
  852SOL    HW1 2875   2.956   7.002   2.175
  852SOL    HW2 2876   3.038   7.125   2.209
  853SOL     OW 2877   0.711   4.302   3.637
  853SOL    HW1 2878   0.792   4.267   3.600
  853SOL    HW2 2879   0.731   4.393   3.659
  854SOL     OW 2880   2.726   2.716   2.916
  854SOL    HW1 2881   2.702   2.641   2.971
  854SOL    HW2 2882   2.804   2.752   2.957
  855SOL     OW 2883   4.431   2.663   0.736
  855SOL    HW1 2884   4.466   2.586   0.690
  855SOL    HW2 2885   4.494   2.679   0.807
  856SOL     OW 2886   3.686   9.620   0.022
  856SOL    HW1 2887   3.699   9.624  -0.072
  856SOL    HW2 2888   3.763   9.573   0.055
  857SOL     OW 2889   4.217   3.724   4.529
  857SOL    HW1 2890   4.219   3.664   4.455
  857SOL    HW2 2891   4.268   3.800   4.501
  858SOL     OW 2892   4.055   2.684   4.628
  858SOL    HW1 2893   4.138   2.638   4.621
  858SOL    HW2 2894   4.019   2.682   4.539
  859SOL     OW 2895   0.553   0.505   3.546
  859SOL    HW1 2896   0.616   0.460   3.602
  859SOL    HW2 2897   0.570   0.598   3.559
  860SOL     OW 2898   0.148   8.142   0.498
  860SOL    HW1 2899   0.198   8.179   0.570
  860SOL    HW2 2900   0.058   8.172   0.513
  861SOL     OW 2901   1.330   3.418   5.408
  861SOL    HW1 2902   1.318   3.502   5.453
  861SOL    HW2 2903   1.330   3.441   5.315
  862SOL     OW 2904   3.465   4.658   0.515
  862SOL    HW1 2905   3.488   4.634   0.425
  862SOL    HW2 2906   3.377   4.624   0.528
  863SOL     OW 2907   3.070   1.869   2.926
  863SOL    HW1 2908   3.003   1.917   2.974
  863SOL    HW2 2909   3.119   1.937   2.879
  864SOL     OW 2910   4.028   6.932   0.153
  864SOL    HW1 2911   4.066   6.878   0.084
  864SOL    HW2 2912   3.974   6.996   0.107
  865SOL     OW 2913   2.659   4.630   2.854
  865SOL    HW1 2914   2.696   4.596   2.773
  865SOL    HW2 2915   2.697   4.576   2.923
  866SOL     OW 2916   5.502   0.048   2.769
  866SOL    HW1 2917   5.444   0.099   2.827
  866SOL    HW2 2918   5.443   0.008   2.705
  867SOL     OW 2919   1.740   8.240   4.954
  867SOL    HW1 2920   1.721   8.186   4.877
  867SOL    HW2 2921   1.827   8.213   4.982
  868SOL     OW 2922   0.728   3.330   1.708
  868SOL    HW1 2923   0.776   3.299   1.785
  868SOL    HW2 2924   0.717   3.252   1.654
  869SOL     OW 2925   3.045   8.518   6.059
  869SOL    HW1 2926   3.104   8.481   5.994
  869SOL    HW2 2927   3.027   8.607   6.028
  870SOL     OW 2928   4.279   9.036   1.585
  870SOL    HW1 2929   4.343   9.004   1.521
  870SOL    HW2 2930   4.206   9.067   1.532
  871SOL     OW 2931   3.896   2.048   4.102
  871SOL    HW1 2932   3.924   2.030   4.192
  871SOL    HW2 2933   3.953   1.992   4.048
  872SOL     OW 2934   3.152   9.974   1.204
  872SOL    HW1 2935   3.130   9.997   1.294
  872SOL    HW2 2936   3.144   9.878   1.201
  873SOL     OW 2937   4.673   1.514   0.858
  873SOL    HW1 2938   4.679   1.597   0.904
  873SOL    HW2 2939   4.717   1.530   0.774
  874SOL     OW 2940   4.141   7.674   3.513
  874SOL    HW1 2941   4.093   7.598   3.546
  874SOL    HW2 2942   4.174   7.719   3.591
  875SOL     OW 2943   0.939   7.826   0.121
  875SOL    HW1 2944   0.911   7.841   0.030
  875SOL    HW2 2945   0.962   7.733   0.124
  876SOL     OW 2946   3.295   7.380   2.089
  876SOL    HW1 2947   3.200   7.391   2.078
  876SOL    HW2 2948   3.328   7.374   1.999
  877SOL     OW 2949   5.500   2.669   2.510
  877SOL    HW1 2950   5.584   2.716   2.505
  877SOL    HW2 2951   5.437   2.729   2.470
  878SOL     OW 2952   2.401   3.881   1.154
  878SOL    HW1 2953   2.410   3.803   1.208
  878SOL    HW2 2954   2.410   3.850   1.064
  879SOL     OW 2955   4.411   2.671   4.760
  879SOL    HW1 2956   4.454   2.612   4.822
  879SOL    HW2 2957   4.367   2.613   4.698
  880SOL     OW 2958   5.391   1.979   0.894
  880SOL    HW1 2959   5.480   1.944   0.890
  880SOL    HW2 2960   5.400   2.060   0.945
  881SOL     OW 2961   4.773   5.578   2.122
  881SOL    HW1 2962   4.755   5.522   2.046
  881SOL    HW2 2963   4.822   5.652   2.087
  882SOL     OW 2964   4.574   3.802   4.308
  882SOL    HW1 2965   4.626   3.882   4.295
  882SOL    HW2 2966   4.611   3.763   4.387
  883SOL     OW 2967   1.188   9.736   4.923
  883SOL    HW1 2968   1.093   9.730   4.926
  883SOL    HW2 2969   1.217   9.701   5.008
  884SOL     OW 2970   0.269   7.461   4.749
  884SOL    HW1 2971   0.178   7.490   4.754
  884SOL    HW2 2972   0.269   7.372   4.786
  885SOL     OW 2973   2.350   1.776   5.133
  885SOL    HW1 2974   2.418   1.744   5.193
  885SOL    HW2 2975   2.268   1.758   5.179
  886SOL     OW 2976   2.722   5.101   3.926
  886SOL    HW1 2977   2.728   5.116   3.831
  886SOL    HW2 2978   2.669   5.022   3.934
  887SOL     OW 2979   1.638   1.582   0.684
  887SOL    HW1 2980   1.685   1.544   0.610
  887SOL    HW2 2981   1.689   1.555   0.761
  888SOL     OW 2982   1.549   9.575   5.252
  888SOL    HW1 2983   1.608   9.503   5.230
  888SOL    HW2 2984   1.529   9.616   5.168
  889SOL     OW 2985   3.739   9.623   5.720
  889SOL    HW1 2986   3.687   9.690   5.675
  889SOL    HW2 2987   3.817   9.614   5.665
  890SOL     OW 2988   5.477   2.218   3.552
  890SOL    HW1 2989   5.531   2.221   3.631
  890SOL    HW2 2990   5.414   2.148   3.569
  891SOL     OW 2991   3.743   4.864   4.809
  891SOL    HW1 2992   3.822   4.814   4.788
  891SOL    HW2 2993   3.706   4.820   4.885
  892SOL     OW 2994   1.749   5.160   5.987
  892SOL    HW1 2995   1.672   5.195   6.032
  892SOL    HW2 2996   1.822   5.184   6.044
  893SOL     OW 2997   5.102   7.312   4.813
  893SOL    HW1 2998   5.151   7.240   4.852
  893SOL    HW2 2999   5.078   7.367   4.888
  894SOL     OW 3000   3.532   4.669   3.726
  894SOL    HW1 3001   3.528   4.594   3.785
  894SOL    HW2 3002   3.588   4.732   3.770
  895SOL     OW 3003   5.470   1.524   3.599
  895SOL    HW1 3004   5.556   1.496   3.630
  895SOL    HW2 3005   5.411   1.454   3.628
  896SOL     OW 3006   2.040   3.926   2.127
  896SOL    HW1 3007   2.054   3.965   2.041
  896SOL    HW2 3008   2.026   3.833   2.110
  897SOL     OW 3009   3.060   1.812   4.750
  897SOL    HW1 3010   3.072   1.907   4.752
  897SOL    HW2 3011   2.997   1.797   4.679
  898SOL     OW 3012   4.934   5.032   4.579
  898SOL    HW1 3013   4.969   4.948   4.548
  898SOL    HW2 3014   4.875   5.009   4.650
  899SOL     OW 3015   1.866   1.583   1.181
  899SOL    HW1 3016   1.781   1.573   1.139
  899SOL    HW2 3017   1.926   1.531   1.128
  900SOL     OW 3018   3.349   1.876   3.208
  900SOL    HW1 3019   3.266   1.884   3.255
  900SOL    HW2 3020   3.392   1.961   3.219
  901SOL     OW 3021   2.488   9.529   2.174
  901SOL    HW1 3022   2.413   9.568   2.220
  901SOL    HW2 3023   2.538   9.605   2.142
  902SOL     OW 3024   3.666   8.935   4.195
  902SOL    HW1 3025   3.722   8.857   4.186
  902SOL    HW2 3026   3.674   8.960   4.287
  903SOL     OW 3027   1.876   4.915   1.777
  903SOL    HW1 3028   1.789   4.955   1.781
  903SOL    HW2 3029   1.936   4.984   1.807
  904SOL     OW 3030   4.326   1.764   2.660
  904SOL    HW1 3031   4.365   1.851   2.658
  904SOL    HW2 3032   4.285   1.758   2.746
  905SOL     OW 3033   0.953   3.595   1.387
  905SOL    HW1 3034   0.971   3.503   1.409
  905SOL    HW2 3035   0.906   3.629   1.463
  906SOL     OW 3036   0.078   4.328   5.815
  906SOL    HW1 3037   0.012   4.264   5.788
  906SOL    HW2 3038   0.027   4.398   5.856
  907SOL     OW 3039   0.567   1.985   3.902
  907SOL    HW1 3040   0.586   2.078   3.891
  907SOL    HW2 3041   0.472   1.980   3.909
  908SOL     OW 3042   1.341   7.935   2.930
  908SOL    HW1 3043   1.260   7.961   2.974
  908SOL    HW2 3044   1.336   7.975   2.844
  909SOL     OW 3045   0.679   9.609   3.119
  909SOL    HW1 3046   0.660   9.532   3.171
  909SOL    HW2 3047   0.725   9.576   3.041
  910SOL     OW 3048   5.672   9.299   2.684
  910SOL    HW1 3049   5.724   9.232   2.729
  910SOL    HW2 3050   5.585   9.260   2.676
  911SOL     OW 3051   3.577   8.404   0.382
  911SOL    HW1 3052   3.543   8.365   0.463
  911SOL    HW2 3053   3.627   8.334   0.341
  912SOL     OW 3054   5.524   0.731   5.534
  912SOL    HW1 3055   5.453   0.788   5.503
  912SOL    HW2 3056   5.495   0.701   5.620
  913SOL     OW 3057   3.783   2.184   0.753
  913SOL    HW1 3058   3.721   2.243   0.709
  913SOL    HW2 3059   3.732   2.104   0.769
  914SOL     OW 3060   5.298   9.735   5.226
  914SOL    HW1 3061   5.306   9.647   5.261
  914SOL    HW2 3062   5.388   9.770   5.228
  915SOL     OW 3063   2.634   1.866   1.221
  915SOL    HW1 3064   2.696   1.795   1.236
  915SOL    HW2 3065   2.679   1.926   1.161
  916SOL     OW 3066   2.841   0.788   5.531
  916SOL    HW1 3067   2.845   0.693   5.534
  916SOL    HW2 3068   2.849   0.816   5.622
  917SOL     OW 3069   4.222   5.998   0.506
  917SOL    HW1 3070   4.196   5.930   0.567
  917SOL    HW2 3071   4.156   6.067   0.517
  918SOL     OW 3072   1.146   9.600   4.604
  918SOL    HW1 3073   1.189   9.531   4.553
  918SOL    HW2 3074   1.084   9.554   4.661
  919SOL     OW 3075   0.543   3.383   2.118
  919SOL    HW1 3076   0.578   3.471   2.132
  919SOL    HW2 3077   0.506   3.384   2.030
  920SOL     OW 3078   2.059   0.628   3.765
  920SOL    HW1 3079   2.020   0.583   3.840
  920SOL    HW2 3080   1.991   0.627   3.698
  921SOL     OW 3081   5.029   7.277   5.792
  921SOL    HW1 3082   5.001   7.185   5.797
  921SOL    HW2 3083   4.948   7.327   5.784
  922SOL     OW 3084   1.532   9.534   4.537
  922SOL    HW1 3085   1.506   9.472   4.469
  922SOL    HW2 3086   1.581   9.602   4.490
  923SOL     OW 3087   5.802   4.671   5.276
  923SOL    HW1 3088   5.730   4.615   5.305
  923SOL    HW2 3089   5.816   4.646   5.184
  924SOL     OW 3090   4.159   6.668   1.337
  924SOL    HW1 3091   4.196   6.732   1.397
  924SOL    HW2 3092   4.167   6.709   1.251
  925SOL     OW 3093   3.498   4.823   4.584
  925SOL    HW1 3094   3.540   4.903   4.618
  925SOL    HW2 3095   3.457   4.851   4.502
  926SOL     OW 3096   0.332   7.424   2.699
  926SOL    HW1 3097   0.362   7.340   2.734
  926SOL    HW2 3098   0.411   7.469   2.670
  927SOL     OW 3099   2.357   8.846   3.071
  927SOL    HW1 3100   2.419   8.782   3.106
  927SOL    HW2 3101   2.378   8.851   2.978
  928SOL     OW 3102   3.978   5.925   3.120
  928SOL    HW1 3103   3.926   5.921   3.039
  928SOL    HW2 3104   4.056   5.974   3.095
  929SOL     OW 3105   3.425   3.623   0.021
  929SOL    HW1 3106   3.504   3.606   0.072
  929SOL    HW2 3107   3.430   3.715  -0.002
  930SOL     OW 3108   0.848   1.262   4.331
  930SOL    HW1 3109   0.815   1.175   4.306
  930SOL    HW2 3110   0.789   1.323   4.286
  931SOL     OW 3111   0.297   3.287   3.720
  931SOL    HW1 3112   0.273   3.380   3.714
  931SOL    HW2 3113   0.391   3.285   3.707
  932SOL     OW 3114   3.334   9.506   4.379
  932SOL    HW1 3115   3.245   9.496   4.412
  932SOL    HW2 3116   3.366   9.416   4.369
  933SOL     OW 3117   0.196   1.701   5.531
  933SOL    HW1 3118   0.147   1.698   5.613
  933SOL    HW2 3119   0.282   1.735   5.555
  934SOL     OW 3120   5.772   3.991   0.894
  934SOL    HW1 3121   5.839   3.996   0.826
  934SOL    HW2 3122   5.783   3.905   0.933
  935SOL     OW 3123   4.157   4.491   0.160
  935SOL    HW1 3124   4.245   4.455   0.171
  935SOL    HW2 3125   4.100   4.432   0.210
  936SOL     OW 3126   0.162   7.598   4.488
  936SOL    HW1 3127   0.255   7.593   4.510
  936SOL    HW2 3128   0.134   7.506   4.481
  937SOL     OW 3129   3.575   4.108   1.451
  937SOL    HW1 3130   3.668   4.100   1.471
  937SOL    HW2 3131   3.571   4.174   1.381
  938SOL     OW 3132   0.962   2.943   3.522
  938SOL    HW1 3133   0.906   2.986   3.587
  938SOL    HW2 3134   1.044   2.927   3.569
  939SOL     OW 3135   5.873   6.413   4.614
  939SOL    HW1 3136   5.894   6.401   4.521
  939SOL    HW2 3137   5.947   6.463   4.649
  940SOL     OW 3138   3.699   3.640   5.361
  940SOL    HW1 3139   3.657   3.610   5.281
  940SOL    HW2 3140   3.715   3.733   5.347
  941SOL     OW 3141   0.718   3.027   1.851
  941SOL    HW1 3142   0.640   3.017   1.905
  941SOL    HW2 3143   0.767   3.098   1.892
  942SOL     OW 3144   5.647   4.100   5.691
  942SOL    HW1 3145   5.584   4.164   5.658
  942SOL    HW2 3146   5.619   4.017   5.654
  943SOL     OW 3147   3.078   2.362   5.504
  943SOL    HW1 3148   3.072   2.411   5.423
  943SOL    HW2 3149   3.099   2.272   5.477
  944SOL     OW 3150   2.525   0.291   1.486
  944SOL    HW1 3151   2.512   0.205   1.525
  944SOL    HW2 3152   2.613   0.287   1.449
  945SOL     OW 3153   2.904   7.775   1.904
  945SOL    HW1 3154   2.909   7.831   1.826
  945SOL    HW2 3155   2.872   7.833   1.973
  946SOL     OW 3156   1.977   5.029   0.169
  946SOL    HW1 3157   2.020   5.048   0.253
  946SOL    HW2 3158   2.025   4.955   0.134
  947SOL     OW 3159   4.883   9.212   1.317
  947SOL    HW1 3160   4.906   9.215   1.410
  947SOL    HW2 3161   4.802   9.162   1.314
  948SOL     OW 3162   1.205   4.770   3.410
  948SOL    HW1 3163   1.266   4.832   3.449
  948SOL    HW2 3164   1.184   4.807   3.324
  949SOL     OW 3165   1.015   8.770   5.453
  949SOL    HW1 3166   1.040   8.689   5.497
  949SOL    HW2 3167   0.944   8.805   5.506
  950SOL     OW 3168   4.321   6.090   5.298
  950SOL    HW1 3169   4.376   6.164   5.276
  950SOL    HW2 3170   4.232   6.125   5.300
  951SOL     OW 3171   1.252   8.873   4.348
  951SOL    HW1 3172   1.175   8.827   4.381
  951SOL    HW2 3173   1.271   8.832   4.264
  952SOL     OW 3174   5.346   7.590   3.431
  952SOL    HW1 3175   5.271   7.577   3.490
  952SOL    HW2 3176   5.371   7.681   3.443
  953SOL     OW 3177   2.756   4.395   1.239
  953SOL    HW1 3178   2.827   4.342   1.201
  953SOL    HW2 3179   2.800   4.472   1.275
  954SOL     OW 3180   4.175   5.146   2.104
  954SOL    HW1 3181   4.133   5.068   2.140
  954SOL    HW2 3182   4.158   5.214   2.170
  955SOL     OW 3183   4.035   7.302   5.016
  955SOL    HW1 3184   4.040   7.280   4.923
  955SOL    HW2 3185   3.989   7.228   5.056
  956SOL     OW 3186   0.294   7.995   4.836
  956SOL    HW1 3187   0.307   8.059   4.905
  956SOL    HW2 3188   0.380   7.988   4.794
  957SOL     OW 3189   4.216   7.758   3.759
  957SOL    HW1 3190   4.246   7.775   3.848
  957SOL    HW2 3191   4.207   7.844   3.719
  958SOL     OW 3192   4.548   3.545   3.739
  958SOL    HW1 3193   4.542   3.593   3.821
  958SOL    HW2 3194   4.505   3.602   3.675
  959SOL     OW 3195   2.290   2.387   4.818
  959SOL    HW1 3196   2.195   2.393   4.828
  959SOL    HW2 3197   2.322   2.474   4.842
  960SOL     OW 3198   3.255   4.116   2.885
  960SOL    HW1 3199   3.257   4.142   2.793
  960SOL    HW2 3200   3.219   4.028   2.884
  961SOL     OW 3201   0.127   9.432   3.134
  961SOL    HW1 3202   0.074   9.353   3.119
  961SOL    HW2 3203   0.064   9.504   3.127
  962SOL     OW 3204   3.379   4.456   3.057
  962SOL    HW1 3205   3.299   4.471   3.005
  962SOL    HW2 3206   3.353   4.389   3.121
  963SOL     OW 3207   1.041   0.489   3.683
  963SOL    HW1 3208   1.088   0.406   3.681
  963SOL    HW2 3209   1.098   0.550   3.635
  964SOL     OW 3210   5.514   4.844   0.471
  964SOL    HW1 3211   5.575   4.912   0.498
  964SOL    HW2 3212   5.431   4.890   0.456
  965SOL     OW 3213   2.457   7.621   2.207
  965SOL    HW1 3214   2.499   7.675   2.274
  965SOL    HW2 3215   2.530   7.587   2.156
  966SOL     OW 3216   3.867   4.182   5.785
  966SOL    HW1 3217   3.957   4.150   5.790
  966SOL    HW2 3218   3.860   4.246   5.856
  967SOL     OW 3219   2.578   4.856   0.751
  967SOL    HW1 3220   2.593   4.900   0.835
  967SOL    HW2 3221   2.485   4.871   0.733
  968SOL     OW 3222   1.539   0.169   0.664
  968SOL    HW1 3223   1.496   0.084   0.673
  968SOL    HW2 3224   1.516   0.199   0.576
  969SOL     OW 3225   3.318   9.824   2.563
  969SOL    HW1 3226   3.410   9.822   2.536
  969SOL    HW2 3227   3.322   9.818   2.659
  970SOL     OW 3228   5.441   1.902   6.024
  970SOL    HW1 3229   5.445   1.854   5.942
  970SOL    HW2 3230   5.404   1.987   6.000
  971SOL     OW 3231   4.842   2.923   3.107
  971SOL    HW1 3232   4.847   3.014   3.077
  971SOL    HW2 3233   4.907   2.917   3.177
  972SOL     OW 3234   0.796   3.679   4.800
  972SOL    HW1 3235   0.778   3.613   4.867
  972SOL    HW2 3236   0.730   3.664   4.733
  973SOL     OW 3237   1.674   5.581   5.545
  973SOL    HW1 3238   1.680   5.575   5.640
  973SOL    HW2 3239   1.650   5.673   5.529
  974SOL     OW 3240   0.327  10.031   0.596
  974SOL    HW1 3241   0.350   9.970   0.526
  974SOL    HW2 3242   0.305  10.112   0.550
  975SOL     OW 3243   2.752   3.945   2.047
  975SOL    HW1 3244   2.724   3.913   2.132
  975SOL    HW2 3245   2.842   3.912   2.037
  976SOL     OW 3246   1.701   1.504   4.779
  976SOL    HW1 3247   1.747   1.502   4.862
  976SOL    HW2 3248   1.642   1.429   4.782
  977SOL     OW 3249   0.679   4.786   4.622
  977SOL    HW1 3250   0.759   4.770   4.672
  977SOL    HW2 3251   0.608   4.773   4.685
  978SOL     OW 3252   5.927   5.270   5.456
  978SOL    HW1 3253   5.988   5.316   5.398
  978SOL    HW2 3254   5.857   5.333   5.473
  979SOL     OW 3255   3.239   7.054   0.552
  979SOL    HW1 3256   3.295   7.115   0.599
  979SOL    HW2 3257   3.253   6.970   0.596
  980SOL     OW 3258   5.521   5.240   0.718
  980SOL    HW1 3259   5.497   5.149   0.704
  980SOL    HW2 3260   5.520   5.252   0.813
  981SOL     OW 3261   3.873   5.911   2.413
  981SOL    HW1 3262   3.894   5.833   2.466
  981SOL    HW2 3263   3.866   5.982   2.477
  982SOL     OW 3264   3.373   5.912   2.811
  982SOL    HW1 3265   3.322   5.981   2.770
  982SOL    HW2 3266   3.444   5.958   2.856
  983SOL     OW 3267   0.679   8.564   4.285
  983SOL    HW1 3268   0.734   8.515   4.224
  983SOL    HW2 3269   0.715   8.543   4.372
  984SOL     OW 3270   3.094   0.419   4.450
  984SOL    HW1 3271   3.070   0.400   4.540
  984SOL    HW2 3272   3.016   0.396   4.399
  985SOL     OW 3273   4.712  10.022   5.133
  985SOL    HW1 3274   4.804  10.038   5.113
  985SOL    HW2 3275   4.710  10.007   5.227
  986SOL     OW 3276   2.902   3.246   5.892
  986SOL    HW1 3277   2.834   3.307   5.864
  986SOL    HW2 3278   2.969   3.252   5.823
  987SOL     OW 3279   2.447   1.112   3.449
  987SOL    HW1 3280   2.504   1.035   3.457
  987SOL    HW2 3281   2.492   1.170   3.388
  988SOL     OW 3282   3.576   3.767   1.187
  988SOL    HW1 3283   3.622   3.765   1.271
  988SOL    HW2 3284   3.521   3.844   1.191
  989SOL     OW 3285   4.808   0.577   5.531
  989SOL    HW1 3286   4.873   0.535   5.475
  989SOL    HW2 3287   4.750   0.506   5.559
  990SOL     OW 3288   1.553   4.992   5.575
  990SOL    HW1 3289   1.588   4.940   5.647
  990SOL    HW2 3290   1.621   4.988   5.507
  991SOL     OW 3291   3.973   0.326   4.625
  991SOL    HW1 3292   3.929   0.323   4.540
  991SOL    HW2 3293   3.911   0.373   4.682
  992SOL     OW 3294   2.524   8.556   1.030
  992SOL    HW1 3295   2.598   8.497   1.046
  992SOL    HW2 3296   2.519   8.562   0.935
  993SOL     OW 3297   3.368   7.461   2.344
  993SOL    HW1 3298   3.367   7.436   2.252
  993SOL    HW2 3299   3.292   7.518   2.355
  994SOL     OW 3300   2.886   4.187   5.424
  994SOL    HW1 3301   2.922   4.236   5.498
  994SOL    HW2 3302   2.833   4.118   5.465
  995SOL     OW 3303   5.018   7.860   3.327
  995SOL    HW1 3304   5.079   7.871   3.254
  995SOL    HW2 3305   4.965   7.784   3.302
  996SOL     OW 3306   2.132   8.935   0.254
  996SOL    HW1 3307   2.213   8.959   0.299
  996SOL    HW2 3308   2.066   8.995   0.289
  997SOL     OW 3309   5.717   6.087   0.545
  997SOL    HW1 3310   5.789   6.141   0.511
  997SOL    HW2 3311   5.703   6.021   0.477
  998SOL     OW 3312   3.423   7.217   5.978
  998SOL    HW1 3313   3.406   7.176   5.893
  998SOL    HW2 3314   3.517   7.237   5.976
  999SOL     OW 3315   4.857   9.915   4.352
  999SOL    HW1 3316   4.797   9.989   4.348
  999SOL    HW2 3317   4.860   9.891   4.445
 1000SOL     OW 3318   4.402   9.277   1.201
 1000SOL    HW1 3319   4.375   9.185   1.202
 1000SOL    HW2 3320   4.422   9.295   1.109
 1001SOL     OW 3321   0.302   3.299   3.059
 1001SOL    HW1 3322   0.301   3.229   3.124
 1001SOL    HW2 3323   0.387   3.342   3.072
 1002SOL     OW 3324   0.509   5.953   1.514
 1002SOL    HW1 3325   0.425   5.913   1.537
 1002SOL    HW2 3326   0.529   5.918   1.427
 1003SOL     OW 3327   2.305   3.674   3.251
 1003SOL    HW1 3328   2.232   3.733   3.233
 1003SOL    HW2 3329   2.320   3.682   3.345
 1004SOL     OW 3330   0.849   5.496   2.318
 1004SOL    HW1 3331   0.854   5.550   2.239
 1004SOL    HW2 3332   0.919   5.529   2.374
 1005SOL     OW 3333   3.692   4.934   0.290
 1005SOL    HW1 3334   3.662   4.949   0.201
 1005SOL    HW2 3335   3.648   5.003   0.342
 1006SOL     OW 3336   2.406   8.107   3.643
 1006SOL    HW1 3337   2.418   8.198   3.668
 1006SOL    HW2 3338   2.452   8.056   3.710
 1007SOL     OW 3339   5.994   3.697   2.682
 1007SOL    HW1 3340   6.032   3.761   2.622
 1007SOL    HW2 3341   5.962   3.749   2.756
 1008SOL     OW 3342   3.093   7.098   4.819
 1008SOL    HW1 3343   3.067   7.144   4.900
 1008SOL    HW2 3344   3.081   7.164   4.750
 1009SOL     OW 3345   3.317   8.539   2.413
 1009SOL    HW1 3346   3.381   8.508   2.476
 1009SOL    HW2 3347   3.234   8.503   2.443
 1010SOL     OW 3348   5.116   3.237   3.955
 1010SOL    HW1 3349   5.042   3.177   3.950
 1010SOL    HW2 3350   5.193   3.180   3.958
 1011SOL     OW 3351   3.287   5.796   1.579
 1011SOL    HW1 3352   3.240   5.843   1.511
 1011SOL    HW2 3353   3.373   5.780   1.542
 1012SOL     OW 3354   2.301   5.346   2.564
 1012SOL    HW1 3355   2.284   5.386   2.649
 1012SOL    HW2 3356   2.395   5.358   2.550
 1013SOL     OW 3357   2.872   5.871   1.054
 1013SOL    HW1 3358   2.811   5.943   1.040
 1013SOL    HW2 3359   2.826   5.811   1.113
 1014SOL     OW 3360   2.444   5.528   0.930
 1014SOL    HW1 3361   2.534   5.560   0.931
 1014SOL    HW2 3362   2.439   5.469   1.006
 1015SOL     OW 3363   1.969   4.103   1.273
 1015SOL    HW1 3364   2.057   4.083   1.305
 1015SOL    HW2 3365   1.981   4.122   1.180
 1016SOL     OW 3366   4.425   2.685   5.182
 1016SOL    HW1 3367   4.511   2.647   5.200
 1016SOL    HW2 3368   4.364   2.611   5.186
 1017SOL     OW 3369   1.201   0.894   3.233
 1017SOL    HW1 3370   1.147   0.956   3.283
 1017SOL    HW2 3371   1.140   0.854   3.171
 1018SOL     OW 3372   0.707   8.481   5.785
 1018SOL    HW1 3373   0.681   8.469   5.693
 1018SOL    HW2 3374   0.681   8.571   5.806
 1019SOL     OW 3375   3.293   4.182   4.596
 1019SOL    HW1 3376   3.330   4.239   4.664
 1019SOL    HW2 3377   3.306   4.231   4.515
 1020SOL     OW 3378   4.078   6.284   0.411
 1020SOL    HW1 3379   4.064   6.354   0.348
 1020SOL    HW2 3380   4.164   6.248   0.388
 1021SOL     OW 3381   4.131   9.734   0.830
 1021SOL    HW1 3382   4.165   9.663   0.884
 1021SOL    HW2 3383   4.119   9.807   0.891
 1022SOL     OW 3384   1.690   0.634   3.470
 1022SOL    HW1 3385   1.648   0.707   3.516
 1022SOL    HW2 3386   1.649   0.632   3.384
 1023SOL     OW 3387   4.013   6.504   0.261
 1023SOL    HW1 3388   3.939   6.549   0.219
 1023SOL    HW2 3389   4.078   6.493   0.192
 1024SOL     OW 3390   1.489   4.280   1.613
 1024SOL    HW1 3391   1.510   4.257   1.704
 1024SOL    HW2 3392   1.405   4.237   1.596
 1025SOL     OW 3393   2.602   9.894   3.251
 1025SOL    HW1 3394   2.674   9.909   3.189
 1025SOL    HW2 3395   2.529   9.943   3.215
 1026SOL     OW 3396   2.768   9.669   1.310
 1026SOL    HW1 3397   2.710   9.681   1.385
 1026SOL    HW2 3398   2.762   9.575   1.291
 1027SOL     OW 3399   3.071   0.568   5.197
 1027SOL    HW1 3400   3.008   0.536   5.262
 1027SOL    HW2 3401   3.079   0.496   5.134
 1028SOL     OW 3402   2.188   9.767   5.433
 1028SOL    HW1 3403   2.265   9.732   5.478
 1028SOL    HW2 3404   2.219   9.846   5.390
 1029SOL     OW 3405   1.647   8.915   0.464
 1029SOL    HW1 3406   1.675   8.844   0.406
 1029SOL    HW2 3407   1.721   8.975   0.465
 1030SOL     OW 3408   4.916   2.014   3.945
 1030SOL    HW1 3409   4.849   2.082   3.953
 1030SOL    HW2 3410   4.876   1.937   3.987
 1031SOL     OW 3411   2.718   4.934   1.685
 1031SOL    HW1 3412   2.730   4.960   1.593
 1031SOL    HW2 3413   2.785   4.983   1.732
 1032SOL     OW 3414   3.616   4.076   3.071
 1032SOL    HW1 3415   3.523   4.067   3.093
 1032SOL    HW2 3416   3.623   4.164   3.035
 1033SOL     OW 3417   4.170   8.269   5.397
 1033SOL    HW1 3418   4.126   8.327   5.459
 1033SOL    HW2 3419   4.194   8.325   5.324
 1034SOL     OW 3420   5.110   2.089   3.761
 1034SOL    HW1 3421   5.053   2.053   3.830
 1034SOL    HW2 3422   5.050   2.131   3.700
 1035SOL     OW 3423   2.084   0.220   1.867
 1035SOL    HW1 3424   2.023   0.211   1.940
 1035SOL    HW2 3425   2.081   0.136   1.822
 1036SOL     OW 3426   5.784   2.753   1.623
 1036SOL    HW1 3427   5.865   2.717   1.585
 1036SOL    HW2 3428   5.814   2.825   1.679
 1037SOL     OW 3429   0.971   1.550   3.803
 1037SOL    HW1 3430   1.027   1.621   3.774
 1037SOL    HW2 3431   0.950   1.571   3.894
 1038SOL     OW 3432   1.095   1.766   4.376
 1038SOL    HW1 3433   1.128   1.693   4.428
 1038SOL    HW2 3434   1.045   1.725   4.306
 1039SOL     OW 3435   0.778   1.538   3.622
 1039SOL    HW1 3436   0.851   1.531   3.684
 1039SOL    HW2 3437   0.734   1.619   3.644
 1040SOL     OW 3438   3.139   2.337   2.014
 1040SOL    HW1 3439   3.221   2.288   2.004
 1040SOL    HW2 3440   3.108   2.350   1.924
 1041SOL     OW 3441   0.268   2.186   4.709
 1041SOL    HW1 3442   0.337   2.228   4.758
 1041SOL    HW2 3443   0.310   2.155   4.629
 1042SOL     OW 3444   2.151   7.912   2.703
 1042SOL    HW1 3445   2.194   7.827   2.690
 1042SOL    HW2 3446   2.220   7.976   2.689
 1043SOL     OW 3447   6.045   8.125   2.949
 1043SOL    HW1 3448   5.998   8.078   3.017
 1043SOL    HW2 3449   6.012   8.215   2.954
 1044SOL     OW 3450   0.498   0.885   1.829
 1044SOL    HW1 3451   0.448   0.825   1.885
 1044SOL    HW2 3452   0.543   0.943   1.891
 1045SOL     OW 3453   2.364   0.714   2.135
 1045SOL    HW1 3454   2.345   0.626   2.168
 1045SOL    HW2 3455   2.456   0.710   2.109
 1046SOL     OW 3456   2.739   1.878   1.929
 1046SOL    HW1 3457   2.806   1.935   1.891
 1046SOL    HW2 3458   2.692   1.843   1.853
 1047SOL     OW 3459   4.305   6.537   2.909
 1047SOL    HW1 3460   4.327   6.592   2.834
 1047SOL    HW2 3461   4.336   6.586   2.985
 1048SOL     OW 3462   4.947   3.901   4.576
 1048SOL    HW1 3463   5.026   3.882   4.526
 1048SOL    HW2 3464   4.971   3.884   4.667
 1049SOL     OW 3465   4.277   0.767   1.020
 1049SOL    HW1 3466   4.327   0.686   1.029
 1049SOL    HW2 3467   4.185   0.739   1.017
 1050SOL     OW 3468   1.274   5.701   0.763
 1050SOL    HW1 3469   1.253   5.614   0.796
 1050SOL    HW2 3470   1.368   5.697   0.745
 1051SOL     OW 3471   3.942   9.806   0.148
 1051SOL    HW1 3472   3.916   9.760   0.068
 1051SOL    HW2 3473   4.025   9.766   0.172
 1052SOL     OW 3474   0.406   5.735   5.612
 1052SOL    HW1 3475   0.336   5.700   5.666
 1052SOL    HW2 3476   0.467   5.774   5.675
 1053SOL     OW 3477   4.320   3.264   2.069
 1053SOL    HW1 3478   4.337   3.351   2.032
 1053SOL    HW2 3479   4.246   3.230   2.019
 1054SOL     OW 3480   5.205   8.763   4.688
 1054SOL    HW1 3481   5.154   8.756   4.607
 1054SOL    HW2 3482   5.169   8.841   4.731
 1055SOL     OW 3483   5.384   6.970   2.628
 1055SOL    HW1 3484   5.453   6.986   2.563
 1055SOL    HW2 3485   5.428   6.922   2.698
 1056SOL     OW 3486   3.756   2.395   2.836
 1056SOL    HW1 3487   3.726   2.327   2.897
 1056SOL    HW2 3488   3.763   2.350   2.752
 1057SOL     OW 3489   4.341   0.338   1.522
 1057SOL    HW1 3490   4.373   0.427   1.505
 1057SOL    HW2 3491   4.420   0.284   1.527
 1058SOL     OW 3492   1.044   9.822   5.251
 1058SOL    HW1 3493   1.126   9.863   5.280
 1058SOL    HW2 3494   0.978   9.856   5.312
 1059SOL     OW 3495   4.444   0.739   1.940
 1059SOL    HW1 3496   4.524   0.781   1.909
 1059SOL    HW2 3497   4.420   0.789   2.018
 1060SOL     OW 3498   3.319   2.868   1.759
 1060SOL    HW1 3499   3.386   2.924   1.721
 1060SOL    HW2 3500   3.269   2.835   1.684
 1061SOL     OW 3501   3.219   2.310   5.880
 1061SOL    HW1 3502   3.169   2.390   5.900
 1061SOL    HW2 3503   3.272   2.334   5.804
 1062SOL     OW 3504   3.902   7.023   5.958
 1062SOL    HW1 3505   3.889   7.010   5.864
 1062SOL    HW2 3506   3.922   7.116   5.966
 1063SOL     OW 3507   2.619   7.178   3.721
 1063SOL    HW1 3508   2.643   7.106   3.663
 1063SOL    HW2 3509   2.566   7.136   3.790
 1064SOL     OW 3510   1.924   4.665   0.345
 1064SOL    HW1 3511   1.854   4.653   0.281
 1064SOL    HW2 3512   1.995   4.706   0.296
 1065SOL     OW 3513   2.609   5.600   2.268
 1065SOL    HW1 3514   2.635   5.648   2.189
 1065SOL    HW2 3515   2.533   5.648   2.301
 1066SOL     OW 3516   2.130   3.492   5.091
 1066SOL    HW1 3517   2.089   3.441   5.021
 1066SOL    HW2 3518   2.197   3.544   5.047
 1067SOL     OW 3519   3.887   7.238   2.048
 1067SOL    HW1 3520   3.792   7.233   2.040
 1067SOL    HW2 3521   3.902   7.247   2.142
 1068SOL     OW 3522   3.416   7.649   1.208
 1068SOL    HW1 3523   3.391   7.698   1.286
 1068SOL    HW2 3524   3.499   7.687   1.181
 1069SOL     OW 3525   5.768   5.446   3.892
 1069SOL    HW1 3526   5.801   5.447   3.802
 1069SOL    HW2 3527   5.691   5.388   3.889
 1070SOL     OW 3528   5.693   4.098   5.177
 1070SOL    HW1 3529   5.767   4.040   5.159
 1070SOL    HW2 3530   5.714   4.139   5.261
 1071SOL     OW 3531   1.114   5.523   5.075
 1071SOL    HW1 3532   1.146   5.564   5.155
 1071SOL    HW2 3533   1.094   5.596   5.016
 1072SOL     OW 3534   0.550   7.221   1.738
 1072SOL    HW1 3535   0.631   7.258   1.775
 1072SOL    HW2 3536   0.511   7.294   1.689
 1073SOL     OW 3537   2.771   5.860   2.352
 1073SOL    HW1 3538   2.684   5.888   2.322
 1073SOL    HW2 3539   2.813   5.826   2.273
 1074SOL     OW 3540   2.052   9.780   4.515
 1074SOL    HW1 3541   1.988   9.787   4.585
 1074SOL    HW2 3542   2.005   9.811   4.437
 1075SOL     OW 3543   3.003   9.266   0.519
 1075SOL    HW1 3544   3.083   9.303   0.557
 1075SOL    HW2 3545   3.010   9.285   0.426
 1076SOL     OW 3546   5.236   5.321   1.671
 1076SOL    HW1 3547   5.331   5.324   1.666
 1076SOL    HW2 3548   5.217   5.240   1.718
 1077SOL     OW 3549   5.744   6.694   3.103
 1077SOL    HW1 3550   5.725   6.786   3.087
 1077SOL    HW2 3551   5.686   6.647   3.044
 1078SOL     OW 3552   1.297   1.235   2.492
 1078SOL    HW1 3553   1.229   1.302   2.480
 1078SOL    HW2 3554   1.332   1.251   2.579
 1079SOL     OW 3555   4.761   9.116   0.635
 1079SOL    HW1 3556   4.763   9.052   0.706
 1079SOL    HW2 3557   4.668   9.135   0.622
 1080SOL     OW 3558   3.262   7.391   0.857
 1080SOL    HW1 3559   3.312   7.370   0.936
 1080SOL    HW2 3560   3.299   7.335   0.789
 1081SOL     OW 3561   3.425   0.073   0.250
 1081SOL    HW1 3562   3.360   0.007   0.227
 1081SOL    HW2 3563   3.413   0.143   0.186
 1082SOL     OW 3564   4.164   7.949   0.341
 1082SOL    HW1 3565   4.179   7.969   0.434
 1082SOL    HW2 3566   4.217   7.870   0.326
 1083SOL     OW 3567   0.781   8.753   0.501
 1083SOL    HW1 3568   0.744   8.802   0.575
 1083SOL    HW2 3569   0.802   8.667   0.537
 1084SOL     OW 3570   5.360   2.767   5.267
 1084SOL    HW1 3571   5.339   2.782   5.175
 1084SOL    HW2 3572   5.276   2.747   5.308
 1085SOL     OW 3573   0.510   1.768   0.907
 1085SOL    HW1 3574   0.496   1.862   0.916
 1085SOL    HW2 3575   0.472   1.747   0.821
 1086SOL     OW 3576   2.328   7.406   5.458
 1086SOL    HW1 3577   2.248   7.366   5.490
 1086SOL    HW2 3578   2.315   7.500   5.471
 1087SOL     OW 3579   1.271   4.461   5.631
 1087SOL    HW1 3580   1.357   4.430   5.661
 1087SOL    HW2 3581   1.283   4.556   5.620
 1088SOL     OW 3582   5.115   4.673   2.796
 1088SOL    HW1 3583   5.047   4.633   2.851
 1088SOL    HW2 3584   5.164   4.600   2.761
 1089SOL     OW 3585   2.370   3.546   1.012
 1089SOL    HW1 3586   2.359   3.491   0.934
 1089SOL    HW2 3587   2.374   3.635   0.977
 1090SOL     OW 3588   3.136   6.621   1.247
 1090SOL    HW1 3589   3.135   6.696   1.188
 1090SOL    HW2 3590   3.109   6.547   1.192
 1091SOL     OW 3591   5.721   8.936   3.171
 1091SOL    HW1 3592   5.751   8.908   3.084
 1091SOL    HW2 3593   5.676   9.019   3.155
 1092SOL     OW 3594   2.019   3.846   1.295
 1092SOL    HW1 3595   2.113   3.858   1.279
 1092SOL    HW2 3596   1.985   3.936   1.299
 1093SOL     OW 3597   0.772   7.690   5.169
 1093SOL    HW1 3598   0.862   7.685   5.138
 1093SOL    HW2 3599   0.779   7.687   5.264
 1094SOL     OW 3600   4.099   2.575   4.109
 1094SOL    HW1 3601   4.029   2.631   4.142
 1094SOL    HW2 3602   4.069   2.486   4.126
 1095SOL     OW 3603   3.584   0.433   4.894
 1095SOL    HW1 3604   3.530   0.376   4.838
 1095SOL    HW2 3605   3.527   0.506   4.916
 1096SOL     OW 3606   1.296   2.056   1.815
 1096SOL    HW1 3607   1.225   1.999   1.847
 1096SOL    HW2 3608   1.272   2.074   1.724
 1097SOL     OW 3609   4.705   5.215   2.987
 1097SOL    HW1 3610   4.731   5.183   2.900
 1097SOL    HW2 3611   4.708   5.311   2.979
 1098SOL     OW 3612   3.564   5.163   0.150
 1098SOL    HW1 3613   3.550   5.152   0.056
 1098SOL    HW2 3614   3.643   5.218   0.155
 1099SOL     OW 3615   0.245   1.344   3.132
 1099SOL    HW1 3616   0.287   1.402   3.196
 1099SOL    HW2 3617   0.151   1.362   3.143
 1100SOL     OW 3618   3.549   6.903   2.335
 1100SOL    HW1 3619   3.565   6.986   2.291
 1100SOL    HW2 3620   3.465   6.872   2.300
 1101SOL     OW 3621   0.477   3.837   4.381
 1101SOL    HW1 3622   0.389   3.874   4.367
 1101SOL    HW2 3623   0.521   3.901   4.438
 1102SOL     OW 3624   0.136   1.972   3.123
 1102SOL    HW1 3625   0.161   1.956   3.032
 1102SOL    HW2 3626   0.219   1.987   3.169
 1103SOL     OW 3627   3.664   2.260   5.256
 1103SOL    HW1 3628   3.720   2.293   5.185
 1103SOL    HW2 3629   3.641   2.171   5.230
 1104SOL     OW 3630   4.334   3.343   0.346
 1104SOL    HW1 3631   4.360   3.267   0.398
 1104SOL    HW2 3632   4.242   3.357   0.368
 1105SOL     OW 3633   1.531   0.522   0.971
 1105SOL    HW1 3634   1.584   0.533   0.892
 1105SOL    HW2 3635   1.592   0.535   1.043
 1106SOL     OW 3636   1.653   5.955   3.095
 1106SOL    HW1 3637   1.692   5.946   3.182
 1106SOL    HW2 3638   1.654   5.866   3.059
 1107SOL     OW 3639   3.767   2.177   0.390
 1107SOL    HW1 3640   3.838   2.240   0.383
 1107SOL    HW2 3641   3.690   2.223   0.357
 1108SOL     OW 3642   0.985   1.703   4.058
 1108SOL    HW1 3643   0.986   1.798   4.044
 1108SOL    HW2 3644   0.918   1.689   4.125
 1109SOL     OW 3645   5.015   7.922   4.420
 1109SOL    HW1 3646   5.050   7.857   4.481
 1109SOL    HW2 3647   4.941   7.879   4.378
 1110SOL     OW 3648   4.217   8.721   1.432
 1110SOL    HW1 3649   4.159   8.759   1.366
 1110SOL    HW2 3650   4.272   8.660   1.383
 1111SOL     OW 3651   0.267   7.129   3.052
 1111SOL    HW1 3652   0.265   7.089   3.139
 1111SOL    HW2 3653   0.205   7.078   3.000
 1112SOL     OW 3654   1.944   0.986   5.373
 1112SOL    HW1 3655   1.966   1.023   5.287
 1112SOL    HW2 3656   2.010   1.024   5.432
 1113SOL     OW 3657   2.804   4.626   4.477
 1113SOL    HW1 3658   2.817   4.699   4.416
 1113SOL    HW2 3659   2.838   4.550   4.431
 1114SOL     OW 3660   2.348   4.301   4.434
 1114SOL    HW1 3661   2.353   4.364   4.362
 1114SOL    HW2 3662   2.257   4.270   4.432
 1115SOL     OW 3663   1.840   9.349   3.039
 1115SOL    HW1 3664   1.900   9.422   3.025
 1115SOL    HW2 3665   1.754   9.389   3.051
 1116SOL     OW 3666   2.051   4.034   5.934
 1116SOL    HW1 3667   2.060   4.096   6.006
 1116SOL    HW2 3668   1.957   4.025   5.921
 1117SOL     OW 3669   3.289   1.077   1.676
 1117SOL    HW1 3670   3.378   1.102   1.651
 1117SOL    HW2 3671   3.239   1.159   1.672
 1118SOL     OW 3672   1.290   5.050   2.113
 1118SOL    HW1 3673   1.233   4.978   2.138
 1118SOL    HW2 3674   1.335   5.075   2.194
 1119SOL     OW 3675   3.501   7.795   2.358
 1119SOL    HW1 3676   3.417   7.756   2.382
 1119SOL    HW2 3677   3.559   7.721   2.343
 1120SOL     OW 3678   0.606   6.202   4.302
 1120SOL    HW1 3679   0.573   6.291   4.289
 1120SOL    HW2 3680   0.593   6.158   4.218
 1121SOL     OW 3681   4.197   0.722   1.721
 1121SOL    HW1 3682   4.169   0.781   1.790
 1121SOL    HW2 3683   4.271   0.766   1.679
 1122SOL     OW 3684   3.298   4.827   0.218
 1122SOL    HW1 3685   3.365   4.760   0.231
 1122SOL    HW2 3686   3.240   4.818   0.293
 1123SOL     OW 3687   4.731   3.525   2.463
 1123SOL    HW1 3688   4.684   3.444   2.441
 1123SOL    HW2 3689   4.802   3.496   2.520
 1124SOL     OW 3690   3.339   2.071   3.651
 1124SOL    HW1 3691   3.324   1.979   3.672
 1124SOL    HW2 3692   3.259   2.115   3.681
 1125SOL     OW 3693   0.012   7.386   0.286
 1125SOL    HW1 3694  -0.062   7.326   0.271
 1125SOL    HW2 3695   0.063   7.344   0.354
 1126SOL     OW 3696   3.891   3.039   3.691
 1126SOL    HW1 3697   3.959   3.104   3.707
 1126SOL    HW2 3698   3.914   2.965   3.747
 1127SOL     OW 3699   3.113   2.160   4.315
 1127SOL    HW1 3700   3.185   2.175   4.254
 1127SOL    HW2 3701   3.044   2.220   4.287
 1128SOL     OW 3702   5.472   8.173   5.031
 1128SOL    HW1 3703   5.466   8.086   4.991
 1128SOL    HW2 3704   5.426   8.163   5.115
 1129SOL     OW 3705   2.713   3.064   5.930
 1129SOL    HW1 3706   2.690   3.035   6.018
 1129SOL    HW2 3707   2.781   3.130   5.944
 1130SOL     OW 3708   1.888   3.551   5.228
 1130SOL    HW1 3709   1.973   3.540   5.185
 1130SOL    HW2 3710   1.832   3.486   5.186
 1131SOL     OW 3711   1.543   8.854   4.461
 1131SOL    HW1 3712   1.480   8.847   4.389
 1131SOL    HW2 3713   1.606   8.919   4.433
 1132SOL     OW 3714   3.286   6.125   5.537
 1132SOL    HW1 3715   3.294   6.158   5.627
 1132SOL    HW2 3716   3.235   6.192   5.491
 1133SOL     OW 3717   2.905   1.736   1.139
 1133SOL    HW1 3718   2.912   1.640   1.133
 1133SOL    HW2 3719   2.890   1.764   1.049
 1134SOL     OW 3720   1.316   2.320   0.277
 1134SOL    HW1 3721   1.370   2.330   0.198
 1134SOL    HW2 3722   1.251   2.254   0.253
 1135SOL     OW 3723   5.772   6.064   4.527
 1135SOL    HW1 3724   5.821   6.046   4.607
 1135SOL    HW2 3725   5.722   5.984   4.511
 1136SOL     OW 3726   4.816   3.784   2.001
 1136SOL    HW1 3727   4.740   3.811   2.052
 1136SOL    HW2 3728   4.874   3.742   2.065
 1137SOL     OW 3729   5.551   7.144   0.991
 1137SOL    HW1 3730   5.498   7.089   0.933
 1137SOL    HW2 3731   5.641   7.127   0.964
 1138SOL     OW 3732   0.519   7.917   0.009
 1138SOL    HW1 3733   0.468   7.873  -0.059
 1138SOL    HW2 3734   0.567   7.846   0.052
 1139SOL     OW 3735   1.748   8.462   0.089
 1139SOL    HW1 3736   1.780   8.378   0.120
 1139SOL    HW2 3737   1.669   8.441   0.039
 1140SOL     OW 3738   3.983   7.952   2.944
 1140SOL    HW1 3739   3.925   7.999   3.004
 1140SOL    HW2 3740   4.042   7.903   3.001
 1141SOL     OW 3741   2.797   8.070   3.723
 1141SOL    HW1 3742   2.776   8.040   3.811
 1141SOL    HW2 3743   2.750   8.010   3.665
 1142SOL     OW 3744   1.370   3.540   4.791
 1142SOL    HW1 3745   1.357   3.488   4.870
 1142SOL    HW2 3746   1.289   3.529   4.741
 1143SOL     OW 3747   1.232   6.167   5.408
 1143SOL    HW1 3748   1.295   6.216   5.355
 1143SOL    HW2 3749   1.262   6.076   5.403
 1144SOL     OW 3750   0.106   2.903   5.010
 1144SOL    HW1 3751   0.016   2.932   5.002
 1144SOL    HW2 3752   0.118   2.887   5.103
 1145SOL     OW 3753   1.559   2.014   1.872
 1145SOL    HW1 3754   1.574   2.089   1.929
 1145SOL    HW2 3755   1.474   2.030   1.832
 1146SOL     OW 3756   1.848   0.368   0.980
 1146SOL    HW1 3757   1.939   0.390   0.964
 1146SOL    HW2 3758   1.801   0.451   0.969
 1147SOL     OW 3759   4.698   1.870   1.243
 1147SOL    HW1 3760   4.693   1.881   1.148
 1147SOL    HW2 3761   4.781   1.911   1.268
 1148SOL     OW 3762   2.051   6.439   1.103
 1148SOL    HW1 3763   2.111   6.505   1.138
 1148SOL    HW2 3764   1.977   6.489   1.070
 1149SOL     OW 3765   4.258   7.261   5.192
 1149SOL    HW1 3766   4.202   7.284   5.118
 1149SOL    HW2 3767   4.261   7.165   5.191
 1150SOL     OW 3768   0.491   7.413   0.328
 1150SOL    HW1 3769   0.492   7.357   0.250
 1150SOL    HW2 3770   0.430   7.483   0.308
 1151SOL     OW 3771   2.953   4.998   4.924
 1151SOL    HW1 3772   3.028   5.033   4.875
 1151SOL    HW2 3773   2.897   5.074   4.940
 1152SOL     OW 3774   3.135   4.283   4.893
 1152SOL    HW1 3775   3.219   4.289   4.846
 1152SOL    HW2 3776   3.160   4.266   4.984
 1153SOL     OW 3777   1.484   0.164   1.093
 1153SOL    HW1 3778   1.527   0.208   1.166
 1153SOL    HW2 3779   1.556   0.129   1.040
 1154SOL     OW 3780   0.613   3.987   1.883
 1154SOL    HW1 3781   0.544   3.945   1.831
 1154SOL    HW2 3782   0.646   4.057   1.828
 1155SOL     OW 3783   2.645   4.772   3.492
 1155SOL    HW1 3784   2.672   4.864   3.487
 1155SOL    HW2 3785   2.655   4.740   3.402
 1156SOL     OW 3786   2.272   2.220   4.505
 1156SOL    HW1 3787   2.303   2.308   4.481
 1156SOL    HW2 3788   2.190   2.236   4.552
 1157SOL     OW 3789   4.939   2.414   5.421
 1157SOL    HW1 3790   4.969   2.503   5.403
 1157SOL    HW2 3791   4.946   2.368   5.337
 1158SOL     OW 3792   1.882   3.349   1.631
 1158SOL    HW1 3793   1.892   3.262   1.668
 1158SOL    HW2 3794   1.804   3.343   1.575
 1159SOL     OW 3795   5.685   7.125   5.085
 1159SOL    HW1 3796   5.629   7.202   5.073
 1159SOL    HW2 3797   5.663   7.094   5.173
 1160SOL     OW 3798   5.536   5.793   1.586
 1160SOL    HW1 3799   5.531   5.886   1.567
 1160SOL    HW2 3800   5.532   5.750   1.501
 1161SOL     OW 3801   4.314   3.826   3.198
 1161SOL    HW1 3802   4.329   3.800   3.107
 1161SOL    HW2 3803   4.401   3.827   3.237
 1162SOL     OW 3804   0.300   8.779   2.041
 1162SOL    HW1 3805   0.384   8.814   2.070
 1162SOL    HW2 3806   0.241   8.794   2.115
 1163SOL     OW 3807   3.847   9.507   0.546
 1163SOL    HW1 3808   3.927   9.559   0.554
 1163SOL    HW2 3809   3.783   9.566   0.506
 1164SOL     OW 3810   3.960   1.447   1.925
 1164SOL    HW1 3811   3.964   1.358   1.889
 1164SOL    HW2 3812   3.881   1.448   1.979
 1165SOL     OW 3813   4.534   1.176   2.064
 1165SOL    HW1 3814   4.554   1.246   2.125
 1165SOL    HW2 3815   4.620   1.144   2.035
 1166SOL     OW 3816   3.631   3.858   5.806
 1166SOL    HW1 3817   3.585   3.791   5.857
 1166SOL    HW2 3818   3.724   3.841   5.822
 1167SOL     OW 3819   0.513   2.818   4.861
 1167SOL    HW1 3820   0.453   2.887   4.833
 1167SOL    HW2 3821   0.570   2.860   4.925
 1168SOL     OW 3822   4.078   8.426   2.467
 1168SOL    HW1 3823   4.031   8.444   2.385
 1168SOL    HW2 3824   4.152   8.372   2.441
 1169SOL     OW 3825   1.806   3.153   5.099
 1169SOL    HW1 3826   1.790   3.121   5.010
 1169SOL    HW2 3827   1.772   3.242   5.099
 1170SOL     OW 3828   5.181   2.866   1.032
 1170SOL    HW1 3829   5.152   2.778   1.056
 1170SOL    HW2 3830   5.108   2.903   0.982
 1171SOL     OW 3831   4.199   6.134   4.223
 1171SOL    HW1 3832   4.208   6.041   4.202
 1171SOL    HW2 3833   4.281   6.173   4.192
 1172SOL     OW 3834   3.107   9.667   1.467
 1172SOL    HW1 3835   3.184   9.722   1.480
 1172SOL    HW2 3836   3.034   9.730   1.465
 1173SOL     OW 3837   0.720   2.533   3.512
 1173SOL    HW1 3838   0.788   2.533   3.579
 1173SOL    HW2 3839   0.738   2.611   3.459
 1174SOL     OW 3840   4.007   2.763   4.897
 1174SOL    HW1 3841   4.048   2.847   4.877
 1174SOL    HW2 3842   4.026   2.708   4.821
 1175SOL     OW 3843   4.582   0.644   0.774
 1175SOL    HW1 3844   4.490   0.626   0.756
 1175SOL    HW2 3845   4.585   0.738   0.791
 1176SOL     OW 3846   0.712   9.208   1.153
 1176SOL    HW1 3847   0.626   9.249   1.158
 1176SOL    HW2 3848   0.734   9.186   1.244
 1177SOL     OW 3849   4.250   2.516   4.516
 1177SOL    HW1 3850   4.277   2.584   4.455
 1177SOL    HW2 3851   4.287   2.435   4.480
 1178SOL     OW 3852   4.569   4.703   5.732
 1178SOL    HW1 3853   4.531   4.779   5.777
 1178SOL    HW2 3854   4.652   4.688   5.777
 1179SOL     OW 3855   3.852   7.561   3.812
 1179SOL    HW1 3856   3.756   7.551   3.814
 1179SOL    HW2 3857   3.866   7.654   3.799
 1180SOL     OW 3858   2.900   7.306   1.316
 1180SOL    HW1 3859   2.920   7.225   1.269
 1180SOL    HW2 3860   2.815   7.289   1.358
 1181SOL     OW 3861   5.443   1.226   3.005
 1181SOL    HW1 3862   5.394   1.165   3.060
 1181SOL    HW2 3863   5.434   1.191   2.916
 1182SOL     OW 3864   5.283   8.453   2.579
 1182SOL    HW1 3865   5.269   8.471   2.486
 1182SOL    HW2 3866   5.198   8.423   2.611
 1183SOL     OW 3867   4.152   0.384   0.532
 1183SOL    HW1 3868   4.175   0.454   0.593
 1183SOL    HW2 3869   4.235   0.339   0.515
 1184SOL     OW 3870   2.371   0.982   0.477
 1184SOL    HW1 3871   2.454   1.029   0.488
 1184SOL    HW2 3872   2.319   1.008   0.554
 1185SOL     OW 3873   2.174   0.617   5.622
 1185SOL    HW1 3874   2.168   0.674   5.698
 1185SOL    HW2 3875   2.096   0.561   5.627
 1186SOL     OW 3876   2.257   6.678   1.818
 1186SOL    HW1 3877   2.323   6.743   1.791
 1186SOL    HW2 3878   2.226   6.709   1.903
 1187SOL     OW 3879   4.691   5.530   0.869
 1187SOL    HW1 3880   4.643   5.486   0.799
 1187SOL    HW2 3881   4.643   5.509   0.949
 1188SOL     OW 3882   5.308   4.276   4.921
 1188SOL    HW1 3883   5.278   4.366   4.907
 1188SOL    HW2 3884   5.390   4.285   4.968
 1189SOL     OW 3885   5.008   0.157   4.338
 1189SOL    HW1 3886   4.924   0.146   4.294
 1189SOL    HW2 3887   4.998   0.111   4.421
 1190SOL     OW 3888   4.829   2.053   4.830
 1190SOL    HW1 3889   4.786   2.015   4.753
 1190SOL    HW2 3890   4.761   2.108   4.870
 1191SOL     OW 3891   4.832   0.653   0.561
 1191SOL    HW1 3892   4.804   0.717   0.626
 1191SOL    HW2 3893   4.751   0.623   0.520
 1192SOL     OW 3894   1.832   2.099   2.083
 1192SOL    HW1 3895   1.911   2.120   2.034
 1192SOL    HW2 3896   1.835   2.157   2.159
 1193SOL     OW 3897   3.925   2.567   5.625
 1193SOL    HW1 3898   3.895   2.510   5.555
 1193SOL    HW2 3899   3.924   2.511   5.703
 1194SOL     OW 3900   3.599   7.343   1.892
 1194SOL    HW1 3901   3.607   7.248   1.893
 1194SOL    HW2 3902   3.569   7.364   1.803
 1195SOL     OW 3903   0.686   1.421   5.856
 1195SOL    HW1 3904   0.617   1.402   5.792
 1195SOL    HW2 3905   0.663   1.368   5.932
 1196SOL     OW 3906   5.999   2.259   4.315
 1196SOL    HW1 3907   6.010   2.229   4.404
 1196SOL    HW2 3908   6.077   2.313   4.298
 1197SOL     OW 3909   3.354   5.161   3.395
 1197SOL    HW1 3910   3.428   5.141   3.338
 1197SOL    HW2 3911   3.351   5.089   3.457
 1198SOL     OW 3912   2.437   7.069   3.171
 1198SOL    HW1 3913   2.478   7.059   3.086
 1198SOL    HW2 3914   2.344   7.083   3.152
 1199SOL     OW 3915   4.543   9.845   4.008
 1199SOL    HW1 3916   4.606   9.810   4.070
 1199SOL    HW2 3917   4.587   9.921   3.969
 1200SOL     OW 3918   0.443   8.655   0.450
 1200SOL    HW1 3919   0.498   8.702   0.387
 1200SOL    HW2 3920   0.436   8.714   0.525
 1201SOL     OW 3921   5.823   3.722   5.600
 1201SOL    HW1 3922   5.895   3.659   5.590
 1201SOL    HW2 3923   5.754   3.673   5.644
 1202SOL     OW 3924   5.977   7.528   5.809
 1202SOL    HW1 3925   5.885   7.508   5.791
 1202SOL    HW2 3926   5.994   7.486   5.893
 1203SOL     OW 3927   0.442   9.265   1.209
 1203SOL    HW1 3928   0.442   9.361   1.201
 1203SOL    HW2 3929   0.431   9.249   1.302
 1204SOL     OW 3930   1.908   1.951   3.432
 1204SOL    HW1 3931   1.881   1.971   3.521
 1204SOL    HW2 3932   1.998   1.918   3.441
 1205SOL     OW 3933   1.482   7.619   2.474
 1205SOL    HW1 3934   1.429   7.679   2.421
 1205SOL    HW2 3935   1.422   7.550   2.500
 1206SOL     OW 3936   3.037   2.891   3.485
 1206SOL    HW1 3937   3.014   2.916   3.574
 1206SOL    HW2 3938   3.100   2.819   3.496
 1207SOL     OW 3939   3.662   1.805   3.743
 1207SOL    HW1 3940   3.576   1.812   3.785
 1207SOL    HW2 3941   3.689   1.715   3.758
 1208SOL     OW 3942   5.475   9.956   5.591
 1208SOL    HW1 3943   5.488   9.941   5.684
 1208SOL    HW2 3944   5.405   9.895   5.567
 1209SOL     OW 3945   4.577   2.832   5.755
 1209SOL    HW1 3946   4.614   2.753   5.796
 1209SOL    HW2 3947   4.557   2.805   5.665
 1210SOL     OW 3948   4.194   1.071   4.151
 1210SOL    HW1 3949   4.150   1.154   4.134
 1210SOL    HW2 3950   4.272   1.095   4.201
 1211SOL     OW 3951   2.799   0.300   3.825
 1211SOL    HW1 3952   2.891   0.320   3.845
 1211SOL    HW2 3953   2.785   0.213   3.863
 1212SOL     OW 3954   6.020   4.377   2.282
 1212SOL    HW1 3955   5.971   4.438   2.228
 1212SOL    HW2 3956   6.042   4.426   2.361
 1213SOL     OW 3957   0.687   7.614   2.450
 1213SOL    HW1 3958   0.767   7.561   2.442
 1213SOL    HW2 3959   0.618   7.557   2.416
 1214SOL     OW 3960   1.684   8.047   2.869
 1214SOL    HW1 3961   1.779   8.055   2.857
 1214SOL    HW2 3962   1.659   8.126   2.917
 1215SOL     OW 3963   5.008   9.465   5.749
 1215SOL    HW1 3964   5.006   9.491   5.842
 1215SOL    HW2 3965   5.083   9.406   5.743
 1216SOL     OW 3966   1.064   6.601   1.635
 1216SOL    HW1 3967   1.080   6.626   1.543
 1216SOL    HW2 3968   1.120   6.661   1.685
 1217SOL     OW 3969   0.576   8.453   1.035
 1217SOL    HW1 3970   0.505   8.457   1.100
 1217SOL    HW2 3971   0.656   8.463   1.087
 1218SOL     OW 3972   3.760   8.190   0.368
 1218SOL    HW1 3973   3.852   8.205   0.346
 1218SOL    HW2 3974   3.761   8.167   0.461
 1219SOL     OW 3975   1.185   7.334   3.031
 1219SOL    HW1 3976   1.198   7.298   2.943
 1219SOL    HW2 3977   1.159   7.425   3.016
 1220SOL     OW 3978   2.916   9.760   3.286
 1220SOL    HW1 3979   2.984   9.694   3.274
 1220SOL    HW2 3980   2.849   9.716   3.339
 1221SOL     OW 3981   4.336   8.168   0.124
 1221SOL    HW1 3982   4.343   8.162   0.219
 1221SOL    HW2 3983   4.259   8.223   0.109
 1222SOL     OW 3984   5.512   7.269   2.631
 1222SOL    HW1 3985   5.451   7.221   2.575
 1222SOL    HW2 3986   5.460   7.340   2.667
 1223SOL     OW 3987   5.839   1.547   1.415
 1223SOL    HW1 3988   5.882   1.624   1.454
 1223SOL    HW2 3989   5.909   1.503   1.366
 1224SOL     OW 3990   3.639   6.115   4.713
 1224SOL    HW1 3991   3.731   6.132   4.735
 1224SOL    HW2 3992   3.642   6.051   4.642
 1225SOL     OW 3993   1.495   4.381   5.778
 1225SOL    HW1 3994   1.469   4.293   5.750
 1225SOL    HW2 3995   1.508   4.373   5.872
 1226SOL     OW 3996   1.741   3.899   3.175
 1226SOL    HW1 3997   1.828   3.887   3.212
 1226SOL    HW2 3998   1.756   3.936   3.088
 1227SOL     OW 3999   3.555   0.606   3.476
 1227SOL    HW1 4000   3.527   0.524   3.436
 1227SOL    HW2 4001   3.647   0.593   3.497
 1228SOL     OW 4002   5.173   5.065   1.750
 1228SOL    HW1 4003   5.143   4.981   1.784
 1228SOL    HW2 4004   5.094   5.108   1.718
 1229SOL     OW 4005   4.776   8.657   0.363
 1229SOL    HW1 4006   4.859   8.622   0.396
 1229SOL    HW2 4007   4.716   8.649   0.437
 1230SOL     OW 4008   4.668   7.429   0.121
 1230SOL    HW1 4009   4.584   7.421   0.075
 1230SOL    HW2 4010   4.725   7.474   0.058
 1231SOL     OW 4011   3.910   3.237   3.391
 1231SOL    HW1 4012   3.938   3.242   3.483
 1231SOL    HW2 4013   3.904   3.329   3.363
 1232SOL     OW 4014   4.508   8.498   2.523
 1232SOL    HW1 4015   4.440   8.445   2.566
 1232SOL    HW2 4016   4.498   8.585   2.561
 1233SOL     OW 4017   2.238   3.664   1.733
 1233SOL    HW1 4018   2.172   3.614   1.686
 1233SOL    HW2 4019   2.322   3.632   1.699
 1234SOL     OW 4020   5.594   4.512   2.738
 1234SOL    HW1 4021   5.558   4.496   2.825
 1234SOL    HW2 4022   5.685   4.484   2.744
 1235SOL     OW 4023   0.322   8.374   3.226
 1235SOL    HW1 4024   0.348   8.343   3.313
 1235SOL    HW2 4025   0.311   8.295   3.174
 1236SOL     OW 4026   0.701   9.857   5.496
 1236SOL    HW1 4027   0.716   9.951   5.484
 1236SOL    HW2 4028   0.728   9.819   5.413
 1237SOL     OW 4029   2.139   8.507   5.469
 1237SOL    HW1 4030   2.223   8.544   5.497
 1237SOL    HW2 4031   2.161   8.451   5.395
 1238SOL     OW 4032   1.838   4.567   4.294
 1238SOL    HW1 4033   1.878   4.537   4.212
 1238SOL    HW2 4034   1.768   4.503   4.311
 1239SOL     OW 4035   0.334   3.902   5.030
 1239SOL    HW1 4036   0.331   3.847   5.108
 1239SOL    HW2 4037   0.399   3.860   4.973
 1240SOL     OW 4038   5.077   4.944   5.183
 1240SOL    HW1 4039   5.032   4.861   5.201
 1240SOL    HW2 4040   5.007   5.003   5.154
 1241SOL     OW 4041   5.009   5.708   0.441
 1241SOL    HW1 4042   4.937   5.759   0.479
 1241SOL    HW2 4043   5.084   5.728   0.497
 1242SOL     OW 4044   0.560   9.106   4.208
 1242SOL    HW1 4045   0.567   9.109   4.303
 1242SOL    HW2 4046   0.607   9.184   4.178
 1243SOL     OW 4047   3.350   1.872   2.681
 1243SOL    HW1 4048   3.307   1.787   2.679
 1243SOL    HW2 4049   3.393   1.876   2.767
 1244SOL     OW 4050   5.089   5.508   0.784
 1244SOL    HW1 4051   5.134   5.424   0.794
 1244SOL    HW2 4052   5.137   5.553   0.714
 1245SOL     OW 4053   5.365   0.188   3.232
 1245SOL    HW1 4054   5.421   0.152   3.163
 1245SOL    HW2 4055   5.329   0.268   3.195
 1246SOL     OW 4056   1.714   0.532   2.866
 1246SOL    HW1 4057   1.786   0.477   2.897
 1246SOL    HW2 4058   1.728   0.616   2.911
 1247SOL     OW 4059   1.174   1.144   4.410
 1247SOL    HW1 4060   1.206   1.229   4.442
 1247SOL    HW2 4061   1.217   1.080   4.467
 1248SOL     OW 4062   3.618   1.536   5.041
 1248SOL    HW1 4063   3.600   1.504   5.130
 1248SOL    HW2 4064   3.533   1.533   4.997
 1249SOL     OW 4065   3.814   5.487   1.010
 1249SOL    HW1 4066   3.753   5.548   1.050
 1249SOL    HW2 4067   3.839   5.427   1.081
 1250SOL     OW 4068   5.171   7.673   0.258
 1250SOL    HW1 4069   5.207   7.609   0.197
 1250SOL    HW2 4070   5.208   7.757   0.230
 1251SOL     OW 4071   0.474   4.794   4.799
 1251SOL    HW1 4072   0.409   4.836   4.856
 1251SOL    HW2 4073   0.532   4.747   4.859
 1252SOL     OW 4074   4.802   8.879   2.935
 1252SOL    HW1 4075   4.815   8.887   2.840
 1252SOL    HW2 4076   4.776   8.788   2.948
 1253SOL     OW 4077   4.026   6.355   3.465
 1253SOL    HW1 4078   4.103   6.299   3.474
 1253SOL    HW2 4079   4.031   6.390   3.375
 1254SOL     OW 4080   1.468   1.152   2.275
 1254SOL    HW1 4081   1.392   1.189   2.322
 1254SOL    HW2 4082   1.430   1.106   2.201
 1255SOL     OW 4083   4.901   1.318   0.634
 1255SOL    HW1 4084   4.941   1.347   0.716
 1255SOL    HW2 4085   4.941   1.372   0.567
 1256SOL     OW 4086   2.575   0.439   4.992
 1256SOL    HW1 4087   2.510   0.459   4.925
 1256SOL    HW2 4088   2.537   0.473   5.073
 1257SOL     OW 4089   0.374   0.360   4.443
 1257SOL    HW1 4090   0.280   0.362   4.423
 1257SOL    HW2 4091   0.417   0.362   4.357
 1258SOL     OW 4092   1.366   6.438   3.634
 1258SOL    HW1 4093   1.439   6.408   3.688
 1258SOL    HW2 4094   1.300   6.369   3.641
 1259SOL     OW 4095   0.885   9.295   3.211
 1259SOL    HW1 4096   0.801   9.334   3.236
 1259SOL    HW2 4097   0.950   9.344   3.261
 1260SOL     OW 4098   5.212   5.706   0.223
 1260SOL    HW1 4099   5.145   5.745   0.166
 1260SOL    HW2 4100   5.169   5.700   0.309
 1261SOL     OW 4101   0.308   1.993   1.543
 1261SOL    HW1 4102   0.342   2.082   1.555
 1261SOL    HW2 4103   0.357   1.958   1.468
 1262SOL     OW 4104   5.109   3.390   2.963
 1262SOL    HW1 4105   5.046   3.424   3.027
 1262SOL    HW2 4106   5.097   3.445   2.886
 1263SOL     OW 4107   4.531   5.930   4.502
 1263SOL    HW1 4108   4.543   5.974   4.418
 1263SOL    HW2 4109   4.588   5.853   4.498
 1264SOL     OW 4110   5.268   6.090   4.056
 1264SOL    HW1 4111   5.345   6.086   4.112
 1264SOL    HW2 4112   5.267   6.005   4.012
 1265SOL     OW 4113   4.339   6.014   3.955
 1265SOL    HW1 4114   4.389   6.074   4.011
 1265SOL    HW2 4115   4.286   5.963   4.016
 1266SOL     OW 4116   0.723   4.974   1.600
 1266SOL    HW1 4117   0.685   5.053   1.638
 1266SOL    HW2 4118   0.718   4.909   1.670
 1267SOL     OW 4119   5.999   0.771   0.952
 1267SOL    HW1 4120   5.970   0.840   1.013
 1267SOL    HW2 4121   6.087   0.749   0.981
 1268SOL     OW 4122   5.829   8.261   4.052
 1268SOL    HW1 4123   5.778   8.298   4.123
 1268SOL    HW2 4124   5.765   8.240   3.984
 1269SOL     OW 4125   1.114   2.157   0.210
 1269SOL    HW1 4126   1.051   2.128   0.276
 1269SOL    HW2 4127   1.060   2.198   0.142
 1270SOL     OW 4128   3.523   6.344   2.856
 1270SOL    HW1 4129   3.586   6.313   2.791
 1270SOL    HW2 4130   3.576   6.388   2.922
 1271SOL     OW 4131   2.039   0.023   4.502
 1271SOL    HW1 4132   2.039  -0.016   4.414
 1271SOL    HW2 4133   1.947   0.024   4.528
 1272SOL     OW 4134   5.024   1.577   5.560
 1272SOL    HW1 4135   5.097   1.626   5.523
 1272SOL    HW2 4136   5.005   1.622   5.643
 1273SOL     OW 4137   0.957   6.952   3.321
 1273SOL    HW1 4138   1.031   6.984   3.269
 1273SOL    HW2 4139   0.977   6.859   3.336
 1274SOL     OW 4140   3.917   8.194   4.660
 1274SOL    HW1 4141   3.978   8.203   4.733
 1274SOL    HW2 4142   3.834   8.228   4.694
 1275SOL     OW 4143   5.649   7.574   5.336
 1275SOL    HW1 4144   5.683   7.547   5.251
 1275SOL    HW2 4145   5.587   7.644   5.316
 1276SOL     OW 4146   3.361   4.091   3.149
 1276SOL    HW1 4147   3.304   4.126   3.217
 1276SOL    HW2 4148   3.315   4.107   3.067
 1277SOL     OW 4149   1.398   9.775   2.326
 1277SOL    HW1 4150   1.440   9.791   2.241
 1277SOL    HW2 4151   1.457   9.814   2.390
 1278SOL     OW 4152   3.328   8.505   1.562
 1278SOL    HW1 4153   3.380   8.548   1.494
 1278SOL    HW2 4154   3.252   8.563   1.574
 1279SOL     OW 4155   0.046   7.728   4.055
 1279SOL    HW1 4156   0.044   7.632   4.058
 1279SOL    HW2 4157   0.080   7.754   4.141
 1280SOL     OW 4158   2.491   7.832   5.090
 1280SOL    HW1 4159   2.420   7.770   5.076
 1280SOL    HW2 4160   2.506   7.832   5.184
 1281SOL     OW 4161   0.299   1.878   4.657
 1281SOL    HW1 4162   0.361   1.808   4.639
 1281SOL    HW2 4163   0.317   1.944   4.590
 1282SOL     OW 4164   0.449   3.530   2.684
 1282SOL    HW1 4165   0.494   3.446   2.683
 1282SOL    HW2 4166   0.356   3.508   2.684
 1283SOL     OW 4167   3.769   3.612   2.539
 1283SOL    HW1 4168   3.857   3.618   2.578
 1283SOL    HW2 4169   3.710   3.641   2.608
 1284SOL     OW 4170   2.989   6.508   1.728
 1284SOL    HW1 4171   2.931   6.470   1.663
 1284SOL    HW2 4172   2.939   6.504   1.810
 1285SOL     OW 4173   3.281   5.617   5.863
 1285SOL    HW1 4174   3.220   5.561   5.815
 1285SOL    HW2 4175   3.230   5.649   5.938
 1286SOL     OW 4176   0.088   5.241   0.912
 1286SOL    HW1 4177   0.029   5.316   0.921
 1286SOL    HW2 4178   0.130   5.253   0.827
 1287SOL     OW 4179   4.337   6.083   2.361
 1287SOL    HW1 4180   4.275   6.036   2.417
 1287SOL    HW2 4181   4.289   6.100   2.280
 1288SOL     OW 4182   5.083   0.630   5.122
 1288SOL    HW1 4183   5.017   0.595   5.181
 1288SOL    HW2 4184   5.040   0.631   5.036
 1289SOL     OW 4185   5.051   7.522   4.230
 1289SOL    HW1 4186   5.024   7.479   4.149
 1289SOL    HW2 4187   5.129   7.573   4.206
 1290SOL     OW 4188   2.837   7.832   2.437
 1290SOL    HW1 4189   2.826   7.854   2.345
 1290SOL    HW2 4190   2.931   7.831   2.451
 1291SOL     OW 4191   3.203   5.599   2.317
 1291SOL    HW1 4192   3.221   5.512   2.281
 1291SOL    HW2 4193   3.190   5.655   2.240
 1292SOL     OW 4194   4.221   5.387   0.106
 1292SOL    HW1 4195   4.215   5.463   0.163
 1292SOL    HW2 4196   4.244   5.315   0.164
 1293SOL     OW 4197   2.674   5.774   5.602
 1293SOL    HW1 4198   2.712   5.852   5.560
 1293SOL    HW2 4199   2.588   5.765   5.562
 1294SOL     OW 4200   0.361   9.059   0.059
 1294SOL    HW1 4201   0.357   9.093   0.149
 1294SOL    HW2 4202   0.292   8.992   0.056
 1295SOL     OW 4203   4.935   8.482   3.873
 1295SOL    HW1 4204   5.017   8.525   3.897
 1295SOL    HW2 4205   4.934   8.402   3.926
 1296SOL     OW 4206   4.030   7.632   0.537
 1296SOL    HW1 4207   3.978   7.562   0.577
 1296SOL    HW2 4208   4.056   7.688   0.610
 1297SOL     OW 4209   1.715   9.106   3.527
 1297SOL    HW1 4210   1.760   9.025   3.551
 1297SOL    HW2 4211   1.627   9.097   3.565
 1298SOL     OW 4212   1.320   7.971   1.152
 1298SOL    HW1 4213   1.313   7.944   1.060
 1298SOL    HW2 4214   1.368   8.053   1.149
 1299SOL     OW 4215   1.040   0.523   5.769
 1299SOL    HW1 4216   1.058   0.429   5.766
 1299SOL    HW2 4217   1.093   0.561   5.699
 1300SOL     OW 4218   1.515   7.343   1.370
 1300SOL    HW1 4219   1.517   7.382   1.282
 1300SOL    HW2 4220   1.606   7.323   1.390
 1301SOL     OW 4221   5.079   9.817   5.102
 1301SOL    HW1 4222   5.019   9.785   5.169
 1301SOL    HW2 4223   5.166   9.794   5.135
 1302SOL     OW 4224   2.975   4.376   1.395
 1302SOL    HW1 4225   2.913   4.321   1.443
 1302SOL    HW2 4226   3.036   4.314   1.356
 1303SOL     OW 4227   4.198   2.735   4.380
 1303SOL    HW1 4228   4.104   2.719   4.372
 1303SOL    HW2 4229   4.205   2.812   4.437
 1304SOL     OW 4230   4.629   2.164   4.995
 1304SOL    HW1 4231   4.534   2.160   4.993
 1304SOL    HW2 4232   4.654   2.106   5.067
 1305SOL     OW 4233   4.724   6.491   0.745
 1305SOL    HW1 4234   4.699   6.399   0.733
 1305SOL    HW2 4235   4.757   6.518   0.659
 1306SOL     OW 4236   3.294   3.316   0.575
 1306SOL    HW1 4237   3.280   3.410   0.560
 1306SOL    HW2 4238   3.344   3.312   0.657
 1307SOL     OW 4239   5.381   0.697   5.762
 1307SOL    HW1 4240   5.354   0.606   5.747
 1307SOL    HW2 4241   5.310   0.735   5.813
 1308SOL     OW 4242   5.234   8.540   2.314
 1308SOL    HW1 4243   5.184   8.567   2.237
 1308SOL    HW2 4244   5.317   8.507   2.279
 1309SOL     OW 4245   3.557   1.457   4.536
 1309SOL    HW1 4246   3.500   1.515   4.485
 1309SOL    HW2 4247   3.612   1.517   4.587
 1310SOL     OW 4248   2.005   3.099   5.261
 1310SOL    HW1 4249   2.048   3.178   5.294
 1310SOL    HW2 4250   1.928   3.131   5.215
 1311SOL     OW 4251   3.986   8.840   2.026
 1311SOL    HW1 4252   4.015   8.928   2.001
 1311SOL    HW2 4253   4.056   8.806   2.081
 1312SOL     OW 4254   2.073   2.083   0.801
 1312SOL    HW1 4255   1.983   2.112   0.816
 1312SOL    HW2 4256   2.067   2.029   0.722
 1313SOL     OW 4257   2.693   4.522   4.711
 1313SOL    HW1 4258   2.680   4.429   4.694
 1313SOL    HW2 4259   2.708   4.560   4.625
 1314SOL     OW 4260   0.538   7.308   4.975
 1314SOL    HW1 4261   0.618   7.278   5.018
 1314SOL    HW2 4262   0.561   7.395   4.941
 1315SOL     OW 4263   4.071   5.911   2.226
 1315SOL    HW1 4264   4.013   5.913   2.302
 1315SOL    HW2 4265   4.012   5.911   2.150
 1316SOL     OW 4266   4.078  10.065   1.161
 1316SOL    HW1 4267   4.046  10.024   1.242
 1316SOL    HW2 4268   4.017  10.035   1.093
 1317SOL     OW 4269   3.166   3.576   2.436
 1317SOL    HW1 4270   3.071   3.575   2.426
 1317SOL    HW2 4271   3.196   3.499   2.388
 1318SOL     OW 4272   1.286   4.304   0.431
 1318SOL    HW1 4273   1.210   4.309   0.373
 1318SOL    HW2 4274   1.273   4.376   0.492
 1319SOL     OW 4275   4.320   6.228   0.289
 1319SOL    HW1 4276   4.383   6.156   0.295
 1319SOL    HW2 4277   4.359   6.299   0.340
 1320SOL     OW 4278   1.640   6.638   2.464
 1320SOL    HW1 4279   1.596   6.695   2.401
 1320SOL    HW2 4280   1.575   6.571   2.485
 1321SOL     OW 4281   1.458   6.904   1.686
 1321SOL    HW1 4282   1.413   6.988   1.697
 1321SOL    HW2 4283   1.424   6.870   1.603
 1322SOL     OW 4284   2.464   9.905   5.095
 1322SOL    HW1 4285   2.552   9.893   5.060
 1322SOL    HW2 4286   2.408   9.912   5.018
 1323SOL     OW 4287   3.066   8.570   4.139
 1323SOL    HW1 4288   3.110   8.647   4.175
 1323SOL    HW2 4289   3.014   8.537   4.212
 1324SOL     OW 4290   2.070   8.648   0.471
 1324SOL    HW1 4291   2.092   8.559   0.442
 1324SOL    HW2 4292   2.135   8.704   0.430
 1325SOL     OW 4293   3.797   5.440   5.184
 1325SOL    HW1 4294   3.880   5.415   5.142
 1325SOL    HW2 4295   3.744   5.475   5.113
 1326SOL     OW 4296   1.435   9.122   0.574
 1326SOL    HW1 4297   1.490   9.081   0.507
 1326SOL    HW2 4298   1.396   9.049   0.622
 1327SOL     OW 4299   1.013   9.390   0.449
 1327SOL    HW1 4300   1.035   9.419   0.361
 1327SOL    HW2 4301   1.097   9.366   0.489
 1328SOL     OW 4302   3.476   4.286   4.093
 1328SOL    HW1 4303   3.445   4.197   4.109
 1328SOL    HW2 4304   3.571   4.279   4.086
 1329SOL     OW 4305   1.810   3.460   1.873
 1329SOL    HW1 4306   1.821   3.418   1.787
 1329SOL    HW2 4307   1.739   3.522   1.860
 1330SOL     OW 4308   2.595   7.012   2.592
 1330SOL    HW1 4309   2.616   7.024   2.500
 1330SOL    HW2 4310   2.675   7.040   2.638
 1331SOL     OW 4311   1.348   4.776   1.962
 1331SOL    HW1 4312   1.338   4.732   2.047
 1331SOL    HW2 4313   1.271   4.833   1.955
 1332SOL     OW 4314   1.579   7.524  -0.006
 1332SOL    HW1 4315   1.670   7.553   0.006
 1332SOL    HW2 4316   1.527   7.602   0.009
 1333SOL     OW 4317   2.168   6.073   5.403
 1333SOL    HW1 4318   2.132   6.042   5.321
 1333SOL    HW2 4319   2.100   6.056   5.468
 1334SOL     OW 4320   3.032   2.595   3.226
 1334SOL    HW1 4321   2.966   2.559   3.286
 1334SOL    HW2 4322   3.110   2.606   3.280
 1335SOL     OW 4323   4.051   4.368   0.618
 1335SOL    HW1 4324   3.960   4.386   0.640
 1335SOL    HW2 4325   4.099   4.380   0.700
 1336SOL     OW 4326   4.618   5.461   3.807
 1336SOL    HW1 4327   4.657   5.539   3.768
 1336SOL    HW2 4328   4.596   5.487   3.896
 1337SOL     OW 4329   1.418   8.131   4.889
 1337SOL    HW1 4330   1.470   8.199   4.846
 1337SOL    HW2 4331   1.338   8.125   4.836
 1338SOL     OW 4332   5.455   0.253   1.376
 1338SOL    HW1 4333   5.388   0.305   1.420
 1338SOL    HW2 4334   5.538   0.291   1.406
 1339SOL     OW 4335   4.059   4.697   3.585
 1339SOL    HW1 4336   3.969   4.679   3.558
 1339SOL    HW2 4337   4.113   4.658   3.516
 1340SOL     OW 4338   0.947   4.544   0.492
 1340SOL    HW1 4339   1.032   4.583   0.475
 1340SOL    HW2 4340   0.909   4.531   0.405
 1341SOL     OW 4341   5.733   2.538   2.123
 1341SOL    HW1 4342   5.758   2.459   2.075
 1341SOL    HW2 4343   5.650   2.517   2.164
 1342SOL     OW 4344   3.144   9.005   4.835
 1342SOL    HW1 4345   3.060   9.048   4.821
 1342SOL    HW2 4346   3.205   9.076   4.854
 1343SOL     OW 4347   3.272   6.126   1.039
 1343SOL    HW1 4348   3.271   6.031   1.026
 1343SOL    HW2 4349   3.309   6.138   1.127
 1344SOL     OW 4350   1.815   6.195   1.554
 1344SOL    HW1 4351   1.879   6.253   1.512
 1344SOL    HW2 4352   1.777   6.145   1.482
 1345SOL     OW 4353   2.962   6.284   2.738
 1345SOL    HW1 4354   3.042   6.306   2.690
 1345SOL    HW2 4355   2.967   6.189   2.751
 1346SOL     OW 4356   4.165   4.276   4.197
 1346SOL    HW1 4357   4.161   4.206   4.131
 1346SOL    HW2 4358   4.140   4.234   4.279
 1347SOL     OW 4359   3.069   7.862   5.636
 1347SOL    HW1 4360   2.997   7.924   5.647
 1347SOL    HW2 4361   3.027   7.776   5.636
 1348SOL     OW 4362   2.098   5.674   5.564
 1348SOL    HW1 4363   2.137   5.731   5.498
 1348SOL    HW2 4364   2.132   5.587   5.544
 1349SOL     OW 4365   5.910   9.935   3.836
 1349SOL    HW1 4366   5.981   9.903   3.893
 1349SOL    HW2 4367   5.840   9.870   3.846
 1350SOL     OW 4368   3.955   9.341   2.771
 1350SOL    HW1 4369   3.953   9.385   2.856
 1350SOL    HW2 4370   3.916   9.255   2.788
 1351SOL     OW 4371   5.280   5.290   0.437
 1351SOL    HW1 4372   5.298   5.285   0.343
 1351SOL    HW2 4373   5.210   5.355   0.444
 1352SOL     OW 4374   2.479   0.266   5.335
 1352SOL    HW1 4375   2.393   0.247   5.296
 1352SOL    HW2 4376   2.508   0.345   5.290
 1353SOL     OW 4377   5.907   1.152   0.637
 1353SOL    HW1 4378   5.956   1.211   0.695
 1353SOL    HW2 4379   5.821   1.145   0.677
 1354SOL     OW 4380   1.569   1.386   4.073
 1354SOL    HW1 4381   1.626   1.446   4.025
 1354SOL    HW2 4382   1.509   1.352   4.007
 1355SOL     OW 4383   4.563   6.470   2.803
 1355SOL    HW1 4384   4.499   6.508   2.744
 1355SOL    HW2 4385   4.537   6.501   2.890
 1356SOL     OW 4386   5.388   3.459   1.508
 1356SOL    HW1 4387   5.418   3.369   1.518
 1356SOL    HW2 4388   5.449   3.498   1.445
 1357SOL     OW 4389   3.273   3.674   4.001
 1357SOL    HW1 4390   3.188   3.654   4.039
 1357SOL    HW2 4391   3.333   3.676   4.076
 1358SOL     OW 4392   4.504   3.494   5.517
 1358SOL    HW1 4393   4.561   3.507   5.442
 1358SOL    HW2 4394   4.559   3.514   5.593
 1359SOL     OW 4395   0.993   8.187   3.088
 1359SOL    HW1 4396   0.930   8.179   3.016
 1359SOL    HW2 4397   1.045   8.264   3.066
 1360SOL     OW 4398   1.757   2.411   4.173
 1360SOL    HW1 4399   1.693   2.436   4.107
 1360SOL    HW2 4400   1.767   2.316   4.162
 1361SOL     OW 4401   3.026   9.015   0.563
 1361SOL    HW1 4402   2.960   8.984   0.624
 1361SOL    HW2 4403   2.998   9.104   0.540
 1362SOL     OW 4404   1.425   1.871   4.627
 1362SOL    HW1 4405   1.499   1.817   4.598
 1362SOL    HW2 4406   1.357   1.808   4.649
 1363SOL     OW 4407   1.014   6.435   3.739
 1363SOL    HW1 4408   1.029   6.432   3.834
 1363SOL    HW2 4409   1.064   6.361   3.704
 1364SOL     OW 4410   3.336   1.446   5.591
 1364SOL    HW1 4411   3.274   1.506   5.632
 1364SOL    HW2 4412   3.422   1.477   5.618
 1365SOL     OW 4413   0.671   1.319   5.274
 1365SOL    HW1 4414   0.653   1.319   5.180
 1365SOL    HW2 4415   0.617   1.389   5.310
 1366SOL     OW 4416   5.609   6.072   5.026
 1366SOL    HW1 4417   5.666   6.123   5.084
 1366SOL    HW2 4418   5.521   6.089   5.057
 1367SOL     OW 4419   3.108   6.110   2.973
 1367SOL    HW1 4420   3.153   6.191   2.951
 1367SOL    HW2 4421   3.072   6.079   2.890
 1368SOL     OW 4422   3.075   1.270   1.806
 1368SOL    HW1 4423   3.134   1.285   1.879
 1368SOL    HW2 4424   3.026   1.352   1.798
 1369SOL     OW 4425   0.281   5.411   5.974
 1369SOL    HW1 4426   0.246   5.420   6.063
 1369SOL    HW2 4427   0.321   5.325   5.972
 1370SOL     OW 4428   2.345   1.551   0.091
 1370SOL    HW1 4429   2.274   1.611   0.114
 1370SOL    HW2 4430   2.303   1.483   0.038
 1371SOL     OW 4431   3.822   5.542   0.332
 1371SOL    HW1 4432   3.789   5.547   0.422
 1371SOL    HW2 4433   3.856   5.453   0.323
 1372SOL     OW 4434   2.757   0.431   1.129
 1372SOL    HW1 4435   2.839   0.477   1.110
 1372SOL    HW2 4436   2.782   0.360   1.187
 1373SOL     OW 4437   2.406   7.140  -0.022
 1373SOL    HW1 4438   2.465   7.068  -0.043
 1373SOL    HW2 4439   2.426   7.161   0.070
 1374SOL     OW 4440   3.852   8.649   0.299
 1374SOL    HW1 4441   3.881   8.615   0.214
 1374SOL    HW2 4442   3.816   8.735   0.279
 1375SOL     OW 4443   2.886   6.931   4.089
 1375SOL    HW1 4444   2.864   6.839   4.071
 1375SOL    HW2 4445   2.830   6.955   4.163
 1376SOL     OW 4446   2.865   4.649   3.238
 1376SOL    HW1 4447   2.911   4.723   3.199
 1376SOL    HW2 4448   2.917   4.627   3.316
 1377SOL     OW 4449   5.737   5.203   1.574
 1377SOL    HW1 4450   5.720   5.125   1.522
 1377SOL    HW2 4451   5.832   5.206   1.583
 1378SOL     OW 4452   0.257   9.211   1.700
 1378SOL    HW1 4453   0.265   9.227   1.794
 1378SOL    HW2 4454   0.163   9.192   1.688
 1379SOL     OW 4455   5.625   6.335   2.272
 1379SOL    HW1 4456   5.574   6.415   2.274
 1379SOL    HW2 4457   5.689   6.345   2.342
 1380SOL     OW 4458   1.267   3.071   1.269
 1380SOL    HW1 4459   1.284   3.020   1.348
 1380SOL    HW2 4460   1.351   3.072   1.223
 1381SOL     OW 4461   1.668   9.552   3.612
 1381SOL    HW1 4462   1.579   9.526   3.634
 1381SOL    HW2 4463   1.659   9.638   3.572
 1382SOL     OW 4464   2.693   3.585   4.918
 1382SOL    HW1 4465   2.609   3.540   4.904
 1382SOL    HW2 4466   2.692   3.607   5.011
 1383SOL     OW 4467   5.335   2.270   5.059
 1383SOL    HW1 4468   5.343   2.181   5.024
 1383SOL    HW2 4469   5.391   2.323   5.002
 1384SOL     OW 4470   1.912   5.020   5.629
 1384SOL    HW1 4471   1.842   5.043   5.567
 1384SOL    HW2 4472   1.976   4.972   5.577
 1385SOL     OW 4473   3.978   2.951   1.485
 1385SOL    HW1 4474   3.909   2.963   1.550
 1385SOL    HW2 4475   3.933   2.919   1.407
 1386SOL     OW 4476   4.631   9.765   3.021
 1386SOL    HW1 4477   4.685   9.749   3.098
 1386SOL    HW2 4478   4.646   9.857   3.000
 1387SOL     OW 4479   2.111   7.417   4.191
 1387SOL    HW1 4480   2.178   7.425   4.259
 1387SOL    HW2 4481   2.141   7.344   4.137
 1388SOL     OW 4482   3.620   4.627   4.331
 1388SOL    HW1 4483   3.588   4.710   4.295
 1388SOL    HW2 4484   3.713   4.626   4.309
 1389SOL     OW 4485   2.214   5.447   5.514
 1389SOL    HW1 4486   2.235   5.359   5.545
 1389SOL    HW2 4487   2.257   5.453   5.429
 1390SOL     OW 4488   1.273   4.299   2.132
 1390SOL    HW1 4489   1.347   4.347   2.096
 1390SOL    HW2 4490   1.259   4.227   2.070
 1391SOL     OW 4491   5.280   8.806   3.500
 1391SOL    HW1 4492   5.365   8.822   3.541
 1391SOL    HW2 4493   5.216   8.836   3.565
 1392SOL     OW 4494   4.099   6.471   5.466
 1392SOL    HW1 4495   4.080   6.544   5.407
 1392SOL    HW2 4496   4.101   6.511   5.553
 1393SOL     OW 4497   0.667   5.607   3.386
 1393SOL    HW1 4498   0.663   5.516   3.416
 1393SOL    HW2 4499   0.623   5.605   3.300
 1394SOL     OW 4500   4.574   1.260   2.919
 1394SOL    HW1 4501   4.491   1.223   2.951
 1394SOL    HW2 4502   4.559   1.354   2.916
 1395SOL     OW 4503   4.336   2.240   4.795
 1395SOL    HW1 4504   4.273   2.283   4.737
 1395SOL    HW2 4505   4.321   2.146   4.782
 1396SOL     OW 4506   5.040   2.728   3.726
 1396SOL    HW1 4507   4.955   2.752   3.761
 1396SOL    HW2 4508   5.037   2.632   3.718
 1397SOL     OW 4509   1.760   3.827   1.955
 1397SOL    HW1 4510   1.771   3.921   1.939
 1397SOL    HW2 4511   1.847   3.790   1.946
 1398SOL     OW 4512   0.814   3.943   1.248
 1398SOL    HW1 4513   0.754   4.013   1.222
 1398SOL    HW2 4514   0.794   3.928   1.340
 1399SOL     OW 4515   5.709   5.821   3.082
 1399SOL    HW1 4516   5.750   5.741   3.051
 1399SOL    HW2 4517   5.726   5.823   3.176
 1400SOL     OW 4518   1.783   9.303   4.399
 1400SOL    HW1 4519   1.829   9.379   4.435
 1400SOL    HW2 4520   1.714   9.341   4.344
 1401SOL     OW 4521   2.406   5.678   5.736
 1401SOL    HW1 4522   2.430   5.676   5.643
 1401SOL    HW2 4523   2.345   5.751   5.744
 1402SOL     OW 4524   2.004   0.614   0.149
 1402SOL    HW1 4525   1.913   0.642   0.156
 1402SOL    HW2 4526   2.011   0.579   0.060
 1403SOL     OW 4527   5.606   2.284   5.518
 1403SOL    HW1 4528   5.563   2.286   5.604
 1403SOL    HW2 4529   5.544   2.239   5.461
 1404SOL     OW 4530   3.657   5.308   1.679
 1404SOL    HW1 4531   3.585   5.254   1.646
 1404SOL    HW2 4532   3.736   5.258   1.660
 1405SOL     OW 4533   0.865   1.758   1.537
 1405SOL    HW1 4534   0.949   1.734   1.499
 1405SOL    HW2 4535   0.806   1.767   1.461
 1406SOL     OW 4536   1.270   8.768   1.985
 1406SOL    HW1 4537   1.235   8.697   1.932
 1406SOL    HW2 4538   1.193   8.820   2.008
 1407SOL     OW 4539   4.990   0.408   5.422
 1407SOL    HW1 4540   4.929   0.335   5.407
 1407SOL    HW2 4541   5.067   0.385   5.370
 1408SOL     OW 4542   2.734   8.794   3.765
 1408SOL    HW1 4543   2.756   8.709   3.802
 1408SOL    HW2 4544   2.744   8.855   3.837
 1409SOL     OW 4545   3.637   0.711   4.039
 1409SOL    HW1 4546   3.657   0.729   3.947
 1409SOL    HW2 4547   3.562   0.651   4.035
 1410SOL     OW 4548   3.868   2.413   5.142
 1410SOL    HW1 4549   3.943   2.404   5.083
 1410SOL    HW2 4550   3.828   2.496   5.115
 1411SOL     OW 4551   1.926   5.302   0.155
 1411SOL    HW1 4552   1.891   5.312   0.243
 1411SOL    HW2 4553   1.973   5.218   0.157
 1412SOL     OW 4554   3.031   0.909   5.366
 1412SOL    HW1 4555   2.966   0.897   5.435
 1412SOL    HW2 4556   3.047   0.821   5.334
 1413SOL     OW 4557   5.112   4.185   6.027
 1413SOL    HW1 4558   5.193   4.181   6.078
 1413SOL    HW2 4559   5.134   4.236   5.950
 1414SOL     OW 4560   2.565   6.550   1.102
 1414SOL    HW1 4561   2.512   6.522   1.027
 1414SOL    HW2 4562   2.640   6.594   1.062
 1415SOL     OW 4563   0.686   2.029   5.517
 1415SOL    HW1 4564   0.591   2.026   5.501
 1415SOL    HW2 4565   0.726   2.022   5.431
 1416SOL     OW 4566   5.120   3.944   3.800
 1416SOL    HW1 4567   5.051   3.882   3.825
 1416SOL    HW2 4568   5.079   4.030   3.811
 1417SOL     OW 4569   5.606   6.546   2.929
 1417SOL    HW1 4570   5.577   6.559   2.839
 1417SOL    HW2 4571   5.528   6.511   2.974
 1418SOL     OW 4572   5.342   4.923   3.598
 1418SOL    HW1 4573   5.368   4.834   3.572
 1418SOL    HW2 4574   5.284   4.952   3.527
 1419SOL     OW 4575   2.748   2.382   0.225
 1419SOL    HW1 4576   2.798   2.370   0.145
 1419SOL    HW2 4577   2.702   2.465   0.213
 1420SOL     OW 4578   3.632   3.523   0.160
 1420SOL    HW1 4579   3.598   3.471   0.232
 1420SOL    HW2 4580   3.707   3.473   0.127
 1421SOL     OW 4581   0.909   5.256   1.301
 1421SOL    HW1 4582   0.900   5.234   1.394
 1421SOL    HW2 4583   0.958   5.183   1.263
 1422SOL     OW 4584   1.521   5.183   1.072
 1422SOL    HW1 4585   1.549   5.255   1.016
 1422SOL    HW2 4586   1.438   5.212   1.110
 1423SOL     OW 4587   4.403   2.234   2.824
 1423SOL    HW1 4588   4.395   2.214   2.917
 1423SOL    HW2 4589   4.402   2.330   2.820
 1424SOL     OW 4590   2.265   6.041   3.875
 1424SOL    HW1 4591   2.170   6.046   3.882
 1424SOL    HW2 4592   2.282   5.962   3.825
 1425SOL     OW 4593   2.563   4.661   4.272
 1425SOL    HW1 4594   2.593   4.700   4.190
 1425SOL    HW2 4595   2.635   4.676   4.333
 1426SOL     OW 4596   0.539   0.958   4.070
 1426SOL    HW1 4597   0.453   0.978   4.106
 1426SOL    HW2 4598   0.522   0.894   4.001
 1427SOL     OW 4599   3.628   7.166   0.223
 1427SOL    HW1 4600   3.712   7.144   0.185
 1427SOL    HW2 4601   3.584   7.082   0.236
 1428SOL     OW 4602   2.982   2.190   4.759
 1428SOL    HW1 4603   3.036   2.141   4.820
 1428SOL    HW2 4604   3.033   2.192   4.678
 1429SOL     OW 4605   1.705   0.665   2.010
 1429SOL    HW1 4606   1.791   0.661   1.969
 1429SOL    HW2 4607   1.702   0.588   2.067
 1430SOL     OW 4608   4.894   0.882   1.314
 1430SOL    HW1 4609   4.976   0.839   1.291
 1430SOL    HW2 4610   4.851   0.900   1.230
 1431SOL     OW 4611   3.155   7.425   4.020
 1431SOL    HW1 4612   3.155   7.339   3.977
 1431SOL    HW2 4613   3.175   7.407   4.111
 1432SOL     OW 4614   5.109   4.831   0.321
 1432SOL    HW1 4615   5.078   4.764   0.382
 1432SOL    HW2 4616   5.200   4.806   0.302
 1433SOL     OW 4617   1.132   4.238   2.374
 1433SOL    HW1 4618   1.165   4.271   2.290
 1433SOL    HW2 4619   1.116   4.145   2.358
 1434SOL     OW 4620   3.934   6.478   1.404
 1434SOL    HW1 4621   4.010   6.536   1.410
 1434SOL    HW2 4622   3.868   6.530   1.358
 1435SOL     OW 4623   1.927   9.175   2.820
 1435SOL    HW1 4624   1.850   9.166   2.763
 1435SOL    HW2 4625   1.898   9.231   2.892
 1436SOL     OW 4626   2.520   8.834   3.600
 1436SOL    HW1 4627   2.595   8.800   3.650
 1436SOL    HW2 4628   2.454   8.852   3.666
 1437SOL     OW 4629   3.397   2.230   2.951
 1437SOL    HW1 4630   3.443   2.202   2.872
 1437SOL    HW2 4631   3.356   2.314   2.927
 1438SOL     OW 4632   0.170   7.737   5.163
 1438SOL    HW1 4633   0.232   7.781   5.222
 1438SOL    HW2 4634   0.194   7.645   5.168
 1439SOL     OW 4635   1.527   2.605   4.310
 1439SOL    HW1 4636   1.491   2.691   4.331
 1439SOL    HW2 4637   1.458   2.561   4.260
 1440SOL     OW 4638   1.984   4.304   0.587
 1440SOL    HW1 4639   1.906   4.254   0.563
 1440SOL    HW2 4640   1.954   4.395   0.594
 1441SOL     OW 4641   0.224   1.234   5.622
 1441SOL    HW1 4642   0.144   1.225   5.675
 1441SOL    HW2 4643   0.225   1.156   5.567
 1442SOL     OW 4644   3.581   2.491   0.481
 1442SOL    HW1 4645   3.515   2.560   0.489
 1442SOL    HW2 4646   3.557   2.443   0.402
 1443SOL     OW 4647   3.555   2.000   0.754
 1443SOL    HW1 4648   3.471   1.971   0.788
 1443SOL    HW2 4649   3.541   2.011   0.660
 1444SOL     OW 4650   6.031   5.905   1.147
 1444SOL    HW1 4651   6.041   5.810   1.142
 1444SOL    HW2 4652   5.953   5.918   1.201
 1445SOL     OW 4653   4.038   6.044   5.181
 1445SOL    HW1 4654   3.955   6.076   5.218
 1445SOL    HW2 4655   4.069   5.980   5.245
 1446SOL     OW 4656   1.804   3.212   1.010
 1446SOL    HW1 4657   1.733   3.203   0.946
 1446SOL    HW2 4658   1.829   3.305   1.007
 1447SOL     OW 4659   4.747   6.901   5.047
 1447SOL    HW1 4660   4.674   6.961   5.058
 1447SOL    HW2 4661   4.825   6.957   5.052
 1448SOL     OW 4662   0.239   9.849   3.709
 1448SOL    HW1 4663   0.167   9.808   3.757
 1448SOL    HW2 4664   0.204   9.932   3.679
 1449SOL     OW 4665   2.630   5.035   3.133
 1449SOL    HW1 4666   2.614   5.014   3.041
 1449SOL    HW2 4667   2.715   5.081   3.133
 1450SOL     OW 4668   1.592   3.707   0.217
 1450SOL    HW1 4669   1.576   3.801   0.207
 1450SOL    HW2 4670   1.672   3.691   0.168
 1451SOL     OW 4671   2.177   3.417   2.994
 1451SOL    HW1 4672   2.201   3.328   2.971
 1451SOL    HW2 4673   2.144   3.411   3.084
 1452SOL     OW 4674   1.360   6.539   1.245
 1452SOL    HW1 4675   1.444   6.566   1.281
 1452SOL    HW2 4676   1.379   6.455   1.202
 1453SOL     OW 4677   5.593   5.219   3.849
 1453SOL    HW1 4678   5.544   5.200   3.769
 1453SOL    HW2 4679   5.536   5.189   3.920
 1454SOL     OW 4680   3.086   6.288   3.201
 1454SOL    HW1 4681   3.011   6.328   3.157
 1454SOL    HW2 4682   3.118   6.223   3.138
 1455SOL     OW 4683   0.944   5.940   4.356
 1455SOL    HW1 4684   1.037   5.949   4.334
 1455SOL    HW2 4685   0.913   6.030   4.366
 1456SOL     OW 4686   4.765   8.934   1.874
 1456SOL    HW1 4687   4.681   8.901   1.840
 1456SOL    HW2 4688   4.765   9.027   1.851
 1457SOL     OW 4689   0.598   6.012   2.631
 1457SOL    HW1 4690   0.532   6.081   2.631
 1457SOL    HW2 4691   0.551   5.934   2.659
 1458SOL     OW 4692   3.223   8.440   0.650
 1458SOL    HW1 4693   3.298   8.387   0.621
 1458SOL    HW2 4694   3.168   8.448   0.572
 1459SOL     OW 4695   4.429   7.791   1.984
 1459SOL    HW1 4696   4.502   7.729   1.990
 1459SOL    HW2 4697   4.405   7.809   2.075
 1460SOL     OW 4698   2.884   3.151   2.865
 1460SOL    HW1 4699   2.866   3.167   2.957
 1460SOL    HW2 4700   2.810   3.100   2.834
 1461SOL     OW 4701   3.877   8.679   5.150
 1461SOL    HW1 4702   3.955   8.690   5.203
 1461SOL    HW2 4703   3.827   8.760   5.163
 1462SOL     OW 4704   3.693   2.287   1.039
 1462SOL    HW1 4705   3.784   2.258   1.030
 1462SOL    HW2 4706   3.661   2.293   0.949
 1463SOL     OW 4707   4.679   8.423   4.488
 1463SOL    HW1 4708   4.714   8.371   4.560
 1463SOL    HW2 4709   4.657   8.359   4.420
 1464SOL     OW 4710   4.416   0.208   0.535
 1464SOL    HW1 4711   4.480   0.274   0.558
 1464SOL    HW2 4712   4.448   0.128   0.577
 1465SOL     OW 4713   2.331   0.801   4.576
 1465SOL    HW1 4714   2.418   0.830   4.601
 1465SOL    HW2 4715   2.345   0.722   4.525
 1466SOL     OW 4716   0.723   0.905   0.712
 1466SOL    HW1 4717   0.728   0.979   0.772
 1466SOL    HW2 4718   0.780   0.929   0.639
 1467SOL     OW 4719   5.184   6.590   2.176
 1467SOL    HW1 4720   5.153   6.649   2.107
 1467SOL    HW2 4721   5.162   6.503   2.144
 1468SOL     OW 4722   2.457   9.005   5.063
 1468SOL    HW1 4723   2.368   9.038   5.051
 1468SOL    HW2 4724   2.507   9.082   5.093
 1469SOL     OW 4725   3.876   4.563   1.914
 1469SOL    HW1 4726   3.829   4.483   1.934
 1469SOL    HW2 4727   3.842   4.592   1.830
 1470SOL     OW 4728   5.512   4.801   1.559
 1470SOL    HW1 4729   5.448   4.846   1.504
 1470SOL    HW2 4730   5.510   4.848   1.642
 1471SOL     OW 4731   1.313   6.653   2.397
 1471SOL    HW1 4732   1.307   6.558   2.387
 1471SOL    HW2 4733   1.226   6.680   2.424
 1472SOL     OW 4734   3.211   5.252   2.223
 1472SOL    HW1 4735   3.132   5.198   2.216
 1472SOL    HW2 4736   3.245   5.234   2.311
 1473SOL     OW 4737   1.941   4.577   0.615
 1473SOL    HW1 4738   1.946   4.585   0.519
 1473SOL    HW2 4739   1.992   4.651   0.648
 1474SOL     OW 4740   2.688   5.429   0.134
 1474SOL    HW1 4741   2.711   5.391   0.050
 1474SOL    HW2 4742   2.595   5.408   0.145
 1475SOL     OW 4743   2.484   7.878   4.771
 1475SOL    HW1 4744   2.526   7.963   4.756
 1475SOL    HW2 4745   2.444   7.886   4.857
 1476SOL     OW 4746   1.029   9.411   5.560
 1476SOL    HW1 4747   0.960   9.349   5.538
 1476SOL    HW2 4748   1.009   9.489   5.508
 1477SOL     OW 4749   4.685   6.725   1.516
 1477SOL    HW1 4750   4.650   6.720   1.605
 1477SOL    HW2 4751   4.646   6.650   1.471
 1478SOL     OW 4752   5.872   8.299   0.780
 1478SOL    HW1 4753   5.789   8.330   0.816
 1478SOL    HW2 4754   5.919   8.263   0.855
 1479SOL     OW 4755   1.446   3.395   0.863
 1479SOL    HW1 4756   1.384   3.382   0.791
 1479SOL    HW2 4757   1.519   3.336   0.842
 1480SOL     OW 4758   2.041   5.435   0.415
 1480SOL    HW1 4759   1.998   5.381   0.482
 1480SOL    HW2 4760   1.974   5.498   0.388
 1481SOL     OW 4761   5.675   2.463   0.887
 1481SOL    HW1 4762   5.635   2.531   0.834
 1481SOL    HW2 4763   5.717   2.405   0.824
 1482SOL     OW 4764   3.838   9.982   1.873
 1482SOL    HW1 4765   3.748  10.005   1.849
 1482SOL    HW2 4766   3.892  10.053   1.838
 1483SOL     OW 4767   4.793   3.131   3.476
 1483SOL    HW1 4768   4.838   3.084   3.546
 1483SOL    HW2 4769   4.730   3.188   3.520
 1484SOL     OW 4770   2.996   5.369   2.791
 1484SOL    HW1 4771   2.949   5.452   2.781
 1484SOL    HW2 4772   2.932   5.302   2.766
 1485SOL     OW 4773   2.197  10.048   4.911
 1485SOL    HW1 4774   2.265   9.984   4.888
 1485SOL    HW2 4775   2.198  10.112   4.841
 1486SOL     OW 4776   4.392   2.832   1.591
 1486SOL    HW1 4777   4.347   2.806   1.511
 1486SOL    HW2 4778   4.324   2.871   1.646
 1487SOL     OW 4779   3.800   0.904   1.489
 1487SOL    HW1 4780   3.816   0.944   1.574
 1487SOL    HW2 4781   3.742   0.964   1.444
 1488SOL     OW 4782   0.093   8.841   0.081
 1488SOL    HW1 4783   0.149   8.854   0.157
 1488SOL    HW2 4784   0.106   8.749   0.058
 1489SOL     OW 4785   3.818   3.260   5.560
 1489SOL    HW1 4786   3.818   3.273   5.465
 1489SOL    HW2 4787   3.897   3.209   5.577
 1490SOL     OW 4788   3.534   0.845   1.338
 1490SOL    HW1 4789   3.484   0.843   1.420
 1490SOL    HW2 4790   3.523   0.934   1.305
 1491SOL     OW 4791   5.753   2.096   3.455
 1491SOL    HW1 4792   5.768   2.186   3.481
 1491SOL    HW2 4793   5.800   2.044   3.519
 1492SOL     OW 4794   4.147   1.919   3.711
 1492SOL    HW1 4795   4.144   1.911   3.806
 1492SOL    HW2 4796   4.149   2.013   3.695
 1493SOL     OW 4797   3.902   4.925   1.064
 1493SOL    HW1 4798   3.821   4.875   1.064
 1493SOL    HW2 4799   3.969   4.864   1.094
 1494SOL     OW 4800   0.397   3.860   1.715
 1494SOL    HW1 4801   0.406   3.829   1.625
 1494SOL    HW2 4802   0.306   3.843   1.737
 1495SOL     OW 4803   2.733   2.229   1.460
 1495SOL    HW1 4804   2.666   2.162   1.444
 1495SOL    HW2 4805   2.684   2.307   1.485
 1496SOL     OW 4806   2.081   4.564   4.113
 1496SOL    HW1 4807   2.120   4.638   4.068
 1496SOL    HW2 4808   2.146   4.538   4.178
 1497SOL     OW 4809   0.706   3.612   3.771
 1497SOL    HW1 4810   0.751   3.585   3.851
 1497SOL    HW2 4811   0.627   3.657   3.802
 1498SOL     OW 4812   5.020   8.760   4.493
 1498SOL    HW1 4813   4.936   8.717   4.477
 1498SOL    HW2 4814   5.012   8.845   4.450
 1499SOL     OW 4815   5.677   5.057   1.818
 1499SOL    HW1 4816   5.684   5.095   1.731
 1499SOL    HW2 4817   5.597   5.004   1.815
 1500SOL     OW 4818   3.970   7.718   5.746
 1500SOL    HW1 4819   3.986   7.638   5.696
 1500SOL    HW2 4820   3.955   7.687   5.836
 1501SOL     OW 4821   3.813   0.682   3.040
 1501SOL    HW1 4822   3.884   0.690   3.104
 1501SOL    HW2 4823   3.770   0.767   3.042
 1502SOL     OW 4824   2.289   5.464   4.609
 1502SOL    HW1 4825   2.196   5.457   4.588
 1502SOL    HW2 4826   2.328   5.510   4.535
 1503SOL     OW 4827   2.703   4.562   2.270
 1503SOL    HW1 4828   2.729   4.613   2.193
 1503SOL    HW2 4829   2.754   4.600   2.342
 1504SOL     OW 4830   0.382   5.154   5.977
 1504SOL    HW1 4831   0.373   5.060   5.994
 1504SOL    HW2 4832   0.389   5.160   5.882
 1505SOL     OW 4833   2.262   8.514   1.095
 1505SOL    HW1 4834   2.350   8.492   1.067
 1505SOL    HW2 4835   2.270   8.602   1.132
 1506SOL     OW 4836   5.289   4.326   3.834
 1506SOL    HW1 4837   5.318   4.320   3.743
 1506SOL    HW2 4838   5.370   4.316   3.885
 1507SOL     OW 4839   3.556   7.682   1.839
 1507SOL    HW1 4840   3.462   7.682   1.857
 1507SOL    HW2 4841   3.563   7.649   1.750
 1508SOL     OW 4842   2.086   5.989   5.140
 1508SOL    HW1 4843   2.143   5.984   5.063
 1508SOL    HW2 4844   2.003   6.022   5.105
 1509SOL     OW 4845   5.049   1.367   5.197
 1509SOL    HW1 4846   4.983   1.417   5.245
 1509SOL    HW2 4847   4.999   1.318   5.132
 1510SOL     OW 4848   0.109   8.811   2.222
 1510SOL    HW1 4849   0.145   8.772   2.301
 1510SOL    HW2 4850   0.020   8.836   2.246
 1511SOL     OW 4851   0.977   5.537   1.314
 1511SOL    HW1 4852   0.936   5.451   1.309
 1511SOL    HW2 4853   0.945   5.574   1.395
 1512SOL     OW 4854   0.625   3.980   2.976
 1512SOL    HW1 4855   0.699   4.012   2.924
 1512SOL    HW2 4856   0.586   3.910   2.923
 1513SOL     OW 4857   2.367   1.491   3.196
 1513SOL    HW1 4858   2.338   1.582   3.196
 1513SOL    HW2 4859   2.285   1.441   3.188
 1514SOL     OW 4860   0.261   5.958   4.338
 1514SOL    HW1 4861   0.218   5.907   4.406
 1514SOL    HW2 4862   0.190   6.005   4.294
 1515SOL     OW 4863   4.626   5.092   3.626
 1515SOL    HW1 4864   4.591   5.123   3.542
 1515SOL    HW2 4865   4.553   5.105   3.687
 1516SOL     OW 4866   0.685   9.229   1.626
 1516SOL    HW1 4867   0.663   9.197   1.714
 1516SOL    HW2 4868   0.745   9.302   1.642
 1517SOL     OW 4869   4.134   9.579   1.906
 1517SOL    HW1 4870   4.085   9.654   1.870
 1517SOL    HW2 4871   4.102   9.571   1.995
 1518SOL     OW 4872   5.766   0.852   5.822
 1518SOL    HW1 4873   5.834   0.866   5.756
 1518SOL    HW2 4874   5.694   0.909   5.793
 1519SOL     OW 4875   4.411   4.496   5.810
 1519SOL    HW1 4876   4.358   4.563   5.854
 1519SOL    HW2 4877   4.489   4.543   5.780
 1520SOL     OW 4878   2.978   3.793   2.042
 1520SOL    HW1 4879   3.016   3.815   2.127
 1520SOL    HW2 4880   2.980   3.697   2.039
 1521SOL     OW 4881   1.436   0.276   1.966
 1521SOL    HW1 4882   1.388   0.354   1.937
 1521SOL    HW2 4883   1.526   0.292   1.938
 1522SOL     OW 4884   5.343   5.914   0.664
 1522SOL    HW1 4885   5.297   5.934   0.745
 1522SOL    HW2 4886   5.436   5.927   0.684
 1523SOL     OW 4887   4.720   1.327   3.286
 1523SOL    HW1 4888   4.720   1.353   3.194
 1523SOL    HW2 4889   4.811   1.301   3.303
 1524SOL     OW 4890   1.508   2.840   1.463
 1524SOL    HW1 4891   1.590   2.860   1.507
 1524SOL    HW2 4892   1.447   2.907   1.493
 1525SOL     OW 4893   3.151   7.594   3.604
 1525SOL    HW1 4894   3.191   7.509   3.584
 1525SOL    HW2 4895   3.068   7.592   3.558
 1526SOL     OW 4896   3.069   1.858   1.645
 1526SOL    HW1 4897   3.119   1.777   1.654
 1526SOL    HW2 4898   3.129   1.917   1.598
 1527SOL     OW 4899   3.414   1.389   0.633
 1527SOL    HW1 4900   3.468   1.326   0.680
 1527SOL    HW2 4901   3.475   1.457   0.604
 1528SOL     OW 4902   1.391   3.920   4.167
 1528SOL    HW1 4903   1.476   3.965   4.163
 1528SOL    HW2 4904   1.346   3.962   4.241
 1529SOL     OW 4905   0.623   3.372   1.260
 1529SOL    HW1 4906   0.541   3.410   1.291
 1529SOL    HW2 4907   0.674   3.356   1.340
 1530SOL     OW 4908   3.147   8.100   2.966
 1530SOL    HW1 4909   3.157   8.165   3.036
 1530SOL    HW2 4910   3.110   8.149   2.893
 1531SOL     OW 4911   2.192   0.208   4.147
 1531SOL    HW1 4912   2.229   0.296   4.149
 1531SOL    HW2 4913   2.223   0.171   4.064
 1532SOL     OW 4914   2.032   0.334   3.667
 1532SOL    HW1 4915   2.020   0.274   3.741
 1532SOL    HW2 4916   1.957   0.393   3.671
 1533SOL     OW 4917   5.007   2.304   1.222
 1533SOL    HW1 4918   4.938   2.369   1.206
 1533SOL    HW2 4919   5.088   2.354   1.215
 1534SOL     OW 4920   2.216   3.598   4.685
 1534SOL    HW1 4921   2.254   3.607   4.772
 1534SOL    HW2 4922   2.168   3.680   4.671
 1535SOL     OW 4923   0.164   3.467   2.843
 1535SOL    HW1 4924   0.170   3.378   2.876
 1535SOL    HW2 4925   0.149   3.457   2.749
 1536SOL     OW 4926   0.013   8.200   3.395
 1536SOL    HW1 4927   0.045   8.110   3.396
 1536SOL    HW2 4928  -0.020   8.213   3.306
 1537SOL     OW 4929   2.043   3.723   5.342
 1537SOL    HW1 4930   1.985   3.648   5.328
 1537SOL    HW2 4931   2.081   3.708   5.428
 1538SOL     OW 4932   3.113   9.419   5.318
 1538SOL    HW1 4933   3.134   9.481   5.388
 1538SOL    HW2 4934   3.193   9.414   5.266
 1539SOL     OW 4935   1.486   7.129   2.580
 1539SOL    HW1 4936   1.483   7.075   2.659
 1539SOL    HW2 4937   1.508   7.067   2.510
 1540SOL     OW 4938   1.878   3.576   0.184
 1540SOL    HW1 4939   1.887   3.657   0.133
 1540SOL    HW2 4940   1.897   3.506   0.121
 1541SOL     OW 4941   1.629   4.402   3.036
 1541SOL    HW1 4942   1.661   4.451   3.112
 1541SOL    HW2 4943   1.565   4.341   3.073
 1542SOL     OW 4944   1.068   8.695   3.078
 1542SOL    HW1 4945   1.067   8.736   2.991
 1542SOL    HW2 4946   1.011   8.751   3.131
 1543SOL     OW 4947   5.849   5.563   1.329
 1543SOL    HW1 4948   5.763   5.603   1.334
 1543SOL    HW2 4949   5.841   5.483   1.381
 1544SOL     OW 4950   5.514   4.245   3.666
 1544SOL    HW1 4951   5.478   4.169   3.712
 1544SOL    HW2 4952   5.554   4.208   3.587
 1545SOL     OW 4953   2.291   3.309   4.381
 1545SOL    HW1 4954   2.373   3.282   4.421
 1545SOL    HW2 4955   2.224   3.283   4.444
 1546SOL     OW 4956   1.822   6.525   3.779
 1546SOL    HW1 4957   1.759   6.495   3.845
 1546SOL    HW2 4958   1.907   6.502   3.815
 1547SOL     OW 4959   4.631   1.909   3.261
 1547SOL    HW1 4960   4.708   1.948   3.302
 1547SOL    HW2 4961   4.617   1.961   3.182
 1548SOL     OW 4962   3.683   9.338   0.129
 1548SOL    HW1 4963   3.628   9.411   0.100
 1548SOL    HW2 4964   3.767   9.352   0.084
 1549SOL     OW 4965   1.106   5.830   2.200
 1549SOL    HW1 4966   1.106   5.813   2.294
 1549SOL    HW2 4967   1.035   5.894   2.187
 1550SOL     OW 4968   0.311   5.472   5.448
 1550SOL    HW1 4969   0.358   5.545   5.487
 1550SOL    HW2 4970   0.379   5.412   5.417
 1551SOL     OW 4971   5.529   3.000   2.987
 1551SOL    HW1 4972   5.485   2.918   3.008
 1551SOL    HW2 4973   5.585   2.979   2.913
 1552SOL     OW 4974   4.547   6.084   5.461
 1552SOL    HW1 4975   4.579   5.994   5.466
 1552SOL    HW2 4976   4.458   6.076   5.428
 1553SOL     OW 4977   0.676   4.981   1.993
 1553SOL    HW1 4978   0.592   4.948   2.026
 1553SOL    HW2 4979   0.698   4.922   1.922
 1554SOL     OW 4980   1.555   5.133   0.705
 1554SOL    HW1 4981   1.589   5.110   0.618
 1554SOL    HW2 4982   1.547   5.050   0.751
 1555SOL     OW 4983   3.155   2.015   0.202
 1555SOL    HW1 4984   3.240   1.972   0.214
 1555SOL    HW2 4985   3.100   1.980   0.272
 1556SOL     OW 4986   0.045   0.541   4.611
 1556SOL    HW1 4987   0.063   0.452   4.580
 1556SOL    HW2 4988  -0.050   0.549   4.606
 1557SOL     OW 4989   3.837   2.123   4.811
 1557SOL    HW1 4990   3.791   2.207   4.813
 1557SOL    HW2 4991   3.872   2.113   4.899
 1558SOL     OW 4992   5.657   9.930   4.143
 1558SOL    HW1 4993   5.698  10.016   4.135
 1558SOL    HW2 4994   5.605   9.935   4.223
 1559SOL     OW 4995   3.233   7.947   3.481
 1559SOL    HW1 4996   3.325   7.945   3.456
 1559SOL    HW2 4997   3.232   7.988   3.567
 1560SOL     OW 4998   3.393   5.630   4.667
 1560SOL    HW1 4999   3.402   5.674   4.582
 1560SOL    HW2 5000   3.388   5.702   4.730
 1561SOL     OW 5001   1.247   6.723   1.815
 1561SOL    HW1 5002   1.321   6.678   1.775
 1561SOL    HW2 5003   1.247   6.810   1.773
 1562SOL     OW 5004   5.123   1.916   5.747
 1562SOL    HW1 5005   5.104   1.971   5.823
 1562SOL    HW2 5006   5.105   1.827   5.777
 1563SOL     OW 5007   5.701   4.015   4.129
 1563SOL    HW1 5008   5.703   4.110   4.124
 1563SOL    HW2 5009   5.618   3.994   4.171
 1564SOL     OW 5010   5.939   3.962   5.128
 1564SOL    HW1 5011   5.979   3.930   5.047
 1564SOL    HW2 5012   5.928   3.884   5.182
 1565SOL     OW 5013   3.206   0.864   2.190
 1565SOL    HW1 5014   3.130   0.903   2.233
 1565SOL    HW2 5015   3.194   0.885   2.097
 1566SOL     OW 5016   1.618   7.188   4.252
 1566SOL    HW1 5017   1.585   7.275   4.230
 1566SOL    HW2 5018   1.713   7.199   4.257
 1567SOL     OW 5019   2.838   0.272   0.772
 1567SOL    HW1 5020   2.901   0.339   0.799
 1567SOL    HW2 5021   2.855   0.198   0.831
 1568SOL     OW 5022   4.121   6.717   3.506
 1568SOL    HW1 5023   4.042   6.706   3.559
 1568SOL    HW2 5024   4.189   6.669   3.553
 1569SOL     OW 5025   1.013   6.097   5.775
 1569SOL    HW1 5026   0.980   6.052   5.853
 1569SOL    HW2 5027   1.064   6.030   5.729
 1570SOL     OW 5028   0.974   3.256   4.282
 1570SOL    HW1 5029   1.047   3.266   4.344
 1570SOL    HW2 5030   1.014   3.272   4.196
 1571SOL     OW 5031   5.762   1.625   5.457
 1571SOL    HW1 5032   5.675   1.666   5.461
 1571SOL    HW2 5033   5.808   1.673   5.389
 1572SOL     OW 5034   3.972   9.830   3.876
 1572SOL    HW1 5035   3.943   9.920   3.863
 1572SOL    HW2 5036   4.026   9.811   3.799
 1573SOL     OW 5037   1.886   9.619   5.127
 1573SOL    HW1 5038   1.896   9.631   5.221
 1573SOL    HW2 5039   1.911   9.703   5.089
 1574SOL     OW 5040   0.257   1.865   4.928
 1574SOL    HW1 5041   0.333   1.808   4.942
 1574SOL    HW2 5042   0.255   1.880   4.833
 1575SOL     OW 5043   1.443   9.756   3.320
 1575SOL    HW1 5044   1.487   9.838   3.295
 1575SOL    HW2 5045   1.407   9.773   3.407
 1576SOL     OW 5046   0.177   1.545   0.272
 1576SOL    HW1 5047   0.196   1.638   0.261
 1576SOL    HW2 5048   0.129   1.539   0.354
 1577SOL     OW 5049   3.779   0.251   4.431
 1577SOL    HW1 5050   3.820   0.304   4.364
 1577SOL    HW2 5051   3.686   0.271   4.424
 1578SOL     OW 5052   3.520   2.432   1.951
 1578SOL    HW1 5053   3.578   2.501   1.986
 1578SOL    HW2 5054   3.497   2.380   2.027
 1579SOL     OW 5055   5.595   7.064   0.138
 1579SOL    HW1 5056   5.516   7.080   0.190
 1579SOL    HW2 5057   5.583   6.976   0.103
 1580SOL     OW 5058   2.148   6.035   5.905
 1580SOL    HW1 5059   2.056   6.007   5.901
 1580SOL    HW2 5060   2.144   6.129   5.918
 1581SOL     OW 5061   2.734   6.493   3.317
 1581SOL    HW1 5062   2.712   6.457   3.403
 1581SOL    HW2 5063   2.752   6.416   3.263
 1582SOL     OW 5064   5.898   5.602   3.413
 1582SOL    HW1 5065   5.870   5.511   3.402
 1582SOL    HW2 5066   5.905   5.612   3.508
 1583SOL     OW 5067   0.215   3.729   2.937
 1583SOL    HW1 5068   0.209   3.694   3.026
 1583SOL    HW2 5069   0.185   3.657   2.881
 1584SOL     OW 5070   1.113   2.533   1.687
 1584SOL    HW1 5071   1.085   2.609   1.636
 1584SOL    HW2 5072   1.208   2.531   1.678
 1585SOL     OW 5073   5.612   8.689   3.160
 1585SOL    HW1 5074   5.668   8.766   3.163
 1585SOL    HW2 5075   5.528   8.718   3.195
 1586SOL     OW 5076   2.182   2.359   3.589
 1586SOL    HW1 5077   2.246   2.301   3.548
 1586SOL    HW2 5078   2.218   2.376   3.676
 1587SOL     OW 5079   3.215   4.242   0.412
 1587SOL    HW1 5080   3.245   4.152   0.427
 1587SOL    HW2 5081   3.126   4.244   0.445
 1588SOL     OW 5082   4.155   9.809   3.683
 1588SOL    HW1 5083   4.229   9.768   3.729
 1588SOL    HW2 5084   4.146   9.759   3.602
 1589SOL     OW 5085   0.191   1.368   2.393
 1589SOL    HW1 5086   0.190   1.401   2.483
 1589SOL    HW2 5087   0.281   1.379   2.364
 1590SOL     OW 5088   1.105   3.762   2.709
 1590SOL    HW1 5089   1.042   3.690   2.703
 1590SOL    HW2 5090   1.082   3.821   2.638
 1591SOL     OW 5091   5.013   3.623   0.889
 1591SOL    HW1 5092   5.092   3.582   0.926
 1591SOL    HW2 5093   5.043   3.662   0.806
 1592SOL     OW 5094   1.461   0.527   4.940
 1592SOL    HW1 5095   1.413   0.468   4.883
 1592SOL    HW2 5096   1.423   0.613   4.923
 1593SOL     OW 5097   5.869   5.052   0.356
 1593SOL    HW1 5098   5.935   4.993   0.319
 1593SOL    HW2 5099   5.853   5.116   0.286
 1594SOL     OW 5100   5.957   8.618   2.578
 1594SOL    HW1 5101   5.947   8.590   2.669
 1594SOL    HW2 5102   5.890   8.685   2.566
 1595SOL     OW 5103   2.414   5.667   5.468
 1595SOL    HW1 5104   2.435   5.594   5.410
 1595SOL    HW2 5105   2.367   5.729   5.413
 1596SOL     OW 5106   4.367   1.937   1.280
 1596SOL    HW1 5107   4.425   1.983   1.341
 1596SOL    HW2 5108   4.397   1.965   1.193
 1597SOL     OW 5109   4.164   0.658   4.471
 1597SOL    HW1 5110   4.138   0.750   4.482
 1597SOL    HW2 5111   4.214   0.638   4.550
 1598SOL     OW 5112   2.472   9.877   2.420
 1598SOL    HW1 5113   2.485   9.971   2.405
 1598SOL    HW2 5114   2.561   9.842   2.431
 1599SOL     OW 5115   5.769   5.101   2.718
 1599SOL    HW1 5116   5.765   5.013   2.755
 1599SOL    HW2 5117   5.697   5.104   2.655
 1600SOL     OW 5118   1.534  -0.039   3.261
 1600SOL    HW1 5119   1.613   0.013   3.276
 1600SOL    HW2 5120   1.464   0.026   3.256
 1601SOL     OW 5121   3.222   9.682   0.016
 1601SOL    HW1 5122   3.181   9.596   0.004
 1601SOL    HW2 5123   3.316   9.663   0.018
 1602SOL     OW 5124   0.050   1.502   5.414
 1602SOL    HW1 5125   0.099   1.583   5.431
 1602SOL    HW2 5126   0.113   1.447   5.367
 1603SOL     OW 5127   0.545   8.308   2.859
 1603SOL    HW1 5128   0.601   8.337   2.787
 1603SOL    HW2 5129   0.591   8.335   2.938
 1604SOL     OW 5130   3.108   4.550   5.845
 1604SOL    HW1 5131   3.183   4.583   5.895
 1604SOL    HW2 5132   3.138   4.549   5.754
 1605SOL     OW 5133   5.724   7.231   5.985
 1605SOL    HW1 5134   5.636   7.196   5.993
 1605SOL    HW2 5135   5.775   7.160   5.947
 1606SOL     OW 5136   1.144   2.259   2.131
 1606SOL    HW1 5137   1.094   2.279   2.052
 1606SOL    HW2 5138   1.169   2.167   2.120
 1607SOL     OW 5139   1.011   7.579   1.946
 1607SOL    HW1 5140   0.945   7.597   1.879
 1607SOL    HW2 5141   0.961   7.574   2.028
 1608SOL     OW 5142   0.460   1.350   1.361
 1608SOL    HW1 5143   0.507   1.268   1.343
 1608SOL    HW2 5144   0.511   1.392   1.430
 1609SOL     OW 5145   4.774   3.704   0.570
 1609SOL    HW1 5146   4.728   3.621   0.574
 1609SOL    HW2 5147   4.857   3.683   0.526
 1610SOL     OW 5148   4.622   9.348   5.799
 1610SOL    HW1 5149   4.565   9.416   5.834
 1610SOL    HW2 5150   4.608   9.273   5.857
 1611SOL     OW 5151   3.842   2.743   2.214
 1611SOL    HW1 5152   3.896   2.821   2.204
 1611SOL    HW2 5153   3.779   2.766   2.283
 1612SOL     OW 5154   0.553   5.050   4.545
 1612SOL    HW1 5155   0.633   5.010   4.580
 1612SOL    HW2 5156   0.574   5.068   4.453
 1613SOL     OW 5157   3.101   3.940   0.703
 1613SOL    HW1 5158   3.155   3.964   0.628
 1613SOL    HW2 5159   3.155   3.880   0.754
 1614SOL     OW 5160   1.314   9.233   2.231
 1614SOL    HW1 5161   1.308   9.139   2.247
 1614SOL    HW2 5162   1.404   9.255   2.251
 1615SOL     OW 5163   4.704   0.172   0.430
 1615SOL    HW1 5164   4.664   0.229   0.365
 1615SOL    HW2 5165   4.790   0.210   0.446
 1616SOL     OW 5166   4.716   6.338   0.228
 1616SOL    HW1 5167   4.666   6.419   0.216
 1616SOL    HW2 5168   4.669   6.274   0.175
 1617SOL     OW 5169   5.950   6.170   1.946
 1617SOL    HW1 5170   5.985   6.223   2.017
 1617SOL    HW2 5171   5.978   6.216   1.866
 1618SOL     OW 5172   3.911   5.095   0.427
 1618SOL    HW1 5173   3.868   5.016   0.395
 1618SOL    HW2 5174   3.997   5.065   0.457
 1619SOL     OW 5175   4.587   3.701   1.127
 1619SOL    HW1 5176   4.611   3.791   1.148
 1619SOL    HW2 5177   4.545   3.668   1.206
 1620SOL     OW 5178   5.040   4.106   4.148
 1620SOL    HW1 5179   4.994   4.149   4.076
 1620SOL    HW2 5180   4.974   4.092   4.215
 1621SOL     OW 5181   4.971   4.999   2.809
 1621SOL    HW1 5182   4.931   5.076   2.768
 1621SOL    HW2 5183   4.986   4.938   2.736
 1622SOL     OW 5184   3.250   4.858   2.279
 1622SOL    HW1 5185   3.310   4.809   2.223
 1622SOL    HW2 5186   3.298   4.870   2.361
 1623SOL     OW 5187   2.979   7.084   3.616
 1623SOL    HW1 5188   2.901   7.057   3.568
 1623SOL    HW2 5189   2.967   7.178   3.631
 1624SOL     OW 5190   1.194   9.363   1.607
 1624SOL    HW1 5191   1.240   9.420   1.545
 1624SOL    HW2 5192   1.126   9.320   1.555
 1625SOL     OW 5193   4.493   9.957   5.896
 1625SOL    HW1 5194   4.580   9.945   5.859
 1625SOL    HW2 5195   4.460  10.036   5.853
 1626SOL     OW 5196   5.260   6.979   5.202
 1626SOL    HW1 5197   5.290   6.913   5.139
 1626SOL    HW2 5198   5.208   6.929   5.265
 1627SOL     OW 5199   3.484   0.386   5.667
 1627SOL    HW1 5200   3.521   0.449   5.604
 1627SOL    HW2 5201   3.535   0.306   5.653
 1628SOL     OW 5202   5.001   9.973   3.524
 1628SOL    HW1 5203   4.994  10.029   3.601
 1628SOL    HW2 5204   5.028  10.032   3.454
 1629SOL     OW 5205   4.035   6.037   0.843
 1629SOL    HW1 5206   4.011   6.011   0.932
 1629SOL    HW2 5207   3.957   6.081   0.809
 1630SOL     OW 5208   4.646   4.673   1.877
 1630SOL    HW1 5209   4.683   4.700   1.961
 1630SOL    HW2 5210   4.613   4.754   1.838
 1631SOL     OW 5211   4.717   4.649   4.338
 1631SOL    HW1 5212   4.729   4.738   4.372
 1631SOL    HW2 5213   4.636   4.618   4.379
 1632SOL     OW 5214   1.607   9.253   0.771
 1632SOL    HW1 5215   1.686   9.209   0.803
 1632SOL    HW2 5216   1.573   9.194   0.703
 1633SOL     OW 5217   0.579   6.424   1.673
 1633SOL    HW1 5218   0.675   6.426   1.666
 1633SOL    HW2 5219   0.552   6.359   1.608
 1634SOL     OW 5220   4.952   3.436   3.968
 1634SOL    HW1 5221   4.957   3.422   3.873
 1634SOL    HW2 5222   5.001   3.363   4.005
 1635SOL     OW 5223   2.169   7.821   5.320
 1635SOL    HW1 5224   2.168   7.763   5.396
 1635SOL    HW2 5225   2.261   7.831   5.297
 1636SOL     OW 5226   4.501   5.135   4.021
 1636SOL    HW1 5227   4.449   5.175   4.091
 1636SOL    HW2 5228   4.507   5.043   4.045
 1637SOL     OW 5229   5.229   6.335   5.697
 1637SOL    HW1 5230   5.153   6.279   5.711
 1637SOL    HW2 5231   5.195   6.424   5.701
 1638SOL     OW 5232   3.091   7.558   1.956
 1638SOL    HW1 5233   3.012   7.556   1.901
 1638SOL    HW2 5234   3.122   7.649   1.949
 1639SOL     OW 5235   4.084   1.537   2.177
 1639SOL    HW1 5236   4.135   1.541   2.096
 1639SOL    HW2 5237   4.128   1.471   2.230
 1640SOL     OW 5238   4.285   2.132   2.409
 1640SOL    HW1 5239   4.207   2.078   2.393
 1640SOL    HW2 5240   4.251   2.220   2.423
 1641SOL     OW 5241   0.785   8.533   4.543
 1641SOL    HW1 5242   0.772   8.563   4.633
 1641SOL    HW2 5243   0.801   8.439   4.551
 1642SOL     OW 5244   1.808   9.263   2.439
 1642SOL    HW1 5245   1.841   9.353   2.441
 1642SOL    HW2 5246   1.863   9.219   2.374
 1643SOL     OW 5247   4.607   3.966   1.696
 1643SOL    HW1 5248   4.546   4.025   1.653
 1643SOL    HW2 5249   4.577   3.963   1.787
 1644SOL     OW 5250   4.783   4.926   2.182
 1644SOL    HW1 5251   4.830   4.852   2.221
 1644SOL    HW2 5252   4.815   4.931   2.093
 1645SOL     OW 5253   2.637   9.062   2.262
 1645SOL    HW1 5254   2.586   9.128   2.309
 1645SOL    HW2 5255   2.655   8.994   2.328
 1646SOL     OW 5256   4.454   6.855   5.907
 1646SOL    HW1 5257   4.449   6.844   6.002
 1646SOL    HW2 5258   4.543   6.886   5.891
 1647SOL     OW 5259   1.354   0.816   2.436
 1647SOL    HW1 5260   1.325   0.731   2.403
 1647SOL    HW2 5261   1.282   0.876   2.414
 1648SOL     OW 5262   3.278   7.725   3.288
 1648SOL    HW1 5263   3.278   7.772   3.371
 1648SOL    HW2 5264   3.370   7.701   3.274
 1649SOL     OW 5265   3.809   0.575   4.496
 1649SOL    HW1 5266   3.901   0.556   4.474
 1649SOL    HW2 5267   3.768   0.591   4.411
 1650SOL     OW 5268   1.593   9.042   2.965
 1650SOL    HW1 5269   1.627   9.049   3.054
 1650SOL    HW2 5270   1.499   9.025   2.976
 1651SOL     OW 5271   3.533   5.285   0.445
 1651SOL    HW1 5272   3.621   5.295   0.483
 1651SOL    HW2 5273   3.538   5.332   0.362
 1652SOL     OW 5274   5.885   7.181   5.590
 1652SOL    HW1 5275   5.856   7.269   5.567
 1652SOL    HW2 5276   5.857   7.170   5.681
 1653SOL     OW 5277   4.038   1.990   5.336
 1653SOL    HW1 5278   3.973   2.014   5.402
 1653SOL    HW2 5279   4.018   2.046   5.261
 1654SOL     OW 5280   5.101   2.431   3.954
 1654SOL    HW1 5281   5.046   2.451   3.878
 1654SOL    HW2 5282   5.061   2.352   3.992
 1655SOL     OW 5283   0.909   6.576   5.692
 1655SOL    HW1 5284   0.833   6.623   5.726
 1655SOL    HW2 5285   0.933   6.626   5.613
 1656SOL     OW 5286   2.849   7.343   3.258
 1656SOL    HW1 5287   2.894   7.427   3.245
 1656SOL    HW2 5288   2.758   7.361   3.233
 1657SOL     OW 5289   5.086   3.451   3.380
 1657SOL    HW1 5290   5.122   3.399   3.452
 1657SOL    HW2 5291   5.081   3.540   3.416
 1658SOL     OW 5292   2.224   5.927   3.368
 1658SOL    HW1 5293   2.291   5.919   3.437
 1658SOL    HW2 5294   2.187   6.014   3.380
 1659SOL     OW 5295   3.127   4.251   3.213
 1659SOL    HW1 5296   3.108   4.337   3.175
 1659SOL    HW2 5297   3.086   4.189   3.153
 1660SOL     OW 5298   1.793   6.873   5.686
 1660SOL    HW1 5299   1.737   6.921   5.626
 1660SOL    HW2 5300   1.852   6.938   5.722
 1661SOL     OW 5301   1.228   3.347   1.334
 1661SOL    HW1 5302   1.229   3.254   1.311
 1661SOL    HW2 5303   1.144   3.360   1.377
 1662SOL     OW 5304   0.767   2.155   4.270
 1662SOL    HW1 5305   0.806   2.166   4.183
 1662SOL    HW2 5306   0.840   2.171   4.331
 1663SOL     OW 5307   4.632   2.390   5.960
 1663SOL    HW1 5308   4.723   2.367   5.981
 1663SOL    HW2 5309   4.598   2.313   5.914
 1664SOL     OW 5310   1.966   7.455   0.999
 1664SOL    HW1 5311   1.956   7.369   1.040
 1664SOL    HW2 5312   2.005   7.437   0.914
 1665SOL     OW 5313   0.744   7.825   3.369
 1665SOL    HW1 5314   0.710   7.904   3.326
 1665SOL    HW2 5315   0.824   7.853   3.412
 1666SOL     OW 5316   0.445   5.433   1.934
 1666SOL    HW1 5317   0.391   5.510   1.952
 1666SOL    HW2 5318   0.438   5.420   1.839
 1667SOL     OW 5319   1.109   3.858   0.393
 1667SOL    HW1 5320   1.082   3.774   0.428
 1667SOL    HW2 5321   1.028   3.900   0.366
 1668SOL     OW 5322   4.562   3.958   1.225
 1668SOL    HW1 5323   4.635   4.016   1.204
 1668SOL    HW2 5324   4.485   4.015   1.220
 1669SOL     OW 5325   1.824   6.359   2.478
 1669SOL    HW1 5326   1.914   6.389   2.494
 1669SOL    HW2 5327   1.773   6.396   2.549
 1670SOL     OW 5328   5.550   1.791   5.345
 1670SOL    HW1 5329   5.492   1.843   5.289
 1670SOL    HW2 5330   5.582   1.854   5.410
 1671SOL     OW 5331   3.511   2.377   1.206
 1671SOL    HW1 5332   3.424   2.346   1.179
 1671SOL    HW2 5333   3.570   2.345   1.138
 1672SOL     OW 5334   5.960   2.593   1.889
 1672SOL    HW1 5335   5.934   2.501   1.891
 1672SOL    HW2 5336   6.051   2.593   1.917
 1673SOL     OW 5337   4.855   4.966   1.920
 1673SOL    HW1 5338   4.925   4.906   1.893
 1673SOL    HW2 5339   4.875   5.048   1.874
 1674SOL     OW 5340   3.225   5.205   5.470
 1674SOL    HW1 5341   3.277   5.266   5.523
 1674SOL    HW2 5342   3.283   5.130   5.457
 1675SOL     OW 5343   4.682   6.089   2.001
 1675SOL    HW1 5344   4.701   6.031   1.927
 1675SOL    HW2 5345   4.631   6.035   2.061
 1676SOL     OW 5346   3.547   0.553   1.998
 1676SOL    HW1 5347   3.481   0.580   2.061
 1676SOL    HW2 5348   3.521   0.595   1.916
 1677SOL     OW 5349   2.798   0.040   0.529
 1677SOL    HW1 5350   2.736   0.030   0.601
 1677SOL    HW2 5351   2.744   0.063   0.454
 1678SOL     OW 5352   1.144  10.010   3.296
 1678SOL    HW1 5353   1.049  10.010   3.282
 1678SOL    HW2 5354   1.176   9.935   3.247
 1679SOL     OW 5355   5.418   5.741   1.333
 1679SOL    HW1 5356   5.343   5.702   1.289
 1679SOL    HW2 5357   5.382   5.818   1.377
 1680SOL     OW 5358   2.762   8.803   2.856
 1680SOL    HW1 5359   2.713   8.884   2.866
 1680SOL    HW2 5360   2.699   8.742   2.815
 1681SOL     OW 5361   1.141   1.516   2.262
 1681SOL    HW1 5362   1.053   1.535   2.231
 1681SOL    HW2 5363   1.193   1.505   2.183
 1682SOL     OW 5364   5.729   1.596   5.716
 1682SOL    HW1 5365   5.797   1.530   5.723
 1682SOL    HW2 5366   5.751   1.646   5.638
 1683SOL     OW 5367   3.567   5.545   3.277
 1683SOL    HW1 5368   3.624   5.621   3.293
 1683SOL    HW2 5369   3.538   5.518   3.364
 1684SOL     OW 5370   4.140   0.130   3.137
 1684SOL    HW1 5371   4.140   0.053   3.081
 1684SOL    HW2 5372   4.075   0.111   3.205
 1685SOL     OW 5373   2.110   1.677   5.322
 1685SOL    HW1 5374   2.107   1.684   5.417
 1685SOL    HW2 5375   2.108   1.583   5.304
 1686SOL     OW 5376   4.137   6.873   2.534
 1686SOL    HW1 5377   4.088   6.911   2.462
 1686SOL    HW2 5378   4.226   6.864   2.500
 1687SOL     OW 5379   0.362   4.379   1.240
 1687SOL    HW1 5380   0.401   4.357   1.156
 1687SOL    HW2 5381   0.435   4.415   1.291
 1688SOL     OW 5382   2.175   3.825   3.881
 1688SOL    HW1 5383   2.201   3.807   3.971
 1688SOL    HW2 5384   2.234   3.895   3.853
 1689SOL     OW 5385   3.007   5.542   1.341
 1689SOL    HW1 5386   3.071   5.538   1.412
 1689SOL    HW2 5387   2.965   5.627   1.352
 1690SOL     OW 5388   3.161   9.281   4.464
 1690SOL    HW1 5389   3.231   9.222   4.491
 1690SOL    HW2 5390   3.129   9.245   4.381
 1691SOL     OW 5391   3.846   4.487   3.983
 1691SOL    HW1 5392   3.831   4.581   3.974
 1691SOL    HW2 5393   3.925   4.470   3.932
 1692SOL     OW 5394   4.468   8.596   3.897
 1692SOL    HW1 5395   4.543   8.613   3.841
 1692SOL    HW2 5396   4.413   8.674   3.889
 1693SOL     OW 5397   2.102   7.978   4.413
 1693SOL    HW1 5398   2.187   7.945   4.384
 1693SOL    HW2 5399   2.123   8.053   4.468
 1694SOL     OW 5400   0.976   0.214   1.610
 1694SOL    HW1 5401   1.052   0.194   1.555
 1694SOL    HW2 5402   0.945   0.299   1.578
 1695SOL     OW 5403   5.437   0.707   3.215
 1695SOL    HW1 5404   5.448   0.668   3.302
 1695SOL    HW2 5405   5.526   0.708   3.178
 1696SOL     OW 5406   0.439   9.141   4.462
 1696SOL    HW1 5407   0.447   9.208   4.529
 1696SOL    HW2 5408   0.352   9.155   4.425
 1697SOL     OW 5409   4.768   1.310   5.579
 1697SOL    HW1 5410   4.680   1.275   5.568
 1697SOL    HW2 5411   4.777   1.323   5.673
 1698SOL     OW 5412   3.046   5.510   0.733
 1698SOL    HW1 5413   3.070   5.488   0.823
 1698SOL    HW2 5414   2.976   5.449   0.711
 1699SOL     OW 5415   1.603   0.970   2.949
 1699SOL    HW1 5416   1.540   1.036   2.923
 1699SOL    HW2 5417   1.685   0.998   2.909
 1700SOL     OW 5418   4.977   0.692   3.162
 1700SOL    HW1 5419   4.915   0.664   3.095
 1700SOL    HW2 5420   5.063   0.683   3.122
 1701SOL     OW 5421   0.836   1.683   4.658
 1701SOL    HW1 5422   0.891   1.690   4.736
 1701SOL    HW2 5423   0.839   1.590   4.636
 1702SOL     OW 5424   4.723   2.363   3.956
 1702SOL    HW1 5425   4.650   2.424   3.969
 1702SOL    HW2 5426   4.788   2.389   4.021
 1703SOL     OW 5427   1.269   8.934   0.715
 1703SOL    HW1 5428   1.184   8.902   0.745
 1703SOL    HW2 5429   1.297   8.993   0.785
 1704SOL     OW 5430   2.493   9.059   3.389
 1704SOL    HW1 5431   2.423   9.098   3.336
 1704SOL    HW2 5432   2.471   8.966   3.393
 1705SOL     OW 5433   0.555   9.218   0.442
 1705SOL    HW1 5434   0.589   9.170   0.367
 1705SOL    HW2 5435   0.633   9.244   0.491
 1706SOL     OW 5436   3.029   2.484   2.217
 1706SOL    HW1 5437   3.070   2.571   2.217
 1706SOL    HW2 5438   3.076   2.436   2.148
 1707SOL     OW 5439   5.068   4.075   2.430
 1707SOL    HW1 5440   4.988   4.104   2.474
 1707SOL    HW2 5441   5.130   4.060   2.501
 1708SOL     OW 5442   3.800   7.972   1.015
 1708SOL    HW1 5443   3.838   8.020   1.088
 1708SOL    HW2 5444   3.705   7.985   1.025
 1709SOL     OW 5445   5.962   6.410   4.364
 1709SOL    HW1 5446   5.965   6.470   4.289
 1709SOL    HW2 5447   5.957   6.323   4.324
 1710SOL     OW 5448   3.633   1.662   5.973
 1710SOL    HW1 5449   3.566   1.729   5.990
 1710SOL    HW2 5450   3.682   1.656   6.055
 1711SOL     OW 5451   1.268   7.786   3.485
 1711SOL    HW1 5452   1.231   7.742   3.562
 1711SOL    HW2 5453   1.291   7.873   3.517
 1712SOL     OW 5454   4.466   5.299   4.688
 1712SOL    HW1 5455   4.528   5.302   4.615
 1712SOL    HW2 5456   4.471   5.387   4.726
 1713SOL     OW 5457   5.504   8.528   4.701
 1713SOL    HW1 5458   5.421   8.507   4.660
 1713SOL    HW2 5459   5.532   8.446   4.742
 1714SOL     OW 5460   2.486   0.888   1.622
 1714SOL    HW1 5461   2.523   0.933   1.699
 1714SOL    HW2 5462   2.392   0.885   1.639
 1715SOL     OW 5463   2.444   3.693   2.207
 1715SOL    HW1 5464   2.376   3.630   2.182
 1715SOL    HW2 5465   2.505   3.642   2.260
 1716SOL     OW 5466   5.680   1.804   4.665
 1716SOL    HW1 5467   5.656   1.718   4.632
 1716SOL    HW2 5468   5.597   1.849   4.679
 1717SOL     OW 5469   4.950   6.091   0.472
 1717SOL    HW1 5470   5.039   6.066   0.499
 1717SOL    HW2 5471   4.914   6.012   0.431
 1718SOL     OW 5472   5.775   5.278   5.972
 1718SOL    HW1 5473   5.818   5.198   6.003
 1718SOL    HW2 5474   5.686   5.271   6.005
 1719SOL     OW 5475   5.935   0.845   2.469
 1719SOL    HW1 5476   6.025   0.876   2.464
 1719SOL    HW2 5477   5.914   0.846   2.563
 1720SOL     OW 5478   2.881   4.563   5.538
 1720SOL    HW1 5479   2.938   4.634   5.509
 1720SOL    HW2 5480   2.797   4.605   5.557
 1721SOL     OW 5481   5.278   4.595   3.444
 1721SOL    HW1 5482   5.222   4.622   3.371
 1721SOL    HW2 5483   5.365   4.627   3.421
 1722SOL     OW 5484   0.127   5.873   3.042
 1722SOL    HW1 5485   0.185   5.896   3.114
 1722SOL    HW2 5486   0.070   5.806   3.078
 1723SOL     OW 5487   0.222   4.912   5.377
 1723SOL    HW1 5488   0.281   4.956   5.438
 1723SOL    HW2 5489   0.137   4.955   5.390
 1724SOL     OW 5490   2.823   5.974   3.979
 1724SOL    HW1 5491   2.778   5.916   4.040
 1724SOL    HW2 5492   2.902   5.927   3.954
 1725SOL     OW 5493   0.178   9.316   5.017
 1725SOL    HW1 5494   0.087   9.320   5.046
 1725SOL    HW2 5495   0.177   9.356   4.930
 1726SOL     OW 5496   0.262   2.867   1.309
 1726SOL    HW1 5497   0.277   2.772   1.307
 1726SOL    HW2 5498   0.347   2.904   1.286
 1727SOL     OW 5499   2.552   4.217   3.621
 1727SOL    HW1 5500   2.557   4.301   3.576
 1727SOL    HW2 5501   2.549   4.153   3.550
 1728SOL     OW 5502   5.733   0.513   1.820
 1728SOL    HW1 5503   5.732   0.418   1.823
 1728SOL    HW2 5504   5.665   0.540   1.882
 1729SOL     OW 5505   1.744   3.887   5.433
 1729SOL    HW1 5506   1.656   3.898   5.468
 1729SOL    HW2 5507   1.731   3.849   5.346
 1730SOL     OW 5508   4.175   9.482   4.056
 1730SOL    HW1 5509   4.123   9.420   4.108
 1730SOL    HW2 5510   4.264   9.447   4.060
 1731SOL     OW 5511   2.513   9.549   1.138
 1731SOL    HW1 5512   2.481   9.504   1.217
 1731SOL    HW2 5513   2.600   9.580   1.162
 1732SOL     OW 5514   1.759   1.202   5.663
 1732SOL    HW1 5515   1.817   1.201   5.739
 1732SOL    HW2 5516   1.758   1.111   5.633
 1733SOL     OW 5517   4.176   1.052   0.707
 1733SOL    HW1 5518   4.255   1.048   0.762
 1733SOL    HW2 5519   4.154   1.145   0.704
 1734SOL     OW 5520   5.955   3.877   1.369
 1734SOL    HW1 5521   5.949   3.963   1.328
 1734SOL    HW2 5522   6.045   3.873   1.404
 1735SOL     OW 5523   3.790   0.752   4.719
 1735SOL    HW1 5524   3.718   0.813   4.732
 1735SOL    HW2 5525   3.772   0.710   4.635
 1736SOL     OW 5526   2.656   1.376   4.552
 1736SOL    HW1 5527   2.593   1.391   4.622
 1736SOL    HW2 5528   2.604   1.373   4.472
 1737SOL     OW 5529   0.900   8.343   4.885
 1737SOL    HW1 5530   0.886   8.427   4.842
 1737SOL    HW2 5531   0.925   8.366   4.975
 1738SOL     OW 5532   3.984   4.682   2.185
 1738SOL    HW1 5533   3.899   4.645   2.161
 1738SOL    HW2 5534   4.042   4.658   2.113
 1739SOL     OW 5535   0.788   5.802   2.442
 1739SOL    HW1 5536   0.738   5.734   2.397
 1739SOL    HW2 5537   0.756   5.800   2.532
 1740SOL     OW 5538   2.550   6.294   0.450
 1740SOL    HW1 5539   2.566   6.268   0.360
 1740SOL    HW2 5540   2.546   6.390   0.448
 1741SOL     OW 5541   0.334   0.111   5.564
 1741SOL    HW1 5542   0.335   0.122   5.469
 1741SOL    HW2 5543   0.316   0.018   5.578
 1742SOL     OW 5544   1.835   5.316   1.517
 1742SOL    HW1 5545   1.766   5.261   1.481
 1742SOL    HW2 5546   1.835   5.296   1.611
 1743SOL     OW 5547   5.078   9.383   3.549
 1743SOL    HW1 5548   5.095   9.343   3.464
 1743SOL    HW2 5549   5.043   9.470   3.528
 1744SOL     OW 5550   1.561   6.213   3.751
 1744SOL    HW1 5551   1.486   6.168   3.790
 1744SOL    HW2 5552   1.580   6.285   3.810
 1745SOL     OW 5553   2.025   9.878   3.376
 1745SOL    HW1 5554   2.004   9.952   3.318
 1745SOL    HW2 5555   2.070   9.816   3.319
 1746SOL     OW 5556   4.616   4.680   2.869
 1746SOL    HW1 5557   4.657   4.665   2.954
 1746SOL    HW2 5558   4.575   4.596   2.847
 1747SOL     OW 5559   5.023   0.370   4.580
 1747SOL    HW1 5560   5.074   0.391   4.658
 1747SOL    HW2 5561   5.052   0.434   4.515
 1748SOL     OW 5562   2.182   3.333   0.053
 1748SOL    HW1 5563   2.205   3.417   0.012
 1748SOL    HW2 5564   2.189   3.269  -0.018
 1749SOL     OW 5565   0.038   6.952   0.802
 1749SOL    HW1 5566   0.007   6.952   0.893
 1749SOL    HW2 5567   0.133   6.954   0.810
 1750SOL     OW 5568   0.195   6.143   2.682
 1750SOL    HW1 5569   0.121   6.106   2.730
 1750SOL    HW2 5570   0.163   6.227   2.650
 1751SOL     OW 5571   0.194   3.820   1.453
 1751SOL    HW1 5572   0.181   3.789   1.363
 1751SOL    HW2 5573   0.227   3.743   1.500
 1752SOL     OW 5574   4.003   3.703   5.430
 1752SOL    HW1 5575   3.982   3.707   5.337
 1752SOL    HW2 5576   4.083   3.652   5.435
 1753SOL     OW 5577   4.927   1.647   4.547
 1753SOL    HW1 5578   4.994   1.580   4.565
 1753SOL    HW2 5579   4.852   1.620   4.601
 1754SOL     OW 5580   2.062   8.163   0.561
 1754SOL    HW1 5581   2.032   8.072   0.571
 1754SOL    HW2 5582   2.155   8.160   0.585
 1755SOL     OW 5583   0.893   8.370   1.703
 1755SOL    HW1 5584   0.901   8.455   1.658
 1755SOL    HW2 5585   0.903   8.306   1.633
 1756SOL     OW 5586   5.052   7.358   0.470
 1756SOL    HW1 5587   4.960   7.331   0.461
 1756SOL    HW2 5588   5.054   7.413   0.548
 1757SOL     OW 5589   4.061   7.490   2.373
 1757SOL    HW1 5590   4.075   7.570   2.323
 1757SOL    HW2 5591   3.967   7.491   2.394
 1758SOL     OW 5592   2.181   6.519   1.414
 1758SOL    HW1 5593   2.152   6.562   1.494
 1758SOL    HW2 5594   2.184   6.589   1.349
 1759SOL     OW 5595   4.946   6.230   5.888
 1759SOL    HW1 5596   4.882   6.164   5.916
 1759SOL    HW2 5597   4.979   6.198   5.804
 1760SOL     OW 5598   3.702   4.502   5.885
 1760SOL    HW1 5599   3.622   4.459   5.856
 1760SOL    HW2 5600   3.678   4.546   5.967
 1761SOL     OW 5601   0.197   6.173   0.240
 1761SOL    HW1 5602   0.221   6.101   0.182
 1761SOL    HW2 5603   0.118   6.210   0.201
 1762SOL     OW 5604   4.804   7.824   3.858
 1762SOL    HW1 5605   4.735   7.856   3.800
 1762SOL    HW2 5606   4.815   7.893   3.923
 1763SOL     OW 5607   3.454   4.303   2.363
 1763SOL    HW1 5608   3.390   4.356   2.316
 1763SOL    HW2 5609   3.413   4.217   2.371
 1764SOL     OW 5610   3.352   1.214   3.340
 1764SOL    HW1 5611   3.360   1.118   3.344
 1764SOL    HW2 5612   3.353   1.234   3.247
 1765SOL     OW 5613   0.988   9.923   1.915
 1765SOL    HW1 5614   0.926   9.967   1.974
 1765SOL    HW2 5615   0.936   9.899   1.838
 1766SOL     OW 5616   1.672   3.670   4.117
 1766SOL    HW1 5617   1.727   3.611   4.168
 1766SOL    HW2 5618   1.639   3.616   4.045
 1767SOL     OW 5619   3.072   0.070   0.578
 1767SOL    HW1 5620   3.085  -0.020   0.548
 1767SOL    HW2 5621   2.978   0.080   0.586
 1768SOL     OW 5622   0.363   5.539   2.524
 1768SOL    HW1 5623   0.389   5.523   2.615
 1768SOL    HW2 5624   0.300   5.470   2.505
 1769SOL     OW 5625   1.680   5.660   3.095
 1769SOL    HW1 5626   1.656   5.577   3.135
 1769SOL    HW2 5627   1.774   5.669   3.112
 1770SOL     OW 5628   2.221   5.624   4.096
 1770SOL    HW1 5629   2.173   5.700   4.131
 1770SOL    HW2 5630   2.226   5.641   4.002
 1771SOL     OW 5631   2.007   8.468   3.155
 1771SOL    HW1 5632   2.010   8.534   3.224
 1771SOL    HW2 5633   2.006   8.384   3.201
 1772SOL     OW 5634   1.000   3.874   3.351
 1772SOL    HW1 5635   0.963   3.785   3.352
 1772SOL    HW2 5636   1.058   3.876   3.428
 1773SOL     OW 5637   0.446   6.634   1.382
 1773SOL    HW1 5638   0.538   6.655   1.366
 1773SOL    HW2 5639   0.434   6.644   1.477
 1774SOL     OW 5640   0.595   5.050   4.935
 1774SOL    HW1 5641   0.514   5.001   4.954
 1774SOL    HW2 5642   0.568   5.142   4.935
 1775SOL     OW 5643   1.053   0.551   2.510
 1775SOL    HW1 5644   1.148   0.549   2.506
 1775SOL    HW2 5645   1.026   0.467   2.475
 1776SOL     OW 5646   1.058   0.785   5.862
 1776SOL    HW1 5647   1.050   0.804   5.769
 1776SOL    HW2 5648   1.062   0.690   5.867
 1777SOL     OW 5649   3.815   7.467   0.996
 1777SOL    HW1 5650   3.845   7.444   1.084
 1777SOL    HW2 5651   3.786   7.383   0.959
 1778SOL     OW 5652   4.498   5.913   1.077
 1778SOL    HW1 5653   4.436   5.885   1.009
 1778SOL    HW2 5654   4.454   5.984   1.122
 1779SOL     OW 5655   1.704   6.350   5.898
 1779SOL    HW1 5656   1.730   6.357   5.989
 1779SOL    HW2 5657   1.725   6.435   5.859
 1780SOL     OW 5658   5.373   0.788   2.149
 1780SOL    HW1 5659   5.285   0.749   2.144
 1780SOL    HW2 5660   5.364   0.873   2.107
 1781SOL     OW 5661   4.330   8.195   0.387
 1781SOL    HW1 5662   4.312   8.122   0.447
 1781SOL    HW2 5663   4.314   8.273   0.440
 1782SOL     OW 5664   4.872   3.702   1.703
 1782SOL    HW1 5665   4.808   3.748   1.758
 1782SOL    HW2 5666   4.957   3.724   1.740
 1783SOL     OW 5667   2.644   3.715   0.755
 1783SOL    HW1 5668   2.653   3.626   0.788
 1783SOL    HW2 5669   2.733   3.740   0.730
 1784SOL     OW 5670   2.290   5.681   3.851
 1784SOL    HW1 5671   2.381   5.657   3.831
 1784SOL    HW2 5672   2.246   5.682   3.766
 1785SOL     OW 5673   4.172   6.992   4.422
 1785SOL    HW1 5674   4.236   7.063   4.416
 1785SOL    HW2 5675   4.154   6.984   4.515
 1786SOL     OW 5676   4.599  10.043   0.688
 1786SOL    HW1 5677   4.641   9.962   0.657
 1786SOL    HW2 5678   4.505  10.026   0.681
 1787SOL     OW 5679   2.856   9.396   0.776
 1787SOL    HW1 5680   2.940   9.437   0.756
 1787SOL    HW2 5681   2.863   9.307   0.740
 1788SOL     OW 5682   3.690   0.729   3.754
 1788SOL    HW1 5683   3.675   0.634   3.750
 1788SOL    HW2 5684   3.784   0.739   3.741
 1789SOL     OW 5685   4.270   7.705   2.283
 1789SOL    HW1 5686   4.212   7.774   2.314
 1789SOL    HW2 5687   4.347   7.711   2.339
 1790SOL     OW 5688   3.238   5.216   0.513
 1790SOL    HW1 5689   3.268   5.142   0.565
 1790SOL    HW2 5690   3.317   5.246   0.467
 1791SOL     OW 5691   3.409   7.722   0.320
 1791SOL    HW1 5692   3.468   7.661   0.365
 1791SOL    HW2 5693   3.376   7.672   0.245
 1792SOL     OW 5694   5.126   6.992   0.928
 1792SOL    HW1 5695   5.188   7.057   0.895
 1792SOL    HW2 5696   5.101   6.942   0.850
 1793SOL     OW 5697   2.777   8.980   3.969
 1793SOL    HW1 5698   2.833   8.934   4.031
 1793SOL    HW2 5699   2.688   8.953   3.992
 1794SOL     OW 5700   5.475   0.458   2.636
 1794SOL    HW1 5701   5.463   0.541   2.590
 1794SOL    HW2 5702   5.395   0.447   2.688
 1795SOL     OW 5703   5.668   3.982   1.442
 1795SOL    HW1 5704   5.718   4.002   1.363
 1795SOL    HW2 5705   5.582   4.023   1.427
 1796SOL     OW 5706   4.779   1.783   5.189
 1796SOL    HW1 5707   4.753   1.810   5.101
 1796SOL    HW2 5708   4.739   1.697   5.200
 1797SOL     OW 5709   4.174   0.882   4.965
 1797SOL    HW1 5710   4.105   0.819   4.944
 1797SOL    HW2 5711   4.231   0.835   5.026
 1798SOL     OW 5712   0.517   4.538   2.924
 1798SOL    HW1 5713   0.482   4.587   2.999
 1798SOL    HW2 5714   0.439   4.508   2.877
 1799SOL     OW 5715   3.248   0.650   5.400
 1799SOL    HW1 5716   3.324   0.655   5.342
 1799SOL    HW2 5717   3.176   0.626   5.342
 1800SOL     OW 5718   2.688   7.860   5.835
 1800SOL    HW1 5719   2.601   7.892   5.811
 1800SOL    HW2 5720   2.686   7.855   5.930
 1801SOL     OW 5721   5.386   0.727   4.970
 1801SOL    HW1 5722   5.357   0.814   4.997
 1801SOL    HW2 5723   5.335   0.708   4.892
 1802SOL     OW 5724   2.946   3.871   4.870
 1802SOL    HW1 5725   2.887   3.813   4.823
 1802SOL    HW2 5726   2.983   3.928   4.802
 1803SOL     OW 5727   1.683   3.491   4.399
 1803SOL    HW1 5728   1.724   3.543   4.468
 1803SOL    HW2 5729   1.590   3.514   4.404
 1804SOL     OW 5730   2.664   7.186   1.830
 1804SOL    HW1 5731   2.676   7.248   1.902
 1804SOL    HW2 5732   2.612   7.234   1.765
 1805SOL     OW 5733   4.210   6.291   1.585
 1805SOL    HW1 5734   4.160   6.220   1.625
 1805SOL    HW2 5735   4.160   6.370   1.606
 1806SOL     OW 5736   1.989   9.916   4.273
 1806SOL    HW1 5737   2.078   9.913   4.239
 1806SOL    HW2 5738   1.934   9.930   4.196
 1807SOL     OW 5739   0.328   5.259   4.337
 1807SOL    HW1 5740   0.341   5.314   4.260
 1807SOL    HW2 5741   0.345   5.318   4.411
 1808SOL     OW 5742   5.829   6.024   2.285
 1808SOL    HW1 5743   5.907   5.976   2.255
 1808SOL    HW2 5744   5.859   6.076   2.359
 1809SOL     OW 5745   3.582   1.054   0.116
 1809SOL    HW1 5746   3.540   0.995   0.178
 1809SOL    HW2 5747   3.676   1.041   0.131
 1810SOL     OW 5748   2.114   0.819   2.873
 1810SOL    HW1 5749   2.134   0.829   2.966
 1810SOL    HW2 5750   2.024   0.851   2.864
 1811SOL     OW 5751   3.032   0.213   6.005
 1811SOL    HW1 5752   2.994   0.135   6.047
 1811SOL    HW2 5753   3.032   0.192   5.912
 1812SOL     OW 5754   0.591   1.035   5.841
 1812SOL    HW1 5755   0.631   0.993   5.917
 1812SOL    HW2 5756   0.505   1.064   5.872
 1813SOL     OW 5757   5.234   0.706   4.744
 1813SOL    HW1 5758   5.197   0.618   4.749
 1813SOL    HW2 5759   5.158   0.764   4.751
 1814SOL     OW 5760   0.375   4.468   5.688
 1814SOL    HW1 5761   0.424   4.545   5.659
 1814SOL    HW2 5762   0.286   4.483   5.656
 1815SOL     OW 5763   1.876   4.514   1.231
 1815SOL    HW1 5764   1.884   4.508   1.327
 1815SOL    HW2 5765   1.924   4.437   1.198
 1816SOL     OW 5766   5.915   6.956   0.301
 1816SOL    HW1 5767   5.931   6.876   0.250
 1816SOL    HW2 5768   5.866   6.926   0.378
 1817SOL     OW 5769   5.412   4.933   0.175
 1817SOL    HW1 5770   5.401   4.857   0.233
 1817SOL    HW2 5771   5.335   4.932   0.119
 1818SOL     OW 5772   1.266   3.235   2.261
 1818SOL    HW1 5773   1.318   3.315   2.265
 1818SOL    HW2 5774   1.291   3.186   2.339
 1819SOL     OW 5775   0.048   0.057   4.344
 1819SOL    HW1 5776   0.009   0.091   4.263
 1819SOL    HW2 5777   0.123   0.006   4.314
 1820SOL     OW 5778  -0.028   0.794   4.184
 1820SOL    HW1 5779   0.003   0.729   4.121
 1820SOL    HW2 5780   0.036   0.791   4.254
 1821SOL     OW 5781   4.517   2.032   0.192
 1821SOL    HW1 5782   4.494   2.120   0.162
 1821SOL    HW2 5783   4.575   2.046   0.267
 1822SOL     OW 5784   3.998   2.120   1.746
 1822SOL    HW1 5785   4.008   2.052   1.680
 1822SOL    HW2 5786   3.906   2.147   1.738
 1823SOL     OW 5787   2.439   6.447   1.332
 1823SOL    HW1 5788   2.472   6.489   1.252
 1823SOL    HW2 5789   2.344   6.453   1.325
 1824SOL     OW 5790   0.911   9.766   3.564
 1824SOL    HW1 5791   0.911   9.741   3.471
 1824SOL    HW2 5792   0.826   9.737   3.596
 1825SOL     OW 5793   3.469   3.713   0.920
 1825SOL    HW1 5794   3.540   3.764   0.882
 1825SOL    HW2 5795   3.481   3.722   1.015
 1826SOL     OW 5796   5.851   1.038   0.387
 1826SOL    HW1 5797   5.871   1.078   0.472
 1826SOL    HW2 5798   5.875   1.105   0.323
 1827SOL     OW 5799   3.884   7.356   3.057
 1827SOL    HW1 5800   3.930   7.390   2.980
 1827SOL    HW2 5801   3.925   7.401   3.131
 1828SOL     OW 5802   3.847   6.901   1.081
 1828SOL    HW1 5803   3.935   6.865   1.090
 1828SOL    HW2 5804   3.828   6.897   0.988
 1829SOL     OW 5805   4.540   6.746   1.771
 1829SOL    HW1 5806   4.465   6.695   1.740
 1829SOL    HW2 5807   4.501   6.822   1.815
 1830SOL     OW 5808   1.841   9.107   0.542
 1830SOL    HW1 5809   1.907   9.041   0.564
 1830SOL    HW2 5810   1.866   9.184   0.593
 1831SOL     OW 5811   0.140   3.815   1.760
 1831SOL    HW1 5812   0.079   3.839   1.830
 1831SOL    HW2 5813   0.111   3.867   1.684
 1832SOL     OW 5814   2.965   9.520   4.962
 1832SOL    HW1 5815   2.879   9.491   4.993
 1832SOL    HW2 5816   2.976   9.607   5.000
 1833SOL     OW 5817   5.718   9.758   3.969
 1833SOL    HW1 5818   5.683   9.824   4.029
 1833SOL    HW2 5819   5.786   9.713   4.019
 1834SOL     OW 5820   5.259   1.136   5.991
 1834SOL    HW1 5821   5.243   1.042   5.989
 1834SOL    HW2 5822   5.283   1.158   5.901
 1835SOL     OW 5823   5.620   6.311   4.493
 1835SOL    HW1 5824   5.697   6.340   4.542
 1835SOL    HW2 5825   5.630   6.216   4.488
 1836SOL     OW 5826   1.751   9.356   2.134
 1836SOL    HW1 5827   1.688   9.345   2.205
 1836SOL    HW2 5828   1.700   9.389   2.060
 1837SOL     OW 5829   5.129   4.693   3.211
 1837SOL    HW1 5830   5.140   4.788   3.209
 1837SOL    HW2 5831   5.037   4.679   3.190
 1838SOL     OW 5832   4.734   1.548   0.585
 1838SOL    HW1 5833   4.761   1.498   0.508
 1838SOL    HW2 5834   4.662   1.602   0.555
 1839SOL     OW 5835   4.094   0.613   1.506
 1839SOL    HW1 5836   4.143   0.649   1.580
 1839SOL    HW2 5837   4.003   0.636   1.523
 1840SOL     OW 5838   2.763   3.104   3.765
 1840SOL    HW1 5839   2.803   3.181   3.806
 1840SOL    HW2 5840   2.669   3.123   3.766
 1841SOL     OW 5841   2.451   6.043   4.093
 1841SOL    HW1 5842   2.471   5.950   4.104
 1841SOL    HW2 5843   2.400   6.047   4.012
 1842SOL     OW 5844   3.004   5.539   5.759
 1842SOL    HW1 5845   3.012   5.458   5.709
 1842SOL    HW2 5846   2.993   5.511   5.849
 1843SOL     OW 5847   4.756   9.918   5.803
 1843SOL    HW1 5848   4.774   9.857   5.875
 1843SOL    HW2 5849   4.757   9.864   5.724
 1844SOL     OW 5850   0.788   9.344   2.595
 1844SOL    HW1 5851   0.809   9.413   2.657
 1844SOL    HW2 5852   0.857   9.348   2.529
 1845SOL     OW 5853   4.406   1.181   1.172
 1845SOL    HW1 5854   4.488   1.183   1.222
 1845SOL    HW2 5855   4.421   1.240   1.099
 1846SOL     OW 5856   4.463   0.308   1.113
 1846SOL    HW1 5857   4.396   0.273   1.171
 1846SOL    HW2 5858   4.421   0.311   1.027
 1847SOL     OW 5859   1.135   5.635   2.027
 1847SOL    HW1 5860   1.123   5.689   2.105
 1847SOL    HW2 5861   1.205   5.679   1.979
 1848SOL     OW 5862   3.067   7.610   1.089
 1848SOL    HW1 5863   3.066   7.705   1.073
 1848SOL    HW2 5864   2.990   7.594   1.143
 1849SOL     OW 5865   4.384   4.524   1.275
 1849SOL    HW1 5866   4.395   4.617   1.297
 1849SOL    HW2 5867   4.474   4.493   1.259
 1850SOL     OW 5868   2.687   6.742   3.436
 1850SOL    HW1 5869   2.616   6.704   3.488
 1850SOL    HW2 5870   2.725   6.667   3.390
 1851SOL     OW 5871   0.806   7.043   1.501
 1851SOL    HW1 5872   0.786   7.096   1.424
 1851SOL    HW2 5873   0.824   7.107   1.570
 1852SOL     OW 5874   0.440   7.652   4.479
 1852SOL    HW1 5875   0.456   7.717   4.411
 1852SOL    HW2 5876   0.513   7.591   4.473
 1853SOL     OW 5877   0.701   0.528   2.204
 1853SOL    HW1 5878   0.638   0.478   2.257
 1853SOL    HW2 5879   0.741   0.589   2.266
 1854SOL     OW 5880   3.753   6.358   3.526
 1854SOL    HW1 5881   3.740   6.265   3.506
 1854SOL    HW2 5882   3.846   6.372   3.514
 1855SOL     OW 5883   1.687   3.255   5.824
 1855SOL    HW1 5884   1.622   3.292   5.764
 1855SOL    HW2 5885   1.717   3.176   5.780
 1856SOL     OW 5886   5.292   2.290   4.104
 1856SOL    HW1 5887   5.218   2.334   4.062
 1856SOL    HW2 5888   5.266   2.198   4.108
 1857SOL     OW 5889   5.361   4.696   0.314
 1857SOL    HW1 5890   5.414   4.711   0.392
 1857SOL    HW2 5891   5.347   4.601   0.313
 1858SOL     OW 5892   1.336   3.712   5.398
 1858SOL    HW1 5893   1.334   3.801   5.432
 1858SOL    HW2 5894   1.410   3.710   5.339
 1859SOL     OW 5895   3.877   4.671   1.574
 1859SOL    HW1 5896   3.912   4.760   1.581
 1859SOL    HW2 5897   3.819   4.674   1.498
 1860SOL     OW 5898   2.896   4.749   4.788
 1860SOL    HW1 5899   2.916   4.843   4.795
 1860SOL    HW2 5900   2.801   4.746   4.775
 1861SOL     OW 5901   4.730   2.486   3.311
 1861SOL    HW1 5902   4.735   2.427   3.235
 1861SOL    HW2 5903   4.818   2.485   3.348
 1862SOL     OW 5904   3.706   5.260   4.169
 1862SOL    HW1 5905   3.798   5.271   4.195
 1862SOL    HW2 5906   3.665   5.216   4.243
 1863SOL     OW 5907   0.573   4.712   5.047
 1863SOL    HW1 5908   0.656   4.676   5.077
 1863SOL    HW2 5909   0.527   4.734   5.128
 1864SOL     OW 5910   1.346   8.049   2.684
 1864SOL    HW1 5911   1.412   8.002   2.633
 1864SOL    HW2 5912   1.382   8.137   2.696
 1865SOL     OW 5913   2.286   8.657   3.495
 1865SOL    HW1 5914   2.366   8.707   3.477
 1865SOL    HW2 5915   2.281   8.654   3.591
 1866SOL     OW 5916   3.370   2.980   3.203
 1866SOL    HW1 5917   3.372   2.981   3.108
 1866SOL    HW2 5918   3.384   2.888   3.226
 1867SOL     OW 5919   1.356   2.111   5.832
 1867SOL    HW1 5920   1.341   2.093   5.739
 1867SOL    HW2 5921   1.315   2.196   5.846
 1868SOL     OW 5922   0.002   4.682   4.188
 1868SOL    HW1 5923   0.084   4.643   4.217
 1868SOL    HW2 5924   0.026   4.770   4.159
 1869SOL     OW 5925   1.339   5.747   1.876
 1869SOL    HW1 5926   1.408   5.688   1.905
 1869SOL    HW2 5927   1.368   5.834   1.904
 1870SOL     OW 5928   2.144   2.785   4.576
 1870SOL    HW1 5929   2.056   2.779   4.538
 1870SOL    HW2 5930   2.185   2.702   4.553
 1871SOL     OW 5931   1.123   2.925   3.859
 1871SOL    HW1 5932   1.180   3.002   3.858
 1871SOL    HW2 5933   1.140   2.882   3.775
 1872SOL     OW 5934   6.051   5.573   5.097
 1872SOL    HW1 5935   5.966   5.560   5.137
 1872SOL    HW2 5936   6.038   5.646   5.035
 1873SOL     OW 5937   0.757   5.439   5.446
 1873SOL    HW1 5938   0.735   5.482   5.529
 1873SOL    HW2 5939   0.820   5.499   5.405
 1874SOL     OW 5940   3.430   5.467   0.231
 1874SOL    HW1 5941   3.344   5.498   0.262
 1874SOL    HW2 5942   3.411   5.419   0.151
 1875SOL     OW 5943   4.693  10.036   2.949
 1875SOL    HW1 5944   4.784  10.048   2.921
 1875SOL    HW2 5945   4.641  10.075   2.878
 1876SOL     OW 5946   2.387   8.463   5.720
 1876SOL    HW1 5947   2.362   8.549   5.754
 1876SOL    HW2 5948   2.442   8.483   5.644
 1877SOL     OW 5949   3.509   2.326   1.706
 1877SOL    HW1 5950   3.503   2.357   1.796
 1877SOL    HW2 5951   3.425   2.284   1.690
 1878SOL     OW 5952   5.729   2.693   0.586
 1878SOL    HW1 5953   5.661   2.729   0.643
 1878SOL    HW2 5954   5.783   2.769   0.563
 1879SOL     OW 5955   2.816   1.565   4.625
 1879SOL    HW1 5956   2.752   1.506   4.587
 1879SOL    HW2 5957   2.766   1.621   4.684
 1880SOL     OW 5958   0.326   0.234   2.449
 1880SOL    HW1 5959   0.278   0.231   2.532
 1880SOL    HW2 5960   0.273   0.292   2.394
 1881SOL     OW 5961   0.493   7.565   4.867
 1881SOL    HW1 5962   0.411   7.562   4.818
 1881SOL    HW2 5963   0.553   7.612   4.809
 1882SOL     OW 5964   2.329   6.825   4.842
 1882SOL    HW1 5965   2.338   6.888   4.913
 1882SOL    HW2 5966   2.252   6.854   4.793
 1883SOL     OW 5967   5.375   4.198   3.291
 1883SOL    HW1 5968   5.399   4.105   3.284
 1883SOL    HW2 5969   5.314   4.212   3.218
 1884SOL     OW 5970   3.084   0.159   0.310
 1884SOL    HW1 5971   3.060   0.145   0.402
 1884SOL    HW2 5972   3.138   0.083   0.287
 1885SOL     OW 5973   0.899   2.885   2.162
 1885SOL    HW1 5974   0.847   2.916   2.236
 1885SOL    HW2 5975   0.965   2.953   2.148
 1886SOL     OW 5976   3.894   6.550   2.467
 1886SOL    HW1 5977   3.881   6.637   2.428
 1886SOL    HW2 5978   3.811   6.531   2.511
 1887SOL     OW 5979   0.964   1.134   1.662
 1887SOL    HW1 5980   1.016   1.089   1.595
 1887SOL    HW2 5981   0.923   1.207   1.615
 1888SOL     OW 5982   0.681   2.512   2.635
 1888SOL    HW1 5983   0.588   2.491   2.626
 1888SOL    HW2 5984   0.727   2.435   2.601
 1889SOL     OW 5985   2.728   0.813   1.232
 1889SOL    HW1 5986   2.722   0.718   1.245
 1889SOL    HW2 5987   2.821   0.830   1.216
 1890SOL     OW 5988   4.498   6.811   3.449
 1890SOL    HW1 5989   4.548   6.735   3.420
 1890SOL    HW2 5990   4.449   6.838   3.372
 1891SOL     OW 5991   3.216   0.505   1.734
 1891SOL    HW1 5992   3.151   0.435   1.728
 1891SOL    HW2 5993   3.199   0.547   1.818
 1892SOL     OW 5994   3.501   7.835   4.518
 1892SOL    HW1 5995   3.505   7.878   4.603
 1892SOL    HW2 5996   3.430   7.772   4.526
 1893SOL     OW 5997   1.033   4.727   3.022
 1893SOL    HW1 5998   1.025   4.657   3.086
 1893SOL    HW2 5999   1.090   4.791   3.063
 1894SOL     OW 6000   4.360   1.607   4.093
 1894SOL    HW1 6001   4.440   1.606   4.145
 1894SOL    HW2 6002   4.295   1.649   4.149
 1895SOL     OW 6003   2.489   5.007   1.857
 1895SOL    HW1 6004   2.513   4.958   1.936
 1895SOL    HW2 6005   2.563   4.996   1.798
 1896SOL     OW 6006   4.019   0.990   3.102
 1896SOL    HW1 6007   3.939   1.042   3.109
 1896SOL    HW2 6008   4.033   0.979   3.008
 1897SOL     OW 6009   1.100   1.143   5.039
 1897SOL    HW1 6010   1.075   1.052   5.056
 1897SOL    HW2 6011   1.167   1.162   5.104
 1898SOL     OW 6012   5.543   2.704   5.795
 1898SOL    HW1 6013   5.556   2.621   5.842
 1898SOL    HW2 6014   5.463   2.690   5.744
 1899SOL     OW 6015   3.793   1.143   5.199
 1899SOL    HW1 6016   3.845   1.222   5.185
 1899SOL    HW2 6017   3.705   1.168   5.171
 1900SOL     OW 6018   0.111   9.037   4.266
 1900SOL    HW1 6019   0.155   9.011   4.347
 1900SOL    HW2 6020   0.177   9.025   4.198
 1901SOL     OW 6021   0.441   6.588   3.515
 1901SOL    HW1 6022   0.451   6.638   3.434
 1901SOL    HW2 6023   0.493   6.636   3.580
 1902SOL     OW 6024   1.646   9.784   0.189
 1902SOL    HW1 6025   1.666   9.773   0.096
 1902SOL    HW2 6026   1.605   9.701   0.214
 1903SOL     OW 6027   1.654   1.596   5.661
 1903SOL    HW1 6028   1.679   1.689   5.654
 1903SOL    HW2 6029   1.656   1.578   5.755
 1904SOL     OW 6030   4.895   3.467   3.076
 1904SOL    HW1 6031   4.859   3.489   2.990
 1904SOL    HW2 6032   4.891   3.549   3.125
 1905SOL     OW 6033   4.398   7.935   2.812
 1905SOL    HW1 6034   4.339   7.986   2.869
 1905SOL    HW2 6035   4.408   7.989   2.734
 1906SOL     OW 6036   4.842   8.848   2.647
 1906SOL    HW1 6037   4.854   8.819   2.557
 1906SOL    HW2 6038   4.908   8.798   2.697
 1907SOL     OW 6039   5.699   7.792   5.877
 1907SOL    HW1 6040   5.731   7.703   5.865
 1907SOL    HW2 6041   5.674   7.796   5.970
 1908SOL     OW 6042   2.604   1.185   3.193
 1908SOL    HW1 6043   2.628   1.165   3.103
 1908SOL    HW2 6044   2.614   1.280   3.200
 1909SOL     OW 6045   1.054   8.039   2.384
 1909SOL    HW1 6046   1.006   8.103   2.332
 1909SOL    HW2 6047   1.066   8.082   2.469
 1910SOL     OW 6048   3.393   6.140   4.293
 1910SOL    HW1 6049   3.367   6.121   4.203
 1910SOL    HW2 6050   3.396   6.235   4.299
 1911SOL     OW 6051   5.138   5.106   4.863
 1911SOL    HW1 6052   5.217   5.085   4.912
 1911SOL    HW2 6053   5.089   5.024   4.859
 1912SOL     OW 6054   2.557   0.189   3.591
 1912SOL    HW1 6055   2.631   0.242   3.620
 1912SOL    HW2 6056   2.509   0.245   3.531
 1913SOL     OW 6057   2.002   6.978   5.308
 1913SOL    HW1 6058   1.937   6.950   5.372
 1913SOL    HW2 6059   2.084   6.936   5.336
 1914SOL     OW 6060   5.144   6.983   1.851
 1914SOL    HW1 6061   5.072   7.045   1.840
 1914SOL    HW2 6062   5.105   6.910   1.899
 1915SOL     OW 6063   4.617   8.887   0.485
 1915SOL    HW1 6064   4.593   8.835   0.561
 1915SOL    HW2 6065   4.574   8.971   0.499
 1916SOL     OW 6066   0.489   9.747   5.355
 1916SOL    HW1 6067   0.492   9.778   5.446
 1916SOL    HW2 6068   0.453   9.821   5.306
 1917SOL     OW 6069   3.271   4.752   3.689
 1917SOL    HW1 6070   3.228   4.750   3.774
 1917SOL    HW2 6071   3.361   4.725   3.706
 1918SOL     OW 6072   0.479   1.950   1.331
 1918SOL    HW1 6073   0.568   1.914   1.333
 1918SOL    HW2 6074   0.487   2.032   1.282
 1919SOL     OW 6075   5.325   3.027   3.864
 1919SOL    HW1 6076   5.327   2.986   3.950
 1919SOL    HW2 6077   5.296   2.958   3.805
 1920SOL     OW 6078   0.187   2.968   0.708
 1920SOL    HW1 6079   0.275   3.007   0.702
 1920SOL    HW2 6080   0.132   3.024   0.653
 1921SOL     OW 6081   5.053   0.666   2.359
 1921SOL    HW1 6082   4.965   0.640   2.385
 1921SOL    HW2 6083   5.058   0.759   2.381
 1922SOL     OW 6084   2.579   7.542   3.479
 1922SOL    HW1 6085   2.658   7.596   3.489
 1922SOL    HW2 6086   2.584   7.479   3.551
 1923SOL     OW 6087   0.276   4.866   1.799
 1923SOL    HW1 6088   0.346   4.884   1.735
 1923SOL    HW2 6089   0.226   4.947   1.803
 1924SOL     OW 6090   0.043   2.123   0.018
 1924SOL    HW1 6091   0.009   2.192  -0.039
 1924SOL    HW2 6092   0.014   2.149   0.106
 1925SOL     OW 6093   2.048   6.729   5.109
 1925SOL    HW1 6094   2.041   6.800   5.045
 1925SOL    HW2 6095   1.959   6.694   5.116
 1926SOL     OW 6096   3.198   8.789   4.296
 1926SOL    HW1 6097   3.259   8.852   4.259
 1926SOL    HW2 6098   3.132   8.842   4.340
 1927SOL     OW 6099   1.364   1.402   1.842
 1927SOL    HW1 6100   1.371   1.397   1.938
 1927SOL    HW2 6101   1.276   1.368   1.823
 1928SOL     OW 6102   1.147   7.099   3.156
 1928SOL    HW1 6103   1.216   7.100   3.222
 1928SOL    HW2 6104   1.167   7.172   3.098
 1929SOL     OW 6105   1.686   3.063   5.341
 1929SOL    HW1 6106   1.641   3.146   5.325
 1929SOL    HW2 6107   1.755   3.060   5.276
 1930SOL     OW 6108   0.152   0.940   2.425
 1930SOL    HW1 6109   0.193   0.979   2.502
 1930SOL    HW2 6110   0.224   0.925   2.364
 1931SOL     OW 6111   1.418   0.986   0.447
 1931SOL    HW1 6112   1.337   0.998   0.397
 1931SOL    HW2 6113   1.412   0.897   0.482
 1932SOL     OW 6114   3.119   8.584   4.474
 1932SOL    HW1 6115   3.158   8.642   4.409
 1932SOL    HW2 6116   3.189   8.568   4.538
 1933SOL     OW 6117   2.245   4.010   0.486
 1933SOL    HW1 6118   2.160   3.966   0.489
 1933SOL    HW2 6119   2.260   4.028   0.393
 1934SOL     OW 6120   4.161   1.855   3.287
 1934SOL    HW1 6121   4.153   1.950   3.280
 1934SOL    HW2 6122   4.226   1.841   3.356
 1935SOL     OW 6123   4.453   8.235   2.199
 1935SOL    HW1 6124   4.380   8.223   2.259
 1935SOL    HW2 6125   4.510   8.159   2.214
 1936SOL     OW 6126   2.792   7.971   1.462
 1936SOL    HW1 6127   2.835   7.991   1.379
 1936SOL    HW2 6128   2.702   8.004   1.451
 1937SOL     OW 6129   0.674   7.144   4.306
 1937SOL    HW1 6130   0.719   7.060   4.310
 1937SOL    HW2 6131   0.604   7.131   4.242
 1938SOL     OW 6132   2.727   4.627   0.451
 1938SOL    HW1 6133   2.741   4.665   0.538
 1938SOL    HW2 6134   2.711   4.534   0.468
 1939SOL     OW 6135   4.858   6.181   4.934
 1939SOL    HW1 6136   4.816   6.254   4.887
 1939SOL    HW2 6137   4.902   6.131   4.865
 1940SOL     OW 6138   1.620   0.204   2.457
 1940SOL    HW1 6139   1.583   0.188   2.370
 1940SOL    HW2 6140   1.620   0.299   2.466
 1941SOL     OW 6141   4.447   5.865   5.161
 1941SOL    HW1 6142   4.468   5.902   5.075
 1941SOL    HW2 6143   4.398   5.934   5.206
 1942SOL     OW 6144   5.373   5.218   5.821
 1942SOL    HW1 6145   5.360   5.276   5.746
 1942SOL    HW2 6146   5.390   5.277   5.895
 1943SOL     OW 6147   2.774   9.302  -0.012
 1943SOL    HW1 6148   2.834   9.243   0.034
 1943SOL    HW2 6149   2.713   9.333   0.055
 1944SOL     OW 6150   4.469   1.348   0.531
 1944SOL    HW1 6151   4.530   1.337   0.604
 1944SOL    HW2 6152   4.400   1.404   0.566
 1945SOL     OW 6153   0.579   1.781   4.097
 1945SOL    HW1 6154   0.492   1.759   4.132
 1945SOL    HW2 6155   0.564   1.860   4.045
 1946SOL     OW 6156   0.581   8.699   5.260
 1946SOL    HW1 6157   0.511   8.666   5.204
 1946SOL    HW2 6158   0.661   8.678   5.212
 1947SOL     OW 6159   0.484   2.501   5.605
 1947SOL    HW1 6160   0.464   2.592   5.587
 1947SOL    HW2 6161   0.580   2.497   5.610
 1948SOL     OW 6162   2.564   1.920   0.635
 1948SOL    HW1 6163   2.509   1.983   0.589
 1948SOL    HW2 6164   2.594   1.860   0.566
 1949SOL     OW 6165   5.553   6.574   3.256
 1949SOL    HW1 6166   5.619   6.633   3.218
 1949SOL    HW2 6167   5.604   6.505   3.297
 1950SOL     OW 6168   4.312   2.207   4.077
 1950SOL    HW1 6169   4.220   2.219   4.052
 1950SOL    HW2 6170   4.361   2.234   3.999
 1951SOL     OW 6171   2.333   7.353   5.809
 1951SOL    HW1 6172   2.411   7.403   5.789
 1951SOL    HW2 6173   2.356   7.302   5.887
 1952SOL     OW 6174   2.377   0.556   5.484
 1952SOL    HW1 6175   2.444   0.541   5.550
 1952SOL    HW2 6176   2.305   0.596   5.532
 1953SOL     OW 6177   1.126   2.317   1.830
 1953SOL    HW1 6178   1.097   2.252   1.766
 1953SOL    HW2 6179   1.106   2.401   1.788
 1954SOL     OW 6180   5.177   1.459   4.547
 1954SOL    HW1 6181   5.180   1.408   4.465
 1954SOL    HW2 6182   5.232   1.535   4.530
 1955SOL     OW 6183   4.391   9.973   1.999
 1955SOL    HW1 6184   4.472   9.965   2.048
 1955SOL    HW2 6185   4.323   9.941   2.059
 1956SOL     OW 6186   3.891   6.985   1.866
 1956SOL    HW1 6187   3.882   6.908   1.922
 1956SOL    HW2 6188   3.803   7.024   1.865
 1957SOL     OW 6189   1.822   0.909   3.491
 1957SOL    HW1 6190   1.762   0.835   3.497
 1957SOL    HW2 6191   1.768   0.982   3.459
 1958SOL     OW 6192   4.216   3.720   5.694
 1958SOL    HW1 6193   4.200   3.673   5.612
 1958SOL    HW2 6194   4.149   3.688   5.754
 1959SOL     OW 6195   2.192   2.218   5.096
 1959SOL    HW1 6196   2.264   2.157   5.089
 1959SOL    HW2 6197   2.234   2.303   5.112
 1960SOL     OW 6198   2.897   1.880   3.930
 1960SOL    HW1 6199   2.808   1.866   3.963
 1960SOL    HW2 6200   2.954   1.847   4.000
 1961SOL     OW 6201   0.275   7.730   1.023
 1961SOL    HW1 6202   0.317   7.775   1.096
 1961SOL    HW2 6203   0.337   7.738   0.950
 1962SOL     OW 6204   1.397   1.462   0.613
 1962SOL    HW1 6205   1.488   1.491   0.616
 1962SOL    HW2 6206   1.346   1.542   0.624
 1963SOL     OW 6207   1.003   3.788   0.832
 1963SOL    HW1 6208   0.915   3.826   0.838
 1963SOL    HW2 6209   0.989   3.694   0.839
 1964SOL     OW 6210   0.864   7.040   3.919
 1964SOL    HW1 6211   0.830   7.129   3.922
 1964SOL    HW2 6212   0.823   6.995   3.992
 1965SOL     OW 6213   0.393   0.799   4.732
 1965SOL    HW1 6214   0.358   0.720   4.691
 1965SOL    HW2 6215   0.316   0.851   4.754
 1966SOL     OW 6216   3.284   8.990   2.624
 1966SOL    HW1 6217   3.235   9.042   2.561
 1966SOL    HW2 6218   3.359   8.956   2.575
 1967SOL     OW 6219   5.522   8.902   3.622
 1967SOL    HW1 6220   5.615   8.882   3.611
 1967SOL    HW2 6221   5.514   8.993   3.592
 1968SOL     OW 6222   3.114   3.750   0.425
 1968SOL    HW1 6223   3.041   3.688   0.430
 1968SOL    HW2 6224   3.080   3.822   0.372
 1969SOL     OW 6225   5.459   8.795   0.224
 1969SOL    HW1 6226   5.475   8.726   0.159
 1969SOL    HW2 6227   5.385   8.763   0.275
 1970SOL     OW 6228   5.017   9.764   1.440
 1970SOL    HW1 6229   4.957   9.690   1.428
 1970SOL    HW2 6230   4.966   9.830   1.487
 1971SOL     OW 6231   2.657   7.985   1.881
 1971SOL    HW1 6232   2.641   8.067   1.928
 1971SOL    HW2 6233   2.573   7.939   1.883
 1972SOL     OW 6234   1.452   6.885   5.977
 1972SOL    HW1 6235   1.481   6.794   5.970
 1972SOL    HW2 6236   1.428   6.895   6.070
 1973SOL     OW 6237   4.514   5.762   1.885
 1973SOL    HW1 6238   4.609   5.776   1.885
 1973SOL    HW2 6239   4.479   5.841   1.843
 1974SOL     OW 6240   2.784   3.065   0.617
 1974SOL    HW1 6241   2.771   3.103   0.530
 1974SOL    HW2 6242   2.703   3.085   0.664
 1975SOL     OW 6243   0.999   5.286   3.592
 1975SOL    HW1 6244   1.019   5.380   3.597
 1975SOL    HW2 6245   0.907   5.280   3.617
 1976SOL     OW 6246   3.938   5.852   4.128
 1976SOL    HW1 6247   3.884   5.929   4.107
 1976SOL    HW2 6248   3.971   5.822   4.044
 1977SOL     OW 6249   3.877   1.938   0.067
 1977SOL    HW1 6250   3.929   1.872   0.022
 1977SOL    HW2 6251   3.889   1.918   0.160
 1978SOL     OW 6252   1.056   4.432   5.806
 1978SOL    HW1 6253   1.119   4.464   5.741
 1978SOL    HW2 6254   1.034   4.509   5.858
 1979SOL     OW 6255   4.427   0.765   3.147
 1979SOL    HW1 6256   4.341   0.734   3.175
 1979SOL    HW2 6257   4.417   0.860   3.142
 1980SOL     OW 6258   0.217   6.597   4.508
 1980SOL    HW1 6259   0.279   6.664   4.535
 1980SOL    HW2 6260   0.195   6.550   4.589
 1981SOL     OW 6261   3.993   5.303   1.557
 1981SOL    HW1 6262   4.024   5.213   1.560
 1981SOL    HW2 6263   4.069   5.355   1.585
 1982SOL     OW 6264   5.069   5.983   2.984
 1982SOL    HW1 6265   5.152   6.012   2.946
 1982SOL    HW2 6266   5.071   5.888   2.978
 1983SOL     OW 6267   0.953   9.407   5.040
 1983SOL    HW1 6268   0.938   9.476   5.104
 1983SOL    HW2 6269   0.982   9.331   5.091
 1984SOL     OW 6270   0.959   2.011   3.631
 1984SOL    HW1 6271   0.907   2.090   3.645
 1984SOL    HW2 6272   0.946   1.989   3.539
 1985SOL     OW 6273   0.510   8.024   4.089
 1985SOL    HW1 6274   0.415   8.020   4.104
 1985SOL    HW2 6275   0.518   8.027   3.993
 1986SOL     OW 6276   2.436   7.219   5.265
 1986SOL    HW1 6277   2.352   7.196   5.225
 1986SOL    HW2 6278   2.423   7.308   5.300
 1987SOL     OW 6279   5.539   8.044   0.735
 1987SOL    HW1 6280   5.540   7.949   0.745
 1987SOL    HW2 6281   5.564   8.078   0.821
 1988SOL     OW 6282   2.406   4.076   4.103
 1988SOL    HW1 6283   2.311   4.086   4.106
 1988SOL    HW2 6284   2.420   3.990   4.065
 1989SOL     OW 6285   5.335   7.900   4.210
 1989SOL    HW1 6286   5.306   7.894   4.301
 1989SOL    HW2 6287   5.427   7.926   4.216
 1990SOL     OW 6288   3.534   0.913   0.354
 1990SOL    HW1 6289   3.490   0.836   0.389
 1990SOL    HW2 6290   3.495   0.986   0.401
 1991SOL     OW 6291   0.222   9.634   2.917
 1991SOL    HW1 6292   0.291   9.579   2.955
 1991SOL    HW2 6293   0.155   9.638   2.984
 1992SOL     OW 6294   0.292   1.683   1.642
 1992SOL    HW1 6295   0.277   1.778   1.645
 1992SOL    HW2 6296   0.342   1.669   1.562
 1993SOL     OW 6297   1.949   6.754   5.488
 1993SOL    HW1 6298   1.925   6.795   5.571
 1993SOL    HW2 6299   2.043   6.766   5.481
 1994SOL     OW 6300   2.801   0.469   2.024
 1994SOL    HW1 6301   2.716   0.454   1.983
 1994SOL    HW2 6302   2.856   0.505   1.953
 1995SOL     OW 6303   0.711   9.422   4.414
 1995SOL    HW1 6304   0.713   9.480   4.337
 1995SOL    HW2 6305   0.768   9.349   4.390
 1996SOL     OW 6306   2.025  10.032   0.425
 1996SOL    HW1 6307   1.989   9.944   0.437
 1996SOL    HW2 6308   2.093  10.039   0.492
 1997SOL     OW 6309   1.994   4.758   0.991
 1997SOL    HW1 6310   1.898   4.754   0.994
 1997SOL    HW2 6311   2.019   4.782   1.080
 1998SOL     OW 6312   2.558   5.291   5.100
 1998SOL    HW1 6313   2.485   5.352   5.107
 1998SOL    HW2 6314   2.617   5.316   5.171
 1999SOL     OW 6315   6.007   8.632   5.495
 1999SOL    HW1 6316   5.989   8.658   5.585
 1999SOL    HW2 6317   6.019   8.715   5.448
 2000SOL     OW 6318   4.389   3.698   3.588
 2000SOL    HW1 6319   4.346   3.773   3.546
 2000SOL    HW2 6320   4.403   3.636   3.516
 2001SOL     OW 6321   2.726   7.023   3.495
 2001SOL    HW1 6322   2.729   7.025   3.400
 2001SOL    HW2 6323   2.699   6.933   3.516
 2002SOL     OW 6324   2.548   5.319   3.406
 2002SOL    HW1 6325   2.501   5.368   3.473
 2002SOL    HW2 6326   2.495   5.330   3.326
 2003SOL     OW 6327   0.917   2.477   3.241
 2003SOL    HW1 6328   0.980   2.469   3.170
 2003SOL    HW2 6329   0.837   2.508   3.199
 2004SOL     OW 6330   3.645   3.360   0.932
 2004SOL    HW1 6331   3.565   3.338   0.978
 2004SOL    HW2 6332   3.617   3.382   0.843
 2005SOL     OW 6333   1.709   3.133   1.331
 2005SOL    HW1 6334   1.794   3.164   1.300
 2005SOL    HW2 6335   1.667   3.097   1.253
 2006SOL     OW 6336   5.596   5.698   3.899
 2006SOL    HW1 6337   5.594   5.737   3.812
 2006SOL    HW2 6338   5.680   5.654   3.904
 2007SOL     OW 6339   0.919   8.562   1.520
 2007SOL    HW1 6340   0.941   8.623   1.591
 2007SOL    HW2 6341   0.991   8.570   1.458
 2008SOL     OW 6342   4.831   8.538   2.215
 2008SOL    HW1 6343   4.744   8.501   2.233
 2008SOL    HW2 6344   4.814   8.623   2.176
 2009SOL     OW 6345   1.238   7.414   5.408
 2009SOL    HW1 6346   1.282   7.350   5.352
 2009SOL    HW2 6347   1.263   7.499   5.370
 2010SOL     OW 6348   5.700   9.552   1.916
 2010SOL    HW1 6349   5.716   9.614   1.846
 2010SOL    HW2 6350   5.783   9.549   1.965
 2011SOL     OW 6351   2.193   6.595   0.547
 2011SOL    HW1 6352   2.285   6.608   0.572
 2011SOL    HW2 6353   2.145   6.664   0.593
 2012SOL     OW 6354   3.539   6.448   4.491
 2012SOL    HW1 6355   3.486   6.435   4.413
 2012SOL    HW2 6356   3.626   6.416   4.467
 2013SOL     OW 6357   3.751   1.874   2.105
 2013SOL    HW1 6358   3.707   1.793   2.129
 2013SOL    HW2 6359   3.827   1.845   2.055
 2014SOL     OW 6360   5.889   8.519   4.922
 2014SOL    HW1 6361   5.895   8.527   5.017
 2014SOL    HW2 6362   5.933   8.436   4.902
 2015SOL     OW 6363   5.806   9.638   3.249
 2015SOL    HW1 6364   5.821   9.697   3.322
 2015SOL    HW2 6365   5.743   9.684   3.193
 2016SOL     OW 6366   0.509   7.488   3.800
 2016SOL    HW1 6367   0.540   7.544   3.872
 2016SOL    HW2 6368   0.472   7.549   3.737
 2017SOL     OW 6369   4.421   3.799   3.821
 2017SOL    HW1 6370   4.343   3.774   3.871
 2017SOL    HW2 6371   4.390   3.806   3.731
 2018SOL     OW 6372   3.065   3.911   5.527
 2018SOL    HW1 6373   2.971   3.900   5.539
 2018SOL    HW2 6374   3.105   3.841   5.578
 2019SOL     OW 6375   1.992   4.065   3.383
 2019SOL    HW1 6376   2.010   4.018   3.464
 2019SOL    HW2 6377   1.901   4.043   3.362
 2020SOL     OW 6378   1.242   1.917   0.346
 2020SOL    HW1 6379   1.333   1.942   0.360
 2020SOL    HW2 6380   1.205   1.988   0.293
 2021SOL     OW 6381   0.812   2.861   0.589
 2021SOL    HW1 6382   0.825   2.782   0.641
 2021SOL    HW2 6383   0.818   2.933   0.652
 2022SOL     OW 6384   2.925   9.812   3.980
 2022SOL    HW1 6385   3.018   9.837   3.976
 2022SOL    HW2 6386   2.909   9.766   3.897
 2023SOL     OW 6387   0.976   3.097   0.220
 2023SOL    HW1 6388   0.987   3.158   0.292
 2023SOL    HW2 6389   0.969   3.152   0.142
 2024SOL     OW 6390   3.824   6.788   2.373
 2024SOL    HW1 6391   3.744   6.839   2.359
 2024SOL    HW2 6392   3.883   6.848   2.418
 2025SOL     OW 6393   3.973   2.269   1.993
 2025SOL    HW1 6394   3.998   2.205   1.926
 2025SOL    HW2 6395   4.056   2.308   2.019
 2026SOL     OW 6396   2.778   2.373   5.933
 2026SOL    HW1 6397   2.697   2.386   5.883
 2026SOL    HW2 6398   2.830   2.451   5.915
 2027SOL     OW 6399   1.660   6.845   4.040
 2027SOL    HW1 6400   1.716   6.913   4.002
 2027SOL    HW2 6401   1.719   6.794   4.095
 2028SOL     OW 6402   3.560   8.472   1.982
 2028SOL    HW1 6403   3.636   8.424   2.014
 2028SOL    HW2 6404   3.561   8.554   2.031
 2029SOL     OW 6405   0.554   6.528   0.623
 2029SOL    HW1 6406   0.610   6.456   0.651
 2029SOL    HW2 6407   0.611   6.585   0.571
 2030SOL     OW 6408   1.681   4.755   4.398
 2030SOL    HW1 6409   1.599   4.705   4.398
 2030SOL    HW2 6410   1.736   4.711   4.333
 2031SOL     OW 6411   3.446   0.590   1.298
 2031SOL    HW1 6412   3.490   0.675   1.294
 2031SOL    HW2 6413   3.518   0.527   1.304
 2032SOL     OW 6414   3.475   1.299   1.949
 2032SOL    HW1 6415   3.489   1.208   1.972
 2032SOL    HW2 6416   3.384   1.317   1.973
 2033SOL     OW 6417   0.466   6.134   0.709
 2033SOL    HW1 6418   0.560   6.127   0.726
 2033SOL    HW2 6419   0.438   6.044   0.694
 2034SOL     OW 6420   2.837   3.781   2.515
 2034SOL    HW1 6421   2.912   3.836   2.490
 2034SOL    HW2 6422   2.770   3.803   2.450
 2035SOL     OW 6423   1.180   6.513   2.003
 2035SOL    HW1 6424   1.170   6.552   1.916
 2035SOL    HW2 6425   1.152   6.582   2.064
 2036SOL     OW 6426   5.742   5.267   1.184
 2036SOL    HW1 6427   5.825   5.219   1.182
 2036SOL    HW2 6428   5.681   5.208   1.227
 2037SOL     OW 6429   3.225   8.603   2.113
 2037SOL    HW1 6430   3.155   8.548   2.078
 2037SOL    HW2 6431   3.288   8.540   2.149
 2038SOL     OW 6432   3.630   6.597   2.236
 2038SOL    HW1 6433   3.555   6.634   2.282
 2038SOL    HW2 6434   3.706   6.622   2.290
 2039SOL     OW 6435   3.949   6.928   3.350
 2039SOL    HW1 6436   3.896   6.856   3.384
 2039SOL    HW2 6437   4.009   6.949   3.421
 2040SOL     OW 6438   2.296   5.512   0.527
 2040SOL    HW1 6439   2.272   5.593   0.574
 2040SOL    HW2 6440   2.218   5.492   0.474
 2041SOL     OW 6441   5.663   4.438   4.848
 2041SOL    HW1 6442   5.705   4.480   4.923
 2041SOL    HW2 6443   5.689   4.346   4.854
 2042SOL     OW 6444   6.029   1.174   5.761
 2042SOL    HW1 6445   5.940   1.183   5.726
 2042SOL    HW2 6446   6.016   1.161   5.855
 2043SOL     OW 6447   0.752   7.893   1.703
 2043SOL    HW1 6448   0.838   7.916   1.738
 2043SOL    HW2 6449   0.745   7.945   1.622
 2044SOL     OW 6450   5.620   5.863   2.331
 2044SOL    HW1 6451   5.689   5.929   2.329
 2044SOL    HW2 6452   5.545   5.907   2.370
 2045SOL     OW 6453   3.888   6.266   2.279
 2045SOL    HW1 6454   3.864   6.174   2.292
 2045SOL    HW2 6455   3.808   6.307   2.246
 2046SOL     OW 6456   4.947   0.257   0.385
 2046SOL    HW1 6457   4.999   0.337   0.377
 2046SOL    HW2 6458   4.994   0.192   0.333
 2047SOL     OW 6459   1.869   4.658   5.327
 2047SOL    HW1 6460   1.775   4.643   5.331
 2047SOL    HW2 6461   1.893   4.682   5.417
 2048SOL     OW 6462   2.445   9.886   4.380
 2048SOL    HW1 6463   2.351   9.866   4.378
 2048SOL    HW2 6464   2.487   9.804   4.352
 2049SOL     OW 6465   4.753   6.082   1.433
 2049SOL    HW1 6466   4.704   6.006   1.401
 2049SOL    HW2 6467   4.843   6.066   1.407
 2050SOL     OW 6468   4.372   6.575   5.415
 2050SOL    HW1 6469   4.350   6.667   5.402
 2050SOL    HW2 6470   4.288   6.533   5.433
 2051SOL     OW 6471   3.896   3.492   3.326
 2051SOL    HW1 6472   3.922   3.548   3.253
 2051SOL    HW2 6473   3.895   3.551   3.402
 2052SOL     OW 6474   1.058   2.966   4.323
 2052SOL    HW1 6475   1.054   3.061   4.337
 2052SOL    HW2 6476   1.140   2.952   4.275
 2053SOL     OW 6477   3.409   9.099   4.552
 2053SOL    HW1 6478   3.446   9.013   4.573
 2053SOL    HW2 6479   3.461   9.130   4.478
 2054SOL     OW 6480   2.740   8.285   5.890
 2054SOL    HW1 6481   2.821   8.327   5.920
 2054SOL    HW2 6482   2.762   8.247   5.805
 2055SOL     OW 6483   1.714   4.359   4.086
 2055SOL    HW1 6484   1.714   4.286   4.023
 2055SOL    HW2 6485   1.646   4.418   4.054
 2056SOL     OW 6486   1.023   1.976   5.942
 2056SOL    HW1 6487   0.935   1.944   5.923
 2056SOL    HW2 6488   1.019   2.070   5.929
 2057SOL     OW 6489   4.561   4.263   4.389
 2057SOL    HW1 6490   4.503   4.205   4.438
 2057SOL    HW2 6491   4.628   4.206   4.353
 2058SOL     OW 6492   5.619   8.378   0.881
 2058SOL    HW1 6493   5.527   8.369   0.857
 2058SOL    HW2 6494   5.636   8.472   0.876
 2059SOL     OW 6495   3.862   9.866   2.955
 2059SOL    HW1 6496   3.825   9.778   2.966
 2059SOL    HW2 6497   3.846   9.910   3.039
 2060SOL     OW 6498   3.153   6.476   4.119
 2060SOL    HW1 6499   3.100   6.420   4.063
 2060SOL    HW2 6500   3.204   6.530   4.058
 2061SOL     OW 6501   0.384   1.569   1.076
 2061SOL    HW1 6502   0.321   1.566   1.004
 2061SOL    HW2 6503   0.456   1.623   1.043
 2062SOL     OW 6504   0.131   8.110   0.962
 2062SOL    HW1 6505   0.075   8.051   0.911
 2062SOL    HW2 6506   0.070   8.164   1.012
 2063SOL     OW 6507   2.735   9.604   5.148
 2063SOL    HW1 6508   2.644   9.597   5.176
 2063SOL    HW2 6509   2.754   9.698   5.152
 2064SOL     OW 6510   5.972   5.341   1.887
 2064SOL    HW1 6511   6.026   5.351   1.966
 2064SOL    HW2 6512   5.902   5.281   1.914
 2065SOL     OW 6513   2.514   0.484   2.425
 2065SOL    HW1 6514   2.449   0.482   2.354
 2065SOL    HW2 6515   2.501   0.401   2.471
 2066SOL     OW 6516   3.986   2.987   2.898
 2066SOL    HW1 6517   3.983   3.036   2.981
 2066SOL    HW2 6518   4.024   3.049   2.836
 2067SOL     OW 6519   2.899   4.731   5.825
 2067SOL    HW1 6520   2.922   4.757   5.736
 2067SOL    HW2 6521   2.973   4.677   5.854
 2068SOL     OW 6522   2.626   1.706   1.510
 2068SOL    HW1 6523   2.678   1.781   1.539
 2068SOL    HW2 6524   2.676   1.630   1.539
 2069SOL     OW 6525  -0.010   0.572   0.048
 2069SOL    HW1 6526   0.063   0.583  -0.013
 2069SOL    HW2 6527  -0.052   0.658   0.052
 2070SOL     OW 6528   2.871   3.915   6.008
 2070SOL    HW1 6529   2.937   3.940   5.944
 2070SOL    HW2 6530   2.789   3.916   5.959
 2071SOL     OW 6531   3.862   6.256   6.053
 2071SOL    HW1 6532   3.782   6.207   6.035
 2071SOL    HW2 6533   3.929   6.216   5.997
 2072SOL     OW 6534   1.911   6.224   4.488
 2072SOL    HW1 6535   1.837   6.162   4.489
 2072SOL    HW2 6536   1.925   6.242   4.395
 2073SOL     OW 6537   0.136   0.644   2.009
 2073SOL    HW1 6538   0.086   0.565   1.986
 2073SOL    HW2 6539   0.069   0.711   2.025
 2074SOL     OW 6540   0.068   8.869   2.694
 2074SOL    HW1 6541   0.035   8.941   2.748
 2074SOL    HW2 6542   0.099   8.804   2.758
 2075SOL     OW 6543   5.868   6.879   2.013
 2075SOL    HW1 6544   5.859   6.940   2.086
 2075SOL    HW2 6545   5.905   6.931   1.942
 2076SOL     OW 6546   1.737   2.497   4.459
 2076SOL    HW1 6547   1.682   2.545   4.398
 2076SOL    HW2 6548   1.823   2.494   4.417
 2077SOL     OW 6549   5.525   2.372   2.949
 2077SOL    HW1 6550   5.537   2.359   2.855
 2077SOL    HW2 6551   5.583   2.308   2.989
 2078SOL     OW 6552   0.826   8.984   2.545
 2078SOL    HW1 6553   0.835   8.898   2.585
 2078SOL    HW2 6554   0.912   9.001   2.506
 2079SOL     OW 6555   3.111   9.295   4.952
 2079SOL    HW1 6556   3.161   9.331   4.880
 2079SOL    HW2 6557   3.054   9.366   4.980
 2080SOL     OW 6558   1.541   3.961   5.587
 2080SOL    HW1 6559   1.471   3.950   5.523
 2080SOL    HW2 6560   1.510   4.032   5.643
 2081SOL     OW 6561   5.287   9.260   3.937
 2081SOL    HW1 6562   5.288   9.200   4.011
 2081SOL    HW2 6563   5.378   9.288   3.927
 2082SOL     OW 6564   5.709   2.465   5.175
 2082SOL    HW1 6565   5.758   2.527   5.122
 2082SOL    HW2 6566   5.775   2.406   5.211
 2083SOL     OW 6567   4.134   0.386   0.263
 2083SOL    HW1 6568   4.112   0.389   0.356
 2083SOL    HW2 6569   4.122   0.476   0.232
 2084SOL     OW 6570   5.245   0.842   5.957
 2084SOL    HW1 6571   5.333   0.855   5.991
 2084SOL    HW2 6572   5.225   0.750   5.977
 2085SOL     OW 6573   1.542   0.773   3.899
 2085SOL    HW1 6574   1.582   0.712   3.961
 2085SOL    HW2 6575   1.586   0.856   3.915
 2086SOL     OW 6576   3.520   6.181   3.735
 2086SOL    HW1 6577   3.542   6.248   3.799
 2086SOL    HW2 6578   3.605   6.149   3.704
 2087SOL     OW 6579   2.690   9.691   1.624
 2087SOL    HW1 6580   2.768   9.641   1.598
 2087SOL    HW2 6581   2.711   9.723   1.712
 2088SOL     OW 6582   5.331   7.378   5.201
 2088SOL    HW1 6583   5.239   7.386   5.176
 2088SOL    HW2 6584   5.336   7.417   5.288
 2089SOL     OW 6585   2.552   8.187   1.676
 2089SOL    HW1 6586   2.502   8.248   1.623
 2089SOL    HW2 6587   2.540   8.102   1.633
 2090SOL     OW 6588   5.290   1.269   0.977
 2090SOL    HW1 6589   5.232   1.193   0.981
 2090SOL    HW2 6590   5.262   1.324   1.050
 2091SOL     OW 6591   4.711   7.313   5.205
 2091SOL    HW1 6592   4.766   7.275   5.274
 2091SOL    HW2 6593   4.694   7.240   5.145
 2092SOL     OW 6594   2.359   5.926   0.426
 2092SOL    HW1 6595   2.366   5.847   0.373
 2092SOL    HW2 6596   2.385   5.898   0.514
 2093SOL     OW 6597   3.689   0.188   2.588
 2093SOL    HW1 6598   3.761   0.131   2.560
 2093SOL    HW2 6599   3.619   0.170   2.525
 2094SOL     OW 6600   1.885   6.312   5.461
 2094SOL    HW1 6601   1.971   6.352   5.453
 2094SOL    HW2 6602   1.883   6.274   5.549
 2095SOL     OW 6603   0.109   9.828   3.976
 2095SOL    HW1 6604   0.140   9.742   4.005
 2095SOL    HW2 6605   0.095   9.877   4.057
 2096SOL     OW 6606   2.127   1.854   4.053
 2096SOL    HW1 6607   2.044   1.805   4.053
 2096SOL    HW2 6608   2.140   1.879   3.962
 2097SOL     OW 6609   3.459   0.611   0.441
 2097SOL    HW1 6610   3.518   0.538   0.425
 2097SOL    HW2 6611   3.464   0.627   0.535
 2098SOL     OW 6612   2.402   6.206   1.878
 2098SOL    HW1 6613   2.384   6.112   1.875
 2098SOL    HW2 6614   2.350   6.242   1.807
 2099SOL     OW 6615   1.148   9.469   1.853
 2099SOL    HW1 6616   1.165   9.419   1.773
 2099SOL    HW2 6617   1.230   9.464   1.902
 2100SOL     OW 6618   4.516   7.177   0.590
 2100SOL    HW1 6619   4.566   7.100   0.616
 2100SOL    HW2 6620   4.425   7.146   0.587
 2101SOL     OW 6621   3.218   8.376   5.870
 2101SOL    HW1 6622   3.271   8.453   5.850
 2101SOL    HW2 6623   3.265   8.304   5.829
 2102SOL     OW 6624   5.869   4.519   3.999
 2102SOL    HW1 6625   5.804   4.589   3.986
 2102SOL    HW2 6626   5.940   4.562   4.047
 2103SOL     OW 6627   5.940   9.852   0.135
 2103SOL    HW1 6628   6.028   9.887   0.120
 2103SOL    HW2 6629   5.886   9.930   0.148
 2104SOL     OW 6630   0.849   6.249   5.221
 2104SOL    HW1 6631   0.913   6.308   5.260
 2104SOL    HW2 6632   0.895   6.165   5.212
 2105SOL     OW 6633   2.021   7.718   3.275
 2105SOL    HW1 6634   2.068   7.638   3.251
 2105SOL    HW2 6635   1.963   7.735   3.200
 2106SOL     OW 6636   0.006   1.470   3.419
 2106SOL    HW1 6637   0.097   1.440   3.413
 2106SOL    HW2 6638  -0.044   1.405   3.369
 2107SOL     OW 6639   3.375   1.132   4.851
 2107SOL    HW1 6640   3.288   1.092   4.846
 2107SOL    HW2 6641   3.370   1.207   4.792
 2108SOL     OW 6642   4.114   3.228   5.363
 2108SOL    HW1 6643   4.058   3.305   5.350
 2108SOL    HW2 6644   4.068   3.157   5.318
 2109SOL     OW 6645   5.229   2.405   5.834
 2109SOL    HW1 6646   5.189   2.422   5.919
 2109SOL    HW2 6647   5.162   2.430   5.771
 2110SOL     OW 6648   3.216   9.376   4.724
 2110SOL    HW1 6649   3.193   9.390   4.632
 2110SOL    HW2 6650   3.311   9.385   4.727
 2111SOL     OW 6651   2.541   7.451   2.783
 2111SOL    HW1 6652   2.625   7.444   2.828
 2111SOL    HW2 6653   2.560   7.426   2.692
 2112SOL     OW 6654   2.470   1.573   5.353
 2112SOL    HW1 6655   2.523   1.635   5.404
 2112SOL    HW2 6656   2.462   1.496   5.411
 2113SOL     OW 6657   1.253   9.910   1.408
 2113SOL    HW1 6658   1.285   9.825   1.379
 2113SOL    HW2 6659   1.331   9.967   1.407
 2114SOL     OW 6660   0.200   3.656   1.207
 2114SOL    HW1 6661   0.284   3.695   1.181
 2114SOL    HW2 6662   0.143   3.668   1.132
 2115SOL     OW 6663   0.279   4.109   5.709
 2115SOL    HW1 6664   0.310   4.136   5.795
 2115SOL    HW2 6665   0.270   4.190   5.659
 2116SOL     OW 6666   0.255   5.300   3.964
 2116SOL    HW1 6667   0.297   5.320   3.880
 2116SOL    HW2 6668   0.276   5.375   4.020
 2117SOL     OW 6669   1.437   7.429   4.276
 2117SOL    HW1 6670   1.510   7.458   4.331
 2117SOL    HW2 6671   1.381   7.506   4.268
 2118SOL     OW 6672   2.573   4.132   3.269
 2118SOL    HW1 6673   2.637   4.165   3.206
 2118SOL    HW2 6674   2.489   4.168   3.239
 2119SOL     OW 6675   2.563   8.133   4.826
 2119SOL    HW1 6676   2.643   8.185   4.819
 2119SOL    HW2 6677   2.530   8.150   4.914
 2120SOL     OW 6678   1.405   6.064   0.364
 2120SOL    HW1 6679   1.341   6.004   0.325
 2120SOL    HW2 6680   1.460   6.007   0.418
 2121SOL     OW 6681   5.698   6.777   3.618
 2121SOL    HW1 6682   5.725   6.686   3.634
 2121SOL    HW2 6683   5.773   6.829   3.644
 2122SOL     OW 6684   0.112   7.972   0.022
 2122SOL    HW1 6685   0.031   8.008   0.058
 2122SOL    HW2 6686   0.084   7.902  -0.037
 2123SOL     OW 6687   0.882   1.489   1.219
 2123SOL    HW1 6688   0.915   1.403   1.245
 2123SOL    HW2 6689   0.929   1.510   1.138
 2124SOL     OW 6690   5.136   7.397   1.226
 2124SOL    HW1 6691   5.091   7.482   1.225
 2124SOL    HW2 6692   5.197   7.402   1.153
 2125SOL     OW 6693   0.975   2.418   1.182
 2125SOL    HW1 6694   1.011   2.501   1.213
 2125SOL    HW2 6695   1.050   2.373   1.143
 2126SOL     OW 6696   0.669   0.356   3.743
 2126SOL    HW1 6697   0.654   0.262   3.734
 2126SOL    HW2 6698   0.671   0.370   3.838
 2127SOL     OW 6699   3.203   7.442   2.678
 2127SOL    HW1 6700   3.148   7.387   2.734
 2127SOL    HW2 6701   3.222   7.519   2.731
 2128SOL     OW 6702   0.395   4.512   2.217
 2128SOL    HW1 6703   0.358   4.573   2.153
 2128SOL    HW2 6704   0.490   4.518   2.203
 2129SOL     OW 6705   5.587   5.393   0.962
 2129SOL    HW1 6706   5.580   5.488   0.968
 2129SOL    HW2 6707   5.626   5.366   1.045
 2130SOL     OW 6708   2.262   3.930   3.381
 2130SOL    HW1 6709   2.265   3.874   3.458
 2130SOL    HW2 6710   2.172   3.961   3.376
 2131SOL     OW 6711   5.598   3.570   5.744
 2131SOL    HW1 6712   5.610   3.525   5.828
 2131SOL    HW2 6713   5.567   3.502   5.685
 2132SOL     OW 6714   0.053   5.866   2.565
 2132SOL    HW1 6715   0.136   5.911   2.549
 2132SOL    HW2 6716   0.028   5.832   2.479
 2133SOL     OW 6717   1.628   3.188   1.786
 2133SOL    HW1 6718   1.558   3.221   1.729
 2133SOL    HW2 6719   1.585   3.175   1.870
 2134SOL     OW 6720   0.897   2.482   4.978
 2134SOL    HW1 6721   0.901   2.532   5.059
 2134SOL    HW2 6722   0.921   2.544   4.909
 2135SOL     OW 6723  -0.013   3.721   0.439
 2135SOL    HW1 6724  -0.013   3.783   0.367
 2135SOL    HW2 6725   0.077   3.722   0.473
 2136SOL     OW 6726   3.838   1.151   4.840
 2136SOL    HW1 6727   3.890   1.228   4.865
 2136SOL    HW2 6728   3.789   1.179   4.763
 2137SOL     OW 6729   3.773   8.837   4.704
 2137SOL    HW1 6730   3.848   8.887   4.737
 2137SOL    HW2 6731   3.715   8.828   4.780
 2138SOL     OW 6732   4.647   8.121   5.826
 2138SOL    HW1 6733   4.590   8.186   5.786
 2138SOL    HW2 6734   4.617   8.037   5.790
 2139SOL     OW 6735   3.590   2.309   3.328
 2139SOL    HW1 6736   3.530   2.378   3.357
 2139SOL    HW2 6737   3.674   2.353   3.317
 2140SOL     OW 6738   1.622   7.941   4.407
 2140SOL    HW1 6739   1.657   7.995   4.478
 2140SOL    HW2 6740   1.697   7.926   4.350
 2141SOL     OW 6741   2.160   5.624   4.939
 2141SOL    HW1 6742   2.230   5.681   4.906
 2141SOL    HW2 6743   2.103   5.611   4.863
 2142SOL     OW 6744   1.424   4.988   5.237
 2142SOL    HW1 6745   1.517   4.980   5.260
 2142SOL    HW2 6746   1.421   5.060   5.174
 2143SOL     OW 6747   2.067   6.451   2.569
 2143SOL    HW1 6748   2.069   6.390   2.642
 2143SOL    HW2 6749   2.158   6.455   2.539
 2144SOL     OW 6750   1.617   2.751   2.965
 2144SOL    HW1 6751   1.637   2.684   2.900
 2144SOL    HW2 6752   1.543   2.715   3.014
 2145SOL     OW 6753   5.053   9.437   3.050
 2145SOL    HW1 6754   4.962   9.465   3.060
 2145SOL    HW2 6755   5.048   9.359   2.995
 2146SOL     OW 6756   1.526   4.139   0.525
 2146SOL    HW1 6757   1.463   4.077   0.488
 2146SOL    HW2 6758   1.474   4.213   0.555
 2147SOL     OW 6759   0.237   4.214   4.259
 2147SOL    HW1 6760   0.205   4.205   4.169
 2147SOL    HW2 6761   0.323   4.253   4.250
 2148SOL     OW 6762   2.310   5.008   0.432
 2148SOL    HW1 6763   2.402   5.033   0.439
 2148SOL    HW2 6764   2.304   4.960   0.349
 2149SOL     OW 6765   3.837   0.706   5.727
 2149SOL    HW1 6766   3.812   0.684   5.638
 2149SOL    HW2 6767   3.801   0.794   5.742
 2150SOL     OW 6768   1.948   3.885   0.137
 2150SOL    HW1 6769   1.856   3.909   0.123
 2150SOL    HW2 6770   1.978   3.855   0.051
 2151SOL     OW 6771   2.634   0.765   3.846
 2151SOL    HW1 6772   2.575   0.692   3.829
 2151SOL    HW2 6773   2.720   0.724   3.862
 2152SOL     OW 6774   3.584   9.026   5.966
 2152SOL    HW1 6775   3.609   9.027   5.874
 2152SOL    HW2 6776   3.618   8.944   6.000
 2153SOL     OW 6777   1.377   3.635   4.133
 2153SOL    HW1 6778   1.340   3.652   4.047
 2153SOL    HW2 6779   1.462   3.678   4.132
 2154SOL     OW 6780   0.687   5.531   2.913
 2154SOL    HW1 6781   0.750   5.495   2.976
 2154SOL    HW2 6782   0.731   5.606   2.874
 2155SOL     OW 6783   0.371   8.958   1.383
 2155SOL    HW1 6784   0.395   9.033   1.438
 2155SOL    HW2 6785   0.302   8.992   1.326
 2156SOL     OW 6786   5.830   2.823   5.774
 2156SOL    HW1 6787   5.735   2.815   5.778
 2156SOL    HW2 6788   5.853   2.799   5.685
 2157SOL     OW 6789   4.252   4.382   5.596
 2157SOL    HW1 6790   4.321   4.391   5.531
 2157SOL    HW2 6791   4.295   4.399   5.680
 2158SOL     OW 6792   4.922   3.959   3.550
 2158SOL    HW1 6793   4.918   4.040   3.499
 2158SOL    HW2 6794   5.011   3.927   3.538
 2159SOL     OW 6795   1.906   5.003   3.413
 2159SOL    HW1 6796   1.828   5.009   3.359
 2159SOL    HW2 6797   1.900   5.076   3.474
 2160SOL     OW 6798   4.256   7.506   2.588
 2160SOL    HW1 6799   4.228   7.517   2.497
 2160SOL    HW2 6800   4.229   7.586   2.632
 2161SOL     OW 6801   5.425   8.107   5.602
 2161SOL    HW1 6802   5.486   8.180   5.611
 2161SOL    HW2 6803   5.365   8.117   5.675
 2162SOL     OW 6804   5.774   2.955   6.006
 2162SOL    HW1 6805   5.801   2.918   5.922
 2162SOL    HW2 6806   5.760   3.048   5.988
 2163SOL     OW 6807   5.554   0.049   3.086
 2163SOL    HW1 6808   5.571   0.076   2.996
 2163SOL    HW2 6809   5.606  -0.031   3.097
 2164SOL     OW 6810   4.119   9.510   2.333
 2164SOL    HW1 6811   4.054   9.470   2.390
 2164SOL    HW2 6812   4.156   9.581   2.384
 2165SOL     OW 6813   3.647   0.753   2.281
 2165SOL    HW1 6814   3.711   0.683   2.292
 2165SOL    HW2 6815   3.568   0.708   2.251
 2166SOL     OW 6816   4.500   7.053   0.323
 2166SOL    HW1 6817   4.533   7.127   0.374
 2166SOL    HW2 6818   4.411   7.079   0.298
 2167SOL     OW 6819   1.054   1.693   0.306
 2167SOL    HW1 6820   0.999   1.709   0.382
 2167SOL    HW2 6821   1.128   1.753   0.315
 2168SOL     OW 6822   2.891   9.118   4.560
 2168SOL    HW1 6823   2.883   9.181   4.489
 2168SOL    HW2 6824   2.800   9.095   4.582
 2169SOL     OW 6825   2.749   2.474   1.760
 2169SOL    HW1 6826   2.727   2.382   1.751
 2169SOL    HW2 6827   2.687   2.507   1.825
 2170SOL     OW 6828   4.830   8.596   4.370
 2170SOL    HW1 6829   4.769   8.655   4.327
 2170SOL    HW2 6830   4.775   8.534   4.417
 2171SOL     OW 6831   4.382   3.172   5.327
 2171SOL    HW1 6832   4.353   3.081   5.323
 2171SOL    HW2 6833   4.303   3.222   5.349
 2172SOL     OW 6834   1.538   9.431   0.375
 2172SOL    HW1 6835   1.525   9.365   0.442
 2172SOL    HW2 6836   1.462   9.489   0.383
 2173SOL     OW 6837   4.923   6.985   2.463
 2173SOL    HW1 6838   4.848   7.045   2.466
 2173SOL    HW2 6839   4.995   7.035   2.502
 2174SOL     OW 6840   2.262   3.915   1.842
 2174SOL    HW1 6841   2.345   3.913   1.890
 2174SOL    HW2 6842   2.255   3.828   1.804
 2175SOL     OW 6843   5.330   8.262   1.602
 2175SOL    HW1 6844   5.257   8.313   1.637
 2175SOL    HW2 6845   5.404   8.322   1.601
 2176SOL     OW 6846   1.650   7.019   5.504
 2176SOL    HW1 6847   1.582   7.084   5.485
 2176SOL    HW2 6848   1.610   6.935   5.481
 2177SOL     OW 6849   4.698   8.433   5.962
 2177SOL    HW1 6850   4.663   8.428   6.051
 2177SOL    HW2 6851   4.624   8.414   5.906
 2178SOL     OW 6852   4.568   2.165   5.832
 2178SOL    HW1 6853   4.646   2.114   5.853
 2178SOL    HW2 6854   4.494   2.107   5.852
 2179SOL     OW 6855   4.854   7.724   2.784
 2179SOL    HW1 6856   4.915   7.797   2.777
 2179SOL    HW2 6857   4.899   7.659   2.838
 2180SOL     OW 6858   3.008   6.132   0.962
 2180SOL    HW1 6859   2.969   6.055   1.006
 2180SOL    HW2 6860   3.097   6.135   0.995
 2181SOL     OW 6861   5.280   6.991   0.592
 2181SOL    HW1 6862   5.275   7.014   0.500
 2181SOL    HW2 6863   5.207   6.930   0.605
 2182SOL     OW 6864   1.699   4.454   0.565
 2182SOL    HW1 6865   1.637   4.430   0.634
 2182SOL    HW2 6866   1.769   4.500   0.611
 2183SOL     OW 6867   5.008   6.632   0.594
 2183SOL    HW1 6868   4.928   6.615   0.544
 2183SOL    HW2 6869   5.063   6.556   0.576
 2184SOL     OW 6870   1.406   5.167   4.990
 2184SOL    HW1 6871   1.501   5.170   5.003
 2184SOL    HW2 6872   1.392   5.091   4.932
 2185SOL     OW 6873   3.431   6.795   1.907
 2185SOL    HW1 6874   3.341   6.793   1.875
 2185SOL    HW2 6875   3.422   6.818   2.000
 2186SOL     OW 6876   5.892   8.113   0.121
 2186SOL    HW1 6877   5.859   8.066   0.198
 2186SOL    HW2 6878   5.814   8.153   0.083
 2187SOL     OW 6879   2.210   2.099   3.313
 2187SOL    HW1 6880   2.228   2.154   3.237
 2187SOL    HW2 6881   2.265   2.135   3.383
 2188SOL     OW 6882   0.431   2.580   3.810
 2188SOL    HW1 6883   0.448   2.518   3.739
 2188SOL    HW2 6884   0.365   2.640   3.774
 2189SOL     OW 6885   2.313   5.379   3.233
 2189SOL    HW1 6886   2.226   5.381   3.274
 2189SOL    HW2 6887   2.339   5.471   3.226
 2190SOL     OW 6888   1.447   0.370   3.564
 2190SOL    HW1 6889   1.354   0.389   3.547
 2190SOL    HW2 6890   1.487   0.365   3.477
 2191SOL     OW 6891   5.238   3.718   3.088
 2191SOL    HW1 6892   5.293   3.642   3.073
 2191SOL    HW2 6893   5.217   3.715   3.181
 2192SOL     OW 6894   4.095   7.156   3.432
 2192SOL    HW1 6895   4.134   7.223   3.487
 2192SOL    HW2 6896   4.161   7.138   3.365
 2193SOL     OW 6897   2.010   8.374   0.710
 2193SOL    HW1 6898   2.099   8.402   0.690
 2193SOL    HW2 6899   1.997   8.295   0.657
 2194SOL     OW 6900   1.989   0.313   3.366
 2194SOL    HW1 6901   2.077   0.276   3.356
 2194SOL    HW2 6902   1.969   0.303   3.459
 2195SOL     OW 6903   3.089   5.744   0.465
 2195SOL    HW1 6904   3.009   5.773   0.421
 2195SOL    HW2 6905   3.059   5.708   0.548
 2196SOL     OW 6906   5.402   3.883   2.360
 2196SOL    HW1 6907   5.419   3.972   2.330
 2196SOL    HW2 6908   5.488   3.841   2.360
 2197SOL     OW 6909   1.411   1.768   3.168
 2197SOL    HW1 6910   1.432   1.676   3.181
 2197SOL    HW2 6911   1.382   1.774   3.077
 2198SOL     OW 6912   1.959   6.651   4.629
 2198SOL    HW1 6913   2.043   6.639   4.585
 2198SOL    HW2 6914   1.972   6.612   4.715
 2199SOL     OW 6915   4.842   4.307   5.227
 2199SOL    HW1 6916   4.797   4.325   5.145
 2199SOL    HW2 6917   4.773   4.293   5.291
 2200SOL     OW 6918   1.098   3.267   0.892
 2200SOL    HW1 6919   1.116   3.270   0.798
 2200SOL    HW2 6920   1.169   3.214   0.928
 2201SOL     OW 6921   5.125   5.031   3.027
 2201SOL    HW1 6922   5.071   4.981   2.965
 2201SOL    HW2 6923   5.097   5.000   3.113
 2202SOL     OW 6924   4.226   9.672   5.113
 2202SOL    HW1 6925   4.220   9.707   5.024
 2202SOL    HW2 6926   4.236   9.578   5.101
 2203SOL     OW 6927   3.402   5.451   0.835
 2203SOL    HW1 6928   3.367   5.492   0.757
 2203SOL    HW2 6929   3.325   5.422   0.884
 2204SOL     OW 6930   3.736   6.017   1.706
 2204SOL    HW1 6931   3.762   6.084   1.769
 2204SOL    HW2 6932   3.640   6.020   1.706
 2205SOL     OW 6933   1.937   3.990   2.359
 2205SOL    HW1 6934   1.981   3.970   2.276
 2205SOL    HW2 6935   1.882   4.066   2.339
 2206SOL     OW 6936   1.768   4.070   0.407
 2206SOL    HW1 6937   1.741   4.015   0.333
 2206SOL    HW2 6938   1.687   4.111   0.438
 2207SOL     OW 6939   3.128   1.015   0.511
 2207SOL    HW1 6940   3.091   1.019   0.423
 2207SOL    HW2 6941   3.091   0.935   0.549
 2208SOL     OW 6942   3.847   3.169   2.700
 2208SOL    HW1 6943   3.940   3.153   2.685
 2208SOL    HW2 6944   3.843   3.208   2.787
 2209SOL     OW 6945   2.060   2.249   2.654
 2209SOL    HW1 6946   2.093   2.222   2.568
 2209SOL    HW2 6947   1.992   2.185   2.674
 2210SOL     OW 6948   2.253   6.329   3.006
 2210SOL    HW1 6949   2.222   6.245   3.040
 2210SOL    HW2 6950   2.195   6.348   2.932
 2211SOL     OW 6951   2.592   8.431   2.022
 2211SOL    HW1 6952   2.677   8.472   2.039
 2211SOL    HW2 6953   2.543   8.497   1.974
 2212SOL     OW 6954   1.207   8.418   1.355
 2212SOL    HW1 6955   1.208   8.356   1.282
 2212SOL    HW2 6956   1.299   8.427   1.379
 2213SOL     OW 6957   4.875   7.037   0.402
 2213SOL    HW1 6958   4.874   7.118   0.351
 2213SOL    HW2 6959   4.966   7.006   0.395
 2214SOL     OW 6960   2.475   3.426   0.720
 2214SOL    HW1 6961   2.570   3.432   0.713
 2214SOL    HW2 6962   2.445   3.517   0.720
 2215SOL     OW 6963   0.675   2.677   4.708
 2215SOL    HW1 6964   0.617   2.724   4.768
 2215SOL    HW2 6965   0.758   2.670   4.754
 2216SOL     OW 6966   2.147   5.511   3.644
 2216SOL    HW1 6967   2.116   5.499   3.554
 2216SOL    HW2 6968   2.067   5.529   3.694
 2217SOL     OW 6969   5.103   0.451   3.724
 2217SOL    HW1 6970   5.086   0.519   3.789
 2217SOL    HW2 6971   5.024   0.450   3.670
 2218SOL     OW 6972   0.640   8.148   1.201
 2218SOL    HW1 6973   0.628   8.055   1.218
 2218SOL    HW2 6974   0.554   8.178   1.172
 2219SOL     OW 6975   2.909   4.439   4.263
 2219SOL    HW1 6976   2.861   4.391   4.196
 2219SOL    HW2 6977   3.001   4.425   4.242
 2220SOL     OW 6978   3.141   2.342   4.547
 2220SOL    HW1 6979   3.166   2.317   4.458
 2220SOL    HW2 6980   3.198   2.415   4.568
 2221SOL     OW 6981   5.795   9.401   3.389
 2221SOL    HW1 6982   5.726   9.373   3.329
 2221SOL    HW2 6983   5.838   9.473   3.343
 2222SOL     OW 6984   4.333   9.740   5.345
 2222SOL    HW1 6985   4.359   9.832   5.344
 2222SOL    HW2 6986   4.302   9.722   5.256
 2223SOL     OW 6987   1.829   8.012   3.309
 2223SOL    HW1 6988   1.748   8.048   3.345
 2223SOL    HW2 6989   1.801   7.958   3.236
 2224SOL     OW 6990   4.505   5.681   5.356
 2224SOL    HW1 6991   4.567   5.712   5.422
 2224SOL    HW2 6992   4.497   5.754   5.294
 2225SOL     OW 6993   2.684   8.691   1.855
 2225SOL    HW1 6994   2.755   8.742   1.816
 2225SOL    HW2 6995   2.718   8.664   1.940
 2226SOL     OW 6996   4.784   0.201   5.407
 2226SOL    HW1 6997   4.774   0.191   5.502
 2226SOL    HW2 6998   4.782   0.111   5.374
 2227SOL     OW 6999   2.593   0.698   0.212
 2227SOL    HW1 7000   2.533   0.736   0.276
 2227SOL    HW2 7001   2.552   0.616   0.186
 2228SOL     OW 7002   2.296   5.474   2.820
 2228SOL    HW1 7003   2.251   5.461   2.903
 2228SOL    HW2 7004   2.386   5.446   2.836
 2229SOL     OW 7005   4.227   6.597   0.452
 2229SOL    HW1 7006   4.191   6.668   0.505
 2229SOL    HW2 7007   4.157   6.576   0.390
 2230SOL     OW 7008   3.524   7.331   3.473
 2230SOL    HW1 7009   3.554   7.421   3.458
 2230SOL    HW2 7010   3.596   7.276   3.440
 2231SOL     OW 7011   4.531   9.962   4.938
 2231SOL    HW1 7012   4.611   9.964   4.991
 2231SOL    HW2 7013   4.472  10.025   4.981
 2232SOL     OW 7014   4.351   6.669   5.731
 2232SOL    HW1 7015   4.424   6.609   5.714
 2232SOL    HW2 7016   4.387   6.736   5.789
 2233SOL     OW 7017   5.130   7.988   3.585
 2233SOL    HW1 7018   5.066   8.054   3.612
 2233SOL    HW2 7019   5.092   7.950   3.505
 2234SOL     OW 7020   5.656   2.215   2.336
 2234SOL    HW1 7021   5.687   2.139   2.384
 2234SOL    HW2 7022   5.693   2.290   2.383
 2235SOL     OW 7023   2.944   3.649   5.646
 2235SOL    HW1 7024   2.894   3.666   5.725
 2235SOL    HW2 7025   2.890   3.683   5.575
 2236SOL     OW 7026   1.134   1.381   2.893
 2236SOL    HW1 7027   1.169   1.357   2.979
 2236SOL    HW2 7028   1.198   1.346   2.831
 2237SOL     OW 7029   4.417   6.094   0.823
 2237SOL    HW1 7030   4.363   6.096   0.744
 2237SOL    HW2 7031   4.383   6.020   0.873
 2238SOL     OW 7032   4.870   4.712   3.492
 2238SOL    HW1 7033   4.844   4.628   3.528
 2238SOL    HW2 7034   4.939   4.743   3.550
 2239SOL     OW 7035   0.887   6.121   1.617
 2239SOL    HW1 7036   0.874   6.121   1.712
 2239SOL    HW2 7037   0.841   6.200   1.587
 2240SOL     OW 7038   0.672   0.678   5.944
 2240SOL    HW1 7039   0.603   0.624   5.983
 2240SOL    HW2 7040   0.705   0.731   6.017
 2241SOL     OW 7041   5.982   0.620   3.149
 2241SOL    HW1 7042   5.982   0.555   3.078
 2241SOL    HW2 7043   6.057   0.595   3.204
 2242SOL     OW 7044   5.745   7.336   1.366
 2242SOL    HW1 7045   5.695   7.262   1.399
 2242SOL    HW2 7046   5.837   7.312   1.378
 2243SOL     OW 7047   3.591   3.391   0.663
 2243SOL    HW1 7048   3.618   3.316   0.610
 2243SOL    HW2 7049   3.606   3.467   0.606
 2244SOL     OW 7050   5.233   3.342   1.232
 2244SOL    HW1 7051   5.141   3.362   1.248
 2244SOL    HW2 7052   5.238   3.246   1.235
 2245SOL     OW 7053   1.672   6.800   1.419
 2245SOL    HW1 7054   1.742   6.790   1.355
 2245SOL    HW2 7055   1.602   6.845   1.371
 2246SOL     OW 7056   5.970   1.976   2.499
 2246SOL    HW1 7057   5.901   1.952   2.438
 2246SOL    HW2 7058   5.924   1.997   2.580
 2247SOL     OW 7059   3.375   6.003   5.293
 2247SOL    HW1 7060   3.327   6.024   5.373
 2247SOL    HW2 7061   3.413   5.917   5.310
 2248SOL     OW 7062   4.446   9.139   4.612
 2248SOL    HW1 7063   4.486   9.209   4.664
 2248SOL    HW2 7064   4.513   9.071   4.606
 2249SOL     OW 7065   0.343   2.545   3.255
 2249SOL    HW1 7066   0.369   2.518   3.167
 2249SOL    HW2 7067   0.378   2.477   3.312
 2250SOL     OW 7068   0.621   2.081   0.733
 2250SOL    HW1 7069   0.672   2.002   0.717
 2250SOL    HW2 7070   0.578   2.066   0.817
 2251SOL     OW 7071   3.034   8.486   4.913
 2251SOL    HW1 7072   3.081   8.569   4.917
 2251SOL    HW2 7073   2.942   8.511   4.915
 2252SOL     OW 7074   5.625   3.636   4.943
 2252SOL    HW1 7075   5.544   3.676   4.913
 2252SOL    HW2 7076   5.670   3.608   4.864
 2253SOL     OW 7077   3.763   3.272   5.149
 2253SOL    HW1 7078   3.827   3.212   5.112
 2253SOL    HW2 7079   3.816   3.340   5.192
 2254SOL     OW 7080   4.277   0.532   3.552
 2254SOL    HW1 7081   4.322   0.449   3.565
 2254SOL    HW2 7082   4.345   0.591   3.519
 2255SOL     OW 7083   1.871   4.012   2.939
 2255SOL    HW1 7084   1.803   4.050   2.884
 2255SOL    HW2 7085   1.919   4.087   2.973
 2256SOL     OW 7086   4.344   4.863   0.665
 2256SOL    HW1 7087   4.418   4.811   0.634
 2256SOL    HW2 7088   4.297   4.805   0.725
 2257SOL     OW 7089   2.384   4.985   2.921
 2257SOL    HW1 7090   2.358   5.043   2.992
 2257SOL    HW2 7091   2.353   5.029   2.841
 2258SOL     OW 7092   5.852   8.057   2.219
 2258SOL    HW1 7093   5.859   8.127   2.283
 2258SOL    HW2 7094   5.768   8.015   2.238
 2259SOL     OW 7095   2.025   7.650   4.399
 2259SOL    HW1 7096   2.029   7.572   4.345
 2259SOL    HW2 7097   2.117   7.673   4.414
 2260SOL     OW 7098   4.266   8.435   5.194
 2260SOL    HW1 7099   4.354   8.458   5.164
 2260SOL    HW2 7100   4.221   8.519   5.204
 2261SOL     OW 7101   1.378  -0.001   4.240
 2261SOL    HW1 7102   1.327   0.078   4.256
 2261SOL    HW2 7103   1.359  -0.058   4.315
 2262SOL     OW 7104   4.635   0.506   6.011
 2262SOL    HW1 7105   4.629   0.580   5.951
 2262SOL    HW2 7106   4.727   0.504   6.038
 2263SOL     OW 7107   5.844   0.304   3.008
 2263SOL    HW1 7108   5.846   0.208   3.015
 2263SOL    HW2 7109   5.934   0.328   2.987
 2264SOL     OW 7110   0.311   3.219   1.512
 2264SOL    HW1 7111   0.326   3.284   1.581
 2264SOL    HW2 7112   0.293   3.272   1.434
 2265SOL     OW 7113   0.788   5.161   2.816
 2265SOL    HW1 7114   0.821   5.092   2.759
 2265SOL    HW2 7115   0.784   5.239   2.760
 2266SOL     OW 7116   5.362   4.416   4.414
 2266SOL    HW1 7117   5.318   4.354   4.356
 2266SOL    HW2 7118   5.454   4.414   4.386
 2267SOL     OW 7119   2.666   0.258   5.527
 2267SOL    HW1 7120   2.579   0.242   5.490
 2267SOL    HW2 7121   2.689   0.175   5.569
 2268SOL     OW 7122   5.575   1.971   5.567
 2268SOL    HW1 7123   5.615   1.992   5.651
 2268SOL    HW2 7124   5.482   1.961   5.586
 2269SOL     OW 7125   1.570   9.325   3.869
 2269SOL    HW1 7126   1.573   9.232   3.846
 2269SOL    HW2 7127   1.660   9.356   3.856
 2270SOL     OW 7128   3.723   3.597   4.044
 2270SOL    HW1 7129   3.756   3.541   3.974
 2270SOL    HW2 7130   3.637   3.560   4.066
 2271SOL     OW 7131   4.085   4.950   3.680
 2271SOL    HW1 7132   4.160   4.955   3.739
 2271SOL    HW2 7133   4.072   4.857   3.665
 2272SOL     OW 7134   4.739   7.917   1.438
 2272SOL    HW1 7135   4.689   7.986   1.480
 2272SOL    HW2 7136   4.795   7.963   1.375
 2273SOL     OW 7137   0.893   1.589   5.519
 2273SOL    HW1 7138   0.909   1.553   5.606
 2273SOL    HW2 7139   0.893   1.684   5.532
 2274SOL     OW 7140   3.862   4.644   4.233
 2274SOL    HW1 7141   3.948   4.644   4.274
 2274SOL    HW2 7142   3.854   4.556   4.194
 2275SOL     OW 7143   1.242   7.293   1.503
 2275SOL    HW1 7144   1.242   7.323   1.593
 2275SOL    HW2 7145   1.318   7.336   1.464
 2276SOL     OW 7146   2.231   9.049   4.295
 2276SOL    HW1 7147   2.145   9.014   4.317
 2276SOL    HW2 7148   2.267   9.079   4.378
 2277SOL     OW 7149   1.974   2.476   1.342
 2277SOL    HW1 7150   1.888   2.435   1.341
 2277SOL    HW2 7151   2.035   2.404   1.330
 2278SOL     OW 7152   5.916   2.277   2.864
 2278SOL    HW1 7153   5.868   2.276   2.948
 2278SOL    HW2 7154   5.912   2.369   2.836
 2279SOL     OW 7155   4.392   0.974   2.160
 2279SOL    HW1 7156   4.429   1.053   2.121
 2279SOL    HW2 7157   4.463   0.939   2.214
 2280SOL     OW 7158   2.467   6.577   0.581
 2280SOL    HW1 7159   2.481   6.563   0.488
 2280SOL    HW2 7160   2.552   6.606   0.615
 2281SOL     OW 7161   4.316   8.515   0.242
 2281SOL    HW1 7162   4.235   8.478   0.206
 2281SOL    HW2 7163   4.382   8.448   0.224
 2282SOL     OW 7164   0.745   6.318   0.203
 2282SOL    HW1 7165   0.760   6.396   0.257
 2282SOL    HW2 7166   0.805   6.253   0.240
 2283SOL     OW 7167   0.447   0.998   2.844
 2283SOL    HW1 7168   0.448   1.092   2.828
 2283SOL    HW2 7169   0.410   0.989   2.932
 2284SOL     OW 7170   0.900   6.657   0.101
 2284SOL    HW1 7171   0.866   6.586   0.045
 2284SOL    HW2 7172   0.904   6.619   0.188
 2285SOL     OW 7173   3.349   4.706   5.396
 2285SOL    HW1 7174   3.390   4.620   5.387
 2285SOL    HW2 7175   3.306   4.721   5.312
 2286SOL     OW 7176   4.660   7.578   0.969
 2286SOL    HW1 7177   4.573   7.597   0.935
 2286SOL    HW2 7178   4.643   7.534   1.053
 2287SOL     OW 7179   3.999   0.144   4.052
 2287SOL    HW1 7180   4.028   0.223   4.098
 2287SOL    HW2 7181   4.077   0.114   4.006
 2288SOL     OW 7182   0.253   5.258   4.809
 2288SOL    HW1 7183   0.168   5.232   4.844
 2288SOL    HW2 7184   0.268   5.200   4.735
 2289SOL     OW 7185   3.229   0.486   5.619
 2289SOL    HW1 7186   3.228   0.555   5.553
 2289SOL    HW2 7187   3.320   0.484   5.651
 2290SOL     OW 7188   5.444   3.932   5.149
 2290SOL    HW1 7189   5.490   3.866   5.097
 2290SOL    HW2 7190   5.513   3.992   5.178
 2291SOL     OW 7191   2.732   0.423   2.931
 2291SOL    HW1 7192   2.786   0.488   2.975
 2291SOL    HW2 7193   2.676   0.387   3.001
 2292SOL     OW 7194   4.295   8.014   4.654
 2292SOL    HW1 7195   4.384   7.983   4.666
 2292SOL    HW2 7196   4.296   8.103   4.691
 2293SOL     OW 7197   5.169   7.671   1.755
 2293SOL    HW1 7198   5.264   7.666   1.749
 2293SOL    HW2 7199   5.140   7.683   1.665
 2294SOL     OW 7200   0.959   2.441   4.362
 2294SOL    HW1 7201   0.992   2.352   4.374
 2294SOL    HW2 7202   0.939   2.446   4.269
 2295SOL     OW 7203   4.303   3.217   2.347
 2295SOL    HW1 7204   4.208   3.208   2.353
 2295SOL    HW2 7205   4.318   3.253   2.260
 2296SOL     OW 7206   2.976   4.910   0.796
 2296SOL    HW1 7207   2.925   4.839   0.835
 2296SOL    HW2 7208   2.976   4.890   0.702
 2297SOL     OW 7209   5.302   2.883   4.088
 2297SOL    HW1 7210   5.358   2.851   4.159
 2297SOL    HW2 7211   5.217   2.844   4.105
 2298SOL     OW 7212   2.070   3.482   3.808
 2298SOL    HW1 7213   2.004   3.429   3.851
 2298SOL    HW2 7214   2.029   3.509   3.725
 2299SOL     OW 7215   0.285   0.063   1.880
 2299SOL    HW1 7216   0.242   0.046   1.796
 2299SOL    HW2 7217   0.358   0.002   1.882
 2300SOL     OW 7218   5.493   8.445   3.523
 2300SOL    HW1 7219   5.501   8.350   3.532
 2300SOL    HW2 7220   5.444   8.457   3.442
 2301SOL     OW 7221   4.576   7.275   3.740
 2301SOL    HW1 7222   4.532   7.230   3.812
 2301SOL    HW2 7223   4.522   7.352   3.724
 2302SOL     OW 7224   0.058   4.491   0.571
 2302SOL    HW1 7225   0.115   4.415   0.583
 2302SOL    HW2 7226  -0.025   4.454   0.539
 2303SOL     OW 7227   0.419   1.166   0.024
 2303SOL    HW1 7228   0.403   1.078   0.058
 2303SOL    HW2 7229   0.514   1.179   0.035
 2304SOL     OW 7230   4.069   1.993   2.364
 2304SOL    HW1 7231   4.012   1.998   2.288
 2304SOL    HW2 7232   4.102   1.903   2.363
 2305SOL     OW 7233   2.449   7.954   5.752
 2305SOL    HW1 7234   2.450   8.042   5.714
 2305SOL    HW2 7235   2.359   7.943   5.783
 2306SOL     OW 7236   1.242   7.320   4.670
 2306SOL    HW1 7237   1.221   7.267   4.592
 2306SOL    HW2 7238   1.171   7.300   4.732
 2307SOL     OW 7239   5.188   7.475   2.197
 2307SOL    HW1 7240   5.167   7.408   2.132
 2307SOL    HW2 7241   5.207   7.553   2.146
 2308SOL     OW 7242   0.839   1.303   2.256
 2308SOL    HW1 7243   0.862   1.395   2.243
 2308SOL    HW2 7244   0.779   1.282   2.185
 2309SOL     OW 7245   5.103   6.864   0.377
 2309SOL    HW1 7246   5.199   6.867   0.373
 2309SOL    HW2 7247   5.082   6.771   0.369
 2310SOL     OW 7248   5.191   3.651   3.953
 2310SOL    HW1 7249   5.180   3.704   4.032
 2310SOL    HW2 7250   5.113   3.671   3.900
 2311SOL     OW 7251   1.407   4.170   4.391
 2311SOL    HW1 7252   1.371   4.182   4.304
 2311SOL    HW2 7253   1.339   4.123   4.440
 2312SOL     OW 7254   1.096   4.892   1.911
 2312SOL    HW1 7255   1.055   4.819   1.865
 2312SOL    HW2 7256   1.034   4.917   1.979
 2313SOL     OW 7257   1.941   0.214   3.906
 2313SOL    HW1 7258   1.912   0.278   3.971
 2313SOL    HW2 7259   1.860   0.178   3.871
 2314SOL     OW 7260   3.713   8.903   0.282
 2314SOL    HW1 7261   3.658   8.963   0.232
 2314SOL    HW2 7262   3.652   8.846   0.328
 2315SOL     OW 7263   4.069   8.142   4.464
 2315SOL    HW1 7264   4.094   8.060   4.505
 2315SOL    HW2 7265   3.991   8.170   4.511
 2316SOL     OW 7266   1.114   8.214   3.564
 2316SOL    HW1 7267   1.102   8.295   3.614
 2316SOL    HW2 7268   1.042   8.215   3.501
 2317SOL     OW 7269   5.885   2.461   0.313
 2317SOL    HW1 7270   5.902   2.465   0.407
 2317SOL    HW2 7271   5.916   2.374   0.288
 2318SOL     OW 7272   0.412   7.192   2.840
 2318SOL    HW1 7273   0.498   7.191   2.882
 2318SOL    HW2 7274   0.352   7.161   2.908
 2319SOL     OW 7275   0.108   7.868   0.384
 2319SOL    HW1 7276   0.028   7.844   0.430
 2319SOL    HW2 7277   0.132   7.953   0.421
 2320SOL     OW 7278   0.377   0.884   3.454
 2320SOL    HW1 7279   0.321   0.818   3.495
 2320SOL    HW2 7280   0.322   0.922   3.385
 2321SOL     OW 7281   1.443   6.262   0.556
 2321SOL    HW1 7282   1.398   6.194   0.506
 2321SOL    HW2 7283   1.465   6.220   0.639
 2322SOL     OW 7284   0.651   2.345   0.445
 2322SOL    HW1 7285   0.682   2.271   0.392
 2322SOL    HW2 7286   0.731   2.395   0.464
 2323SOL     OW 7287   4.160   2.175   3.621
 2323SOL    HW1 7288   4.143   2.239   3.552
 2323SOL    HW2 7289   4.229   2.214   3.674
 2324SOL     OW 7290   2.262   0.450   3.621
 2324SOL    HW1 7291   2.274   0.441   3.527
 2324SOL    HW2 7292   2.173   0.419   3.637
 2325SOL     OW 7293   3.086   8.321   4.301
 2325SOL    HW1 7294   3.155   8.300   4.238
 2325SOL    HW2 7295   3.133   8.357   4.376
 2326SOL     OW 7296   4.158   4.277   4.853
 2326SOL    HW1 7297   4.226   4.211   4.842
 2326SOL    HW2 7298   4.154   4.322   4.768
 2327SOL     OW 7299   2.582   7.570   1.757
 2327SOL    HW1 7300   2.647   7.508   1.724
 2327SOL    HW2 7301   2.597   7.650   1.706
 2328SOL     OW 7302   0.887   3.295   1.076
 2328SOL    HW1 7303   0.974   3.273   1.043
 2328SOL    HW2 7304   0.844   3.210   1.087
 2329SOL     OW 7305   6.021   5.668   3.187
 2329SOL    HW1 7306   5.975   5.655   3.270
 2329SOL    HW2 7307   5.959   5.637   3.121
 2330SOL     OW 7308   1.819   3.079   0.648
 2330SOL    HW1 7309   1.913   3.096   0.650
 2330SOL    HW2 7310   1.808   3.007   0.586
 2331SOL     OW 7311   4.045   9.375   5.913
 2331SOL    HW1 7312   3.989   9.299   5.926
 2331SOL    HW2 7313   4.133   9.339   5.905
 2332SOL     OW 7314   2.813   6.078   3.639
 2332SOL    HW1 7315   2.855   5.993   3.647
 2332SOL    HW2 7316   2.794   6.087   3.546
 2333SOL     OW 7317   5.946   8.639   1.878
 2333SOL    HW1 7318   6.011   8.585   1.834
 2333SOL    HW2 7319   5.970   8.635   1.970
 2334SOL     OW 7320   5.520   4.285   3.968
 2334SOL    HW1 7321   5.552   4.222   3.904
 2334SOL    HW2 7322   5.589   4.291   4.033
 2335SOL     OW 7323   4.953   6.029   2.261
 2335SOL    HW1 7324   4.957   5.933   2.252
 2335SOL    HW2 7325   4.897   6.044   2.336
 2336SOL     OW 7326   0.926   1.571   2.896
 2336SOL    HW1 7327   0.982   1.496   2.879
 2336SOL    HW2 7328   0.971   1.618   2.967
 2337SOL     OW 7329   0.890   1.708   1.804
 2337SOL    HW1 7330   0.795   1.710   1.814
 2337SOL    HW2 7331   0.906   1.747   1.717
 2338SOL     OW 7332   2.166   1.976   3.813
 2338SOL    HW1 7333   2.104   2.043   3.842
 2338SOL    HW2 7334   2.116   1.922   3.752
 2339SOL     OW 7335   0.138   9.527   4.065
 2339SOL    HW1 7336   0.129   9.469   3.989
 2339SOL    HW2 7337   0.173   9.470   4.134
 2340SOL     OW 7338   4.584   8.129   0.489
 2340SOL    HW1 7339   4.560   8.161   0.576
 2340SOL    HW2 7340   4.505   8.142   0.436
 2341SOL     OW 7341   4.948   4.224   4.919
 2341SOL    HW1 7342   4.988   4.310   4.906
 2341SOL    HW2 7343   4.911   4.203   4.833
 2342SOL     OW 7344   3.893   1.870   4.604
 2342SOL    HW1 7345   3.801   1.845   4.617
 2342SOL    HW2 7346   3.940   1.826   4.674
 2343SOL     OW 7347   4.683   0.151   5.662
 2343SOL    HW1 7348   4.726   0.066   5.663
 2343SOL    HW2 7349   4.668   0.172   5.755
 2344SOL     OW 7350   4.702   7.128   2.832
 2344SOL    HW1 7351   4.674   7.144   2.922
 2344SOL    HW2 7352   4.630   7.080   2.792
 2345SOL     OW 7353   3.485   8.589   4.336
 2345SOL    HW1 7354   3.551   8.635   4.283
 2345SOL    HW2 7355   3.446   8.526   4.276
 2346SOL     OW 7356   0.102   0.008   3.633
 2346SOL    HW1 7357   0.047   0.019   3.555
 2346SOL    HW2 7358   0.052   0.050   3.703
 2347SOL     OW 7359   4.354   3.295   4.606
 2347SOL    HW1 7360   4.407   3.217   4.588
 2347SOL    HW2 7361   4.267   3.260   4.625
 2348SOL     OW 7362   3.448   6.661   2.479
 2348SOL    HW1 7363   3.458   6.756   2.467
 2348SOL    HW2 7364   3.388   6.652   2.552
 2349SOL     OW 7365   5.240   8.429   3.765
 2349SOL    HW1 7366   5.201   8.427   3.677
 2349SOL    HW2 7367   5.311   8.492   3.758
 2350SOL     OW 7368   5.229   8.034   0.683
 2350SOL    HW1 7369   5.239   8.008   0.592
 2350SOL    HW2 7370   5.303   8.094   0.699
 2351SOL     OW 7371   2.865   9.227   1.491
 2351SOL    HW1 7372   2.884   9.309   1.537
 2351SOL    HW2 7373   2.824   9.172   1.558
 2352SOL     OW 7374   5.630   2.003   1.600
 2352SOL    HW1 7375   5.653   1.925   1.650
 2352SOL    HW2 7376   5.534   2.006   1.603
 2353SOL     OW 7377   4.161   4.833   4.505
 2353SOL    HW1 7378   4.191   4.742   4.512
 2353SOL    HW2 7379   4.132   4.855   4.593
 2354SOL     OW 7380   0.933   8.688   2.257
 2354SOL    HW1 7381   0.907   8.598   2.278
 2354SOL    HW2 7382   0.907   8.739   2.334
 2355SOL     OW 7383   3.621   2.432   4.057
 2355SOL    HW1 7384   3.568   2.512   4.062
 2355SOL    HW2 7385   3.661   2.424   4.144
 2356SOL     OW 7386   1.674   2.730   5.888
 2356SOL    HW1 7387   1.631   2.809   5.921
 2356SOL    HW2 7388   1.617   2.699   5.818
 2357SOL     OW 7389   1.745   0.101   0.066
 2357SOL    HW1 7390   1.681   0.043   0.027
 2357SOL    HW2 7391   1.734   0.090   0.161
 2358SOL     OW 7392   1.076   1.650   1.381
 2358SOL    HW1 7393   1.015   1.605   1.322
 2358SOL    HW2 7394   1.119   1.579   1.429
 2359SOL     OW 7395   3.334   3.389   3.682
 2359SOL    HW1 7396   3.328   3.381   3.587
 2359SOL    HW2 7397   3.423   3.359   3.703
 2360SOL     OW 7398   4.111   9.356   1.725
 2360SOL    HW1 7399   4.080   9.392   1.642
 2360SOL    HW2 7400   4.097   9.426   1.789
 2361SOL     OW 7401   4.702   9.529   4.792
 2361SOL    HW1 7402   4.638   9.578   4.844
 2361SOL    HW2 7403   4.778   9.520   4.849
 2362SOL     OW 7404   1.068   0.455   1.776
 2362SOL    HW1 7405   1.030   0.455   1.864
 2362SOL    HW2 7406   0.993   0.454   1.717
 2363SOL     OW 7407   0.796   4.297   2.268
 2363SOL    HW1 7408   0.834   4.312   2.354
 2363SOL    HW2 7409   0.836   4.215   2.238
 2364SOL     OW 7410   1.407   7.979   0.452
 2364SOL    HW1 7411   1.487   7.990   0.504
 2364SOL    HW2 7412   1.405   7.885   0.432
 2365SOL     OW 7413   0.102   9.336   5.280
 2365SOL    HW1 7414   0.189   9.353   5.316
 2365SOL    HW2 7415   0.113   9.256   5.228
 2366SOL     OW 7416   6.063   5.527   3.779
 2366SOL    HW1 7417   5.995   5.575   3.732
 2366SOL    HW2 7418   6.019   5.447   3.809
 2367SOL     OW 7419   2.297   9.094   3.190
 2367SOL    HW1 7420   2.289   9.008   3.151
 2367SOL    HW2 7421   2.319   9.152   3.117
 2368SOL     OW 7422   0.158   0.199   0.487
 2368SOL    HW1 7423   0.127   0.270   0.543
 2368SOL    HW2 7424   0.217   0.242   0.425
 2369SOL     OW 7425   3.958   5.171   5.248
 2369SOL    HW1 7426   3.958   5.236   5.178
 2369SOL    HW2 7427   4.050   5.159   5.270
 2370SOL     OW 7428   5.523   1.926   3.381
 2370SOL    HW1 7429   5.487   1.994   3.324
 2370SOL    HW2 7430   5.587   1.972   3.436
 2371SOL     OW 7431   2.405   7.737   0.739
 2371SOL    HW1 7432   2.318   7.745   0.700
 2371SOL    HW2 7433   2.414   7.814   0.794
 2372SOL     OW 7434   3.605   0.077   0.814
 2372SOL    HW1 7435   3.681   0.019   0.819
 2372SOL    HW2 7436   3.534   0.022   0.780
 2373SOL     OW 7437   0.358   6.093   5.627
 2373SOL    HW1 7438   0.327   6.180   5.602
 2373SOL    HW2 7439   0.278   6.040   5.634
 2374SOL     OW 7440   1.678   1.814   2.584
 2374SOL    HW1 7441   1.716   1.793   2.669
 2374SOL    HW2 7442   1.601   1.868   2.605
 2375SOL     OW 7443   2.262   2.417   5.603
 2375SOL    HW1 7444   2.172   2.393   5.582
 2375SOL    HW2 7445   2.315   2.370   5.539
 2376SOL     OW 7446   1.788   8.467   2.769
 2376SOL    HW1 7447   1.836   8.534   2.817
 2376SOL    HW2 7448   1.732   8.425   2.834
 2377SOL     OW 7449   1.503   5.151   1.456
 2377SOL    HW1 7450   1.497   5.246   1.459
 2377SOL    HW2 7451   1.413   5.121   1.443
 2378SOL     OW 7452   0.097   3.195   2.295
 2378SOL    HW1 7453   0.107   3.182   2.201
 2378SOL    HW2 7454   0.051   3.278   2.303
 2379SOL     OW 7455   1.503   1.686   4.052
 2379SOL    HW1 7456   1.527   1.707   4.142
 2379SOL    HW2 7457   1.587   1.674   4.007
 2380SOL     OW 7458   4.185   7.609   1.115
 2380SOL    HW1 7459   4.160   7.572   1.199
 2380SOL    HW2 7460   4.130   7.687   1.106
 2381SOL     OW 7461   0.595   5.574   2.332
 2381SOL    HW1 7462   0.540   5.521   2.389
 2381SOL    HW2 7463   0.682   5.533   2.339
 2382SOL     OW 7464   5.347   6.541   0.851
 2382SOL    HW1 7465   5.320   6.509   0.765
 2382SOL    HW2 7466   5.350   6.462   0.906
 2383SOL     OW 7467   2.452   4.174   5.632
 2383SOL    HW1 7468   2.455   4.152   5.725
 2383SOL    HW2 7469   2.424   4.266   5.630
 2384SOL     OW 7470   4.135   2.912   3.510
 2384SOL    HW1 7471   4.165   2.824   3.529
 2384SOL    HW2 7472   4.067   2.929   3.575
 2385SOL     OW 7473   2.622  10.026   0.746
 2385SOL    HW1 7474   2.677   9.948   0.756
 2385SOL    HW2 7475   2.577  10.035   0.830
 2386SOL     OW 7476   5.307   4.905   2.762
 2386SOL    HW1 7477   5.229   4.857   2.790
 2386SOL    HW2 7478   5.282   4.945   2.678
 2387SOL     OW 7479   4.947   8.039   5.022
 2387SOL    HW1 7480   5.037   8.031   5.055
 2387SOL    HW2 7481   4.920   8.127   5.046
 2388SOL     OW 7482   5.795   5.507   5.168
 2388SOL    HW1 7483   5.759   5.513   5.080
 2388SOL    HW2 7484   5.779   5.593   5.207
 2389SOL     OW 7485   3.105   7.993   5.091
 2389SOL    HW1 7486   3.162   7.947   5.030
 2389SOL    HW2 7487   3.058   8.057   5.038
 2390SOL     OW 7488   1.325   0.233   3.016
 2390SOL    HW1 7489   1.308   0.185   3.098
 2390SOL    HW2 7490   1.419   0.252   3.019
 2391SOL     OW 7491   3.235   6.445   0.391
 2391SOL    HW1 7492   3.216   6.354   0.368
 2391SOL    HW2 7493   3.273   6.440   0.479
 2392SOL     OW 7494   2.398   8.287   3.856
 2392SOL    HW1 7495   2.371   8.208   3.901
 2392SOL    HW2 7496   2.427   8.346   3.926
 2393SOL     OW 7497   4.649   0.366   1.306
 2393SOL    HW1 7498   4.729   0.389   1.260
 2393SOL    HW2 7499   4.587   0.344   1.237
 2394SOL     OW 7500   2.085   4.223   5.700
 2394SOL    HW1 7501   2.122   4.177   5.774
 2394SOL    HW2 7502   1.992   4.199   5.700
 2395SOL     OW 7503   2.243   6.620   1.162
 2395SOL    HW1 7504   2.330   6.657   1.152
 2395SOL    HW2 7505   2.187   6.673   1.105
 2396SOL     OW 7506   0.080   4.326   4.999
 2396SOL    HW1 7507   0.100   4.234   5.018
 2396SOL    HW2 7508   0.148   4.376   5.045
 2397SOL     OW 7509   0.974   5.284   5.106
 2397SOL    HW1 7510   0.897   5.308   5.054
 2397SOL    HW2 7511   1.031   5.360   5.101
 2398SOL     OW 7512   4.223   2.467   2.766
 2398SOL    HW1 7513   4.192   2.381   2.796
 2398SOL    HW2 7514   4.153   2.528   2.790
 2399SOL     OW 7515   2.325   8.242   4.245
 2399SOL    HW1 7516   2.271   8.272   4.319
 2399SOL    HW2 7517   2.401   8.200   4.286
 2400SOL     OW 7518   0.284   3.556   2.284
 2400SOL    HW1 7519   0.265   3.593   2.198
 2400SOL    HW2 7520   0.380   3.559   2.290
 2401SOL     OW 7521   1.005   8.251   3.929
 2401SOL    HW1 7522   0.935   8.190   3.949
 2401SOL    HW2 7523   1.073   8.198   3.888
 2402SOL     OW 7524   3.956   4.781   0.605
 2402SOL    HW1 7525   3.887   4.839   0.639
 2402SOL    HW2 7526   3.912   4.728   0.539
 2403SOL     OW 7527   5.872   4.348   0.469
 2403SOL    HW1 7528   5.867   4.252   0.471
 2403SOL    HW2 7529   5.891   4.369   0.378
 2404SOL     OW 7530   3.799   3.796   3.731
 2404SOL    HW1 7531   3.765   3.809   3.820
 2404SOL    HW2 7532   3.725   3.817   3.674
 2405SOL     OW 7533   4.771   9.551   0.320
 2405SOL    HW1 7534   4.844   9.551   0.258
 2405SOL    HW2 7535   4.789   9.478   0.379
 2406SOL     OW 7536   2.057   9.344   2.542
 2406SOL    HW1 7537   1.996   9.284   2.586
 2406SOL    HW2 7538   2.012   9.428   2.542
 2407SOL     OW 7539   0.808   2.951   1.609
 2407SOL    HW1 7540   0.748   2.887   1.573
 2407SOL    HW2 7541   0.767   2.982   1.690
 2408SOL     OW 7542   4.129   5.327   1.005
 2408SOL    HW1 7543   4.046   5.286   0.980
 2408SOL    HW2 7544   4.194   5.257   0.997
 2409SOL     OW 7545   5.554   8.595   2.658
 2409SOL    HW1 7546   5.463   8.564   2.652
 2409SOL    HW2 7547   5.588   8.554   2.738
 2410SOL     OW 7548   4.457   5.526   4.896
 2410SOL    HW1 7549   4.480   5.616   4.872
 2410SOL    HW2 7550   4.495   5.514   4.983
 2411SOL     OW 7551   3.537   0.951   3.657
 2411SOL    HW1 7552   3.597   0.878   3.669
 2411SOL    HW2 7553   3.530   0.992   3.743
 2412SOL     OW 7554   0.595   8.288   2.161
 2412SOL    HW1 7555   0.561   8.268   2.249
 2412SOL    HW2 7556   0.648   8.212   2.138
 2413SOL     OW 7557   2.807   8.490   0.616
 2413SOL    HW1 7558   2.854   8.571   0.634
 2413SOL    HW2 7559   2.875   8.424   0.605
 2414SOL     OW 7560   4.152   5.224   4.548
 2414SOL    HW1 7561   4.116   5.312   4.560
 2414SOL    HW2 7562   4.097   5.185   4.479
 2415SOL     OW 7563   0.721   8.907   4.324
 2415SOL    HW1 7564   0.670   8.889   4.245
 2415SOL    HW2 7565   0.776   8.830   4.335
 2416SOL     OW 7566   0.819   6.759   4.577
 2416SOL    HW1 7567   0.787   6.844   4.607
 2416SOL    HW2 7568   0.769   6.695   4.627
 2417SOL     OW 7569   5.055   7.487   3.918
 2417SOL    HW1 7570   5.076   7.557   3.856
 2417SOL    HW2 7571   5.068   7.406   3.869
 2418SOL     OW 7572   0.843   5.216   5.994
 2418SOL    HW1 7573   0.856   5.287   5.931
 2418SOL    HW2 7574   0.753   5.228   6.025
 2419SOL     OW 7575   3.373   3.821   5.430
 2419SOL    HW1 7576   3.391   3.914   5.421
 2419SOL    HW2 7577   3.405   3.799   5.518
 2420SOL     OW 7578   5.866   5.051   2.463
 2420SOL    HW1 7579   5.931   5.016   2.524
 2420SOL    HW2 7580   5.847   5.139   2.496
 2421SOL     OW 7581   3.573   6.582   5.833
 2421SOL    HW1 7582   3.523   6.629   5.900
 2421SOL    HW2 7583   3.598   6.650   5.770
 2422SOL     OW 7584   4.499   5.126   0.708
 2422SOL    HW1 7585   4.548   5.094   0.783
 2422SOL    HW2 7586   4.466   5.048   0.665
 2423SOL     OW 7587   4.680   3.324   1.261
 2423SOL    HW1 7588   4.770   3.349   1.240
 2423SOL    HW2 7589   4.657   3.379   1.337
 2424SOL     OW 7590   4.417   2.759   3.663
 2424SOL    HW1 7591   4.451   2.770   3.574
 2424SOL    HW2 7592   4.478   2.809   3.717
 2425SOL     OW 7593   4.231   4.270   2.392
 2425SOL    HW1 7594   4.137   4.267   2.377
 2425SOL    HW2 7595   4.255   4.179   2.412
 2426SOL     OW 7596   3.317   8.541   4.662
 2426SOL    HW1 7597   3.320   8.465   4.720
 2426SOL    HW2 7598   3.403   8.543   4.620
 2427SOL     OW 7599   0.531   9.362   5.548
 2427SOL    HW1 7600   0.577   9.364   5.464
 2427SOL    HW2 7601   0.469   9.290   5.539
 2428SOL     OW 7602   4.061   3.965   5.547
 2428SOL    HW1 7603   4.003   4.010   5.485
 2428SOL    HW2 7604   4.064   3.875   5.516
 2429SOL     OW 7605   0.314   0.349   0.356
 2429SOL    HW1 7606   0.245   0.374   0.295
 2429SOL    HW2 7607   0.395   0.359   0.306
 2430SOL     OW 7608   5.311   0.353   0.413
 2430SOL    HW1 7609   5.251   0.362   0.487
 2430SOL    HW2 7610   5.359   0.272   0.430
 2431SOL     OW 7611   0.430   1.372   4.070
 2431SOL    HW1 7612   0.422   1.362   4.165
 2431SOL    HW2 7613   0.360   1.432   4.046
 2432SOL     OW 7614   2.925   1.305   2.480
 2432SOL    HW1 7615   2.898   1.272   2.395
 2432SOL    HW2 7616   2.885   1.392   2.486
 2433SOL     OW 7617   3.001   1.334   4.881
 2433SOL    HW1 7618   3.046   1.417   4.893
 2433SOL    HW2 7619   2.973   1.334   4.790
 2434SOL     OW 7620   4.846   3.109   3.917
 2434SOL    HW1 7621   4.810   3.059   3.991
 2434SOL    HW2 7622   4.868   3.043   3.852
 2435SOL     OW 7623   3.265   6.360   3.867
 2435SOL    HW1 7624   3.279   6.269   3.842
 2435SOL    HW2 7625   3.171   6.369   3.879
 2436SOL     OW 7626   1.677   5.876   5.732
 2436SOL    HW1 7627   1.676   5.900   5.824
 2436SOL    HW2 7628   1.660   5.958   5.685
 2437SOL     OW 7629   2.990   0.625   2.201
 2437SOL    HW1 7630   2.928   0.552   2.199
 2437SOL    HW2 7631   2.952   0.687   2.263
 2438SOL     OW 7632   2.343   3.712   2.737
 2438SOL    HW1 7633   2.313   3.765   2.811
 2438SOL    HW2 7634   2.362   3.626   2.776
 2439SOL     OW 7635   0.416   4.255   1.596
 2439SOL    HW1 7636   0.401   4.345   1.567
 2439SOL    HW2 7637   0.380   4.200   1.526
 2440SOL     OW 7638   4.007   9.297   3.308
 2440SOL    HW1 7639   4.003   9.329   3.398
 2440SOL    HW2 7640   4.086   9.244   3.303
 2441SOL     OW 7641   0.143   6.354   5.724
 2441SOL    HW1 7642   0.119   6.446   5.718
 2441SOL    HW2 7643   0.238   6.353   5.728
 2442SOL     OW 7644   2.923   4.741   0.093
 2442SOL    HW1 7645   2.911   4.723   0.000
 2442SOL    HW2 7646   2.981   4.671   0.123
 2443SOL     OW 7647   5.642   4.461   4.360
 2443SOL    HW1 7648   5.737   4.451   4.355
 2443SOL    HW2 7649   5.623   4.545   4.318
 2444SOL     OW 7650   1.694   7.532   0.382
 2444SOL    HW1 7651   1.662   7.446   0.407
 2444SOL    HW2 7652   1.766   7.515   0.321
 2445SOL     OW 7653   2.847   0.795   5.043
 2445SOL    HW1 7654   2.770   0.825   4.995
 2445SOL    HW2 7655   2.907   0.763   4.976
 2446SOL     OW 7656   4.297   4.306   1.461
 2446SOL    HW1 7657   4.219   4.339   1.506
 2446SOL    HW2 7658   4.329   4.380   1.411
 2447SOL     OW 7659   5.303   1.040   2.082
 2447SOL    HW1 7660   5.319   1.120   2.031
 2447SOL    HW2 7661   5.218   1.055   2.124
 2448SOL     OW 7662   4.313   1.827   0.946
 2448SOL    HW1 7663   4.243   1.873   0.900
 2448SOL    HW2 7664   4.381   1.814   0.881
 2449SOL     OW 7665   1.153   8.979   3.464
 2449SOL    HW1 7666   1.171   9.066   3.501
 2449SOL    HW2 7667   1.060   8.964   3.482
 2450SOL     OW 7668   3.598   4.841   3.431
 2450SOL    HW1 7669   3.617   4.882   3.346
 2450SOL    HW2 7670   3.608   4.913   3.494
 2451SOL     OW 7671   0.283   3.604   1.552
 2451SOL    HW1 7672   0.364   3.563   1.582
 2451SOL    HW2 7673   0.218   3.533   1.554
 2452SOL     OW 7674   2.234   7.282   1.320
 2452SOL    HW1 7675   2.262   7.202   1.277
 2452SOL    HW2 7676   2.159   7.257   1.373
 2453SOL     OW 7677   4.360   8.650   1.195
 2453SOL    HW1 7678   4.330   8.560   1.206
 2453SOL    HW2 7679   4.337   8.672   1.105
 2454SOL     OW 7680   1.554   4.794   1.343
 2454SOL    HW1 7681   1.573   4.702   1.364
 2454SOL    HW2 7682   1.531   4.833   1.427
 2455SOL     OW 7683   1.550   1.526   2.925
 2455SOL    HW1 7684   1.495   1.533   2.847
 2455SOL    HW2 7685   1.620   1.589   2.911
 2456SOL     OW 7686   5.527   2.892   0.061
 2456SOL    HW1 7687   5.618   2.910   0.038
 2456SOL    HW2 7688   5.531   2.829   0.132
 2457SOL     OW 7689   0.248   4.316   0.743
 2457SOL    HW1 7690   0.327   4.263   0.740
 2457SOL    HW2 7691   0.274   4.395   0.791
 2458SOL     OW 7692   1.881   9.542   2.592
 2458SOL    HW1 7693   1.902   9.633   2.574
 2458SOL    HW2 7694   1.785   9.540   2.596
 2459SOL     OW 7695   0.521   1.957   5.943
 2459SOL    HW1 7696   0.541   2.022   5.876
 2459SOL    HW2 7697   0.468   2.004   6.007
 2460SOL     OW 7698   2.981   1.628   2.909
 2460SOL    HW1 7699   3.016   1.717   2.910
 2460SOL    HW2 7700   3.017   1.588   2.988
 2461SOL     OW 7701   2.922   5.417   4.477
 2461SOL    HW1 7702   2.947   5.342   4.530
 2461SOL    HW2 7703   2.835   5.440   4.508
 2462SOL     OW 7704   4.714   5.879   3.083
 2462SOL    HW1 7705   4.634   5.852   3.128
 2462SOL    HW2 7706   4.772   5.909   3.153
 2463SOL     OW 7707   3.805   8.227   1.627
 2463SOL    HW1 7708   3.752   8.183   1.561
 2463SOL    HW2 7709   3.750   8.229   1.705
 2464SOL     OW 7710   4.947   5.554   3.520
 2464SOL    HW1 7711   5.036   5.555   3.556
 2464SOL    HW2 7712   4.913   5.468   3.543
 2465SOL     OW 7713   1.858   5.185   2.558
 2465SOL    HW1 7714   1.768   5.155   2.565
 2465SOL    HW2 7715   1.906   5.135   2.624
 2466SOL     OW 7716   6.041   8.157   4.151
 2466SOL    HW1 7717   5.957   8.186   4.114
 2466SOL    HW2 7718   6.029   8.165   4.246
 2467SOL     OW 7719   0.777   0.635   5.173
 2467SOL    HW1 7720   0.847   0.582   5.213
 2467SOL    HW2 7721   0.737   0.680   5.247
 2468SOL     OW 7722   3.978   0.132   4.931
 2468SOL    HW1 7723   4.024   0.051   4.952
 2468SOL    HW2 7724   3.932   0.114   4.849
 2469SOL     OW 7725   4.107   3.116   2.694
 2469SOL    HW1 7726   4.139   3.177   2.761
 2469SOL    HW2 7727   4.187   3.080   2.654
 2470SOL     OW 7728   3.420   5.297   2.495
 2470SOL    HW1 7729   3.432   5.228   2.431
 2470SOL    HW2 7730   3.470   5.268   2.572
 2471SOL     OW 7731   3.313   7.635   2.876
 2471SOL    HW1 7732   3.264   7.709   2.913
 2471SOL    HW2 7733   3.299   7.564   2.938
 2472SOL     OW 7734   3.297   5.079   0.864
 2472SOL    HW1 7735   3.331   5.024   0.794
 2472SOL    HW2 7736   3.213   5.112   0.830
 2473SOL     OW 7737   0.258   3.276   4.082
 2473SOL    HW1 7738   0.286   3.256   4.171
 2473SOL    HW2 7739   0.231   3.368   4.085
 2474SOL     OW 7740   1.059   6.912   2.921
 2474SOL    HW1 7741   1.049   6.978   2.853
 2474SOL    HW2 7742   1.063   6.961   3.003
 2475SOL     OW 7743   5.491   9.297   5.378
 2475SOL    HW1 7744   5.445   9.229   5.427
 2475SOL    HW2 7745   5.570   9.254   5.345
 2476SOL     OW 7746   2.965   0.949   2.272
 2476SOL    HW1 7747   2.933   1.037   2.291
 2476SOL    HW2 7748   2.902   0.890   2.313
 2477SOL     OW 7749   3.246   6.606   3.086
 2477SOL    HW1 7750   3.297   6.680   3.118
 2477SOL    HW2 7751   3.178   6.645   3.031
 2478SOL     OW 7752   1.680   7.502   5.756
 2478SOL    HW1 7753   1.593   7.509   5.796
 2478SOL    HW2 7754   1.665   7.463   5.671
 2479SOL     OW 7755   3.394   6.677   5.073
 2479SOL    HW1 7756   3.467   6.647   5.019
 2479SOL    HW2 7757   3.341   6.732   5.014
 2480SOL     OW 7758   5.427   0.873   4.269
 2480SOL    HW1 7759   5.388   0.949   4.311
 2480SOL    HW2 7760   5.521   0.890   4.271
 2481SOL     OW 7761   4.682   3.167   4.851
 2481SOL    HW1 7762   4.658   3.107   4.921
 2481SOL    HW2 7763   4.764   3.132   4.816
 2482SOL     OW 7764   4.892   5.481   0.066
 2482SOL    HW1 7765   4.834   5.540   0.115
 2482SOL    HW2 7766   4.836   5.445  -0.003
 2483SOL     OW 7767   4.381   4.130   2.628
 2483SOL    HW1 7768   4.286   4.145   2.623
 2483SOL    HW2 7769   4.407   4.170   2.711
 2484SOL     OW 7770   0.810   4.917   3.266
 2484SOL    HW1 7771   0.803   4.883   3.355
 2484SOL    HW2 7772   0.887   4.974   3.268
 2485SOL     OW 7773   0.124   7.719   5.942
 2485SOL    HW1 7774   0.109   7.687   5.853
 2485SOL    HW2 7775   0.115   7.642   5.998
 2486SOL     OW 7776   1.341   8.224   0.316
 2486SOL    HW1 7777   1.433   8.247   0.301
 2486SOL    HW2 7778   1.343   8.130   0.338
 2487SOL     OW 7779   4.113   9.572   3.218
 2487SOL    HW1 7780   4.171   9.622   3.160
 2487SOL    HW2 7781   4.099   9.489   3.172
 2488SOL     OW 7782   0.455   4.433   2.579
 2488SOL    HW1 7783   0.516   4.377   2.627
 2488SOL    HW2 7784   0.503   4.514   2.563
 2489SOL     OW 7785   0.771   4.555   3.763
 2489SOL    HW1 7786   0.867   4.556   3.769
 2489SOL    HW2 7787   0.742   4.536   3.851
 2490SOL     OW 7788   2.660   7.206   0.440
 2490SOL    HW1 7789   2.634   7.235   0.527
 2490SOL    HW2 7790   2.578   7.206   0.390
 2491SOL     OW 7791   2.828   8.276   2.383
 2491SOL    HW1 7792   2.881   8.199   2.405
 2491SOL    HW2 7793   2.890   8.349   2.386
 2492SOL     OW 7794   4.389   9.448   3.563
 2492SOL    HW1 7795   4.323   9.386   3.596
 2492SOL    HW2 7796   4.434   9.480   3.641
 2493SOL     OW 7797   2.648  10.041   5.530
 2493SOL    HW1 7798   2.579  10.043   5.596
 2493SOL    HW2 7799   2.612   9.990   5.457
 2494SOL     OW 7800   2.258   1.808   0.774
 2494SOL    HW1 7801   2.269   1.776   0.685
 2494SOL    HW2 7802   2.325   1.876   0.784
 2495SOL     OW 7803   3.241   1.164   5.569
 2495SOL    HW1 7804   3.148   1.162   5.591
 2495SOL    HW2 7805   3.261   1.256   5.554
 2496SOL     OW 7806   5.721   2.816   2.149
 2496SOL    HW1 7807   5.719   2.721   2.137
 2496SOL    HW2 7808   5.634   2.845   2.123
 2497SOL     OW 7809   3.788   5.731   5.625
 2497SOL    HW1 7810   3.814   5.820   5.648
 2497SOL    HW2 7811   3.853   5.702   5.561
 2498SOL     OW 7812   1.794   4.650   2.477
 2498SOL    HW1 7813   1.747   4.570   2.453
 2498SOL    HW2 7814   1.758   4.674   2.562
 2499SOL     OW 7815   5.478   2.316   5.776
 2499SOL    HW1 7816   5.518   2.342   5.859
 2499SOL    HW2 7817   5.386   2.340   5.785
 2500SOL     OW 7818   0.582   7.992   2.822
 2500SOL    HW1 7819   0.545   7.941   2.750
 2500SOL    HW2 7820   0.558   8.083   2.801
 2501SOL     OW 7821   4.265   2.598   1.884
 2501SOL    HW1 7822   4.253   2.681   1.930
 2501SOL    HW2 7823   4.202   2.600   1.812
 2502SOL     OW 7824   2.589   8.745   3.320
 2502SOL    HW1 7825   2.656   8.687   3.285
 2502SOL    HW2 7826   2.620   8.769   3.406
 2503SOL     OW 7827   5.677   8.411   3.156
 2503SOL    HW1 7828   5.667   8.506   3.151
 2503SOL    HW2 7829   5.702   8.394   3.247
 2504SOL     OW 7830   2.491   4.363   1.635
 2504SOL    HW1 7831   2.425   4.347   1.702
 2504SOL    HW2 7832   2.505   4.458   1.637
 2505SOL     OW 7833   0.325   0.392   2.859
 2505SOL    HW1 7834   0.399   0.332   2.869
 2505SOL    HW2 7835   0.301   0.386   2.767
 2506SOL     OW 7836   5.251   9.388   5.685
 2506SOL    HW1 7837   5.330   9.343   5.715
 2506SOL    HW2 7838   5.282   9.472   5.653
 2507SOL     OW 7839   3.559   6.560   1.861
 2507SOL    HW1 7840   3.480   6.549   1.808
 2507SOL    HW2 7841   3.561   6.654   1.883
 2508SOL     OW 7842   1.038   8.817   2.832
 2508SOL    HW1 7843   1.041   8.912   2.820
 2508SOL    HW2 7844   0.998   8.784   2.751
 2509SOL     OW 7845   1.369   3.939   0.107
 2509SOL    HW1 7846   1.365   3.991   0.187
 2509SOL    HW2 7847   1.283   3.897   0.100
 2510SOL     OW 7848   0.549   0.302   0.159
 2510SOL    HW1 7849   0.641   0.327   0.174
 2510SOL    HW2 7850   0.550   0.261   0.072
 2511SOL     OW 7851   5.473   6.060   4.248
 2511SOL    HW1 7852   5.503   5.980   4.207
 2511SOL    HW2 7853   5.468   6.039   4.342
 2512SOL     OW 7854   5.905   2.689   2.969
 2512SOL    HW1 7855   5.888   2.767   3.022
 2512SOL    HW2 7856   5.937   2.624   3.031
 2513SOL     OW 7857   5.332   9.560   0.805
 2513SOL    HW1 7858   5.401   9.545   0.740
 2513SOL    HW2 7859   5.372   9.619   0.869
 2514SOL     OW 7860   3.764   0.798   0.274
 2514SOL    HW1 7861   3.815   0.875   0.249
 2514SOL    HW2 7862   3.673   0.826   0.265
 2515SOL     OW 7863   3.501   9.266   2.544
 2515SOL    HW1 7864   3.588   9.282   2.508
 2515SOL    HW2 7865   3.474   9.183   2.504
 2516SOL     OW 7866   2.519   6.038   2.262
 2516SOL    HW1 7867   2.486   6.098   2.329
 2516SOL    HW2 7868   2.450   5.972   2.253
 2517SOL     OW 7869   5.067   0.266   5.978
 2517SOL    HW1 7870   4.981   0.227   5.993
 2517SOL    HW2 7871   5.063   0.351   6.020
 2518SOL     OW 7872   1.014   8.578   1.249
 2518SOL    HW1 7873   1.085   8.535   1.295
 2518SOL    HW2 7874   1.041   8.579   1.157
 2519SOL     OW 7875   5.987   0.703   5.407
 2519SOL    HW1 7876   5.966   0.620   5.451
 2519SOL    HW2 7877   5.972   0.770   5.474
 2520SOL     OW 7878   4.766   7.687   0.404
 2520SOL    HW1 7879   4.769   7.665   0.497
 2520SOL    HW2 7880   4.674   7.708   0.388
 2521SOL     OW 7881   2.475   3.614   4.580
 2521SOL    HW1 7882   2.394   3.592   4.625
 2521SOL    HW2 7883   2.511   3.687   4.630
 2522SOL     OW 7884   1.915   6.540   0.068
 2522SOL    HW1 7885   1.865   6.458   0.059
 2522SOL    HW2 7886   1.999   6.512   0.104
 2523SOL     OW 7887   5.257   3.937   1.836
 2523SOL    HW1 7888   5.230   3.940   1.928
 2523SOL    HW2 7889   5.309   4.017   1.824
 2524SOL     OW 7890   5.572   9.476   5.183
 2524SOL    HW1 7891   5.546   9.418   5.255
 2524SOL    HW2 7892   5.526   9.442   5.107
 2525SOL     OW 7893   1.834   6.668   4.153
 2525SOL    HW1 7894   1.925   6.645   4.172
 2525SOL    HW2 7895   1.782   6.604   4.200
 2526SOL     OW 7896   0.454   3.843   0.290
 2526SOL    HW1 7897   0.512   3.783   0.337
 2526SOL    HW2 7898   0.414   3.790   0.222
 2527SOL     OW 7899   2.795   6.546   1.283
 2527SOL    HW1 7900   2.743   6.598   1.222
 2527SOL    HW2 7901   2.821   6.469   1.233
 2528SOL     OW 7902   5.731   8.570   4.405
 2528SOL    HW1 7903   5.744   8.608   4.492
 2528SOL    HW2 7904   5.817   8.578   4.363
 2529SOL     OW 7905   4.703   6.031   3.396
 2529SOL    HW1 7906   4.772   6.047   3.332
 2529SOL    HW2 7907   4.749   6.021   3.479
 2530SOL     OW 7908   0.824   5.685   2.728
 2530SOL    HW1 7909   0.907   5.734   2.726
 2530SOL    HW2 7910   0.840   5.608   2.674
 2531SOL     OW 7911   5.955   3.566   2.970
 2531SOL    HW1 7912   5.904   3.643   2.946
 2531SOL    HW2 7913   6.040   3.579   2.928
 2532SOL     OW 7914   0.179   6.057   1.497
 2532SOL    HW1 7915   0.227   6.078   1.417
 2532SOL    HW2 7916   0.205   6.126   1.559
 2533SOL     OW 7917   2.129   0.282   5.970
 2533SOL    HW1 7918   2.190   0.277   5.896
 2533SOL    HW2 7919   2.078   0.201   5.964
 2534SOL     OW 7920   5.892   9.180   1.998
 2534SOL    HW1 7921   5.930   9.174   2.086
 2534SOL    HW2 7922   5.968   9.190   1.941
 2535SOL     OW 7923   0.197   0.858   4.340
 2535SOL    HW1 7924   0.233   0.943   4.315
 2535SOL    HW2 7925   0.272   0.798   4.333
 2536SOL     OW 7926   2.526   5.779   4.103
 2536SOL    HW1 7927   2.613   5.741   4.093
 2536SOL    HW2 7928   2.466   5.713   4.068
 2537SOL     OW 7929   4.680   3.065   1.294
 2537SOL    HW1 7930   4.688   3.157   1.269
 2537SOL    HW2 7931   4.619   3.065   1.368
 2538SOL     OW 7932   5.462   9.498   1.805
 2538SOL    HW1 7933   5.534   9.521   1.864
 2538SOL    HW2 7934   5.413   9.430   1.853
 2539SOL     OW 7935   2.958   3.387   0.199
 2539SOL    HW1 7936   2.947   3.391   0.104
 2539SOL    HW2 7937   2.877   3.347   0.231
 2540SOL     OW 7938   5.662   9.514   4.486
 2540SOL    HW1 7939   5.728   9.460   4.442
 2540SOL    HW2 7940   5.680   9.603   4.456
 2541SOL     OW 7941   2.746   3.448   0.682
 2541SOL    HW1 7942   2.829   3.402   0.690
 2541SOL    HW2 7943   2.742   3.473   0.589
 2542SOL     OW 7944   4.309   9.308   0.695
 2542SOL    HW1 7945   4.305   9.386   0.640
 2542SOL    HW2 7946   4.238   9.318   0.757
 2543SOL     OW 7947   4.490   1.293   4.014
 2543SOL    HW1 7948   4.567   1.315   3.962
 2543SOL    HW2 7949   4.419   1.289   3.950
 2544SOL     OW 7950   4.888   3.033   4.743
 2544SOL    HW1 7951   4.832   2.960   4.718
 2544SOL    HW2 7952   4.941   3.000   4.815
 2545SOL     OW 7953   2.944   2.568   0.855
 2545SOL    HW1 7954   3.006   2.574   0.782
 2545SOL    HW2 7955   2.895   2.650   0.852
 2546SOL     OW 7956   5.954   1.450   5.687
 2546SOL    HW1 7957   5.991   1.384   5.744
 2546SOL    HW2 7958   5.988   1.429   5.600
 2547SOL     OW 7959   3.355   1.891   5.099
 2547SOL    HW1 7960   3.269   1.897   5.139
 2547SOL    HW2 7961   3.340   1.849   5.014
 2548SOL     OW 7962   1.470   9.863   1.835
 2548SOL    HW1 7963   1.517   9.936   1.794
 2548SOL    HW2 7964   1.491   9.787   1.781
 2549SOL     OW 7965   1.150   5.582   4.399
 2549SOL    HW1 7966   1.088   5.622   4.338
 2549SOL    HW2 7967   1.101   5.510   4.438
 2550SOL     OW 7968   3.481   9.262   4.341
 2550SOL    HW1 7969   3.483   9.237   4.248
 2550SOL    HW2 7970   3.567   9.299   4.358
 2551SOL     OW 7971   0.744   0.017   2.023
 2551SOL    HW1 7972   0.742   0.078   1.950
 2551SOL    HW2 7973   0.776   0.068   2.097
 2552SOL     OW 7974   2.918   7.697   1.303
 2552SOL    HW1 7975   2.936   7.703   1.397
 2552SOL    HW2 7976   2.917   7.787   1.272
 2553SOL     OW 7977   1.400   8.419   0.645
 2553SOL    HW1 7978   1.384   8.494   0.703
 2553SOL    HW2 7979   1.316   8.404   0.601
 2554SOL     OW 7980   4.286   2.122   2.104
 2554SOL    HW1 7981   4.286   2.140   2.199
 2554SOL    HW2 7982   4.255   2.204   2.065
 2555SOL     OW 7983   2.350   2.666   4.899
 2555SOL    HW1 7984   2.429   2.720   4.905
 2555SOL    HW2 7985   2.279   2.724   4.927
 2556SOL     OW 7986   3.349   5.692   4.391
 2556SOL    HW1 7987   3.276   5.686   4.329
 2556SOL    HW2 7988   3.406   5.758   4.355
 2557SOL     OW 7989   4.827   7.855   2.055
 2557SOL    HW1 7990   4.831   7.779   1.998
 2557SOL    HW2 7991   4.838   7.820   2.144
 2558SOL     OW 7992   2.987   8.475   1.192
 2558SOL    HW1 7993   2.973   8.452   1.284
 2558SOL    HW2 7994   3.012   8.568   1.194
 2559SOL     OW 7995   3.736   8.434   4.168
 2559SOL    HW1 7996   3.816   8.414   4.118
 2559SOL    HW2 7997   3.757   8.410   4.258
 2560SOL     OW 7998   2.157   4.049   0.209
 2560SOL    HW1 7999   2.085   3.993   0.181
 2560SOL    HW2 8000   2.116   4.133   0.229
 2561SOL     OW 8001   0.499   6.983   3.730
 2561SOL    HW1 8002   0.474   6.980   3.638
 2561SOL    HW2 8003   0.495   7.076   3.753
 2562SOL     OW 8004   5.216   6.569   1.783
 2562SOL    HW1 8005   5.183   6.515   1.711
 2562SOL    HW2 8006   5.138   6.612   1.818
 2563SOL     OW 8007   1.705   0.822   1.293
 2563SOL    HW1 8008   1.755   0.885   1.344
 2563SOL    HW2 8009   1.769   0.755   1.267
 2564SOL     OW 8010   4.681   0.211   2.404
 2564SOL    HW1 8011   4.635   0.277   2.352
 2564SOL    HW2 8012   4.688   0.250   2.491
 2565SOL     OW 8013   2.697   0.166   0.025
 2565SOL    HW1 8014   2.758   0.093   0.012
 2565SOL    HW2 8015   2.624   0.129   0.073
 2566SOL     OW 8016   1.926   8.457   5.058
 2566SOL    HW1 8017   1.943   8.373   5.099
 2566SOL    HW2 8018   1.831   8.466   5.058
 2567SOL     OW 8019   5.419   6.239   5.421
 2567SOL    HW1 8020   5.484   6.307   5.440
 2567SOL    HW2 8021   5.345   6.287   5.383
 2568SOL     OW 8022   2.572   0.289   4.529
 2568SOL    HW1 8023   2.617   0.364   4.568
 2568SOL    HW2 8024   2.642   0.227   4.510
 2569SOL     OW 8025   0.385   8.454   1.207
 2569SOL    HW1 8026   0.319   8.385   1.213
 2569SOL    HW2 8027   0.389   8.491   1.295
 2570SOL     OW 8028   0.967   7.456   5.978
 2570SOL    HW1 8029   0.985   7.362   5.984
 2570SOL    HW2 8030   1.011   7.494   6.054
 2571SOL     OW 8031   2.031   6.380   3.867
 2571SOL    HW1 8032   2.105   6.377   3.928
 2571SOL    HW2 8033   1.968   6.318   3.903
 2572SOL     OW 8034   2.536   1.802   4.298
 2572SOL    HW1 8035   2.505   1.749   4.371
 2572SOL    HW2 8036   2.498   1.889   4.313
 2573SOL     OW 8037   4.990   6.616   5.426
 2573SOL    HW1 8038   5.007   6.710   5.431
 2573SOL    HW2 8039   4.902   6.609   5.389
 2574SOL     OW 8040   2.306   0.899   5.304
 2574SOL    HW1 8041   2.259   0.957   5.364
 2574SOL    HW2 8042   2.288   0.811   5.337
 2575SOL     OW 8043   2.500   7.231   4.943
 2575SOL    HW1 8044   2.419   7.277   4.961
 2575SOL    HW2 8045   2.483   7.140   4.969
 2576SOL     OW 8046   5.656   2.841   1.276
 2576SOL    HW1 8047   5.620   2.780   1.211
 2576SOL    HW2 8048   5.736   2.797   1.307
 2577SOL     OW 8049   1.155   9.932   3.976
 2577SOL    HW1 8050   1.178  10.009   3.926
 2577SOL    HW2 8051   1.077   9.897   3.932
 2578SOL     OW 8052   0.174   5.088   2.476
 2578SOL    HW1 8053   0.220   5.062   2.555
 2578SOL    HW2 8054   0.183   5.183   2.472
 2579SOL     OW 8055   0.044   4.556   3.146
 2579SOL    HW1 8056  -0.031   4.513   3.185
 2579SOL    HW2 8057   0.116   4.493   3.155
 2580SOL     OW 8058   1.736   6.787   1.977
 2580SOL    HW1 8059   1.728   6.743   1.892
 2580SOL    HW2 8060   1.784   6.868   1.958
 2581SOL     OW 8061   1.540   2.590   2.695
 2581SOL    HW1 8062   1.492   2.673   2.694
 2581SOL    HW2 8063   1.600   2.597   2.621
 2582SOL     OW 8064   2.041   6.766   1.039
 2582SOL    HW1 8065   2.055   6.858   1.019
 2582SOL    HW2 8066   2.006   6.729   0.958
 2583SOL     OW 8067   1.824   1.614   3.644
 2583SOL    HW1 8068   1.734   1.643   3.660
 2583SOL    HW2 8069   1.826   1.592   3.551
 2584SOL     OW 8070   5.523   1.552   1.760
 2584SOL    HW1 8071   5.535   1.556   1.855
 2584SOL    HW2 8072   5.522   1.458   1.740
 2585SOL     OW 8073   3.001   4.685   2.034
 2585SOL    HW1 8074   3.061   4.750   1.998
 2585SOL    HW2 8075   2.928   4.683   1.972
 2586SOL     OW 8076   2.451   6.261   3.829
 2586SOL    HW1 8077   2.392   6.186   3.829
 2586SOL    HW2 8078   2.539   6.223   3.830
 2587SOL     OW 8079   2.158   1.366   1.910
 2587SOL    HW1 8080   2.137   1.439   1.852
 2587SOL    HW2 8081   2.150   1.289   1.855
 2588SOL     OW 8082   0.723   5.447   2.037
 2588SOL    HW1 8083   0.664   5.447   1.961
 2588SOL    HW2 8084   0.702   5.366   2.083
 2589SOL     OW 8085   5.615   4.593   0.456
 2589SOL    HW1 8086   5.600   4.687   0.444
 2589SOL    HW2 8087   5.674   4.588   0.531
 2590SOL     OW 8088   5.865   9.115   4.735
 2590SOL    HW1 8089   5.952   9.080   4.755
 2590SOL    HW2 8090   5.862   9.199   4.781
 2591SOL     OW 8091   4.845   0.962   4.959
 2591SOL    HW1 8092   4.848   0.915   5.043
 2591SOL    HW2 8093   4.890   1.045   4.978
 2592SOL     OW 8094   0.157   6.810   0.036
 2592SOL    HW1 8095   0.154   6.783   0.127
 2592SOL    HW2 8096   0.069   6.843   0.018
 2593SOL     OW 8097   5.053   7.544   3.551
 2593SOL    HW1 8098   5.060   7.621   3.608
 2593SOL    HW2 8099   5.000   7.574   3.477
 2594SOL     OW 8100   5.669   9.180   4.071
 2594SOL    HW1 8101   5.600   9.130   4.115
 2594SOL    HW2 8102   5.622   9.243   4.017
 2595SOL     OW 8103   5.202   8.302   0.589
 2595SOL    HW1 8104   5.160   8.382   0.620
 2595SOL    HW2 8105   5.133   8.235   0.592
 2596SOL     OW 8106   0.764   2.282   0.063
 2596SOL    HW1 8107   0.754   2.212   0.127
 2596SOL    HW2 8108   0.821   2.346   0.106
 2597SOL     OW 8109   5.249   4.324   3.534
 2597SOL    HW1 8110   5.239   4.413   3.499
 2597SOL    HW2 8111   5.286   4.274   3.461
 2598SOL     OW 8112   5.238   9.341   2.811
 2598SOL    HW1 8113   5.300   9.333   2.739
 2598SOL    HW2 8114   5.240   9.433   2.835
 2599SOL     OW 8115   1.488   9.298   5.700
 2599SOL    HW1 8116   1.394   9.311   5.714
 2599SOL    HW2 8117   1.510   9.357   5.628
 2600SOL     OW 8118   5.899   5.514   0.434
 2600SOL    HW1 8119   5.864   5.456   0.366
 2600SOL    HW2 8120   5.822   5.551   0.476
 2601SOL     OW 8121   0.544   8.527   2.468
 2601SOL    HW1 8122   0.536   8.444   2.421
 2601SOL    HW2 8123   0.458   8.540   2.508
 2602SOL     OW 8124   2.220   7.359   0.139
 2602SOL    HW1 8125   2.213   7.450   0.168
 2602SOL    HW2 8126   2.131   7.335   0.113
 2603SOL     OW 8127   3.718   6.151   5.555
 2603SOL    HW1 8128   3.682   6.219   5.611
 2603SOL    HW2 8129   3.657   6.077   5.565
 2604SOL     OW 8130   0.650   2.467   5.113
 2604SOL    HW1 8131   0.651   2.524   5.190
 2604SOL    HW2 8132   0.563   2.481   5.074
 2605SOL     OW 8133   4.304  -0.003   4.090
 2605SOL    HW1 8134   4.291   0.090   4.068
 2605SOL    HW2 8135   4.287  -0.050   4.008
 2606SOL     OW 8136   5.912   4.164   5.777
 2606SOL    HW1 8137   5.823   4.157   5.743
 2606SOL    HW2 8138   5.947   4.075   5.772
 2607SOL     OW 8139   5.235   1.183   4.360
 2607SOL    HW1 8140   5.328   1.209   4.360
 2607SOL    HW2 8141   5.225   1.134   4.441
 2608SOL     OW 8142   2.161   5.479   1.827
 2608SOL    HW1 8143   2.106   5.554   1.851
 2608SOL    HW2 8144   2.099   5.413   1.795
 2609SOL     OW 8145   2.371   3.988   3.753
 2609SOL    HW1 8146   2.438   3.922   3.739
 2609SOL    HW2 8147   2.413   4.070   3.728
 2610SOL     OW 8148   0.397   1.405   4.852
 2610SOL    HW1 8149   0.322   1.394   4.911
 2610SOL    HW2 8150   0.462   1.342   4.883
 2611SOL     OW 8151   2.870   9.696   3.719
 2611SOL    HW1 8152   2.832   9.610   3.704
 2611SOL    HW2 8153   2.939   9.704   3.653
 2612SOL     OW 8154   5.586   9.144   1.978
 2612SOL    HW1 8155   5.678   9.167   1.986
 2612SOL    HW2 8156   5.587   9.058   1.935
 2613SOL     OW 8157   4.408   3.497   5.160
 2613SOL    HW1 8158   4.477   3.431   5.173
 2613SOL    HW2 8159   4.426   3.564   5.226
 2614SOL     OW 8160   2.591   2.871   5.184
 2614SOL    HW1 8161   2.522   2.836   5.241
 2614SOL    HW2 8162   2.665   2.888   5.242
 2615SOL     OW 8163   4.709   7.835   3.413
 2615SOL    HW1 8164   4.686   7.854   3.322
 2615SOL    HW2 8165   4.752   7.915   3.444
 2616SOL     OW 8166   2.986   3.114   0.887
 2616SOL    HW1 8167   3.029   3.120   0.801
 2616SOL    HW2 8168   2.969   3.204   0.912
 2617SOL     OW 8169   0.276   8.087   3.791
 2617SOL    HW1 8170   0.312   8.081   3.880
 2617SOL    HW2 8171   0.243   8.176   3.784
 2618SOL     OW 8172   1.750   1.889   1.468
 2618SOL    HW1 8173   1.799   1.807   1.469
 2618SOL    HW2 8174   1.675   1.870   1.411
 2619SOL     OW 8175   4.089   6.849   2.091
 2619SOL    HW1 8176   4.121   6.933   2.056
 2619SOL    HW2 8177   4.054   6.870   2.177
 2620SOL     OW 8178   3.800   2.954   4.356
 2620SOL    HW1 8179   3.760   2.880   4.309
 2620SOL    HW2 8180   3.809   2.923   4.446
 2621SOL     OW 8181   2.672   1.609   5.012
 2621SOL    HW1 8182   2.660   1.650   4.926
 2621SOL    HW2 8183   2.721   1.529   4.993
 2622SOL     OW 8184   0.203   8.758   2.472
 2622SOL    HW1 8185   0.265   8.830   2.478
 2622SOL    HW2 8186   0.152   8.764   2.552
 2623SOL     OW 8187   5.358   0.224   2.906
 2623SOL    HW1 8188   5.361   0.306   2.955
 2623SOL    HW2 8189   5.349   0.250   2.815
 2624SOL     OW 8190   4.531   4.115   0.428
 2624SOL    HW1 8191   4.599   4.048   0.425
 2624SOL    HW2 8192   4.469   4.083   0.493
 2625SOL     OW 8193   0.957   7.519   4.350
 2625SOL    HW1 8194   0.904   7.464   4.293
 2625SOL    HW2 8195   0.959   7.604   4.306
 2626SOL     OW 8196   5.904   3.891   4.867
 2626SOL    HW1 8197   5.864   3.900   4.781
 2626SOL    HW2 8198   5.864   3.812   4.905
 2627SOL     OW 8199   2.793   4.872   5.453
 2627SOL    HW1 8200   2.857   4.942   5.465
 2627SOL    HW2 8201   2.814   4.835   5.367
 2628SOL     OW 8202   0.223   0.731   3.608
 2628SOL    HW1 8203   0.272   0.670   3.664
 2628SOL    HW2 8204   0.150   0.760   3.663
 2629SOL     OW 8205   0.282   5.972   1.908
 2629SOL    HW1 8206   0.234   5.890   1.910
 2629SOL    HW2 8207   0.333   5.973   1.989
 2630SOL     OW 8208   3.746   1.156   2.943
 2630SOL    HW1 8209   3.677   1.221   2.932
 2630SOL    HW2 8210   3.827   1.206   2.931
 2631SOL     OW 8211   0.940   9.039   3.155
 2631SOL    HW1 8212   0.895   9.117   3.186
 2631SOL    HW2 8213   0.919   8.972   3.220
 2632SOL     OW 8214   1.633   3.202   0.792
 2632SOL    HW1 8215   1.707   3.190   0.732
 2632SOL    HW2 8216   1.558   3.168   0.743
 2633SOL     OW 8217   0.227   4.569   4.309
 2633SOL    HW1 8218   0.321   4.585   4.319
 2633SOL    HW2 8219   0.207   4.504   4.377
 2634SOL     OW 8220   3.229   7.798   5.355
 2634SOL    HW1 8221   3.170   7.871   5.373
 2634SOL    HW2 8222   3.187   7.722   5.394
 2635SOL     OW 8223   4.304   8.317   1.986
 2635SOL    HW1 8224   4.366   8.273   2.044
 2635SOL    HW2 8225   4.359   8.373   1.931
 2636SOL     OW 8226   1.560   6.309   0.270
 2636SOL    HW1 8227   1.513   6.317   0.187
 2636SOL    HW2 8228   1.516   6.238   0.316
 2637SOL     OW 8229   3.321   1.921   4.418
 2637SOL    HW1 8230   3.383   1.869   4.367
 2637SOL    HW2 8231   3.276   1.975   4.354
 2638SOL     OW 8232   3.656   8.682   1.427
 2638SOL    HW1 8233   3.575   8.632   1.414
 2638SOL    HW2 8234   3.697   8.643   1.504
 2639SOL     OW 8235   1.652   6.683   0.522
 2639SOL    HW1 8236   1.667   6.705   0.430
 2639SOL    HW2 8237   1.567   6.638   0.522
 2640SOL     OW 8238   0.571   1.546   3.220
 2640SOL    HW1 8239   0.511   1.592   3.161
 2640SOL    HW2 8240   0.517   1.525   3.296
 2641SOL     OW 8241   0.824   0.272   5.662
 2641SOL    HW1 8242   0.810   0.364   5.639
 2641SOL    HW2 8243   0.736   0.235   5.669
 2642SOL     OW 8244   3.008   8.508   3.632
 2642SOL    HW1 8245   3.003   8.413   3.642
 2642SOL    HW2 8246   3.011   8.541   3.722
 2643SOL     OW 8247   1.136   4.261   3.297
 2643SOL    HW1 8248   1.226   4.287   3.274
 2643SOL    HW2 8249   1.110   4.201   3.227
 2644SOL     OW 8250   0.305   1.169   3.639
 2644SOL    HW1 8251   0.349   1.167   3.723
 2644SOL    HW2 8252   0.362   1.119   3.580
 2645SOL     OW 8253   4.592   4.041   5.860
 2645SOL    HW1 8254   4.567   4.049   5.952
 2645SOL    HW2 8255   4.622   4.128   5.836
 2646SOL     OW 8256   2.875   0.171   1.853
 2646SOL    HW1 8257   2.911   0.254   1.823
 2646SOL    HW2 8258   2.909   0.160   1.942
 2647SOL     OW 8259   1.414   7.221   0.318
 2647SOL    HW1 8260   1.381   7.170   0.244
 2647SOL    HW2 8261   1.424   7.158   0.389
 2648SOL     OW 8262   1.655   9.730   4.366
 2648SOL    HW1 8263   1.663   9.824   4.355
 2648SOL    HW2 8264   1.576   9.707   4.316
 2649SOL     OW 8265   3.438   4.547   4.583
 2649SOL    HW1 8266   3.475   4.635   4.571
 2649SOL    HW2 8267   3.416   4.518   4.494
 2650SOL     OW 8268   3.917   1.858   3.572
 2650SOL    HW1 8269   3.866   1.791   3.617
 2650SOL    HW2 8270   3.993   1.872   3.628
 2651SOL     OW 8271   0.519   0.928   0.958
 2651SOL    HW1 8272   0.603   0.883   0.964
 2651SOL    HW2 8273   0.518   0.964   0.869
 2652SOL     OW 8274   3.922   4.868   3.256
 2652SOL    HW1 8275   3.842   4.916   3.235
 2652SOL    HW2 8276   3.912   4.784   3.211
 2653SOL     OW 8277   1.143   0.507   3.922
 2653SOL    HW1 8278   1.179   0.596   3.917
 2653SOL    HW2 8279   1.101   0.494   3.837
 2654SOL     OW 8280   4.984   8.347   4.879
 2654SOL    HW1 8281   5.049   8.279   4.859
 2654SOL    HW2 8282   5.036   8.426   4.895
 2655SOL     OW 8283   1.056   2.919   1.152
 2655SOL    HW1 8284   1.125   2.964   1.201
 2655SOL    HW2 8285   1.102   2.880   1.077
 2656SOL     OW 8286   2.923   5.811   3.592
 2656SOL    HW1 8287   3.009   5.840   3.561
 2656SOL    HW2 8288   2.867   5.814   3.515
 2657SOL     OW 8289   4.983   3.531   4.673
 2657SOL    HW1 8290   4.978   3.526   4.768
 2657SOL    HW2 8291   5.076   3.524   4.653
 2658SOL     OW 8292   2.904   5.461   0.319
 2658SOL    HW1 8293   2.880   5.485   0.408
 2658SOL    HW2 8294   2.821   5.449   0.274
 2659SOL     OW 8295   3.276   2.999   2.015
 2659SOL    HW1 8296   3.343   3.014   2.081
 2659SOL    HW2 8297   3.313   2.931   1.958
 2660SOL     OW 8298   1.864   1.110   4.112
 2660SOL    HW1 8299   1.901   1.059   4.041
 2660SOL    HW2 8300   1.816   1.181   4.069
 2661SOL     OW 8301   2.556   6.008   0.138
 2661SOL    HW1 8302   2.584   5.980   0.051
 2661SOL    HW2 8303   2.564   5.929   0.192
 2662SOL     OW 8304   4.657   2.218   3.547
 2662SOL    HW1 8305   4.706   2.298   3.528
 2662SOL    HW2 8306   4.572   2.231   3.505
 2663SOL     OW 8307   2.273   9.742   4.691
 2663SOL    HW1 8308   2.211   9.748   4.619
 2663SOL    HW2 8309   2.252   9.660   4.735
 2664SOL     OW 8310   0.401   3.279   4.324
 2664SOL    HW1 8311   0.494   3.257   4.319
 2664SOL    HW2 8312   0.398   3.365   4.365
 2665SOL     OW 8313   4.482   1.194   5.440
 2665SOL    HW1 8314   4.416   1.262   5.427
 2665SOL    HW2 8315   4.474   1.138   5.363
 2666SOL     OW 8316   3.038   1.087   2.619
 2666SOL    HW1 8317   3.071   1.137   2.693
 2666SOL    HW2 8318   3.010   1.154   2.556
 2667SOL     OW 8319   1.624   6.683   1.688
 2667SOL    HW1 8320   1.550   6.623   1.678
 2667SOL    HW2 8321   1.586   6.770   1.675
 2668SOL     OW 8322   3.632   8.981   5.670
 2668SOL    HW1 8323   3.641   9.046   5.601
 2668SOL    HW2 8324   3.537   8.971   5.682
 2669SOL     OW 8325   0.217   7.451   2.940
 2669SOL    HW1 8326   0.209   7.544   2.958
 2669SOL    HW2 8327   0.251   7.447   2.850
 2670SOL     OW 8328   1.366   2.541   0.424
 2670SOL    HW1 8329   1.283   2.588   0.429
 2670SOL    HW2 8330   1.353   2.476   0.355
 2671SOL     OW 8331   5.393   4.933   4.315
 2671SOL    HW1 8332   5.357   4.845   4.306
 2671SOL    HW2 8333   5.448   4.929   4.394
 2672SOL     OW 8334   5.892   6.252   0.422
 2672SOL    HW1 8335   5.962   6.211   0.371
 2672SOL    HW2 8336   5.873   6.333   0.375
 2673SOL     OW 8337   5.500   7.337   4.463
 2673SOL    HW1 8338   5.561   7.290   4.519
 2673SOL    HW2 8339   5.543   7.420   4.443
 2674SOL     OW 8340   0.750   3.957   3.643
 2674SOL    HW1 8341   0.743   4.010   3.722
 2674SOL    HW2 8342   0.727   4.016   3.572
 2675SOL     OW 8343   5.537   8.969   5.668
 2675SOL    HW1 8344   5.482   8.991   5.593
 2675SOL    HW2 8345   5.593   8.898   5.636
 2676SOL     OW 8346   2.235   8.154   2.049
 2676SOL    HW1 8347   2.242   8.061   2.030
 2676SOL    HW2 8348   2.324   8.188   2.039
 2677SOL     OW 8349   4.857   4.536   5.018
 2677SOL    HW1 8350   4.929   4.543   4.955
 2677SOL    HW2 8351   4.891   4.575   5.098
 2678SOL     OW 8352   0.170   8.661   2.851
 2678SOL    HW1 8353   0.255   8.704   2.856
 2678SOL    HW2 8354   0.187   8.571   2.879
 2679SOL     OW 8355   1.967   1.471   0.232
 2679SOL    HW1 8356   1.903   1.410   0.195
 2679SOL    HW2 8357   2.030   1.416   0.277
 2680SOL     OW 8358   3.838   9.994   0.832
 2680SOL    HW1 8359   3.812   9.918   0.781
 2680SOL    HW2 8360   3.922  10.020   0.796
 2681SOL     OW 8361   0.775   8.253   4.582
 2681SOL    HW1 8362   0.688   8.237   4.545
 2681SOL    HW2 8363   0.768   8.225   4.673
 2682SOL     OW 8364   0.841   5.411   4.612
 2682SOL    HW1 8365   0.850   5.507   4.616
 2682SOL    HW2 8366   0.800   5.395   4.527
 2683SOL     OW 8367   1.367   7.424   5.057
 2683SOL    HW1 8368   1.366   7.344   5.111
 2683SOL    HW2 8369   1.348   7.393   4.968
 2684SOL     OW 8370   1.318   4.657   2.199
 2684SOL    HW1 8371   1.245   4.642   2.260
 2684SOL    HW2 8372   1.392   4.612   2.240
 2685SOL     OW 8373   4.875   8.194   2.085
 2685SOL    HW1 8374   4.796   8.158   2.125
 2685SOL    HW2 8375   4.928   8.224   2.159
 2686SOL     OW 8376   2.980   6.279   3.996
 2686SOL    HW1 8377   2.976   6.229   4.077
 2686SOL    HW2 8378   3.006   6.216   3.930
 2687SOL     OW 8379   1.059   7.061   4.207
 2687SOL    HW1 8380   0.990   7.000   4.234
 2687SOL    HW2 8381   1.086   7.105   4.288
 2688SOL     OW 8382   4.479   5.602   4.543
 2688SOL    HW1 8383   4.460   5.667   4.610
 2688SOL    HW2 8384   4.408   5.537   4.552
 2689SOL     OW 8385   2.998   3.338   0.674
 2689SOL    HW1 8386   3.060   3.315   0.604
 2689SOL    HW2 8387   3.051   3.383   0.739
 2690SOL     OW 8388   2.677   2.196   4.527
 2690SOL    HW1 8389   2.725   2.268   4.486
 2690SOL    HW2 8390   2.598   2.187   4.474
 2691SOL     OW 8391   2.124   2.422   2.843
 2691SOL    HW1 8392   2.196   2.480   2.816
 2691SOL    HW2 8393   2.119   2.357   2.773
 2692SOL     OW 8394   0.749   3.475   4.966
 2692SOL    HW1 8395   0.836   3.491   5.004
 2692SOL    HW2 8396   0.754   3.386   4.933
 2693SOL     OW 8397   5.883   3.241   2.543
 2693SOL    HW1 8398   5.883   3.273   2.453
 2693SOL    HW2 8399   5.922   3.153   2.538
 2694SOL     OW 8400   3.624   3.913   5.547
 2694SOL    HW1 8401   3.708   3.881   5.516
 2694SOL    HW2 8402   3.621   3.887   5.639
 2695SOL     OW 8403   2.688   1.478   3.145
 2695SOL    HW1 8404   2.749   1.479   3.071
 2695SOL    HW2 8405   2.606   1.512   3.108
 2696SOL     OW 8406   1.480   0.626   2.740
 2696SOL    HW1 8407   1.560   0.582   2.768
 2696SOL    HW2 8408   1.510   0.698   2.684
 2697SOL     OW 8409   2.413   3.843   5.499
 2697SOL    HW1 8410   2.385   3.753   5.482
 2697SOL    HW2 8411   2.396   3.855   5.593
 2698SOL     OW 8412   1.717   5.728   0.759
 2698SOL    HW1 8413   1.772   5.691   0.828
 2698SOL    HW2 8414   1.689   5.812   0.794
 2699SOL     OW 8415   0.275   6.576   5.094
 2699SOL    HW1 8416   0.320   6.649   5.137
 2699SOL    HW2 8417   0.346   6.516   5.069
 2700SOL     OW 8418   0.651   7.317   5.575
 2700SOL    HW1 8419   0.631   7.236   5.527
 2700SOL    HW2 8420   0.679   7.287   5.662
 2701SOL     OW 8421   3.839   2.667   1.605
 2701SOL    HW1 8422   3.841   2.724   1.528
 2701SOL    HW2 8423   3.766   2.608   1.590
 2702SOL     OW 8424   3.416   7.120   1.226
 2702SOL    HW1 8425   3.331   7.088   1.195
 2702SOL    HW2 8426   3.476   7.046   1.213
 2703SOL     OW 8427   1.633   2.417   5.032
 2703SOL    HW1 8428   1.621   2.480   4.961
 2703SOL    HW2 8429   1.691   2.461   5.094
 2704SOL     OW 8430   2.121   0.049   2.229
 2704SOL    HW1 8431   2.114   0.142   2.249
 2704SOL    HW2 8432   2.050   0.032   2.168
 2705SOL     OW 8433   4.707   2.186   1.213
 2705SOL    HW1 8434   4.799   2.161   1.203
 2705SOL    HW2 8435   4.710   2.279   1.234
 2706SOL     OW 8436   1.941   9.087   3.706
 2706SOL    HW1 8437   1.995   9.149   3.657
 2706SOL    HW2 8438   1.859   9.134   3.721
 2707SOL     OW 8439   1.936   5.743   3.195
 2707SOL    HW1 8440   1.901   5.818   3.242
 2707SOL    HW2 8441   1.926   5.670   3.256
 2708SOL     OW 8442   0.135   3.778   4.186
 2708SOL    HW1 8443   0.049   3.807   4.158
 2708SOL    HW2 8444   0.168   3.848   4.242
 2709SOL     OW 8445   4.627   0.532   1.787
 2709SOL    HW1 8446   4.533   0.527   1.801
 2709SOL    HW2 8447   4.643   0.483   1.706
 2710SOL     OW 8448   1.991   8.675   3.909
 2710SOL    HW1 8449   1.994   8.726   3.828
 2710SOL    HW2 8450   2.028   8.590   3.885
 2711SOL     OW 8451   2.204   4.338   3.714
 2711SOL    HW1 8452   2.139   4.273   3.740
 2711SOL    HW2 8453   2.227   4.315   3.624
 2712SOL     OW 8454   5.663   0.211   1.749
 2712SOL    HW1 8455   5.569   0.218   1.765
 2712SOL    HW2 8456   5.678   0.266   1.672
 2713SOL     OW 8457   5.072   3.259   2.241
 2713SOL    HW1 8458   5.015   3.200   2.191
 2713SOL    HW2 8459   5.093   3.329   2.180
 2714SOL     OW 8460   2.597   4.991   2.316
 2714SOL    HW1 8461   2.567   4.970   2.228
 2714SOL    HW2 8462   2.671   4.931   2.330
 2715SOL     OW 8463   4.164   0.156   2.801
 2715SOL    HW1 8464   4.236   0.217   2.783
 2715SOL    HW2 8465   4.097   0.210   2.843
 2716SOL     OW 8466   5.263   1.396   5.378
 2716SOL    HW1 8467   5.212   1.365   5.453
 2716SOL    HW2 8468   5.206   1.383   5.303
 2717SOL     OW 8469   3.734   2.695   3.865
 2717SOL    HW1 8470   3.805   2.631   3.860
 2717SOL    HW2 8471   3.742   2.746   3.785
 2718SOL     OW 8472   1.632   0.171   5.633
 2718SOL    HW1 8473   1.576   0.096   5.656
 2718SOL    HW2 8474   1.721   0.138   5.643
 2719SOL     OW 8475   1.716   2.055   5.432
 2719SOL    HW1 8476   1.759   1.985   5.384
 2719SOL    HW2 8477   1.697   2.018   5.519
 2720SOL     OW 8478   5.199   6.676   5.145
 2720SOL    HW1 8479   5.143   6.626   5.086
 2720SOL    HW2 8480   5.174   6.648   5.233
 2721SOL     OW 8481   0.597   6.953   0.137
 2721SOL    HW1 8482   0.587   6.883   0.072
 2721SOL    HW2 8483   0.562   6.915   0.218
 2722SOL     OW 8484   6.016   1.296   0.411
 2722SOL    HW1 8485   6.007   1.241   0.489
 2722SOL    HW2 8486   6.036   1.383   0.445
 2723SOL     OW 8487   2.481   2.973   1.753
 2723SOL    HW1 8488   2.500   3.058   1.794
 2723SOL    HW2 8489   2.528   2.909   1.806
 2724SOL     OW 8490   1.692   3.440   3.419
 2724SOL    HW1 8491   1.702   3.356   3.376
 2724SOL    HW2 8492   1.767   3.491   3.390
 2725SOL     OW 8493   1.690   6.137   5.390
 2725SOL    HW1 8494   1.780   6.170   5.387
 2725SOL    HW2 8495   1.645   6.194   5.452
 2726SOL     OW 8496   2.956   1.217   0.591
 2726SOL    HW1 8497   3.038   1.170   0.578
 2726SOL    HW2 8498   2.951   1.230   0.685
 2727SOL     OW 8499   5.261   8.102   5.879
 2727SOL    HW1 8500   5.308   8.176   5.919
 2727SOL    HW2 8501   5.169   8.123   5.890
 2728SOL     OW 8502   1.745   6.997   1.633
 2728SOL    HW1 8503   1.677   7.063   1.649
 2728SOL    HW2 8504   1.707   6.937   1.570
 2729SOL     OW 8505   5.023   6.752   1.962
 2729SOL    HW1 8506   4.998   6.808   2.035
 2729SOL    HW2 8507   4.970   6.673   1.974
 2730SOL     OW 8508   2.449   6.472   1.742
 2730SOL    HW1 8509   2.382   6.534   1.773
 2730SOL    HW2 8510   2.484   6.514   1.663
 2731SOL     OW 8511   0.613   0.985   3.420
 2731SOL    HW1 8512   0.598   1.031   3.337
 2731SOL    HW2 8513   0.525   0.963   3.451
 2732SOL     OW 8514   4.548   9.299   4.819
 2732SOL    HW1 8515   4.602   9.377   4.804
 2732SOL    HW2 8516   4.562   9.277   4.911
 2733SOL     OW 8517   5.603   2.538   1.625
 2733SOL    HW1 8518   5.656   2.464   1.654
 2733SOL    HW2 8519   5.663   2.591   1.572
 2734SOL     OW 8520   2.080   8.933   4.735
 2734SOL    HW1 8521   2.088   8.859   4.795
 2734SOL    HW2 8522   2.047   8.895   4.654
 2735SOL     OW 8523   1.737   1.590   1.992
 2735SOL    HW1 8524   1.759   1.554   2.078
 2735SOL    HW2 8525   1.657   1.640   2.006
 2736SOL     OW 8526   5.228   3.485   0.995
 2736SOL    HW1 8527   5.308   3.463   0.948
 2736SOL    HW2 8528   5.226   3.423   1.068
 2737SOL     OW 8529   3.934   1.269   3.236
 2737SOL    HW1 8530   3.982   1.257   3.318
 2737SOL    HW2 8531   3.870   1.337   3.255
 2738SOL     OW 8532   3.536   5.090   0.686
 2738SOL    HW1 8533   3.534   5.094   0.591
 2738SOL    HW2 8534   3.508   5.178   0.714
 2739SOL     OW 8535   0.539   2.197   3.232
 2739SOL    HW1 8536   0.510   2.110   3.206
 2739SOL    HW2 8537   0.555   2.190   3.326
 2740SOL     OW 8538   2.547   8.435   3.641
 2740SOL    HW1 8539   2.501   8.516   3.616
 2740SOL    HW2 8540   2.493   8.398   3.711
 2741SOL     OW 8541   5.556   2.787   5.460
 2741SOL    HW1 8542   5.492   2.764   5.528
 2741SOL    HW2 8543   5.502   2.817   5.387
 2742SOL     OW 8544   4.184   5.186   4.869
 2742SOL    HW1 8545   4.261   5.241   4.852
 2742SOL    HW2 8546   4.149   5.167   4.782
 2743SOL     OW 8547   0.962   7.490   4.636
 2743SOL    HW1 8548   0.965   7.477   4.541
 2743SOL    HW2 8549   0.941   7.582   4.648
 2744SOL     OW 8550   1.790   7.259   5.834
 2744SOL    HW1 8551   1.745   7.344   5.833
 2744SOL    HW2 8552   1.719   7.195   5.844
 2745SOL     OW 8553   3.912   8.055   5.040
 2745SOL    HW1 8554   3.955   8.079   4.958
 2745SOL    HW2 8555   3.984   8.032   5.099
 2746SOL     OW 8556   5.748   2.502   5.478
 2746SOL    HW1 8557   5.688   2.428   5.468
 2746SOL    HW2 8558   5.691   2.579   5.481
 2747SOL     OW 8559   1.969   8.288   0.134
 2747SOL    HW1 8560   1.947   8.325   0.049
 2747SOL    HW2 8561   1.939   8.198   0.131
 2748SOL     OW 8562   4.325   2.091   4.503
 2748SOL    HW1 8563   4.372   2.167   4.469
 2748SOL    HW2 8564   4.353   2.019   4.447
 2749SOL     OW 8565   3.340   6.186   4.542
 2749SOL    HW1 8566   3.358   6.280   4.550
 2749SOL    HW2 8567   3.369   6.163   4.454
 2750SOL     OW 8568   0.906   9.602   5.390
 2750SOL    HW1 8569   0.986   9.630   5.344
 2750SOL    HW2 8570   0.837   9.610   5.324
 2751SOL     OW 8571   5.234   2.905   5.571
 2751SOL    HW1 8572   5.143   2.928   5.557
 2751SOL    HW2 8573   5.279   2.990   5.580
 2752SOL     OW 8574   5.253   4.186   2.994
 2752SOL    HW1 8575   5.312   4.112   3.010
 2752SOL    HW2 8576   5.306   4.249   2.946
 2753SOL     OW 8577   1.066   9.098   2.421
 2753SOL    HW1 8578   1.026   9.151   2.352
 2753SOL    HW2 8579   1.134   9.047   2.377
 2754SOL     OW 8580   3.486   6.945   4.890
 2754SOL    HW1 8581   3.533   7.025   4.865
 2754SOL    HW2 8582   3.413   6.940   4.828
 2755SOL     OW 8583   5.181   9.770   5.580
 2755SOL    HW1 8584   5.159   9.761   5.673
 2755SOL    HW2 8585   5.244   9.701   5.563
 2756SOL     OW 8586   0.308   0.416   3.425
 2756SOL    HW1 8587   0.258   0.384   3.500
 2756SOL    HW2 8588   0.390   0.448   3.463
 2757SOL     OW 8589   2.888   3.722   2.778
 2757SOL    HW1 8590   2.881   3.771   2.696
 2757SOL    HW2 8591   2.797   3.704   2.802
 2758SOL     OW 8592   3.116   5.210   3.217
 2758SOL    HW1 8593   3.178   5.204   3.145
 2758SOL    HW2 8594   3.167   5.185   3.294
 2759SOL     OW 8595   2.643   4.231   5.318
 2759SOL    HW1 8596   2.597   4.183   5.387
 2759SOL    HW2 8597   2.735   4.226   5.343
 2760SOL     OW 8598   5.419   6.715   3.539
 2760SOL    HW1 8599   5.381   6.728   3.452
 2760SOL    HW2 8600   5.493   6.776   3.543
 2761SOL     OW 8601   2.018   6.049   1.683
 2761SOL    HW1 8602   1.949   6.063   1.618
 2761SOL    HW2 8603   1.975   6.063   1.767
 2762SOL     OW 8604   2.632   1.813   3.532
 2762SOL    HW1 8605   2.627   1.718   3.542
 2762SOL    HW2 8606   2.548   1.838   3.492
 2763SOL     OW 8607   3.889   9.144   5.975
 2763SOL    HW1 8608   3.890   9.095   6.057
 2763SOL    HW2 8609   3.803   9.126   5.937
 2764SOL     OW 8610   2.799   1.323   5.048
 2764SOL    HW1 8611   2.875   1.316   4.991
 2764SOL    HW2 8612   2.793   1.237   5.090
 2765SOL     OW 8613   3.650   7.912   4.106
 2765SOL    HW1 8614   3.563   7.885   4.078
 2765SOL    HW2 8615   3.640   7.936   4.198
 2766SOL     OW 8616   3.375   6.765   5.539
 2766SOL    HW1 8617   3.405   6.806   5.620
 2766SOL    HW2 8618   3.283   6.744   5.555
 2767SOL     OW 8619   3.883   3.933   3.051
 2767SOL    HW1 8620   3.791   3.950   3.073
 2767SOL    HW2 8621   3.891   3.962   2.961
 2768SOL     OW 8622   3.321   0.195   4.639
 2768SOL    HW1 8623   3.240   0.188   4.588
 2768SOL    HW2 8624   3.297   0.248   4.715
 2769SOL     OW 8625   6.003   2.574   2.184
 2769SOL    HW1 8626   6.033   2.604   2.098
 2769SOL    HW2 8627   5.908   2.572   2.177
 2770SOL     OW 8628   1.625   3.356   1.486
 2770SOL    HW1 8629   1.673   3.301   1.424
 2770SOL    HW2 8630   1.599   3.433   1.436
 2771SOL     OW 8631   1.663   0.461   2.558
 2771SOL    HW1 8632   1.715   0.482   2.636
 2771SOL    HW2 8633   1.671   0.537   2.502
 2772SOL     OW 8634   0.758   6.509   3.370
 2772SOL    HW1 8635   0.759   6.485   3.463
 2772SOL    HW2 8636   0.665   6.516   3.348
 2773SOL     OW 8637   1.827   2.493   2.515
 2773SOL    HW1 8638   1.829   2.580   2.555
 2773SOL    HW2 8639   1.918   2.474   2.495
 2774SOL     OW 8640   1.769   5.742   4.936
 2774SOL    HW1 8641   1.789   5.788   4.855
 2774SOL    HW2 8642   1.684   5.702   4.921
 2775SOL     OW 8643   3.054   9.253   3.646
 2775SOL    HW1 8644   3.002   9.209   3.713
 2775SOL    HW2 8645   2.990   9.292   3.586
 2776SOL     OW 8646   5.492   6.239   3.149
 2776SOL    HW1 8647   5.582   6.255   3.178
 2776SOL    HW2 8648   5.456   6.326   3.135
 2777SOL     OW 8649   4.248   5.467   2.887
 2777SOL    HW1 8650   4.315   5.452   2.821
 2777SOL    HW2 8651   4.173   5.415   2.857
 2778SOL     OW 8652   1.229   5.014   1.441
 2778SOL    HW1 8653   1.256   4.940   1.496
 2778SOL    HW2 8654   1.199   5.080   1.503
 2779SOL     OW 8655   5.829   1.975   3.141
 2779SOL    HW1 8656   5.819   1.957   3.234
 2779SOL    HW2 8657   5.924   1.978   3.127
 2780SOL     OW 8658   0.711   9.158   0.231
 2780SOL    HW1 8659   0.761   9.206   0.165
 2780SOL    HW2 8660   0.762   9.079   0.247
 2781SOL     OW 8661   0.969   2.649   4.777
 2781SOL    HW1 8662   1.059   2.645   4.809
 2781SOL    HW2 8663   0.974   2.704   4.699
 2782SOL     OW 8664   0.872   6.009   5.983
 2782SOL    HW1 8665   0.832   5.924   6.002
 2782SOL    HW2 8666   0.820   6.072   6.032
 2783SOL     OW 8667   1.371   2.608   5.101
 2783SOL    HW1 8668   1.319   2.568   5.171
 2783SOL    HW2 8669   1.461   2.604   5.133
 2784SOL     OW 8670   2.489   6.001   4.382
 2784SOL    HW1 8671   2.407   5.956   4.401
 2784SOL    HW2 8672   2.473   6.048   4.301
 2785SOL     OW 8673   0.514   9.454   0.234
 2785SOL    HW1 8674   0.439   9.492   0.279
 2785SOL    HW2 8675   0.521   9.365   0.270
 2786SOL     OW 8676   3.546   6.823   3.420
 2786SOL    HW1 8677   3.599   6.836   3.342
 2786SOL    HW2 8678   3.609   6.819   3.492
 2787SOL     OW 8679   2.561   4.475   3.554
 2787SOL    HW1 8680   2.601   4.518   3.478
 2787SOL    HW2 8681   2.472   4.509   3.556
 2788SOL     OW 8682   0.367   4.380   5.945
 2788SOL    HW1 8683   0.384   4.435   5.868
 2788SOL    HW2 8684   0.431   4.410   6.010
 2789SOL     OW 8685   2.901   0.592   1.778
 2789SOL    HW1 8686   2.926   0.679   1.807
 2789SOL    HW2 8687   2.982   0.542   1.778
 2790SOL     OW 8688   3.220   5.407   1.529
 2790SOL    HW1 8689   3.291   5.396   1.467
 2790SOL    HW2 8690   3.263   5.425   1.613
 2791SOL     OW 8691   3.002   7.167   5.112
 2791SOL    HW1 8692   2.914   7.200   5.126
 2791SOL    HW2 8693   3.051   7.243   5.079
 2792SOL     OW 8694   3.673   2.821   2.409
 2792SOL    HW1 8695   3.609   2.860   2.349
 2792SOL    HW2 8696   3.636   2.737   2.433
 2793SOL     OW 8697   1.934   5.765   5.749
 2793SOL    HW1 8698   1.843   5.768   5.717
 2793SOL    HW2 8699   1.982   5.721   5.679
 2794SOL     OW 8700   5.879   3.712   3.320
 2794SOL    HW1 8701   5.842   3.625   3.334
 2794SOL    HW2 8702   5.852   3.736   3.232
 2795SOL     OW 8703   1.215   3.422   4.256
 2795SOL    HW1 8704   1.252   3.507   4.236
 2795SOL    HW2 8705   1.171   3.395   4.175
 2796SOL     OW 8706   1.712   7.621   3.451
 2796SOL    HW1 8707   1.662   7.539   3.451
 2796SOL    HW2 8708   1.674   7.673   3.380
 2797SOL     OW 8709   2.264   9.532   5.102
 2797SOL    HW1 8710   2.232   9.537   5.012
 2797SOL    HW2 8711   2.199   9.478   5.148
 2798SOL     OW 8712   5.245   5.749   3.465
 2798SOL    HW1 8713   5.250   5.653   3.465
 2798SOL    HW2 8714   5.249   5.773   3.373
 2799SOL     OW 8715   1.022   2.849   4.597
 2799SOL    HW1 8716   1.012   2.836   4.502
 2799SOL    HW2 8717   1.106   2.893   4.607
 2800SOL     OW 8718   0.661   6.864   5.835
 2800SOL    HW1 8719   0.668   6.836   5.744
 2800SOL    HW2 8720   0.599   6.803   5.875
 2801SOL     OW 8721   1.586   9.945   5.710
 2801SOL    HW1 8722   1.574   9.961   5.804
 2801SOL    HW2 8723   1.678   9.969   5.694
 2802SOL     OW 8724   2.726   2.336   5.125
 2802SOL    HW1 8725   2.642   2.362   5.085
 2802SOL    HW2 8726   2.791   2.387   5.077
 2803SOL     OW 8727   0.888   1.366   1.502
 2803SOL    HW1 8728   0.948   1.423   1.550
 2803SOL    HW2 8729   0.938   1.338   1.425
 2804SOL     OW 8730   5.499   3.456   0.911
 2804SOL    HW1 8731   5.505   3.412   0.826
 2804SOL    HW2 8732   5.489   3.384   0.974
 2805SOL     OW 8733   0.567   9.882   4.512
 2805SOL    HW1 8734   0.495   9.943   4.499
 2805SOL    HW2 8735   0.637   9.935   4.550
 2806SOL     OW 8736   1.172   3.439   4.555
 2806SOL    HW1 8737   1.160   3.504   4.485
 2806SOL    HW2 8738   1.122   3.474   4.629
 2807SOL     OW 8739   1.801   4.656   1.869
 2807SOL    HW1 8740   1.849   4.663   1.952
 2807SOL    HW2 8741   1.830   4.732   1.818
 2808SOL     OW 8742   3.965   2.477   2.245
 2808SOL    HW1 8743   3.898   2.436   2.189
 2808SOL    HW2 8744   3.947   2.571   2.240
 2809SOL     OW 8745   3.621   1.969   4.750
 2809SOL    HW1 8746   3.557   2.006   4.810
 2809SOL    HW2 8747   3.704   2.010   4.773
 2810SOL     OW 8748   5.968   2.360   4.865
 2810SOL    HW1 8749   6.047   2.323   4.825
 2810SOL    HW2 8750   5.941   2.294   4.929
 2811SOL     OW 8751   4.350   1.852   1.678
 2811SOL    HW1 8752   4.388   1.841   1.591
 2811SOL    HW2 8753   4.353   1.764   1.717
 2812SOL     OW 8754   5.198   4.369   0.889
 2812SOL    HW1 8755   5.289   4.342   0.903
 2812SOL    HW2 8756   5.204   4.446   0.833
 2813SOL     OW 8757   3.276   9.839   3.072
 2813SOL    HW1 8758   3.267   9.883   2.988
 2813SOL    HW2 8759   3.370   9.828   3.084
 2814SOL     OW 8760   5.295   7.470   2.712
 2814SOL    HW1 8761   5.280   7.467   2.618
 2814SOL    HW2 8762   5.283   7.561   2.736
 2815SOL     OW 8763   5.998   5.604   4.470
 2815SOL    HW1 8764   5.930   5.671   4.473
 2815SOL    HW2 8765   5.997   5.565   4.558
 2816SOL     OW 8766   5.957   1.106   5.227
 2816SOL    HW1 8767   5.937   1.198   5.245
 2816SOL    HW2 8768   5.874   1.061   5.243
 2817SOL     OW 8769   1.867   8.533   5.436
 2817SOL    HW1 8770   1.849   8.570   5.522
 2817SOL    HW2 8771   1.956   8.499   5.442
 2818SOL     OW 8772   3.705   8.767   5.994
 2818SOL    HW1 8773   3.651   8.690   5.976
 2818SOL    HW2 8774   3.785   8.732   6.033
 2819SOL     OW 8775   2.883   5.462   4.804
 2819SOL    HW1 8776   2.918   5.524   4.740
 2819SOL    HW2 8777   2.903   5.376   4.767
 2820SOL     OW 8778   5.328   0.806   5.317
 2820SOL    HW1 8779   5.356   0.809   5.226
 2820SOL    HW2 8780   5.246   0.857   5.319
 2821SOL     OW 8781   2.636   1.761   0.359
 2821SOL    HW1 8782   2.610   1.815   0.285
 2821SOL    HW2 8783   2.589   1.679   0.347
 2822SOL     OW 8784   4.055   2.155   4.344
 2822SOL    HW1 8785   4.146   2.145   4.372
 2822SOL    HW2 8786   4.061   2.172   4.250
 2823SOL     OW 8787   3.888   5.122   2.529
 2823SOL    HW1 8788   3.911   5.030   2.538
 2823SOL    HW2 8789   3.972   5.168   2.531
 2824SOL     OW 8790   2.732   7.639   4.484
 2824SOL    HW1 8791   2.781   7.683   4.414
 2824SOL    HW2 8792   2.706   7.555   4.445
 2825SOL     OW 8793   3.564   2.184   3.991
 2825SOL    HW1 8794   3.619   2.162   3.916
 2825SOL    HW2 8795   3.586   2.276   4.010
 2826SOL     OW 8796   5.620   1.627   4.485
 2826SOL    HW1 8797   5.566   1.591   4.414
 2826SOL    HW2 8798   5.689   1.562   4.498
 2827SOL     OW 8799   0.945   4.172   1.669
 2827SOL    HW1 8800   0.855   4.163   1.640
 2827SOL    HW2 8801   0.966   4.088   1.711
 2828SOL     OW 8802   2.169   9.874   2.402
 2828SOL    HW1 8803   2.155   9.944   2.339
 2828SOL    HW2 8804   2.249   9.900   2.449
 2829SOL     OW 8805   5.616   0.530   3.873
 2829SOL    HW1 8806   5.591   0.597   3.809
 2829SOL    HW2 8807   5.536   0.514   3.924
 2830SOL     OW 8808   3.760   3.924   5.295
 2830SOL    HW1 8809   3.759   3.932   5.199
 2830SOL    HW2 8810   3.820   3.992   5.324
 2831SOL     OW 8811   5.321   4.481   2.649
 2831SOL    HW1 8812   5.272   4.399   2.653
 2831SOL    HW2 8813   5.410   4.457   2.674
 2832SOL     OW 8814   4.395   1.521   5.100
 2832SOL    HW1 8815   4.388   1.428   5.077
 2832SOL    HW2 8816   4.486   1.532   5.127
 2833SOL     OW 8817   0.775   4.464   5.410
 2833SOL    HW1 8818   0.792   4.432   5.498
 2833SOL    HW2 8819   0.687   4.432   5.390
 2834SOL     OW 8820   4.091   8.924   5.880
 2834SOL    HW1 8821   4.024   8.986   5.911
 2834SOL    HW2 8822   4.145   8.975   5.820
 2835SOL     OW 8823   4.841   9.423   5.027
 2835SOL    HW1 8824   4.917   9.432   5.085
 2835SOL    HW2 8825   4.765   9.438   5.084
 2836SOL     OW 8826   5.096   8.241   1.865
 2836SOL    HW1 8827   5.022   8.227   1.923
 2836SOL    HW2 8828   5.067   8.207   1.780
 2837SOL     OW 8829   5.224   1.310   3.347
 2837SOL    HW1 8830   5.274   1.391   3.352
 2837SOL    HW2 8831   5.286   1.245   3.315
 2838SOL     OW 8832   1.215   0.405   3.439
 2838SOL    HW1 8833   1.257   0.346   3.376
 2838SOL    HW2 8834   1.157   0.459   3.385
 2839SOL     OW 8835   0.695   1.925   2.557
 2839SOL    HW1 8836   0.777   1.906   2.510
 2839SOL    HW2 8837   0.723   1.975   2.634
 2840SOL     OW 8838   1.258   0.800   1.867
 2840SOL    HW1 8839   1.227   0.745   1.796
 2840SOL    HW2 8840   1.314   0.742   1.919
 2841SOL     OW 8841   4.534   7.190   5.438
 2841SOL    HW1 8842   4.570   7.276   5.462
 2841SOL    HW2 8843   4.470   7.171   5.506
 2842SOL     OW 8844   2.486   1.095   0.847
 2842SOL    HW1 8845   2.492   0.999   0.841
 2842SOL    HW2 8846   2.525   1.116   0.932
 2843SOL     OW 8847   1.357   9.800   4.733
 2843SOL    HW1 8848   1.299   9.813   4.808
 2843SOL    HW2 8849   1.343   9.709   4.708
 2844SOL     OW 8850   0.061   6.818   2.613
 2844SOL    HW1 8851   0.035   6.841   2.524
 2844SOL    HW2 8852   0.119   6.743   2.602
 2845SOL     OW 8853   1.488   9.342   4.753
 2845SOL    HW1 8854   1.506   9.392   4.673
 2845SOL    HW2 8855   1.394   9.352   4.767
 2846SOL     OW 8856   5.713   2.942   2.757
 2846SOL    HW1 8857   5.792   2.985   2.726
 2846SOL    HW2 8858   5.649   2.956   2.687
 2847SOL     OW 8859   1.994   3.857   5.622
 2847SOL    HW1 8860   2.012   3.767   5.646
 2847SOL    HW2 8861   2.012   3.907   5.702
 2848SOL     OW 8862   2.834   8.064   2.958
 2848SOL    HW1 8863   2.905   8.014   2.918
 2848SOL    HW2 8864   2.755   8.030   2.917
 2849SOL     OW 8865   4.173   4.034   0.370
 2849SOL    HW1 8866   4.127   3.950   0.364
 2849SOL    HW2 8867   4.264   4.013   0.349
 2850SOL     OW 8868   2.475   7.285   1.655
 2850SOL    HW1 8869   2.384   7.271   1.682
 2850SOL    HW2 8870   2.480   7.378   1.636
 2851SOL     OW 8871   4.884   6.437   2.402
 2851SOL    HW1 8872   4.974   6.409   2.413
 2851SOL    HW2 8873   4.834   6.355   2.399
 2852SOL     OW 8874   3.709   5.288   2.629
 2852SOL    HW1 8875   3.692   5.256   2.718
 2852SOL    HW2 8876   3.759   5.218   2.587
 2853SOL     OW 8877   1.386   6.351   5.218
 2853SOL    HW1 8878   1.337   6.363   5.138
 2853SOL    HW2 8879   1.450   6.422   5.219
 2854SOL     OW 8880   5.255   5.000   0.492
 2854SOL    HW1 8881   5.203   4.989   0.413
 2854SOL    HW2 8882   5.275   5.093   0.496
 2855SOL     OW 8883   5.908   2.730   1.281
 2855SOL    HW1 8884   5.979   2.723   1.345
 2855SOL    HW2 8885   5.932   2.806   1.227
 2856SOL     OW 8886   3.366   9.941   0.837
 2856SOL    HW1 8887   3.316   9.992   0.900
[truncated: 1,216,697 more chars]
