# Supplementary material for: Double helical conformation and extreme rigidity in a rodlike polyelectrolyte
Source: Nat Commun. 2019 Feb 18;10:801. doi: 10.1038/s41467-019-08756-3 (PMC6379425; doi:10.1038/s41467-019-08756-3)
Supplement: Supplementary file 3 — Source Data [file 41467_2019_8756_MOESM3_ESM.zip › 168025_3_data_set_3526441_plymyy.txt]

generated by VMD, t= 0.000000
358
    1LIG    C      1   2.389   7.468   2.126
    1LIG    C1     2   2.290   7.411   2.049
    1LIG    C2     3   2.176   7.486   2.033
    1LIG    C3     4   2.153   7.601   2.105
    1LIG    C4     5   2.257   7.660   2.172
    1LIG    C5     6   2.375   7.591   2.186
    1LIG    C6     7   2.316   7.284   2.005
    1LIG    C7     8   2.420   7.239   1.928
    1LIG    C8     9   2.434   7.104   1.912
    1LIG    C9    10   2.353   7.011   1.972
    1LIG    C10   11   2.252   7.057   2.053
    1LIG    C11   12   2.227   7.193   2.057
    1LIG    C13   13   2.433   6.668   1.861
    1LIG    C14   14   2.539   6.584   1.834
    1LIG    C15   15   2.507   6.453   1.806
    1LIG    C16   16   2.381   6.399   1.814
    1LIG    C17   17   2.280   6.486   1.845
    1LIG    C18   18   2.306   6.618   1.873
    1LIG    C20   19   2.438   6.042   1.710
    1LIG    C21   20   2.555   5.969   1.702
    1LIG    C22   21   2.547   5.835   1.673
    1LIG    C23   22   2.429   5.771   1.647
    1LIG    C24   23   2.314   5.846   1.656
    1LIG    C25   24   2.317   5.978   1.694
    1LIG    C26   25   2.450   5.636   1.636
    1LIG    C27   26   2.506   5.576   1.526
    1LIG    C28   27   2.533   5.442   1.524
    1LIG    C29   28   2.502   5.362   1.632
    1LIG    C30   29   2.447   5.419   1.744
    1LIG    C31   30   2.421   5.554   1.743
    1LIG    C33   31   2.575   5.000   1.586
    1LIG    C34   32   2.606   4.908   1.489
    1LIG    C35   33   2.626   4.776   1.522
    1LIG    C36   34   2.605   4.724   1.647
    1LIG    C37   35   2.579   4.820   1.742
    1LIG    C38   36   2.568   4.954   1.715
    1LIG    C40   37   2.661   4.359   1.595
    1LIG    C41   38   2.661   4.284   1.711
    1LIG    C42   39   2.663   4.147   1.704
    1LIG    C43   40   2.674   4.083   1.583
    1LIG    C44   41   2.660   4.156   1.467
    1LIG    C45   42   2.658   4.293   1.475
    1LIG    C46   43   2.689   3.947   1.594
    1LIG    C47   44   2.797   3.884   1.650
    1LIG    C48   45   2.797   3.747   1.663
    1LIG    C49   46   2.692   3.669   1.620
    1LIG    C50   47   2.586   3.732   1.561
    1LIG    C51   48   2.584   3.869   1.553
    1LIG    C53   49   2.743   3.300   1.650
    1LIG    C54   50   2.617   3.248   1.630
    1LIG    C55   51   2.602   3.116   1.593
    1LIG    C56   52   2.712   3.043   1.553
    1LIG    C57   53   2.837   3.092   1.581
    1LIG    C58   54   2.853   3.222   1.625
    1LIG    C60   55   2.812   2.712   1.410
    1LIG    C61   56   2.926   2.675   1.343
    1LIG    C62   57   2.937   2.545   1.301
    1LIG    C63   58   2.835   2.453   1.312
    1LIG    C64   59   2.714   2.494   1.363
    1LIG    C65   60   2.706   2.624   1.406
    1LIG    C66   61   2.866   2.324   1.275
    1LIG    C67   62   2.923   2.280   1.158
    1LIG    C68   63   2.972   2.152   1.148
    1LIG    C69   64   2.962   2.062   1.251
    1LIG    C70   65   2.892   2.098   1.363
    1LIG    C71   66   2.854   2.230   1.375
    1LIG    C73   67   3.099   1.721   1.191
    1LIG    C74   68   3.151   1.641   1.092
    1LIG    C75   69   3.172   1.507   1.114
    1LIG    C76   70   3.147   1.456   1.239
    1LIG    C77   71   3.090   1.533   1.337
    1LIG    C78   72   3.066   1.666   1.312
    1LIG    N     73   2.236   7.777   2.245
    1LIG    N1    74   2.359   6.874   1.951
    1LIG    C12   75   2.466   6.804   1.900
    1LIG    O     76   2.581   6.844   1.897
    1LIG    C19   77   2.348   6.264   1.769
    1LIG    O1    78   2.230   6.236   1.784
    1LIG    N2    79   2.450   6.178   1.735
    1LIG    S     80   2.061   7.447   1.904
    1LIG    S1    81   2.545   7.346   1.861
    1LIG    S2    82   2.155   5.769   1.649
    1LIG    S3    83   2.551   5.665   1.379
    1LIG    N3    84   2.532   5.226   1.641
    1LIG    C32   85   2.584   5.141   1.548
    1LIG    O2    86   2.612   5.168   1.432
    1LIG    C39   87   2.632   4.587   1.689
    1LIG    O3    88   2.651   4.566   1.808
    1LIG    N4    89   2.637   4.496   1.587
    1LIG    S4    90   2.675   4.081   1.308
    1LIG    O4    91   2.692   4.190   1.214
    1LIG    S5    92   2.946   3.965   1.701
    1LIG    N5    93   2.683   3.531   1.643
    1LIG    C52   94   2.773   3.437   1.687
    1LIG    O5    95   2.888   3.453   1.725
    1LIG    C59   96   2.684   2.909   1.504
    1LIG    O6    97   2.568   2.870   1.505
    1LIG    N6    98   2.793   2.844   1.453
    1LIG    S6    99   2.573   2.388   1.358
    1LIG    S7   100   2.942   2.385   1.017
    1LIG    N7   101   3.016   1.933   1.257
    1LIG    C72  102   3.061   1.856   1.153
    1LIG    O7   103   3.085   1.899   1.041
    1LIG    C79  104   3.157   1.316   1.279
    1LIG    O8   105   3.134   1.275   1.392
    1LIG    H    106   2.453   7.635   2.248
    1LIG    H1   107   2.182   6.993   2.107
    1LIG    H2   108   2.515   7.066   1.850
    1LIG    H3   109   2.222   6.684   1.895
    1LIG    H4   110   2.642   6.613   1.824
    1LIG    H5   111   2.596   6.393   1.792
    1LIG    H6   112   2.173   6.471   1.854
    1LIG    H7   113   2.546   6.211   1.737
    1LIG    H8   114   2.284   6.816   1.987
    1LIG    H9   115   2.316   7.840   2.244
    1LIG    H10  116   2.144   7.821   2.239
    1LIG    H11  117   2.225   6.035   1.693
    1LIG    H12  118   2.651   6.009   1.732
    1LIG    H13  119   2.429   5.369   1.838
    1LIG    H14  120   2.577   5.396   1.436
    1LIG    H15  121   2.521   5.191   1.736
    1LIG    H16  122   2.625   4.932   1.385
    1LIG    H17  123   2.664   4.710   1.445
    1LIG    H18  124   2.580   4.815   1.851
    1LIG    H19  125   2.560   5.022   1.799
    1LIG    H20  126   2.651   4.350   1.383
    1LIG    H21  127   2.655   4.324   1.811
    1LIG    H22  128   2.495   3.674   1.548
    1LIG    H23  129   2.879   3.706   1.721
    1LIG    H24  130   2.601   3.495   1.596
    1LIG    H25  131   2.633   4.530   1.491
    1LIG    H26  132   2.951   3.267   1.628
    1LIG    H27  133   2.529   3.309   1.642
    1LIG    H28  134   2.921   3.034   1.545
    1LIG    H29  135   2.500   3.085   1.578
    1LIG    H30  136   2.872   2.908   1.448
    1LIG    H31  137   2.604   2.644   1.434
    1LIG    H32  138   3.000   2.753   1.337
    1LIG    H33  139   2.893   2.030   1.447
    1LIG    H34  140   3.034   2.138   1.060
    1LIG    H35  141   3.001   1.892   1.348
    1LIG    H36  142   3.029   1.723   1.397
    1LIG    H37  143   3.071   1.494   1.437
    1LIG    H38  144   3.189   1.690   1.003
    1LIG    H39  145   3.184   1.443   1.027
    1LIG    O9   146   3.169   1.229   1.176
    1LIG    O10  147   2.839   2.487   1.024
    1LIG    O11  148   2.923   2.289   0.910
    1LIG    O12  149   3.079   2.431   1.028
    1LIG    H40  150   3.033   2.511   1.263
    1LIG    O13  151   2.460   2.478   1.346
    1LIG    O14  152   2.590   2.298   1.246
    1LIG    O15  153   2.590   2.318   1.484
    1LIG    H41  154   2.821   2.258   1.474
    1LIG    O16  155   3.048   3.862   1.709
    1LIG    O17  156   2.966   4.059   1.592
    1LIG    O18  157   2.917   4.028   1.828
    1LIG    O19  158   2.549   4.013   1.285
    1LIG    O20  159   2.791   3.997   1.330
    1LIG    H42  160   2.496   3.907   1.502
    1LIG    H43  161   2.653   4.094   1.798
    1LIG    O21  162   2.534   5.563   1.277
    1LIG    O22  163   2.457   5.774   1.364
    1LIG    O23  164   2.688   5.701   1.409
    1LIG    H44  165   2.062   7.657   2.087
    1LIG    O24  166   2.596   7.267   1.751
    1LIG    O25  167   2.476   7.466   1.818
    1LIG    O26  168   2.638   7.373   1.969
    1LIG    O27  169   2.027   7.573   1.840
    1LIG    O28  170   1.957   7.390   1.987
    1LIG    O29  171   2.138   7.363   1.815
    1LIG    O30  172   2.070   5.879   1.606
    1LIG    O31  173   2.135   5.735   1.789
    1LIG    O32  174   2.163   5.656   1.558
    1LIG    H45  175   2.482   7.417   2.149
    1LIG    H46  176   2.139   7.218   2.115
    1LIG    H47  177   2.637   5.779   1.695
    1LIG    H48  178   2.390   5.597   1.838
    1LIG    H49  179   3.168   1.135   1.204
    2LIG    C    180   2.385   6.783   1.329
    2LIG    C1   181   2.286   6.726   1.252
    2LIG    C2   182   2.172   6.801   1.236
    2LIG    C3   183   2.149   6.916   1.308
    2LIG    C4   184   2.253   6.975   1.375
    2LIG    C5   185   2.371   6.906   1.389
    2LIG    C6   186   2.312   6.599   1.208
    2LIG    C7   187   2.416   6.554   1.131
    2LIG    C8   188   2.430   6.419   1.115
    2LIG    C9   189   2.349   6.326   1.175
    2LIG    C10  190   2.248   6.372   1.256
    2LIG    C11  191   2.223   6.508   1.260
    2LIG    C13  192   2.429   5.983   1.064
    2LIG    C14  193   2.535   5.899   1.037
    2LIG    C15  194   2.503   5.768   1.009
    2LIG    C16  195   2.377   5.714   1.017
    2LIG    C17  196   2.276   5.801   1.048
    2LIG    C18  197   2.302   5.933   1.076
    2LIG    C20  198   2.434   5.357   0.913
    2LIG    C21  199   2.551   5.284   0.905
    2LIG    C22  200   2.543   5.150   0.876
    2LIG    C23  201   2.425   5.086   0.850
    2LIG    C24  202   2.310   5.161   0.859
    2LIG    C25  203   2.313   5.293   0.897
    2LIG    C26  204   2.446   4.951   0.839
    2LIG    C27  205   2.502   4.891   0.729
    2LIG    C28  206   2.529   4.757   0.727
    2LIG    C29  207   2.498   4.677   0.835
    2LIG    C30  208   2.443   4.734   0.947
    2LIG    C31  209   2.417   4.869   0.946
    2LIG    C33  210   2.571   4.315   0.789
    2LIG    C34  211   2.602   4.223   0.692
    2LIG    C35  212   2.622   4.091   0.725
    2LIG    C36  213   2.601   4.039   0.850
    2LIG    C37  214   2.575   4.135   0.945
    2LIG    C38  215   2.564   4.269   0.918
    2LIG    C40  216   2.657   3.674   0.798
    2LIG    C41  217   2.657   3.599   0.914
    2LIG    C42  218   2.659   3.462   0.907
    2LIG    C43  219   2.670   3.398   0.786
    2LIG    C44  220   2.656   3.471   0.670
    2LIG    C45  221   2.654   3.608   0.678
    2LIG    C46  222   2.685   3.262   0.797
    2LIG    C47  223   2.793   3.199   0.853
    2LIG    C48  224   2.793   3.062   0.866
    2LIG    C49  225   2.688   2.984   0.823
    2LIG    C50  226   2.582   3.047   0.764
    2LIG    C51  227   2.580   3.184   0.756
    2LIG    C53  228   2.739   2.615   0.853
    2LIG    C54  229   2.613   2.563   0.833
    2LIG    C55  230   2.598   2.431   0.796
    2LIG    C56  231   2.708   2.358   0.756
    2LIG    C57  232   2.833   2.407   0.784
    2LIG    C58  233   2.849   2.537   0.828
    2LIG    C60  234   2.808   2.027   0.613
    2LIG    C61  235   2.922   1.990   0.546
    2LIG    C62  236   2.933   1.860   0.504
    2LIG    C63  237   2.831   1.768   0.515
    2LIG    C64  238   2.710   1.809   0.566
    2LIG    C65  239   2.702   1.939   0.609
    2LIG    C66  240   2.862   1.639   0.478
    2LIG    C67  241   2.919   1.595   0.361
    2LIG    C68  242   2.968   1.467   0.351
    2LIG    C69  243   2.958   1.377   0.454
    2LIG    C70  244   2.888   1.413   0.566
    2LIG    C71  245   2.850   1.545   0.578
    2LIG    C73  246   3.095   1.036   0.394
    2LIG    C74  247   3.147   0.956   0.295
    2LIG    C75  248   3.168   0.822   0.317
    2LIG    C76  249   3.143   0.771   0.442
    2LIG    C77  250   3.086   0.848   0.540
    2LIG    C78  251   3.062   0.981   0.515
    2LIG    N    252   2.232   7.092   1.448
    2LIG    N1   253   2.355   6.189   1.154
    2LIG    C12  254   2.462   6.119   1.103
    2LIG    O    255   2.577   6.159   1.100
    2LIG    C19  256   2.344   5.579   0.972
    2LIG    O1   257   2.226   5.551   0.987
    2LIG    N2   258   2.446   5.493   0.938
    2LIG    S    259   2.057   6.762   1.107
    2LIG    S1   260   2.541   6.661   1.064
    2LIG    S2   261   2.151   5.084   0.852
    2LIG    S3   262   2.547   4.980   0.582
    2LIG    N3   263   2.528   4.541   0.844
    2LIG    C32  264   2.580   4.456   0.751
    2LIG    O2   265   2.608   4.483   0.635
    2LIG    C39  266   2.628   3.902   0.892
    2LIG    O3   267   2.647   3.881   1.011
    2LIG    N4   268   2.633   3.811   0.790
    2LIG    S4   269   2.671   3.396   0.511
    2LIG    O4   270   2.688   3.505   0.417
    2LIG    S5   271   2.942   3.280   0.904
    2LIG    N5   272   2.679   2.846   0.846
    2LIG    C52  273   2.769   2.752   0.890
    2LIG    O5   274   2.884   2.768   0.928
    2LIG    C59  275   2.680   2.224   0.707
    2LIG    O6   276   2.564   2.185   0.708
    2LIG    N6   277   2.789   2.159   0.656
    2LIG    S6   278   2.569   1.703   0.561
    2LIG    S7   279   2.938   1.700   0.220
    2LIG    N7   280   3.012   1.248   0.460
    2LIG    C72  281   3.057   1.171   0.356
    2LIG    O7   282   3.081   1.214   0.244
    2LIG    C79  283   3.153   0.631   0.482
    2LIG    O8   284   3.130   0.590   0.595
    2LIG    H    285   2.449   6.950   1.451
    2LIG    H1   286   2.178   6.308   1.310
    2LIG    H2   287   2.511   6.381   1.053
    2LIG    H3   288   2.218   5.999   1.098
    2LIG    H4   289   2.638   5.928   1.027
    2LIG    H5   290   2.592   5.708   0.995
    2LIG    H6   291   2.169   5.786   1.057
    2LIG    H7   292   2.542   5.526   0.940
    2LIG    H8   293   2.280   6.131   1.190
    2LIG    H9   294   2.312   7.155   1.447
    2LIG    H10  295   2.140   7.136   1.442
    2LIG    H11  296   2.221   5.350   0.896
    2LIG    H12  297   2.647   5.324   0.935
    2LIG    H13  298   2.425   4.684   1.041
    2LIG    H14  299   2.573   4.711   0.639
    2LIG    H15  300   2.517   4.506   0.939
    2LIG    H16  301   2.621   4.247   0.588
    2LIG    H17  302   2.660   4.025   0.648
    2LIG    H18  303   2.576   4.130   1.054
    2LIG    H19  304   2.556   4.337   1.002
    2LIG    H20  305   2.647   3.665   0.586
    2LIG    H21  306   2.651   3.639   1.014
    2LIG    H22  307   2.491   2.989   0.751
    2LIG    H23  308   2.875   3.021   0.924
    2LIG    H24  309   2.597   2.810   0.799
    2LIG    H25  310   2.629   3.845   0.694
    2LIG    H26  311   2.947   2.582   0.831
    2LIG    H27  312   2.525   2.624   0.845
    2LIG    H28  313   2.917   2.349   0.748
    2LIG    H29  314   2.496   2.400   0.781
    2LIG    H30  315   2.868   2.223   0.651
    2LIG    H31  316   2.600   1.959   0.637
    2LIG    H32  317   2.996   2.068   0.540
    2LIG    H33  318   2.889   1.345   0.650
    2LIG    H34  319   3.030   1.453   0.263
    2LIG    H35  320   2.997   1.207   0.551
    2LIG    H36  321   3.025   1.038   0.600
    2LIG    H37  322   3.067   0.809   0.640
    2LIG    H38  323   3.185   1.005   0.206
    2LIG    H39  324   3.180   0.758   0.230
    2LIG    O9   325   3.165   0.544   0.379
    2LIG    O10  326   2.835   1.802   0.227
    2LIG    O11  327   2.919   1.604   0.113
    2LIG    O12  328   3.075   1.746   0.231
    2LIG    H40  329   3.029   1.826   0.466
    2LIG    O13  330   2.456   1.793   0.549
    2LIG    O14  331   2.586   1.613   0.449
    2LIG    O15  332   2.586   1.633   0.687
    2LIG    H41  333   2.817   1.573   0.677
    2LIG    O16  334   3.044   3.177   0.912
    2LIG    O17  335   2.962   3.374   0.795
    2LIG    O18  336   2.913   3.343   1.031
    2LIG    O19  337   2.545   3.328   0.488
    2LIG    O20  338   2.787   3.312   0.533
    2LIG    H42  339   2.492   3.222   0.705
    2LIG    H43  340   2.649   3.409   1.001
    2LIG    O21  341   2.530   4.878   0.480
    2LIG    O22  342   2.453   5.089   0.567
    2LIG    O23  343   2.684   5.016   0.612
    2LIG    H44  344   2.058   6.972   1.290
    2LIG    O24  345   2.592   6.582   0.954
    2LIG    O25  346   2.472   6.781   1.021
    2LIG    O26  347   2.634   6.688   1.172
    2LIG    O27  348   2.023   6.888   1.043
    2LIG    O28  349   1.953   6.705   1.190
    2LIG    O29  350   2.134   6.678   1.018
    2LIG    O30  351   2.066   5.194   0.809
    2LIG    O31  352   2.131   5.050   0.992
    2LIG    O32  353   2.159   4.971   0.761
    2LIG    H45  354   2.478   6.732   1.352
    2LIG    H46  355   2.135   6.533   1.318
    2LIG    H47  356   2.633   5.094   0.898
    2LIG    H48  357   2.386   4.912   1.041
    2LIG    H49  358   3.164   0.450   0.407
   6.00000  10.00000   6.00000   0.00000   0.00000   0.00000   0.00000   0.00000   0.00000
