# Supplementary material for: Double helical conformation and extreme rigidity in a rodlike polyelectrolyte
Source: Nat Commun. 2019 Feb 18;10:801. doi: 10.1038/s41467-019-08756-3 (PMC6379425; doi:10.1038/s41467-019-08756-3)
Supplement: Supplementary file 3 — Source Data [file 41467_2019_8756_MOESM3_ESM.zip › 168025_3_data_set_3526442_pltmyt.txt]

generated by VMD, t= 0.000000
358
    1LIG    C      1   2.800   2.545   3.942
    1LIG    C1     2   2.835   2.413   3.946
    1LIG    C2     3   2.965   2.379   3.976
    1LIG    C3     4   3.055   2.481   3.998
    1LIG    C4     5   3.024   2.615   3.990
    1LIG    C5     6   2.892   2.644   3.968
    1LIG    C6     7   2.739   2.323   3.907
    1LIG    C7     8   2.613   2.310   3.961
    1LIG    C8     9   2.516   2.233   3.902
    1LIG    C9    10   2.545   2.164   3.786
    1LIG    C10   11   2.666   2.181   3.724
    1LIG    C11   12   2.760   2.259   3.787
    1LIG    C13   13   2.252   2.007   3.605
    1LIG    C14   14   2.142   1.929   3.634
    1LIG    C15   15   2.064   1.877   3.534
    1LIG    C16   16   2.099   1.896   3.402
    1LIG    C17   17   2.207   1.975   3.371
    1LIG    C18   18   2.284   2.027   3.473
    1LIG    C20   19   1.994   1.786   3.059
    1LIG    C21   20   2.075   1.740   2.958
    1LIG    C22   21   2.019   1.706   2.837
    1LIG    C23   22   1.884   1.719   2.817
    1LIG    C24   23   1.805   1.774   2.916
    1LIG    C25   24   1.860   1.809   3.037
    1LIG    C26   25   1.830   1.655   2.708
    1LIG    C27   26   1.865   1.675   2.576
    1LIG    C28   27   1.811   1.593   2.480
    1LIG    C29   28   1.713   1.501   2.509
    1LIG    C30   29   1.677   1.487   2.641
    1LIG    C31   30   1.743   1.555   2.741
    1LIG    C33   31   1.557   1.337   2.214
    1LIG    C34   32   1.541   1.209   2.260
    1LIG    C35   33   1.453   1.123   2.198
    1LIG    C36   34   1.388   1.160   2.083
    1LIG    C37   35   1.403   1.289   2.038
    1LIG    C38   36   1.487   1.376   2.102
    1LIG    C40   37   1.182   1.011   1.806
    1LIG    C41   38   1.151   0.879   1.830
    1LIG    C42   39   1.079   0.810   1.735
    1LIG    C43   40   1.028   0.864   1.619
    1LIG    C44   41   1.060   0.996   1.598
    1LIG    C45   42   1.141   1.063   1.686
    1LIG    C46   43   0.946   0.779   1.548
    1LIG    C47   44   0.983   0.662   1.486
    1LIG    C48   45   0.887   0.585   1.424
    1LIG    C49   46   0.756   0.625   1.415
    1LIG    C50   47   0.717   0.738   1.482
    1LIG    C51   48   0.813   0.812   1.547
    1LIG    C53   49   0.536   0.356   1.279
    1LIG    C54   50   0.536   0.219   1.288
    1LIG    C55   51   0.425   0.139   1.275
    1LIG    C56   52   0.305   0.200   1.245
    1LIG    C57   53   0.300   0.337   1.239
    1LIG    C58   54   0.412   0.413   1.264
    1LIG    C60   55   0.082  -0.088   1.153
    1LIG    C61   56   0.111  -0.203   1.084
    1LIG    C62   57   0.011  -0.297   1.075
    1LIG    C63   58  -0.114  -0.283   1.127
    1LIG    C64   59  -0.135  -0.167   1.198
    1LIG    C65   60  -0.037  -0.073   1.219
    1LIG    C66   61  -0.199  -0.391   1.111
    1LIG    C67   62  -0.236  -0.453   0.995
    1LIG    C68   63  -0.314  -0.566   0.996
    1LIG    C69   64  -0.354  -0.626   1.113
    1LIG    C70   65  -0.317  -0.565   1.231
    1LIG    C71   66  -0.235  -0.455   1.227
    1LIG    C73   67  -0.554  -0.931   1.069
    1LIG    C74   68  -0.522  -1.008   1.178
    1LIG    C75   69  -0.586  -1.126   1.207
    1LIG    C76   70  -0.695  -1.163   1.131
    1LIG    C77   71  -0.728  -1.084   1.024
    1LIG    C78   72  -0.664  -0.966   0.994
    1LIG    N     73   3.107   2.712   4.047
    1LIG    N1    74   2.456   2.090   3.708
    1LIG    C12   75   2.321   2.072   3.715
    1LIG    O     76   2.251   2.119   3.804
    1LIG    C19   77   2.006   1.860   3.296
    1LIG    O1    78   1.888   1.858   3.329
    1LIG    N2    79   2.060   1.823   3.176
    1LIG    S     80   3.003   2.213   4.022
    1LIG    S1    81   2.576   2.380   4.119
    1LIG    S2    82   1.640   1.828   2.885
    1LIG    S3    83   1.958   1.815   2.521
    1LIG    N3    84   1.638   1.426   2.419
    1LIG    C32   85   1.643   1.432   2.283
    1LIG    O2    86   1.710   1.509   2.214
    1LIG    C39   87   1.308   1.058   2.014
    1LIG    O3    88   1.307   0.942   2.053
    1LIG    N4    89   1.260   1.091   1.891
    1LIG    S4    90   1.002   1.083   1.456
    1LIG    O4    91   0.866   1.121   1.488
    1LIG    S5    92   1.153   0.632   1.450
    1LIG    N5    93   0.653   0.556   1.351
    1LIG    C52   94   0.658   0.422   1.323
    1LIG    O5    95   0.746   0.344   1.357
    1LIG    C59   96   0.181   0.128   1.218
    1LIG    O6    97   0.075   0.186   1.235
    1LIG    N6    98   0.187   0.002   1.166
    1LIG    S6    99  -0.287  -0.129   1.281
    1LIG    S7   100  -0.205  -0.379   0.837
    1LIG    N7   101  -0.422  -0.747   1.127
    1LIG    C72  102  -0.475  -0.818   1.022
    1LIG    O7   103  -0.496  -0.779   0.908
    1LIG    C79  104  -0.778  -1.280   1.157
    1LIG    O8   105  -0.869  -1.320   1.086
    1LIG    H    106   2.851   2.744   3.979
    1LIG    H1   107   2.686   2.126   3.633
    1LIG    H2   108   2.423   2.212   3.953
    1LIG    H3   109   2.366   2.091   3.443
    1LIG    H4   110   2.095   1.923   3.731
    1LIG    H5   111   1.979   1.812   3.553
    1LIG    H6   112   2.237   1.990   3.268
    1LIG    H7   113   2.158   1.796   3.177
    1LIG    H8   114   2.504   2.050   3.628
    1LIG    H9   115   3.206   2.687   4.048
    1LIG    H10  116   3.094   2.803   4.005
    1LIG    H11  117   1.794   1.844   3.115
    1LIG    H12  118   2.182   1.737   2.972
    1LIG    H13  119   1.611   1.406   2.671
    1LIG    H14  120   1.842   1.611   2.377
    1LIG    H15  121   1.566   1.363   2.452
    1LIG    H16  122   1.590   1.173   2.350
    1LIG    H17  123   1.434   1.025   2.241
    1LIG    H18  124   1.324   1.326   1.973
    1LIG    H19  125   1.498   1.478   2.067
    1LIG    H20  126   1.182   1.162   1.666
    1LIG    H21  127   1.159   0.835   1.928
    1LIG    H22  128   0.615   0.773   1.477
    1LIG    H23  129   0.916   0.492   1.376
    1LIG    H24  130   0.571   0.610   1.323
    1LIG    H25  131   1.280   1.186   1.863
    1LIG    H26  132   0.392   0.519   1.245
    1LIG    H27  133   0.628   0.167   1.314
    1LIG    H28  134   0.205   0.384   1.215
    1LIG    H29  135   0.436   0.032   1.278
    1LIG    H30  136   0.271  -0.031   1.119
    1LIG    H31  137  -0.050   0.010   1.286
    1LIG    H32  138   0.206  -0.218   1.034
    1LIG    H33  139  -0.355  -0.603   1.325
    1LIG    H34  140  -0.340  -0.610   0.901
    1LIG    H35  141  -0.449  -0.774   1.221
    1LIG    H36  142  -0.690  -0.919   0.901
    1LIG    H37  143  -0.808  -1.123   0.961
    1LIG    H38  144  -0.438  -0.983   1.242
    1LIG    H39  145  -0.556  -1.188   1.290
    1LIG    O9   146  -0.790  -1.300   1.290
    1LIG    O10  147  -0.074  -0.425   0.793
    1LIG    O11  148  -0.215  -0.235   0.851
    1LIG    O12  149  -0.313  -0.431   0.755
    1LIG    H40  150   0.029  -0.393   1.027
    1LIG    O13  151  -0.254  -0.176   1.414
    1LIG    O14  152  -0.297   0.015   1.272
    1LIG    O15  153  -0.387  -0.198   1.202
    1LIG    H41  154  -0.215  -0.418   1.327
    1LIG    O16  155   1.210   0.761   1.415
    1LIG    O17  156   1.202   0.579   1.575
    1LIG    O18  157   1.158   0.538   1.340
    1LIG    O19  158   1.023   0.982   1.353
    1LIG    O20  159   1.087   1.198   1.432
    1LIG    H42  160   0.785   0.905   1.597
    1LIG    H43  161   1.047   0.711   1.765
    1LIG    O21  162   1.900   1.852   2.394
    1LIG    O22  163   1.932   1.924   2.614
    1LIG    O23  164   2.096   1.770   2.508
    1LIG    H44  165   3.156   2.469   4.035
    1LIG    O24  166   2.512   2.507   4.087
    1LIG    O25  167   2.500   2.278   4.187
    1LIG    O26  168   2.704   2.403   4.182
    1LIG    O27  169   3.002   2.128   3.904
    1LIG    O28  170   2.899   2.176   4.117
    1LIG    O29  171   3.135   2.221   4.083
    1LIG    O30  172   1.562   1.706   2.900
    1LIG    O31  173   1.631   1.881   2.750
    1LIG    O32  174   1.614   1.928   2.986
    1LIG    H45  175   2.700   2.571   3.911
    1LIG    H46  176   2.849   2.285   3.731
    1LIG    H47  177   2.081   1.667   2.757
    1LIG    H48  178   1.723   1.527   2.844
    1LIG    H49  179  -0.869  -1.359   1.287
    2LIG    C    180   2.435   1.848   4.009
    2LIG    C1   181   2.511   1.772   3.923
    2LIG    C2   182   2.647   1.784   3.940
    2LIG    C3   183   2.706   1.863   4.035
    2LIG    C4   184   2.627   1.953   4.103
    2LIG    C5   185   2.492   1.929   4.104
    2LIG    C6   186   2.437   1.717   3.821
    2LIG    C7   187   2.339   1.621   3.828
    2LIG    C8   188   2.284   1.570   3.712
    2LIG    C9   189   2.322   1.611   3.587
    2LIG    C10  190   2.415   1.712   3.581
    2LIG    C11  191   2.474   1.760   3.696
    2LIG    C13  192   2.170   1.447   3.292
    2LIG    C14  193   2.048   1.452   3.231
    2LIG    C15  194   2.030   1.443   3.095
    2LIG    C16  195   2.139   1.418   3.015
    2LIG    C17  196   2.264   1.422   3.072
    2LIG    C18  197   2.278   1.429   3.209
    2LIG    C20  198   1.999   1.293   2.693
    2LIG    C21  199   1.881   1.226   2.670
    2LIG    C22  200   1.851   1.168   2.549
    2LIG    C23  201   1.941   1.173   2.445
    2LIG    C24  202   2.064   1.226   2.474
    2LIG    C25  203   2.091   1.293   2.591
    2LIG    C26  204   1.888   1.130   2.326
    2LIG    C27  205   1.812   1.018   2.301
    2LIG    C28  206   1.754   1.003   2.178
    2LIG    C29  207   1.783   1.093   2.077
    2LIG    C30  208   1.865   1.200   2.102
    2LIG    C31  209   1.895   1.231   2.233
    2LIG    C33  210   1.646   0.962   1.754
    2LIG    C34  211   1.531   0.896   1.717
    2LIG    C35  212   1.481   0.898   1.589
    2LIG    C36  213   1.564   0.949   1.493
    2LIG    C37  214   1.687   1.003   1.525
    2LIG    C38  215   1.731   1.004   1.655
    2LIG    C40  216   1.581   0.818   1.148
    2LIG    C41  217   1.497   0.881   1.060
    2LIG    C42  218   1.477   0.828   0.934
    2LIG    C43  219   1.548   0.720   0.889
    2LIG    C44  220   1.641   0.666   0.975
    2LIG    C45  221   1.650   0.706   1.107
    2LIG    C46  222   1.526   0.691   0.757
    2LIG    C47  223   1.407   0.680   0.688
    2LIG    C48  224   1.400   0.681   0.551
    2LIG    C49  225   1.513   0.704   0.476
    2LIG    C50  226   1.634   0.716   0.539
    2LIG    C51  227   1.636   0.709   0.676
    2LIG    C53  228   1.454   0.750   0.109
    2LIG    C54  229   1.548   0.844   0.076
    2LIG    C55  230   1.576   0.867  -0.057
    2LIG    C56  231   1.514   0.792  -0.155
    2LIG    C57  232   1.421   0.697  -0.120
    2LIG    C58  233   1.384   0.683   0.011
    2LIG    C60  234   1.580   0.972  -0.475
    2LIG    C61  235   1.603   1.107  -0.494
    2LIG    C62  236   1.595   1.155  -0.623
    2LIG    C63  237   1.588   1.078  -0.736
    2LIG    C64  238   1.586   0.942  -0.713
    2LIG    C65  239   1.586   0.891  -0.585
    2LIG    C66  240   1.618   1.139  -0.855
    2LIG    C67  241   1.553   1.247  -0.910
    2LIG    C68  242   1.598   1.304  -1.026
    2LIG    C69  243   1.721   1.268  -1.077
    2LIG    C70  244   1.790   1.162  -1.022
    2LIG    C71  245   1.734   1.096  -0.915
    2LIG    C73  246   1.795   1.437  -1.402
    2LIG    C74  247   1.754   1.545  -1.476
    2LIG    C75  248   1.803   1.567  -1.602
    2LIG    C76  249   1.908   1.486  -1.639
    2LIG    C77  250   1.955   1.377  -1.569
    2LIG    C78  251   1.891   1.352  -1.450
    2LIG    N    252   2.675   2.044   4.198
    2LIG    N1   253   2.279   1.561   3.464
    2LIG    C12  254   2.190   1.461   3.436
    2LIG    O    255   2.100   1.422   3.509
    2LIG    C19  256   2.131   1.407   2.870
    2LIG    O1   257   2.235   1.440   2.814
    2LIG    N2   258   2.022   1.339   2.823
    2LIG    S    259   2.757   1.667   3.865
    2LIG    S1   260   2.297   1.536   3.977
    2LIG    S2   261   2.204   1.186   2.373
    2LIG    S3   262   1.790   0.884   2.414
    2LIG    N3   263   1.743   1.073   1.945
    2LIG    C32  264   1.673   0.966   1.897
    2LIG    O2   265   1.659   0.856   1.950
    2LIG    C39  266   1.524   0.946   1.353
    2LIG    O3   267   1.423   1.006   1.323
    2LIG    N4   268   1.597   0.854   1.282
    2LIG    S4   269   1.730   0.520   0.929
    2LIG    O4   270   1.781   0.466   1.053
    2LIG    S5   271   1.255   0.651   0.774
    2LIG    N5   272   1.519   0.718   0.337
    2LIG    C52  273   1.415   0.724   0.248
    2LIG    O5   274   1.295   0.714   0.268
    2LIG    C59  275   1.529   0.807  -0.299
    2LIG    O6   276   1.493   0.720  -0.377
    2LIG    N6   277   1.570   0.930  -0.343
    2LIG    S6   278   1.563   0.826  -0.844
    2LIG    S7   279   1.398   1.307  -0.849
    2LIG    N7   280   1.775   1.317  -1.195
    2LIG    C72  281   1.719   1.409  -1.280
    2LIG    O7   282   1.613   1.469  -1.270
    2LIG    C79  283   1.967   1.527  -1.765
    2LIG    O8   284   1.927   1.622  -1.832
    2LIG    H    285   2.423   1.979   4.172
    2LIG    H1   286   2.447   1.753   3.486
    2LIG    H2   287   2.209   1.493   3.727
    2LIG    H3   288   2.376   1.408   3.249
    2LIG    H4   289   1.963   1.483   3.292
    2LIG    H5   290   1.937   1.486   3.059
    2LIG    H6   291   2.356   1.422   3.016
    2LIG    H7   292   1.950   1.314   2.889
    2LIG    H8   293   2.324   1.604   3.384
    2LIG    H9   294   2.758   2.086   4.156
    2LIG    H10  295   2.609   2.121   4.209
    2LIG    H11  296   2.190   1.335   2.602
    2LIG    H12  297   1.802   1.227   2.745
    2LIG    H13  298   1.881   1.272   2.022
    2LIG    H14  299   1.688   0.920   2.154
    2LIG    H15  300   1.756   1.152   1.883
    2LIG    H16  301   1.458   0.870   1.794
    2LIG    H17  302   1.383   0.861   1.563
    2LIG    H18  303   1.746   1.040   1.441
    2LIG    H19  304   1.825   1.051   1.681
    2LIG    H20  305   1.723   0.658   1.171
    2LIG    H21  306   1.433   0.962   1.091
    2LIG    H22  307   1.723   0.739   0.480
    2LIG    H23  308   1.305   0.673   0.500
    2LIG    H24  309   1.610   0.744   0.300
    2LIG    H25  310   1.670   0.801   1.329
    2LIG    H26  311   1.314   0.602   0.028
    2LIG    H27  312   1.609   0.873   0.160
    2LIG    H28  313   1.372   0.631  -0.189
    2LIG    H29  314   1.652   0.938  -0.085
    2LIG    H30  315   1.587   0.995  -0.267
    2LIG    H31  316   1.596   0.783  -0.576
    2LIG    H32  317   1.612   1.173  -0.409
    2LIG    H33  318   1.885   1.138  -1.069
    2LIG    H34  319   1.533   1.380  -1.067
    2LIG    H35  320   1.866   1.274  -1.209
    2LIG    H36  321   1.913   1.255  -1.405
    2LIG    H37  322   2.026   1.309  -1.615
    2LIG    H38  323   1.688   1.625  -1.444
    2LIG    H39  324   1.756   1.639  -1.668
    2LIG    O9   325   2.095   1.485  -1.781
    2LIG    O10  326   1.337   1.209  -0.762
    2LIG    O11  327   1.312   1.335  -0.962
    2LIG    O12  328   1.443   1.424  -0.776
    2LIG    H40  329   1.608   1.262  -0.639
    2LIG    O13  330   1.500   0.713  -0.778
    2LIG    O14  331   1.479   0.893  -0.942
    2LIG    O15  332   1.693   0.791  -0.899
    2LIG    H41  333   1.795   1.020  -0.868
    2LIG    O16  334   1.290   0.612   0.909
    2LIG    O17  335   1.176   0.772   0.767
    2LIG    O18  336   1.200   0.542   0.695
    2LIG    O19  337   1.840   0.558   0.843
    2LIG    O20  338   1.635   0.425   0.874
    2LIG    H42  339   1.726   0.749   0.722
    2LIG    H43  340   1.401   0.871   0.870
    2LIG    O21  341   1.918   0.869   2.482
    2LIG    O22  342   1.676   0.921   2.495
    2LIG    O23  343   1.774   0.771   2.325
    2LIG    H44  344   2.814   1.858   4.048
    2LIG    O24  345   2.225   1.414   3.945
    2LIG    O25  346   2.421   1.507   4.046
    2LIG    O26  347   2.216   1.633   4.048
    2LIG    O27  348   2.864   1.646   3.960
    2LIG    O28  349   2.809   1.739   3.750
    2LIG    O29  350   2.688   1.542   3.843
    2LIG    O30  351   2.166   1.080   2.282
    2LIG    O31  352   2.307   1.138   2.462
    2LIG    O32  353   2.234   1.316   2.316
    2LIG    H45  354   2.326   1.845   4.005
    2LIG    H46  355   2.544   1.841   3.681
    2LIG    H47  356   1.751   1.131   2.530
    2LIG    H48  357   1.938   1.329   2.250
    2LIG    H49  358   2.124   1.544  -1.853
   6.02548  10.04246   6.02548   0.00000   0.00000   0.00000   0.00000   0.00000   0.00000
