# Supplementary material for: Double helical conformation and extreme rigidity in a rodlike polyelectrolyte
Source: Nat Commun. 2019 Feb 18;10:801. doi: 10.1038/s41467-019-08756-3 (PMC6379425; doi:10.1038/s41467-019-08756-3)
Supplement: Supplementary file 3 — Source Data [file 41467_2019_8756_MOESM3_ESM.zip › 168025_3_data_set_3526443_pldmyb.txt]

generated by VMD, t= 0.000000
358
    1LIG    C      1   4.881   1.640   2.734
    1LIG    C1     2   5.018   1.622   2.731
    1LIG    C2     3   5.094   1.731   2.695
    1LIG    C3     4   5.033   1.850   2.663
    1LIG    C4     5   4.897   1.863   2.655
    1LIG    C5     6   4.820   1.756   2.693
    1LIG    C6     7   5.058   1.491   2.743
    1LIG    C7     8   5.035   1.391   2.835
    1LIG    C8     9   5.072   1.260   2.815
    1LIG    C9    10   5.147   1.224   2.706
    1LIG    C10   11   5.179   1.323   2.617
    1LIG    C11   12   5.137   1.452   2.638
    1LIG    C13   13   5.185   0.854   2.681
    1LIG    C14   14   5.171   0.742   2.758
    1LIG    C15   15   5.195   0.617   2.707
    1LIG    C16   16   5.215   0.600   2.572
    1LIG    C17   17   5.222   0.715   2.497
    1LIG    C18   18   5.211   0.843   2.546
    1LIG    C20   19   5.307   0.245   2.516
    1LIG    C21   20   5.399   0.175   2.589
    1LIG    C22   21   5.434   0.050   2.545
    1LIG    C23   22   5.365  -0.019   2.448
    1LIG    C24   23   5.256   0.045   2.393
    1LIG    C25   24   5.234   0.178   2.421
    1LIG    C26   25   5.402  -0.151   2.448
    1LIG    C27   26   5.525  -0.201   2.414
    1LIG    C28   27   5.556  -0.332   2.443
    1LIG    C29   28   5.461  -0.417   2.494
    1LIG    C30   29   5.333  -0.372   2.517
    1LIG    C31   30   5.306  -0.240   2.489
    1LIG    C33   31   5.572  -0.769   2.516
    1LIG    C34   32   5.643  -0.855   2.435
    1LIG    C35   33   5.632  -0.992   2.449
    1LIG    C36   34   5.546  -1.041   2.544
    1LIG    C37   35   5.477  -0.957   2.628
    1LIG    C38   36   5.494  -0.822   2.616
    1LIG    C40   37   5.562  -1.379   2.701
    1LIG    C41   38   5.553  -1.477   2.604
    1LIG    C42   39   5.561  -1.610   2.636
    1LIG    C43   40   5.577  -1.646   2.768
    1LIG    C44   41   5.578  -1.550   2.866
    1LIG    C45   42   5.566  -1.417   2.833
    1LIG    C46   43   5.605  -1.780   2.783
    1LIG    C47   44   5.542  -1.887   2.726
    1LIG    C48   45   5.595  -2.014   2.722
    1LIG    C49   46   5.725  -2.034   2.764
    1LIG    C50   47   5.798  -1.927   2.810
    1LIG    C51   48   5.735  -1.806   2.821
    1LIG    C53   49   5.851  -2.383   2.721
    1LIG    C54   50   5.858  -2.480   2.624
    1LIG    C55   51   5.946  -2.585   2.637
    1LIG    C56   52   6.027  -2.598   2.747
    1LIG    C57   53   6.032  -2.496   2.839
    1LIG    C58   54   5.934  -2.400   2.830
    1LIG    C60   55   6.194  -2.930   2.684
    1LIG    C61   56   6.164  -3.036   2.602
    1LIG    C62   57   6.247  -3.145   2.592
    1LIG    C63   58   6.363  -3.145   2.665
    1LIG    C64   59   6.399  -3.035   2.739
    1LIG    C65   60   6.315  -2.926   2.748
    1LIG    C66   61   6.444  -3.252   2.636
    1LIG    C67   62   6.412  -3.385   2.652
    1LIG    C68   63   6.504  -3.479   2.613
    1LIG    C69   64   6.619  -3.446   2.545
    1LIG    C70   65   6.647  -3.313   2.529
    1LIG    C71   66   6.561  -3.216   2.572
    1LIG    C73   67   6.819  -3.752   2.461
    1LIG    C74   68   6.946  -3.699   2.455
    1LIG    C75   69   7.059  -3.776   2.448
    1LIG    C76   70   7.049  -3.912   2.456
    1LIG    C77   71   6.924  -3.968   2.467
    1LIG    C78   72   6.813  -3.889   2.474
    1LIG    N     73   4.832   1.986   2.640
    1LIG    N1    74   5.198   1.096   2.684
    1LIG    C12   75   5.158   0.981   2.747
    1LIG    O     76   5.120   0.982   2.863
    1LIG    C19   77   5.205   0.471   2.505
    1LIG    O1    78   5.158   0.464   2.392
    1LIG    N2    79   5.271   0.370   2.568
    1LIG    S     80   5.270   1.731   2.714
    1LIG    S1    81   4.941   1.421   2.982
    1LIG    S2    82   5.171  -0.031   2.258
    1LIG    S3    83   5.655  -0.105   2.342
    1LIG    N3    84   5.476  -0.555   2.510
    1LIG    C32   85   5.592  -0.627   2.494
    1LIG    O2    86   5.707  -0.588   2.497
    1LIG    C39   87   5.537  -1.186   2.554
    1LIG    O3    88   5.531  -1.236   2.442
    1LIG    N4    89   5.555  -1.242   2.678
    1LIG    S4    90   5.595  -1.579   3.039
    1LIG    O4    91   5.497  -1.494   3.103
    1LIG    S5    92   5.372  -1.870   2.680
    1LIG    N5    93   5.801  -2.150   2.759
    1LIG    C52   94   5.765  -2.268   2.699
    1LIG    O5    95   5.669  -2.280   2.624
    1LIG    C59   96   6.127  -2.703   2.757
    1LIG    O6    97   6.220  -2.679   2.833
    1LIG    N6    98   6.106  -2.822   2.693
    1LIG    S6    99   6.541  -3.030   2.845
    1LIG    S7   100   6.279  -3.445   2.752
    1LIG    N7   101   6.709  -3.540   2.495
    1LIG    C72  102   6.698  -3.677   2.490
    1LIG    O7   103   6.603  -3.744   2.526
    1LIG    C79  104   7.173  -3.989   2.464
    1LIG    O8   105   7.175  -4.109   2.489
    1LIG    H    106   4.712   1.769   2.700
    1LIG    H1   107   5.237   1.288   2.532
    1LIG    H2   108   5.034   1.181   2.879
    1LIG    H3   109   5.222   0.932   2.486
    1LIG    H4   110   5.134   0.754   2.860
    1LIG    H5   111   5.173   0.532   2.772
    1LIG    H6   112   5.240   0.691   2.393
    1LIG    H7   113   5.328   0.406   2.644
    1LIG    H8   114   5.261   1.091   2.605
    1LIG    H9   115   4.751   1.982   2.578
    1LIG    H10  116   4.893   2.052   2.592
    1LIG    H11  117   5.153   0.232   2.373
    1LIG    H12  118   5.463   0.224   2.663
    1LIG    H13  119   5.249  -0.440   2.526
    1LIG    H14  120   5.652  -0.372   2.415
    1LIG    H15  121   5.392  -0.606   2.534
    1LIG    H16  122   5.704  -0.815   2.356
    1LIG    H17  123   5.692  -1.059   2.389
    1LIG    H18  124   5.402  -0.992   2.698
    1LIG    H19  125   5.442  -0.754   2.683
    1LIG    H20  126   5.564  -1.341   2.910
    1LIG    H21  127   5.544  -1.455   2.498
    1LIG    H22  128   5.903  -1.938   2.838
    1LIG    H23  129   5.540  -2.094   2.674
    1LIG    H24  130   5.896  -2.147   2.795
    1LIG    H25  131   5.555  -1.181   2.759
    1LIG    H26  132   5.942  -2.326   2.909
    1LIG    H27  133   5.792  -2.472   2.539
    1LIG    H28  134   6.102  -2.498   2.922
    1LIG    H29  135   5.939  -2.669   2.568
    1LIG    H30  136   6.017  -2.831   2.646
    1LIG    H31  137   6.346  -2.846   2.814
    1LIG    H32  138   6.073  -3.041   2.543
    1LIG    H33  139   6.737  -3.279   2.478
    1LIG    H34  140   6.486  -3.583   2.640
    1LIG    H35  141   6.785  -3.507   2.436
    1LIG    H36  142   6.719  -3.943   2.467
    1LIG    H37  143   6.913  -4.075   2.450
    1LIG    H38  144   6.959  -3.591   2.447
    1LIG    H39  145   7.154  -3.723   2.438
    1LIG    O9   146   7.270  -3.949   2.378
    1LIG    O10  147   6.243  -3.340   2.845
    1LIG    O11  148   6.325  -3.563   2.823
    1LIG    O12  149   6.181  -3.472   2.648
    1LIG    H40  150   6.221  -3.220   2.518
    1LIG    O13  151   6.543  -3.153   2.922
    1LIG    O14  152   6.660  -3.023   2.762
    1LIG    O15  153   6.514  -2.915   2.929
    1LIG    H41  154   6.593  -3.113   2.563
    1LIG    O16  155   5.310  -2.001   2.695
    1LIG    O17  156   5.306  -1.774   2.766
    1LIG    O18  157   5.386  -1.833   2.540
    1LIG    O19  158   5.733  -1.537   3.053
    1LIG    O20  159   5.555  -1.718   3.058
    1LIG    H42  160   5.796  -1.722   2.852
    1LIG    H43  161   5.592  -1.675   2.555
    1LIG    O21  162   5.588  -0.020   2.246
    1LIG    O22  163   5.711  -0.031   2.453
    1LIG    O23  164   5.751  -0.192   2.276
    1LIG    H44  165   5.089   1.942   2.650
    1LIG    O24  166   5.001   1.337   3.083
    1LIG    O25  167   4.952   1.562   3.015
    1LIG    O26  168   4.810   1.377   2.936
    1LIG    O27  169   5.297   1.645   2.827
    1LIG    O28  170   5.318   1.867   2.725
    1LIG    O29  171   5.316   1.662   2.595
    1LIG    O30  172   5.130   0.077   2.171
    1LIG    O31  173   5.061  -0.098   2.325
    1LIG    O32  174   5.260  -0.122   2.187
    1LIG    H45  175   4.814   1.558   2.754
    1LIG    H46  176   5.141   1.516   2.550
    1LIG    H47  177   5.529   0.008   2.576
    1LIG    H48  178   5.203  -0.208   2.499
    1LIG    H49  179   7.313  -4.037   2.371
    2LIG    C    180   5.024   1.753   2.331
    2LIG    C1   181   4.901   1.694   2.309
    2LIG    C2   182   4.802   1.783   2.277
    2LIG    C3   183   4.816   1.920   2.272
    2LIG    C4   184   4.938   1.975   2.300
    2LIG    C5   185   5.044   1.888   2.314
    2LIG    C6   186   4.893   1.560   2.336
    2LIG    C7   187   4.977   1.460   2.294
    2LIG    C8   188   4.961   1.331   2.339
    2LIG    C9   189   4.865   1.298   2.432
    2LIG    C10  190   4.784   1.397   2.482
    2LIG    C11  191   4.798   1.522   2.428
    2LIG    C13  192   4.866   0.927   2.498
    2LIG    C14  193   4.801   0.925   2.619
    2LIG    C15  194   4.785   0.807   2.687
    2LIG    C16  195   4.828   0.688   2.633
    2LIG    C17  196   4.885   0.692   2.508
    2LIG    C18  197   4.908   0.810   2.441
    2LIG    C20  198   4.923   0.343   2.712
    2LIG    C21  199   4.940   0.235   2.629
    2LIG    C22  200   5.020   0.132   2.673
    2LIG    C23  201   5.077   0.125   2.798
    2LIG    C24  202   5.052   0.231   2.882
    2LIG    C25  203   4.974   0.336   2.839
    2LIG    C26  204   5.148   0.009   2.820
    2LIG    C27  205   5.096  -0.116   2.841
    2LIG    C28  206   5.177  -0.223   2.869
    2LIG    C29  207   5.314  -0.215   2.860
    2LIG    C30  208   5.368  -0.091   2.835
    2LIG    C31  209   5.285   0.018   2.835
    2LIG    C33  210   5.499  -0.538   2.919
    2LIG    C34  211   5.608  -0.523   2.837
    2LIG    C35  212   5.707  -0.619   2.833
    2LIG    C36  213   5.695  -0.724   2.921
    2LIG    C37  214   5.590  -0.731   3.008
    2LIG    C38  215   5.489  -0.638   3.013
    2LIG    C40  216   5.884  -1.008   2.761
    2LIG    C41  217   5.873  -1.118   2.843
    2LIG    C42  218   5.929  -1.236   2.801
    2LIG    C43  219   5.982  -1.251   2.675
    2LIG    C44  220   5.982  -1.143   2.591
    2LIG    C45  221   5.936  -1.021   2.635
    2LIG    C46  222   6.004  -1.384   2.648
    2LIG    C47  223   6.115  -1.453   2.688
    2LIG    C48  224   6.130  -1.587   2.663
    2LIG    C49  225   6.024  -1.659   2.613
    2LIG    C50  226   5.910  -1.592   2.578
    2LIG    C51  227   5.901  -1.456   2.592
    2LIG    C53  228   6.142  -2.016   2.593
    2LIG    C54  229   6.028  -2.073   2.539
    2LIG    C55  230   6.035  -2.205   2.502
    2LIG    C56  231   6.153  -2.272   2.484
    2LIG    C57  232   6.265  -2.214   2.539
    2LIG    C58  233   6.256  -2.092   2.601
    2LIG    C60  234   6.289  -2.611   2.416
    2LIG    C61  235   6.366  -2.697   2.490
    2LIG    C62  236   6.412  -2.810   2.427
    2LIG    C63  237   6.371  -2.844   2.300
    2LIG    C64  238   6.286  -2.763   2.229
    2LIG    C65  239   6.247  -2.646   2.290
    2LIG    C66  240   6.404  -2.973   2.266
    2LIG    C67  241   6.527  -3.031   2.246
    2LIG    C68  242   6.542  -3.161   2.203
    2LIG    C69  243   6.432  -3.243   2.210
    2LIG    C70  244   6.308  -3.195   2.247
    2LIG    C71  245   6.299  -3.060   2.273
    2LIG    C73  246   6.538  -3.600   2.163
    2LIG    C74  247   6.426  -3.680   2.170
    2LIG    C75  248   6.430  -3.817   2.175
    2LIG    C76  249   6.552  -3.880   2.178
    2LIG    C77  250   6.667  -3.806   2.168
    2LIG    C78  251   6.656  -3.670   2.152
    2LIG    N    252   4.962   2.107   2.260
    2LIG    N1   253   4.845   1.167   2.476
    2LIG    C12  254   4.911   1.053   2.440
    2LIG    O    255   4.988   1.046   2.345
    2LIG    C19  256   4.843   0.575   2.724
    2LIG    O1   257   4.831   0.581   2.845
    2LIG    N2   258   4.860   0.455   2.659
    2LIG    S    259   4.647   1.717   2.220
    2LIG    S1   260   5.094   1.486   2.163
    2LIG    S2   261   5.123   0.250   3.043
    2LIG    S3   262   4.921  -0.145   2.840
    2LIG    N3   263   5.405  -0.320   2.864
    2LIG    C32  264   5.385  -0.448   2.909
    2LIG    O2   265   5.283  -0.475   2.971
    2LIG    C39  266   5.780  -0.842   2.913
    2LIG    O3   267   5.784  -0.912   3.013
    2LIG    N4   268   5.832  -0.882   2.793
    2LIG    S4   269   6.026  -1.152   2.420
    2LIG    O4   270   5.907  -1.200   2.352
    2LIG    S5   271   6.247  -1.373   2.776
    2LIG    N5   272   6.035  -1.797   2.593
    2LIG    C52  273   6.140  -1.875   2.630
    2LIG    O5   274   6.228  -1.849   2.711
    2LIG    C59  275   6.156  -2.404   2.421
    2LIG    O6   276   6.062  -2.428   2.347
    2LIG    N6   277   6.250  -2.489   2.473
    2LIG    S6   278   6.232  -2.796   2.063
    2LIG    S7   279   6.681  -2.947   2.270
    2LIG    N7   280   6.441  -3.382   2.198
    2LIG    C72  281   6.551  -3.455   2.162
    2LIG    O7   282   6.656  -3.406   2.122
    2LIG    C79  283   6.550  -4.018   2.224
    2LIG    O8   284   6.451  -4.088   2.233
    2LIG    H    285   5.144   1.928   2.330
    2LIG    H1   286   4.704   1.373   2.552
    2LIG    H2   287   5.035   1.261   2.304
    2LIG    H3   288   4.960   0.807   2.347
    2LIG    H4   289   4.777   1.017   2.671
    2LIG    H5   290   4.745   0.805   2.788
    2LIG    H6   291   4.936   0.605   2.468
    2LIG    H7   292   4.821   0.444   2.565
    2LIG    H8   293   4.767   1.154   2.540
    2LIG    H9   294   5.045   2.145   2.304
    2LIG    H10  295   4.885   2.169   2.285
    2LIG    H11  296   4.973   0.427   2.898
    2LIG    H12  297   4.914   0.241   2.524
    2LIG    H13  298   5.475  -0.074   2.832
    2LIG    H14  299   5.136  -0.319   2.898
    2LIG    H15  300   5.501  -0.299   2.839
    2LIG    H16  301   5.607  -0.446   2.761
    2LIG    H17  302   5.793  -0.609   2.768
    2LIG    H18  303   5.601  -0.799   3.091
    2LIG    H19  304   5.396  -0.659   3.064
    2LIG    H20  305   5.925  -0.938   2.566
    2LIG    H21  306   5.827  -1.112   2.941
    2LIG    H22  307   5.822  -1.645   2.543
    2LIG    H23  308   6.219  -1.640   2.696
    2LIG    H24  309   5.954  -1.846   2.555
    2LIG    H25  310   5.821  -0.818   2.715
    2LIG    H26  311   6.340  -2.040   2.647
    2LIG    H27  312   5.936  -2.016   2.529
    2LIG    H28  313   6.362  -2.259   2.528
    2LIG    H29  314   5.940  -2.250   2.476
    2LIG    H30  315   6.288  -2.470   2.565
    2LIG    H31  316   6.181  -2.584   2.231
    2LIG    H32  317   6.400  -2.667   2.588
    2LIG    H33  318   6.221  -3.256   2.267
    2LIG    H34  319   6.638  -3.209   2.191
    2LIG    H35  320   6.355  -3.435   2.205
    2LIG    H36  321   6.751  -3.621   2.133
    2LIG    H37  322   6.763  -3.853   2.184
    2LIG    H38  323   6.329  -3.633   2.158
    2LIG    H39  324   6.333  -3.866   2.177
    2LIG    O9   325   6.672  -4.078   2.237
    2LIG    O10  326   6.700  -2.946   2.413
    2LIG    O11  327   6.659  -2.818   2.208
    2LIG    O12  328   6.784  -3.022   2.200
    2LIG    H40  329   6.467  -2.887   2.480
    2LIG    O13  330   6.237  -2.666   1.998
    2LIG    O14  331   6.328  -2.888   2.005
    2LIG    O15  332   6.101  -2.853   2.084
    2LIG    H41  333   6.203  -3.017   2.301
    2LIG    O16  334   6.207  -1.358   2.914
    2LIG    O17  335   6.361  -1.463   2.774
    2LIG    O18  336   6.277  -1.250   2.706
    2LIG    O19  337   6.135  -1.247   2.406
    2LIG    O20  338   6.070  -1.025   2.367
    2LIG    H42  339   5.810  -1.411   2.554
    2LIG    H43  340   5.914  -1.324   2.863
    2LIG    O21  341   4.904  -0.283   2.879
    2LIG    O22  342   4.859  -0.044   2.923
    2LIG    O23  343   4.876  -0.135   2.703
    2LIG    H44  344   4.734   1.986   2.247
    2LIG    O24  345   5.108   1.361   2.090
    2LIG    O25  346   5.042   1.593   2.081
    2LIG    O26  347   5.216   1.517   2.235
    2LIG    O27  348   4.592   1.826   2.141
    2LIG    O28  349   4.565   1.697   2.337
    2LIG    O29  350   4.673   1.593   2.150
    2LIG    O30  351   5.094   0.125   3.111
    2LIG    O31  352   5.033   0.349   3.100
    2LIG    O32  353   5.258   0.298   3.025
    2LIG    H45  354   5.113   1.695   2.348
    2LIG    H46  355   4.740   1.596   2.483
    2LIG    H47  356   5.044   0.051   2.606
    2LIG    H48  357   5.338   0.113   2.835
    2LIG    H49  358   6.663  -4.169   2.272
   6.02555  10.04259   6.02555   0.00000   0.00000   0.00000   0.00000   0.00000   0.00000
