# Supplementary material for: Double helical conformation and extreme rigidity in a rodlike polyelectrolyte
Source: Nat Commun. 2019 Feb 18;10:801. doi: 10.1038/s41467-019-08756-3 (PMC6379425; doi:10.1038/s41467-019-08756-3)
Supplement: Supplementary file 3 — Source Data [file 41467_2019_8756_MOESM3_ESM.zip › 168025_3_data_set_3526444_pl9myb.txt]

generated by VMD, t= 0.000000
358
    1LIG    C      1   1.028   4.194   2.610
    1LIG    C1     2   1.100   4.157   2.720
    1LIG    C2     3   1.216   4.227   2.743
    1LIG    C3     4   1.269   4.311   2.648
    1LIG    C4     5   1.194   4.347   2.538
    1LIG    C5     6   1.074   4.285   2.517
    1LIG    C6     7   1.050   4.053   2.794
    1LIG    C7     8   0.924   4.038   2.848
    1LIG    C8     9   0.897   3.930   2.928
    1LIG    C9    10   0.981   3.821   2.929
    1LIG    C10   11   1.093   3.824   2.850
    1LIG    C11   12   1.127   3.939   2.782
    1LIG    C13   13   0.849   3.540   3.143
    1LIG    C14   14   0.766   3.527   3.252
    1LIG    C15   15   0.734   3.403   3.300
    1LIG    C16   16   0.796   3.291   3.248
    1LIG    C17   17   0.886   3.306   3.145
    1LIG    C18   18   0.911   3.429   3.089
    1LIG    C20   19   0.628   3.021   3.438
    1LIG    C21   20   0.494   3.000   3.462
    1LIG    C22   21   0.461   2.897   3.546
    1LIG    C23   22   0.554   2.814   3.603
    1LIG    C24   23   0.687   2.844   3.585
    1LIG    C25   24   0.724   2.944   3.498
    1LIG    C26   25   0.499   2.705   3.666
    1LIG    C27   26   0.404   2.698   3.765
    1LIG    C28   27   0.365   2.577   3.818
    1LIG    C29   28   0.418   2.459   3.772
    1LIG    C30   29   0.517   2.463   3.677
    1LIG    C31   30   0.553   2.585   3.625
    1LIG    C33   31   0.273   2.163   3.956
    1LIG    C34   32   0.309   2.051   3.884
    1LIG    C35   33   0.307   1.926   3.941
    1LIG    C36   34   0.259   1.910   4.069
    1LIG    C37   35   0.228   2.022   4.143
    1LIG    C38   36   0.231   2.147   4.086
    1LIG    C40   37   0.201   1.540   4.107
    1LIG    C41   38   0.240   1.496   4.231
    1LIG    C42   39   0.194   1.373   4.273
    1LIG    C43   40   0.113   1.292   4.198
    1LIG    C44   41   0.088   1.334   4.070
    1LIG    C45   42   0.130   1.457   4.024
    1LIG    C46   43   0.058   1.183   4.262
    1LIG    C47   44   0.132   1.092   4.333
    1LIG    C48   45   0.069   1.005   4.419
    1LIG    C49   46   5.967   1.004   4.431
    1LIG    C50   47   5.894   1.089   4.350
    1LIG    C51   48   5.955   1.183   4.271
    1LIG    C53   49   5.878   0.768   4.703
    1LIG    C54   50   5.784   0.841   4.773
    1LIG    C55   51   5.722   0.791   4.885
    1LIG    C56   52   5.766   0.672   4.938
    1LIG    C57   53   5.869   0.603   4.878
    1LIG    C58   54   5.922   0.651   4.760
    1LIG    C60   55   5.718   0.445   5.232
    1LIG    C61   56   5.780   0.325   5.258
    1LIG    C62   57   5.773   0.271   5.384
    1LIG    C63   58   5.683   0.318   5.476
    1LIG    C64   59   5.616   0.436   5.451
    1LIG    C65   60   5.636   0.496   5.329
    1LIG    C66   61   5.685   0.264   5.602
    1LIG    C67   62   5.665   0.131   5.631
    1LIG    C68   63   5.670   0.088   5.761
    1LIG    C69   64   5.716   0.167   5.863
    1LIG    C70   65   5.733   0.302   5.839
    1LIG    C71   66   5.709   0.345   5.711
    1LIG    C73   67   5.756  10.054   0.161
    1LIG    C74   68   5.875   0.052   0.199
    1LIG    C75   69   5.906   0.062   0.333
    1LIG    C76   70   5.825   0.005   0.428
    1LIG    C77   71   5.713   9.995   0.387
    1LIG    C78   72   5.674   9.996   0.255
    1LIG    N     73   1.244   4.456   2.465
    1LIG    N1    74   0.959   3.704   3.003
    1LIG    C12   75   0.865   3.678   3.099
    1LIG    O     76   0.780   3.760   3.133
    1LIG    C19   77   0.780   3.159   3.306
    1LIG    O1    78   0.866   3.075   3.283
    1LIG    N2    79   0.658   3.136   3.364
    1LIG    S     80   1.304   4.207   2.895
    1LIG    S1    81   0.808   4.171   2.862
    1LIG    S2    82   0.816   2.770   3.681
    1LIG    S3    83   0.325   2.839   3.836
    1LIG    N3    84   0.380   2.330   3.810
    1LIG    C32   85   0.294   2.300   3.912
    1LIG    O2    86   0.239   2.378   3.987
    1LIG    C39   87   0.249   1.781   4.135
    1LIG    O3    88   0.266   1.779   4.256
    1LIG    N4    89   0.220   1.670   4.060
    1LIG    S4    90   6.035   1.236   3.952
    1LIG    O4    91   0.045   1.280   3.821
    1LIG    S5    92   0.304   1.060   4.305
    1LIG    N5    93   5.897   0.927   4.525
    1LIG    C52   94   5.962   0.839   4.608
    1LIG    O5    95   0.031   0.782   4.578
    1LIG    C59   96   5.699   0.621   5.056
    1LIG    O6    97   5.594   0.675   5.089
    1LIG    N6    98   5.739   0.499   5.104
    1LIG    S6    99   5.473   0.498   5.535
    1LIG    S7   100   5.594   0.018   5.514
    1LIG    N7   101   5.741   0.128   5.995
    1LIG    C72  102   5.715   0.009   0.022
    1LIG    O7   103   5.629   9.994   6.010
    1LIG    C79  104   5.871  10.056   0.567
    1LIG    O8   105   5.807   9.998   0.653
    1LIG    H    106   1.017   4.311   2.429
    1LIG    H1   107   1.165   3.744   2.841
    1LIG    H2   108   0.798   3.921   2.971
    1LIG    H3   109   0.962   3.441   2.994
    1LIG    H4   110   0.719   3.614   3.296
    1LIG    H5   111   0.662   3.398   3.380
    1LIG    H6   112   0.942   3.221   3.109
    1LIG    H7   113   0.581   3.194   3.334
    1LIG    H8   114   1.029   3.634   2.982
    1LIG    H9   115   1.207   4.456   2.370
    1LIG    H10  116   1.346   4.458   2.454
    1LIG    H11  117   0.828   2.962   3.474
    1LIG    H12  118   0.413   3.060   3.422
    1LIG    H13  119   0.556   2.370   3.638
    1LIG    H14  120   0.289   2.567   3.895
    1LIG    H15  121   0.430   2.255   3.762
    1LIG    H16  122   0.346   2.063   3.783
    1LIG    H17  123   0.349   1.841   3.888
    1LIG    H18  124   0.212   2.020   4.250
    1LIG    H19  125   0.210   2.230   4.151
    1LIG    H20  126   0.094   1.491   3.928
    1LIG    H21  127   0.288   1.562   4.303
    1LIG    H22  128   5.787   1.087   4.362
    1LIG    H23  129   0.136   0.945   4.479
    1LIG    H24  130   5.796   0.926   4.517
    1LIG    H25  131   0.198   1.685   3.962
    1LIG    H26  132   5.996   0.590   4.710
    1LIG    H27  133   5.755   0.937   4.734
    1LIG    H28  134   5.910   0.511   4.917
    1LIG    H29  135   5.645   0.854   4.927
    1LIG    H30  136   5.809   0.453   5.048
    1LIG    H31  137   5.575   0.575   5.285
    1LIG    H32  138   5.843   0.281   5.182
    1LIG    H33  139   5.773   0.380   5.902
    1LIG    H34  140   5.670  10.039   5.784
    1LIG    H35  141   5.784   0.200   0.019
    1LIG    H36  142   5.582   9.948   0.224
    1LIG    H37  143   5.641   9.955   0.458
    1LIG    H38  144   5.940   0.108   0.133
    1LIG    H39  145   5.989   0.123   0.367
    1LIG    O9   146   5.946   0.104   0.604
    1LIG    O10  147   5.511   0.096   5.424
    1LIG    O11  148   5.517   9.980   5.591
    1LIG    O12  149   5.711  10.023   5.447
    1LIG    H40  150   5.834   0.188   5.419
    1LIG    O13  151   5.532   0.590   5.630
    1LIG    O14  152   5.398   0.571   5.434
    1LIG    O15  153   5.396   0.391   5.596
    1LIG    H41  154   5.723   0.450   5.686
    1LIG    O16  155   0.330   1.106   4.170
    1LIG    O17  156   0.373   1.141   4.403
    1LIG    O18  157   0.316   0.916   4.315
    1LIG    O19  158   5.895   1.265   3.979
    1LIG    O20  159   0.030   1.098   3.984
    1LIG    H42  160   5.890   1.258   4.228
    1LIG    H43  161   0.219   1.340   4.373
    1LIG    O21  162   0.422   2.946   3.829
    1LIG    O22  163   0.207   2.844   3.752
    1LIG    O23  164   0.294   2.806   3.973
    1LIG    H44  165   1.363   4.362   2.664
    1LIG    O24  166   0.895   4.288   2.859
    1LIG    O25  167   0.723   4.170   2.745
    1LIG    O26  168   0.733   4.152   2.984
    1LIG    O27  169   1.390   4.098   2.854
    1LIG    O28  170   1.206   4.175   2.997
    1LIG    O29  171   1.376   4.330   2.922
    1LIG    O30  172   0.892   2.886   3.723
    1LIG    O31  173   0.880   2.685   3.582
    1LIG    O32  174   0.756   2.711   3.799
    1LIG    H45  175   0.931   4.150   2.587
    1LIG    H46  176   1.223   3.935   2.733
    1LIG    H47  177   0.359   2.878   3.579
    1LIG    H48  178   0.628   2.583   3.546
    1LIG    H49  179   5.912   0.096   0.696
    2LIG    C    180   1.204   3.702   2.546
    2LIG    C1   181   1.078   3.697   2.491
    2LIG    C2   182   1.043   3.795   2.400
    2LIG    C3   183   1.137   3.890   2.367
    2LIG    C4   184   1.264   3.897   2.418
    2LIG    C5   185   1.294   3.799   2.510
    2LIG    C6   186   0.993   3.600   2.539
    2LIG    C7   187   1.018   3.466   2.551
    2LIG    C8   188   0.944   3.383   2.633
    2LIG    C9   189   0.828   3.427   2.691
    2LIG    C10  190   0.802   3.562   2.679
    2LIG    C11  191   0.884   3.646   2.609
    2LIG    C13  192   0.646   3.162   2.885
    2LIG    C14  193   0.622   3.027   2.873
    2LIG    C15  194   0.529   2.964   2.951
    2LIG    C16  195   0.455   3.033   3.044
    2LIG    C17  196   0.477   3.168   3.058
    2LIG    C18  197   0.567   3.230   2.974
    2LIG    C20  198   0.314   2.759   3.260
    2LIG    C21  199   0.382   2.653   3.316
    2LIG    C22  200   0.299   2.563   3.378
    2LIG    C23  201   0.163   2.566   3.396
    2LIG    C24  202   0.107   2.685   3.357
    2LIG    C25  203   0.180   2.776   3.284
    2LIG    C26  204   0.107   2.456   3.456
    2LIG    C27  205   0.115   2.326   3.411
    2LIG    C28  206   0.068   2.220   3.484
    2LIG    C29  207   0.004   2.241   3.604
    2LIG    C30  208   6.018   2.370   3.647
    2LIG    C31  209   0.032   2.473   3.571
    2LIG    C33  210   5.983   1.931   3.803
    2LIG    C34  211   5.977   1.982   3.931
    2LIG    C35  212   5.952   1.898   4.037
    2LIG    C36  213   5.912   1.768   4.020
    2LIG    C37  214   5.922   1.717   3.893
    2LIG    C38  215   5.960   1.796   3.787
    2LIG    C40  216   5.930   1.615   4.365
    2LIG    C41  217   5.834   1.520   4.392
    2LIG    C42  218   5.848   1.438   4.501
    2LIG    C43  219   5.949   1.457   4.592
    2LIG    C44  220   0.004   1.559   4.569
    2LIG    C45  221   6.026   1.642   4.460
    2LIG    C46  222   5.961   1.353   4.682
    2LIG    C47  223   5.866   1.311   4.772
    2LIG    C48  224   5.884   1.194   4.842
    2LIG    C49  225   6.002   1.124   4.834
    2LIG    C50  226   0.069   1.163   4.751
    2LIG    C51  227   0.038   1.273   4.675
    2LIG    C53  228   6.028   0.854   5.090
    2LIG    C54  229   0.097   0.773   5.053
    2LIG    C55  230   0.129   0.660   5.125
    2LIG    C56  231   0.052   0.621   5.232
    2LIG    C57  232   5.979   0.701   5.262
    2LIG    C58  233   5.947   0.816   5.194
    2LIG    C60  234   0.070   0.366   5.500
    2LIG    C61  235   0.054   0.383   5.635
    2LIG    C62  236   0.060   0.281   5.728
    2LIG    C63  237   0.074   0.152   5.685
    2LIG    C64  238   0.112   0.137   5.553
    2LIG    C65  239   0.098   0.238   5.461
    2LIG    C66  240   0.042   0.056   5.778
    2LIG    C67  241   0.080   0.049   5.910
    2LIG    C68  242   0.026  10.008   5.988
    2LIG    C69  243   5.987   9.902   5.938
    2LIG    C70  244   5.940   9.919   5.810
    2LIG    C71  245   6.000  10.011   5.728
    2LIG    C73  246   5.877   9.675   0.173
    2LIG    C74  247   5.740   9.688   0.174
    2LIG    C75  248   5.669   9.589   0.238
    2LIG    C76  249   5.733   9.485   0.300
    2LIG    C77  250   5.870   9.478   0.299
    2LIG    C78  251   5.946   9.575   0.237
    2LIG    N    252   1.354   3.999   2.386
    2LIG    N1   253   0.733   3.353   2.762
    2LIG    C12  254   0.741   3.220   2.791
    2LIG    O    255   0.834   3.149   2.757
    2LIG    C19  256   0.363   2.969   3.137
    2LIG    O1   257   0.257   3.027   3.155
    2LIG    N2   258   0.394   2.845   3.185
    2LIG    S    259   0.890   3.803   2.312
    2LIG    S1   260   1.134   3.378   2.450
    2LIG    S2   261   5.967   2.715   3.365
    2LIG    S3   262   0.154   2.283   3.244
    2LIG    N3   263   6.009   2.141   3.697
    2LIG    C32  264   6.026   2.006   3.686
    2LIG    O2   265   0.029   1.946   3.586
    2LIG    C39  266   5.866   1.686   4.131
    2LIG    O3   267   5.777   1.606   4.110
    2LIG    N4   268   5.937   1.691   4.248
    2LIG    S4   269   0.121   1.593   4.698
    2LIG    O4   270   0.056   1.573   4.826
    2LIG    S5   271   5.707   1.387   4.790
    2LIG    N5   272   0.006   1.012   4.907
    2LIG    C52  273   5.976   0.972   5.021
    2LIG    O5   274   5.874   1.025   5.063
    2LIG    C59  275   0.091   0.493   5.290
    2LIG    O6   276   0.142   0.404   5.224
    2LIG    N6   277   0.060   0.482   5.423
    2LIG    S6   278   0.198  10.053   5.490
    2LIG    S7   279   0.196   0.151   5.996
    2LIG    N7   280   5.923   9.811   6.022
    2LIG    C72  281   5.961   9.778   0.114
    2LIG    O7   282   0.028   9.813   0.173
    2LIG    C79  283   5.650   9.374   0.346
    2LIG    O8   284   5.528   9.370   0.347
    2LIG    H    285   1.396   3.810   2.544
    2LIG    H1   286   0.708   3.596   2.722
    2LIG    H2   287   0.977   3.280   2.642
    2LIG    H3   288   0.575   3.338   2.978
    2LIG    H4   289   0.671   2.972   2.793
    2LIG    H5   290   0.521   2.856   2.943
    2LIG    H6   291   0.412   3.231   3.117
    2LIG    H7   292   0.480   2.806   3.147
    2LIG    H8   293   0.663   3.406   2.813
    2LIG    H9   294   1.308   4.073   2.334
    2LIG    H10  295   1.417   4.025   2.462
    2LIG    H11  296   0.126   2.849   3.224
    2LIG    H12  297   0.489   2.641   3.312
    2LIG    H13  298   5.965   2.396   3.738
    2LIG    H14  299   0.065   2.119   3.444
    2LIG    H15  300   5.967   2.178   3.781
    2LIG    H16  301   5.998   2.087   3.947
    2LIG    H17  302   5.949   1.948   4.134
    2LIG    H18  303   5.900   1.612   3.876
    2LIG    H19  304   5.961   1.745   3.692
    2LIG    H20  305   0.050   1.732   4.454
    2LIG    H21  306   5.756   1.498   4.320
    2LIG    H22  307   0.167   1.117   4.744
    2LIG    H23  308   5.807   1.149   4.903
    2LIG    H24  309   0.098   0.979   4.882
    2LIG    H25  310   6.014   1.757   4.257
    2LIG    H26  311   5.856   0.872   5.215
    2LIG    H27  312   0.144   0.776   4.955
    2LIG    H28  313   5.916   0.678   5.348
    2LIG    H29  314   0.214   0.602   5.094
    2LIG    H30  315   0.023   0.561   5.475
    2LIG    H31  316   0.112   0.217   5.355
    2LIG    H32  317   0.041   0.481   5.680
    2LIG    H33  318   5.853   9.862   5.779
    2LIG    H34  319   0.042  10.013   0.060
    2LIG    H35  320   5.846   9.757   5.985
    2LIG    H36  321   0.017   9.558   0.222
    2LIG    H37  322   5.930   9.399   0.343
    2LIG    H38  323   5.682   9.769   0.132
    2LIG    H39  324   5.561   9.586   0.231
    2LIG    O9   325   5.722   9.268   0.390
    2LIG    O10  326   0.259   0.068   0.063
    2LIG    O11  327   0.120   0.263   0.013
    2LIG    O12  328   0.302   0.185   5.903
    2LIG    H40  329   0.033   0.302   5.831
    2LIG    O13  330   0.245   9.987   5.610
    2LIG    O14  331   0.092   9.977   5.427
    2LIG    O15  332   0.306   0.038   5.404
    2LIG    H41  333   5.963  10.018   5.626
    2LIG    O16  334   5.740   1.527   4.804
    2LIG    O17  335   5.615   1.363   4.681
    2LIG    O18  336   5.653   1.332   4.914
    2LIG    O19  337   0.151   1.735   4.691
    2LIG    O20  338   0.228   1.502   4.665
    2LIG    H42  339   0.116   1.287   4.600
    2LIG    H43  340   5.778   1.357   4.514
    2LIG    O21  341   0.295   2.252   3.244
    2LIG    O22  342   0.072   2.166   3.216
    2LIG    O23  343   0.119   2.393   3.157
    2LIG    H44  344   1.117   3.963   2.289
    2LIG    O24  345   1.149   3.463   2.334
    2LIG    O25  346   1.251   3.365   2.534
    2LIG    O26  347   1.074   3.250   2.417
    2LIG    O27  348   0.840   3.667   2.304
    2LIG    O28  349   0.919   3.864   2.183
    2LIG    O29  350   0.805   3.893   2.387
    2LIG    O30  351   5.951   2.782   3.492
    2LIG    O31  352   5.900   2.587   3.352
    2LIG    O32  353   5.941   2.803   3.253
    2LIG    H45  354   1.245   3.630   2.615
    2LIG    H46  355   0.855   3.751   2.604
    2LIG    H47  356   0.346   2.470   3.409
    2LIG    H48  357   0.021   2.575   3.607
    2LIG    H49  358   5.654   9.200   0.411
   6.03464  10.05774   6.03464   0.00000   0.00000   0.00000   0.00000   0.00000   0.00000
