# Supplementary material for: Double helical conformation and extreme rigidity in a rodlike polyelectrolyte
Source: Nat Commun. 2019 Feb 18;10:801. doi: 10.1038/s41467-019-08756-3 (PMC6379425; doi:10.1038/s41467-019-08756-3)
Supplement: Supplementary file 3 — Source Data [file 41467_2019_8756_MOESM3_ESM.zip › 168025_3_data_set_3526445_plsmyb.txt]

generated by VMD, t= 0.000000
358
    1LIG    C      1   0.009   2.080   0.717
    1LIG    C1     2   0.105   2.016   0.643
    1LIG    C2     3   0.144   1.888   0.673
    1LIG    C3     4   0.082   1.824   0.778
    1LIG    C4     5   6.013   1.883   0.848
    1LIG    C5     6   5.971   2.008   0.810
    1LIG    C6     7   0.171   2.095   0.551
    1LIG    C7     8   0.109   2.159   0.446
    1LIG    C8     9   0.179   2.252   0.373
    1LIG    C9    10   0.310   2.280   0.405
    1LIG    C10   11   0.369   2.221   0.514
    1LIG    C11   12   0.298   2.130   0.588
    1LIG    C13   13   0.461   2.504   0.139
    1LIG    C14   14   0.454   2.526   0.003
    1LIG    C15   15   0.536   2.619   5.976
    1LIG    C16   16   0.621   2.695   0.020
    1LIG    C17   17   0.623   2.682   0.157
    1LIG    C18   18   0.539   2.589   0.213
    1LIG    C20   19   0.749   2.936   5.796
    1LIG    C21   20   0.673   2.996   5.699
    1LIG    C22   21   0.731   3.092   5.619
    1LIG    C23   22   0.866   3.119   5.615
    1LIG    C24   23   0.939   3.049   5.708
    1LIG    C25   24   0.885   2.954   5.791
    1LIG    C26   25   0.903   3.219   5.528
    1LIG    C27   26   0.879   3.224   5.393
    1LIG    C28   27   0.904   3.342   5.327
    1LIG    C29   28   0.961   3.453   5.385
    1LIG    C30   29   0.986   3.444   5.520
    1LIG    C31   30   0.962   3.327   5.588
    1LIG    C33   31   1.037   3.732   5.147
    1LIG    C34   32   0.999   3.849   5.208
    1LIG    C35   33   1.041   3.972   5.163
    1LIG    C36   34   1.110   3.977   5.045
    1LIG    C37   35   1.153   3.861   4.983
    1LIG    C38   36   1.121   3.740   5.038
    1LIG    C40   37   1.124   4.338   4.945
    1LIG    C41   38   1.239   4.374   4.880
    1LIG    C42   39   1.249   4.501   4.827
    1LIG    C43   40   1.149   4.594   4.840
    1LIG    C44   41   1.029   4.554   4.894
    1LIG    C45   42   1.022   4.430   4.951
    1LIG    C46   43   1.168   4.697   4.751
    1LIG    C47   44   1.263   4.797   4.747
    1LIG    C48   45   1.269   4.897   4.653
    1LIG    C49   46   1.176   4.896   4.552
    1LIG    C50   47   1.076   4.802   4.551
    1LIG    C51   48   1.082   4.701   4.644
    1LIG    C53   49   1.254   5.187   4.327
    1LIG    C54   50   1.129   5.219   4.281
    1LIG    C55   51   1.117   5.306   4.176
    1LIG    C56   52   1.226   5.363   4.115
    1LIG    C57   53   1.351   5.322   4.155
    1LIG    C58   54   1.363   5.244   4.267
    1LIG    C60   55   1.305   5.630   3.867
    1LIG    C61   56   1.378   5.746   3.883
    1LIG    C62   57   1.370   5.834   3.778
    1LIG    C63   58   1.301   5.812   3.662
    1LIG    C64   59   1.245   5.687   3.645
    1LIG    C65   60   1.251   5.594   3.746
    1LIG    C66   61   1.325   5.902   3.561
    1LIG    C67   62   1.304   6.037   3.569
    1LIG    C68   63   1.332   6.114   3.458
    1LIG    C69   64   1.391   6.060   3.346
    1LIG    C70   65   1.423   5.927   3.340
    1LIG    C71   66   1.384   5.851   3.448
    1LIG    C73   67   1.442   6.323   3.083
    1LIG    C74   68   1.511   6.249   2.991
    1LIG    C75   69   1.578   6.310   2.887
    1LIG    C76   70   1.574   6.447   2.880
    1LIG    C77   71   1.504   6.523   2.971
    1LIG    C78   72   1.441   6.461   3.076
    1LIG    N     73   5.950   1.815   0.953
    1LIG    N1    74   0.390   2.369   0.334
    1LIG    C12   75   0.371   2.409   0.204
    1LIG    O     76   0.292   2.353   0.131
    1LIG    C19   77   0.718   2.785   5.990
    1LIG    O1    78   0.820   2.812   0.020
    1LIG    N2    79   0.673   2.856   5.882
    1LIG    S     80   0.274   1.802   0.590
    1LIG    S1    81   5.979   2.122   0.386
    1LIG    S2    82   1.115   3.070   5.717
    1LIG    S3    83   0.828   3.084   5.297
    1LIG    N3    84   0.994   3.573   5.322
    1LIG    C32   85   0.988   3.601   5.188
    1LIG    O2    86   0.970   3.523   5.096
    1LIG    C39   87   1.170   4.100   4.995
    1LIG    O3    88   1.272   4.085   4.929
    1LIG    N4    89   1.092   4.213   4.997
    1LIG    S4    90   0.887   4.658   4.913
    1LIG    O4    91   0.938   4.794   4.915
    1LIG    S5    92   1.394   4.811   4.865
    1LIG    N5    93   1.178   4.991   4.450
    1LIG    C52   94   1.281   5.077   4.420
    1LIG    O5    95   1.391   5.071   4.473
    1LIG    C59   96   1.209   5.447   3.997
    1LIG    O6    97   1.113   5.428   3.924
    1LIG    N6    98   1.310   5.534   3.968
    1LIG    S6    99   1.143   5.646   3.507
    1LIG    S7   100   1.220   6.117   3.703
    1LIG    N7   101   1.424   6.132   3.231
    1LIG    C72  102   1.384   6.260   3.201
    1LIG    O7   103   1.316   6.337   3.267
    1LIG    C79  104   1.646   6.506   2.768
    1LIG    O8   105   1.702   6.439   2.683
    1LIG    H    106   5.892   2.059   0.864
    1LIG    H1   107   0.469   2.247   0.546
    1LIG    H2   108   0.132   2.312   0.296
    1LIG    H3   109   0.551   2.573   0.320
    1LIG    H4   110   0.380   2.468   5.981
    1LIG    H5   111   0.530   2.634   5.869
    1LIG    H6   112   0.686   2.744   0.220
    1LIG    H7   113   0.572   2.861   5.873
    1LIG    H8   114   0.480   2.375   0.380
    1LIG    H9   115   6.027   1.782   1.011
    1LIG    H10  116   5.901   1.884   1.009
    1LIG    H11  117   0.941   2.897   5.864
    1LIG    H12  118   0.565   2.990   5.707
    1LIG    H13  119   1.026   3.530   5.574
    1LIG    H14  120   0.880   3.345   5.222
    1LIG    H15  121   1.036   3.640   5.385
    1LIG    H16  122   0.956   3.850   5.308
    1LIG    H17  123   1.027   4.052   5.235
    1LIG    H18  124   1.226   3.858   4.904
    1LIG    H19  125   1.151   3.653   4.981
    1LIG    H20  126   0.929   4.402   4.999
    1LIG    H21  127   1.316   4.299   4.866
    1LIG    H22  128   1.000   4.797   4.473
    1LIG    H23  129   1.354   4.964   4.659
    1LIG    H24  130   1.096   4.992   4.390
    1LIG    H25  131   0.997   4.212   5.034
    1LIG    H26  132   1.464   5.224   4.302
    1LIG    H27  133   1.041   5.172   4.323
    1LIG    H28  134   1.445   5.361   4.117
    1LIG    H29  135   1.019   5.335   4.139
    1LIG    H30  136   1.373   5.552   4.045
    1LIG    H31  137   1.206   5.497   3.729
    1LIG    H32  138   1.443   5.761   3.969
    1LIG    H33  139   1.477   5.881   3.258
    1LIG    H34  140   1.301   6.218   3.456
    1LIG    H35  141   1.461   6.078   3.154
    1LIG    H36  142   1.387   6.521   3.148
    1LIG    H37  143   1.495   6.630   2.957
    1LIG    H38  144   1.502   6.141   2.989
    1LIG    H39  145   1.626   6.249   2.812
    1LIG    O9   146   1.678   6.636   2.791
    1LIG    O10  147   1.316   6.120   3.811
    1LIG    O11  148   1.096   6.047   3.731
    1LIG    O12  149   1.193   6.249   3.649
    1LIG    H40  150   1.430   5.925   3.782
    1LIG    O13  151   1.226   5.566   3.419
    1LIG    O14  152   1.031   5.570   3.560
    1LIG    O15  153   1.100   5.769   3.442
    1LIG    H41  154   1.418   5.748   3.451
    1LIG    O16  155   1.452   4.944   4.861
    1LIG    O17  156   1.326   4.778   4.989
    1LIG    O18  157   1.491   4.712   4.823
    1LIG    O19  158   0.829   4.616   5.039
    1LIG    O20  159   0.816   4.623   4.791
    1LIG    H42  160   1.005   4.625   4.641
    1LIG    H43  161   1.341   4.535   4.780
    1LIG    O21  162   0.683   3.077   5.302
    1LIG    O22  163   0.873   3.118   5.164
    1LIG    O23  164   0.894   2.968   5.352
    1LIG    H44  165   0.123   1.731   0.818
    1LIG    O24  166   5.887   2.162   0.490
    1LIG    O25  167   5.966   2.194   0.261
    1LIG    O26  168   5.987   1.979   0.361
    1LIG    O27  169   0.226   1.666   0.577
    1LIG    O28  170   0.387   1.815   0.680
    1LIG    O29  171   0.293   1.855   0.456
    1LIG    O30  172   1.162   3.065   5.580
    1LIG    O31  173   1.169   2.955   5.787
    1LIG    O32  174   1.132   3.193   5.792
    1LIG    H45  175   6.016   2.181   0.684
    1LIG    H46  176   0.344   2.083   0.675
    1LIG    H47  177   0.653   3.142   5.563
    1LIG    H48  178   0.970   3.326   5.696
    1LIG    H49  179   1.733   6.650   2.710
    2LIG    C    180   0.264   1.984   1.028
    2LIG    C1   181   0.218   2.104   1.076
    2LIG    C2   182   0.121   2.102   1.173
    2LIG    C3   183   0.078   1.981   1.223
    2LIG    C4   184   0.140   1.863   1.188
    2LIG    C5   185   0.229   1.863   1.084
    2LIG    C6   186   0.256   2.215   1.004
    2LIG    C7   187   0.385   2.249   0.971
    2LIG    C8   188   0.408   2.352   0.883
    2LIG    C9   189   0.305   2.419   0.821
    2LIG    C10  190   0.176   2.387   0.855
    2LIG    C11  191   0.154   2.279   0.937
    2LIG    C13  192   0.411   2.683   0.581
    2LIG    C14  193   0.491   2.794   0.574
    2LIG    C15  194   0.469   2.887   0.475
    2LIG    C16  195   0.373   2.871   0.378
    2LIG    C17  196   0.287   2.765   0.387
    2LIG    C18  197   0.313   2.672   0.485
    2LIG    C20  198   0.504   3.096   0.103
    2LIG    C21  199   0.632   3.114   0.055
    2LIG    C22  200   0.656   3.203   5.986
    2LIG    C23  201   0.560   3.291   5.943
    2LIG    C24  202   0.432   3.272   5.992
    2LIG    C25  203   0.406   3.180   0.059
    2LIG    C26  204   0.591   3.362   5.830
    2LIG    C27  205   0.687   3.460   5.825
    2LIG    C28  206   0.714   3.527   5.708
    2LIG    C29  207   0.631   3.509   5.599
    2LIG    C30  208   0.546   3.401   5.593
    2LIG    C31  209   0.527   3.334   5.712
    2LIG    C33  210   0.672   3.772   5.340
    2LIG    C34  211   0.669   3.709   5.218
    2LIG    C35  212   0.660   3.788   5.106
    2LIG    C36  213   0.659   3.925   5.114
    2LIG    C37  214   0.646   3.986   5.236
    2LIG    C38  215   0.659   3.908   5.349
    2LIG    C40  216   0.842   4.042   4.806
    2LIG    C41  217   0.798   4.169   4.776
    2LIG    C42  218   0.865   4.229   4.673
    2LIG    C43  219   0.975   4.177   4.608
    2LIG    C44  220   1.013   4.049   4.641
    2LIG    C45  221   0.950   3.984   4.744
    2LIG    C46  222   1.027   4.262   4.513
    2LIG    C47  223   0.962   4.314   4.404
    2LIG    C48  224   1.018   4.410   4.323
    2LIG    C49  225   1.145   4.455   4.350
    2LIG    C50  226   1.207   4.412   4.465
    2LIG    C51  227   1.152   4.313   4.542
    2LIG    C53  228   1.246   4.736   4.129
    2LIG    C54  229   1.343   4.796   4.206
    2LIG    C55  230   1.430   4.892   4.160
    2LIG    C56  231   1.411   4.943   4.034
    2LIG    C57  232   1.307   4.894   3.959
    2LIG    C58  233   1.227   4.793   4.006
    2LIG    C60  234   1.519   5.249   3.844
    2LIG    C61  235   1.460   5.314   3.739
    2LIG    C62  236   1.524   5.420   3.679
    2LIG    C63  237   1.641   5.471   3.730
    2LIG    C64  238   1.694   5.405   3.838
    2LIG    C65  239   1.635   5.297   3.899
    2LIG    C66  240   1.689   5.588   3.676
    2LIG    C67  241   1.710   5.607   3.542
    2LIG    C68  242   1.713   5.734   3.490
    2LIG    C69  243   1.713   5.842   3.576
    2LIG    C70  244   1.707   5.823   3.712
    2LIG    C71  245   1.692   5.696   3.762
    2LIG    C73  246   1.793   6.164   3.400
    2LIG    C74  247   1.767   6.252   3.502
    2LIG    C75  248   1.741   6.384   3.476
    2LIG    C76  249   1.757   6.431   3.348
    2LIG    C77  250   1.796   6.345   3.249
    2LIG    C78  251   1.802   6.209   3.271
    2LIG    N    252   0.082   1.745   1.235
    2LIG    N1   253   0.317   2.521   0.727
    2LIG    C12  254   0.433   2.575   0.678
    2LIG    O    255   0.542   2.561   0.730
    2LIG    C19  256   0.366   2.963   0.265
    2LIG    O1   257   0.253   2.990   0.227
    2LIG    N2   258   0.483   3.003   0.205
    2LIG    S    259   0.056   2.243   1.259
    2LIG    S1   260   0.525   2.187   1.059
    2LIG    S2   261   0.300   3.381   5.949
    2LIG    S3   262   0.769   3.528   5.967
    2LIG    N3   263   0.645   3.577   5.478
    2LIG    C32  264   0.705   3.699   5.462
    2LIG    O2   265   0.754   3.767   5.551
    2LIG    C39  266   0.686   4.013   5.001
    2LIG    O3   267   0.643   4.127   5.012
    2LIG    N4   268   0.775   3.971   4.906
    2LIG    S4   269   1.140   3.963   4.552
    2LIG    O4   270   1.253   4.053   4.539
    2LIG    S5   271   0.800   4.268   4.348
    2LIG    N5   272   1.204   4.563   4.285
    2LIG    C52  273   1.161   4.626   4.171
    2LIG    O5   274   1.069   4.587   4.100
    2LIG    C59  275   1.498   5.048   3.983
    2LIG    O6   276   1.613   5.039   4.024
    2LIG    N6   277   1.446   5.144   3.901
    2LIG    S6   278   1.859   5.424   3.899
    2LIG    S7   279   1.741   5.473   3.429
    2LIG    N7   280   1.733   5.972   3.530
    2LIG    C72  281   1.782   6.019   3.411
    2LIG    O7   282   1.814   5.951   3.315
    2LIG    C79  283   1.729   6.571   3.318
    2LIG    O8   284   1.690   6.652   3.401
    2LIG    H    285   0.258   1.771   1.036
    2LIG    H1   286   0.091   2.431   0.804
    2LIG    H2   287   0.508   2.386   0.860
    2LIG    H3   288   0.236   2.596   0.492
    2LIG    H4   289   0.573   2.811   0.643
    2LIG    H5   290   0.529   2.977   0.472
    2LIG    H6   291   0.215   2.751   0.308
    2LIG    H7   292   0.571   2.975   0.246
    2LIG    H8   293   0.231   2.561   0.689
    2LIG    H9   294   0.040   1.763   1.326
    2LIG    H10  295   0.154   1.674   1.239
    2LIG    H11  296   0.303   3.168   0.092
    2LIG    H12  297   0.716   3.055   0.088
    2LIG    H13  298   0.495   3.367   5.504
    2LIG    H14  299   0.776   3.615   5.695
    2LIG    H15  300   0.577   3.544   5.411
    2LIG    H16  301   0.666   3.601   5.215
    2LIG    H17  302   0.667   3.736   5.010
    2LIG    H18  303   0.637   4.094   5.239
    2LIG    H19  304   0.653   3.954   5.447
    2LIG    H20  305   0.979   3.885   4.776
    2LIG    H21  306   0.707   4.217   4.809
    2LIG    H22  307   1.305   4.445   4.497
    2LIG    H23  308   0.962   4.453   4.241
    2LIG    H24  309   1.296   4.596   4.315
    2LIG    H25  310   0.803   3.874   4.912
    2LIG    H26  311   1.154   4.751   3.938
    2LIG    H27  312   1.353   4.759   4.307
    2LIG    H28  313   1.284   4.923   3.857
    2LIG    H29  314   1.504   4.932   4.230
    2LIG    H30  315   1.348   5.136   3.874
    2LIG    H31  316   1.678   5.247   3.985
    2LIG    H32  317   1.366   5.282   3.694
    2LIG    H33  318   1.699   5.909   3.777
    2LIG    H34  319   1.719   5.743   3.382
    2LIG    H35  320   1.705   6.051   3.588
    2LIG    H36  321   1.825   6.150   3.183
    2LIG    H37  322   1.809   6.375   3.146
    2LIG    H38  323   1.784   6.213   3.602
    2LIG    H39  324   1.718   6.448   3.561
    2LIG    O9   325   1.742   6.617   3.191
    2LIG    O10  326   1.777   5.353   3.501
    2LIG    O11  327   1.844   5.522   3.340
    2LIG    O12  328   1.618   5.455   3.354
    2LIG    H40  329   1.465   5.475   3.607
    2LIG    O13  330   1.934   5.304   3.867
    2LIG    O14  331   1.925   5.529   3.824
    2LIG    O15  332   1.839   5.440   4.041
    2LIG    H41  333   1.681   5.688   3.869
    2LIG    O16  334   0.782   4.127   4.375
    2LIG    O17  335   0.718   4.357   4.428
    2LIG    O18  336   0.796   4.293   4.205
    2LIG    O19  337   1.077   3.926   4.427
    2LIG    O20  338   1.165   3.848   4.637
    2LIG    H42  339   1.206   4.270   4.625
    2LIG    H43  340   0.830   4.330   4.652
    2LIG    O21  341   0.793   3.669   5.945
    2LIG    O22  342   0.685   3.512   0.052
    2LIG    O23  343   0.893   3.453   5.968
    2LIG    H44  344   0.009   1.980   1.307
    2LIG    O24  345   0.484   2.179   1.198
    2LIG    O25  346   0.565   2.069   0.986
    2LIG    O26  347   0.625   2.293   1.057
    2LIG    O27  348   5.982   2.295   1.175
    2LIG    O28  349   0.171   2.329   1.271
    2LIG    O29  350   0.001   2.207   1.388
    2LIG    O30  351   0.227   3.396   0.041
    2LIG    O31  352   0.224   3.309   5.849
    2LIG    O32  353   0.366   3.504   5.910
    2LIG    H45  354   0.315   1.990   0.933
    2LIG    H46  355   0.053   2.245   0.955
    2LIG    H47  356   0.754   3.201   5.939
    2LIG    H48  357   0.466   3.244   5.716
    2LIG    H49  358   1.699   6.704   3.208
   6.03216  10.05359   6.03216   0.00000   0.00000   0.00000   0.00000   0.00000   0.00000
