# Supplementary material for: Double helical conformation and extreme rigidity in a rodlike polyelectrolyte
Source: Nat Commun. 2019 Feb 18;10:801. doi: 10.1038/s41467-019-08756-3 (PMC6379425; doi:10.1038/s41467-019-08756-3)
Supplement: Supplementary file 3 — Source Data [file 41467_2019_8756_MOESM3_ESM.zip › 168025_3_data_set_3526428_plymyy.txt]

sample= imread('20%Aligned sample_128.bmp');
background = imread('/H2Obkgd_128.bmp');
diff = imsubtract(sample, background*0.6);
imshow(255 - diff)
